# Supplementary material for: Exploration of Emotion Dynamics Sensing Using Trapezius EMG and Fingertip Temperature
Source: Sensors (Basel). 2022 Aug 30;22(17):6553. doi: 10.3390/s22176553 (PMC9460856; doi:10.3390/s22176553)
Supplement: Supplementary file 1 [file sensors-22-06553-s001.zip]

Archive with 9 entries (8 files):
- SupplementaryTables/
- SupplementaryTables/TableS1OverallRating.xlsx
- SupplementaryTables/TableS2ContinuousValence.xlsx
- SupplementaryTables/TableS3ContinuousArousal.xlsx
- SupplementaryTables/TableS4Corrugator.xlsx
- SupplementaryTables/TableS5Zygomatic.xlsx
- SupplementaryTables/TableS6Trapezius.xlsx
- SupplementaryTables/TableS7EDA.xlsx
- SupplementaryTables/TableS8Fingertip.xlsx
