# Supplementary material for: Exploration of Emotion Dynamics Sensing Using Trapezius EMG and Fingertip Temperature
Source: Sensors (Basel). 2022 Aug 30;22(17):6553. doi: 10.3390/s22176553 (PMC9460856; doi:10.3390/s22176553)
Supplement: Supplementary file 1 [file sensors-22-06553-s001.zip › SupplementaryTables/TableS1OverallRating.xlsx]

## Sheet: Sheet1
Participant	Sex (Female = 0; Male = 1)	Age	Overall Valence					Overall Arousal
			Anger	Sadness	Neutral	Contentment	Amusement	Anger	Sadness	Neutral	Contentment	Amusement
Participant01	0	28	2	4	5	6	8	8	8	2	2	8
Participant02	0	23	2	3	4	5	8	7	8	5	5	8
Participant03	0	22	1	3	4	7	8	6	6	7	3	8
Participant04	1	21	1	3	3	6	9	8	7	2	2	8
Participant05	1	21	2	5	4	7	8	9	8	6	4	7
Participant06	0	21	1	2	5	7	7	9	9	3	5	7
Participant07	1	20	3	5	4	6	7	2	3	4	4	7
Participant08	0	21	2	3	4	7	8	9	9	6	2	8
Participant09	1	20	2	6	6	7	7	8	9	1	2	8
Participant10	0	28	1	2	3	5	5	8	7	6	3	4
Participant11	1	21	2	5	4	5	8	8	6	4	4	7
Participant12	1	20	4	4	6	5	7	4	5	5	6	8
Participant13	0	21	2	5	3	5	8	9	7	6	2	8
Participant14	0	22	2	5	5	8	9	7	6	6	5	8
Participant15	0	23	2	3	6	7	8	8	5	5	6	8
Participant16	0	28	2	6	5	8	9	8	8	5	5	8
Participant17	1	21	4	3	4	8	8	7	6	5	2	6
Participant18	1	23	2	3	7	7	8	9	8	4	4	7
Participant19	1	20	4	3	3	6	8	6	8	5	6	7
Participant20	0	22	1	2	2	7	8	9	8	2	3	7
Participant21	1	24	3	4	4	8	9	7	6	1	7	9
Participant22	0	20	2	3	3	6	7	7	6	3	3	6
Participant23	0	26	5	4	4	6	8	6	6	6	4	8
Participant24	1	22	2	7	6	6	9	8	7	8	5	8
Participant25	1	29	1	2	2	6	7	9	9	8	2	5
Participant26	1	24	3	6	2	7	7	9	9	4	7	7
Participant27	0	23	2	3	5	6	7	8	8	4	3	8
Participant28	0	20	2	3	3	7	8	9	7	5	3	7
Participant29	1	23	2	2	4	6	8	7	7	4	3	8
Participant30	0	21	2	3	6	7	7	8	7	6	6	8
