# Supplementary material for: Exploration of Emotion Dynamics Sensing Using Trapezius EMG and Fingertip Temperature
Source: Sensors (Basel). 2022 Aug 30;22(17):6553. doi: 10.3390/s22176553 (PMC9460856; doi:10.3390/s22176553)
Supplement: Supplementary file 1 [file sensors-22-06553-s001.zip › SupplementaryTables/TableS2ContinuousValence.xlsx]

## Sheet: Sheet1
Stimlus (1 = Anger; 2 = Sadness; 3 = Neutral; 4 = Contentment; 5 = Amusement)	Time (1s)	Participant01	Participant02	Participant03	Participant04	Participant05	Participant06	Participant07	Participant08	Participant09	Participant10	Participant11	Participant12	Participant13	Participant14	Participant15	Participant16	Participant17	Participant18	Participant19	Participant20	Participant21	Participant22	Participant23	Participant24	Participant25	Participant26	Participant27	Participant28	Participant29	Participant30
1	1	5.033	5	5	5	5	5	5	5	5	5	5	5	5	5	4.971	5	5	5	5	5	5	5	5	5	5	5	5	5	5	4.991
1	2	5.087	5	5	5	5.027	5	5	5	4.992	5	5	5	5.012	5	4.97	5	5	5	5.017	5	5	5	5	5	5	5	5	5	5	4.377
1	3	5.148	5.173	5	5.056	5.107	5.018	4.911	5.274	5.181	5	5	5	5.683	5	4.97	5	5	5	5.083	5	5	5	5	4.942	5	5.019	5	5	5	4.608
1	4	5.286	5.794	5.314	5.274	5.174	5.057	4.472	5.522	5.656	5	5.038	5	5.992	5	4.97	5.028	5	5.302	5.186	5.542	5	5	5	3.006	5.166	5.889	4.996	5.002	5	5.063
1	5	5.157	6.623	6.241	6.403	5.45	5.08	4.51	5.901	6.034	4.962	5.192	5.2	6.559	5	4.969	6.254	5	5.753	5.228	6.014	5.425	5	5	3.045	5.994	6.95	5.341	5.011	5	4.96
1	6	5.045	6.896	5.616	6.683	5.708	5.165	4.51	5.746	6.492	4.96	5.623	5.734	8.2	5	4.922	7.09	5	5.801	5.257	6.124	6.447	5	5	2.77	6.484	7.445	5.386	5.02	5	5.02
1	7	4.95	6.75	6.686	6.501	5.876	5.17	4.51	5.75	6.743	4.96	5.565	5.76	8.131	5	4.867	7.203	5.017	5.956	5.281	6.13	6.866	5	5	2.77	6.683	8.086	5.535	5.02	5	5.02
1	8	4.862	6.102	7.094	6.776	6.07	5.108	4.51	5.759	7.238	4.966	5.313	5.76	8.172	5	4.747	7.27	5.221	6.058	5.295	6.13	6.91	5	4.936	2.77	6.827	8.513	5.586	5.039	5	5.02
1	9	4.812	6.06	7.061	6.442	6.149	5.09	4.51	5.77	7.38	4.97	6.402	5.76	8.195	5	4.73	7.27	5.316	6.116	4.597	6.084	6.91	5	4.341	2.77	6.82	8.961	5.7	5.15	5	5.02
1	10	4.787	6.06	7.186	6.34	6.117	5.119	4.531	5.77	7.38	4.97	6.162	5.76	8.149	5	4.73	7.27	5.378	6.28	4.482	6.06	6.91	5	4.083	2.77	6.79	8.99	5.706	5.246	5.018	5.02
1	11	4.72	6.129	7.19	6.329	6.135	5.131	4.54	5.77	7.38	5.032	5.907	5.76	7.833	5	4.723	7.265	5.465	6.28	4.452	6.06	6.914	5	4.026	2.799	6.861	8.99	5.71	5.377	4.556	5.02
1	12	4.72	6.642	7.19	6.282	6.166	5.126	4.546	5.77	7.38	5.04	6.24	5.76	7.912	5	4.72	7.197	5.536	6.28	4.387	6.06	7.117	5.174	4.02	2.882	6.86	8.99	5.732	5.47	4.685	5.02
1	13	5.077	6.904	7.19	6.373	6.39	4.969	4.751	5.969	7.475	5.04	6.44	5.76	7.97	5	4.72	7.159	5.59	6.28	4.275	6.07	7.13	5.429	4.02	2.978	6.86	8.99	5.805	5.48	4.961	5.02
1	14	4.775	6.92	7.19	6.53	6.576	4.902	5.011	6.183	7.782	5.04	6.44	5.76	8.349	5	4.72	7.147	5.679	6.28	4.27	6.096	7.13	5.631	4.02	3.037	6.86	8.99	5.93	5.48	4.864	4.956
1	15	4.74	6.92	7.19	6.53	6.766	5.692	4.969	6.2	7.893	5.04	6.44	5.76	8.295	5	4.72	7.139	5.914	6.28	4.27	6.325	7.13	5.69	4.013	2.974	6.86	8.99	5.98	5.475	5.153	4.689
1	16	4.74	6.92	7.19	6.53	6.972	5.734	4.95	6.196	7.337	5.04	6.44	5.76	8.24	4.993	4.72	7.136	5.969	6.28	4.279	6.464	7.13	5.756	3.99	2.82	6.964	8.99	5.993	5.447	5.429	4.592
1	17	4.74	6.976	7.19	6.671	7.103	5.512	4.95	6.175	7.287	5.04	6.44	5.76	8.24	4.99	4.72	7.122	6.005	6.28	4.28	6.48	7.13	5.78	3.99	2.82	7.062	8.99	6.089	5.469	5.721	4.59
1	18	4.74	7.272	7.19	6.787	7.14	5.47	4.95	6.199	7.381	5.04	6.44	5.76	8.24	4.99	4.72	7.12	5.982	6.28	4.278	6.48	7.13	5.78	3.99	2.82	7.08	8.99	6.09	5.474	5.73	4.59
1	19	4.74	7.462	7.177	6.497	7.14	5.47	4.95	6.2	7.41	5.04	6.44	5.76	8.24	4.99	4.72	7.117	5.98	6.28	4.27	6.48	7.13	5.78	3.99	2.754	7.021	8.99	6.09	5.478	5.739	4.567
1	20	4.732	7.412	7.15	6.38	7.137	5.47	4.95	6.2	7.44	5.04	6.448	5.76	8.24	4.99	4.72	7.11	5.98	6.28	4.262	6.48	7.13	5.78	3.99	2.7	7.1	8.99	6.09	5.453	5.734	4.56
1	21	4.73	7.41	7.15	6.38	7.13	5.47	4.95	6.2	7.48	5.04	6.472	5.76	8.24	4.99	4.72	7.11	5.98	6.28	4.26	6.48	7.13	5.78	3.99	2.69	7.092	8.99	6.09	5.45	5.73	4.56
1	22	4.73	7.41	7.15	6.38	7.13	5.472	4.95	6.2	7.48	5.351	6.877	5.76	8.24	4.99	4.72	7.109	5.987	6.28	4.242	6.48	7.13	5.78	3.99	2.69	7.097	8.99	6.09	5.434	5.73	4.56
1	23	4.73	7.376	7.096	6.38	7.13	5.519	4.95	6.2	7.48	5.404	7	5.76	8.24	4.99	4.72	7.1	6.056	6.28	4.237	6.48	7.13	5.785	3.99	2.726	7.1	8.99	6.09	5.326	5.73	4.56
1	24	4.73	7.345	6.833	6.38	7.13	5.544	4.95	6.2	7.48	5.566	7.1	5.76	8.24	4.99	4.72	7.1	6.195	6.28	4.211	6.508	7.13	5.8	3.99	3.64	7.095	8.99	6.09	5.278	5.73	4.56
1	25	4.712	7.333	6.8	6.38	7.13	5.55	4.95	6.2	7.455	5.94	7.26	5.76	8.24	4.99	4.723	7.1	6.288	6.28	4.204	6.854	7.13	5.984	3.99	4.392	7.09	8.99	6.09	5.267	5.73	4.452
1	26	4.7	7.33	6.8	6.38	7.13	5.545	4.95	6.2	7.45	5.94	7.26	5.755	8.24	4.99	4.764	7.1	6.302	6.28	4.191	7.01	7.13	6.303	3.981	4.751	7.023	8.99	6.146	5.26	5.73	4.426
1	27	4.776	7.33	6.8	6.38	7.13	5.442	4.95	6.227	7.531	5.94	7.26	5.74	8.24	4.99	4.77	7.1	6.3	6.28	4.175	7.01	7.13	6.074	3.98	5.119	6.701	8.99	6.294	5.214	5.734	4.282
1	28	4.615	7.328	6.8	6.38	7.13	5.127	4.98	6.267	7.63	5.94	7.26	5.73	8.24	4.99	4.77	7.1	6.3	6.28	4.17	7.011	7.13	6.03	3.972	5.481	6.449	8.99	6.474	5.269	5.891	4.27
1	29	4.56	7.32	6.77	6.38	7.13	4.913	5.01	6.347	7.69	5.94	7.26	5.722	8.24	4.99	4.77	7.1	6.3	6.28	4.17	7.02	7.13	6.03	3.97	5.942	6.339	8.99	6.66	5.73	5.96	4.27
1	30	4.56	7.302	6.716	6.38	7.13	4.312	5.01	6.35	7.66	5.94	7.26	5.661	8.24	4.99	4.77	7.1	6.3	6.285	4.17	7.02	7.13	6.03	3.97	6.542	6.31	8.99	6.66	5.568	5.944	4.27
1	31	4.562	7.186	6.691	6.38	7.13	4.48	5.01	6.345	7.66	5.94	7.26	5.549	8.24	4.99	4.77	7.1	6.3	6.317	4.17	7.02	7.13	6.03	3.97	6.66	6.31	8.99	6.66	5.18	5.94	4.27
1	32	4.57	7.091	6.6	6.38	7.13	4.52	5.01	6.34	7.66	5.94	7.26	5.084	8.24	4.99	4.77	7.1	6.3	6.386	4.17	7.02	7.13	6.03	3.97	6.66	6.289	8.99	6.666	4.981	5.94	4.27
1	33	4.57	6.984	6.58	6.38	7.14	4.52	5.01	6.34	7.66	5.94	7.26	5.07	8.24	4.99	4.77	7.1	6.3	6.4	4.17	7.02	7.13	6.03	3.97	6.66	6.259	8.99	6.67	4.481	5.94	4.27
1	34	4.57	6.673	6.572	6.38	7.14	4.52	5.01	6.34	7.651	5.94	7.26	5.07	8.24	4.99	4.77	7.1	6.3	6.4	4.17	7.02	7.13	6.03	3.97	6.66	6.355	8.99	6.67	4.458	5.94	4.27
1	35	4.57	6.465	6.348	6.38	7.14	4.512	5.01	6.332	7.64	5.94	7.26	5.07	8.24	4.99	4.77	7.1	6.3	6.4	4.166	7.02	7.13	6.03	3.97	6.666	6.159	8.99	6.67	4.383	5.94	4.27
1	36	4.692	6.43	6.32	6.38	7.14	4.492	5.01	6.214	7.64	5.94	7.26	5.07	8.24	4.99	4.77	7.1	6.3	6.4	4.16	7.02	7.13	6.03	3.97	6.992	5.99	8.99	6.67	4.388	5.94	4.27
1	37	5.045	6.43	6.023	6.38	7.14	4.48	5.01	6.079	7.633	5.94	7.26	5.07	8.24	4.99	4.77	7.173	6.3	6.406	4.16	7.02	7.13	6.03	3.97	7.076	5.983	8.99	6.67	4.436	5.94	4.27
1	38	5.045	6.235	5.91	6.38	7.148	4.459	5.01	5.855	7.63	5.94	7.26	5.07	8.24	4.99	4.77	7.22	6.3	6.43	4.16	7.02	7.13	6.03	3.97	7.087	5.98	8.99	6.67	4.492	5.94	4.27
1	39	5.001	6.13	5.91	6.38	7.15	4.414	5.01	5.8	7.63	5.94	7.26	5.07	8.24	4.99	4.77	7.22	6.3	6.43	4.16	7.02	7.13	6.03	3.97	7.09	5.973	8.99	6.67	4.548	5.94	4.27
1	40	4.98	6.12	5.91	6.38	7.15	4.402	5.01	5.8	7.624	5.94	7.26	5.07	8.24	4.99	4.77	7.22	6.3	6.465	4.16	7.02	7.13	6.03	3.97	7.09	5.945	8.99	6.68	4.55	5.94	4.27
1	41	4.97	6.085	5.91	6.38	7.15	4.327	5.01	5.75	7.62	5.94	7.26	5.07	8.24	4.99	4.77	7.22	6.3	6.483	4.16	7.02	7.13	6.03	3.97	7.09	5.839	8.99	6.7	4.55	5.94	4.27
1	42	4.954	6.035	5.91	6.38	7.15	4.32	5.01	5.678	7.62	5.94	7.26	5.07	8.24	4.99	4.77	7.22	6.3	6.54	4.16	7.014	7.13	6.03	3.97	7.09	5.877	8.99	6.7	4.901	5.94	4.27
1	43	4.941	5.87	5.91	6.38	7.15	4.285	5.01	5.633	7.611	5.94	7.26	5.078	8.24	4.99	4.77	7.22	6.3	6.507	4.158	6.99	7.13	6.03	3.97	7.081	5.95	8.99	6.703	5.611	5.94	4.27
1	44	4.94	5.246	5.899	6.38	7.15	4.224	4.984	5.28	7.6	5.899	7.26	5.08	8.24	4.99	4.77	7.22	6.3	5.89	4.147	6.98	7.13	6.03	3.97	6.952	5.916	8.99	6.729	5.606	5.94	4.27
1	45	4.861	4.893	5.523	6.38	7.15	4.22	4.624	4.661	7.6	5.829	7.266	5.08	8.24	4.99	4.77	7.22	6.3	5.387	4.138	6.977	7.13	6.03	3.97	6.68	5.497	8.99	6.8	5.551	5.94	4.27
1	46	4.619	4.635	5.074	6.38	7.103	4.22	4.48	4.14	7.595	5.82	7.33	5.081	8.207	4.99	4.77	7.22	6.3	5.138	4.065	6.97	7.13	6.03	3.97	6.481	4.886	8.99	6.869	5.697	5.94	4.27
1	47	4.287	4.6	4.881	6.38	6.735	4.22	4.48	3.772	7.59	5.784	7.38	5.259	7.334	4.99	4.77	7.22	6.291	4.919	3.862	6.97	7.13	6.03	3.97	6.159	4.62	8.99	6.93	6.056	5.94	4.27
1	48	3.909	4.299	4.82	6.38	6.4	4.22	4.48	3.77	7.59	5.774	7.366	5.33	6.188	4.99	4.77	7.22	6.214	4.82	3.84	6.97	7.13	6.03	3.97	5.955	4.388	8.99	7.051	5.569	5.94	4.064
1	49	4.071	4.02	4.81	6.382	6.062	4.184	4.48	3.77	7.59	5.764	7.36	5.33	5.77	4.99	4.77	7.22	6.21	4.82	3.84	6.97	7.13	6.03	3.97	5.746	4.23	8.99	7.174	5.164	5.94	3.449
1	50	4.1	4.019	4.81	6.434	5.965	4.105	4.48	3.77	7.59	5.76	7.36	5.33	6.047	4.99	4.77	7.22	6.21	4.79	3.84	6.97	7.381	6.03	3.974	5.462	4.227	8.99	7.235	4.969	5.94	3.293
1	51	4.1	4.01	4.8	6.539	5.837	4.07	4.48	3.77	7.59	5.76	7.36	5.33	5.96	4.99	4.77	7.22	6.21	4.76	3.84	6.97	7.64	6.03	3.98	5.34	3.911	8.99	7.413	4.95	5.94	3.29
1	52	4.1	4.01	4.8	6.593	5.7	4.07	4.48	3.77	7.527	5.76	7.36	5.37	5.95	4.99	4.77	7.22	6.21	4.76	3.84	6.97	7.735	6.03	3.98	5.34	3.746	8.99	7.51	4.95	5.748	3.29
1	53	4.1	4.01	4.8	6.198	5.616	4.063	4.48	3.77	7.49	5.76	7.36	5.358	5.96	4.99	4.77	7.22	6.21	4.76	3.84	6.97	7.69	6.03	3.986	5.34	3.974	8.99	7.51	4.861	5.586	3.29
1	54	4.1	4.01	4.795	6.17	5.424	4.06	4.48	3.77	7.49	5.76	7.36	5.344	5.78	4.99	4.77	7.22	6.201	4.76	3.84	6.97	7.69	6.062	4.02	5.253	3.97	8.99	7.499	4.279	5.474	3.29
1	55	4.082	4.01	4.77	6.17	5.13	4.06	4.48	3.77	7.49	5.738	7.36	5.34	5.496	4.99	4.77	7.22	6.176	4.76	3.84	6.97	7.69	6.204	4.02	5.109	3.97	8.99	7.324	4.586	5.226	3.29
1	56	3.769	4.01	4.77	5.692	4.82	4.06	4.48	3.77	7.462	5.665	7.36	5.34	5.335	4.99	4.77	7.22	6.11	4.735	3.849	6.965	7.69	6.276	4.02	5.072	3.856	8.99	6.851	4.574	5.132	3.29
1	57	3.63	4.01	4.765	5.301	4.771	4.06	4.443	3.77	7.444	5.592	7.36	5.34	4.901	4.99	4.77	7.22	6.018	4.497	3.814	6.96	7.69	6.387	4.02	5.049	3.643	8.99	6.804	4.57	5.07	3.29
1	58	3.634	4.01	4.754	5.22	4.854	4.058	4.386	3.77	6.808	5.197	7.36	5.34	4.927	4.99	4.77	7.22	5.665	4.48	3.462	6.96	6.513	6.6	4.02	5.011	3.443	8.99	6.7	4.57	5.07	3.264
1	59	3.647	4.01	4.75	5.22	4.88	4.05	4.38	3.77	6.541	5.066	7.36	5.331	4.95	4.99	4.77	7.22	5.421	4.48	3.393	6.96	6.2	6.684	4.02	5.04	3.299	8.99	6.566	4.57	5.046	3.218
1	60	3.65	4.01	4.75	5.22	4.88	4.05	4.38	3.671	6.296	5.05	7.36	5.33	4.95	4.99	4.77	7.169	5.282	4.48	3.324	6.96	5.994	6.61	4.02	5.23	3.243	8.99	6.454	4.57	4.906	3.193
1	61	3.664	4.01	4.749	5.22	4.88	4.038	4.38	3.528	6.085	5.031	7.352	5.33	4.95	4.99	4.77	6.906	4.951	4.474	3.5	6.96	5.264	6.61	4.02	5.23	3.264	8.99	6.431	4.57	4.89	3.18
1	62	3.676	4.01	4.74	5.22	4.88	4.02	4.38	3.49	6.05	5.03	7.34	5.33	4.95	4.99	4.77	6.78	5.015	4.45	3.553	6.96	5.21	6.61	4.02	5.23	3.446	8.99	6.43	4.57	4.89	3.18
1	63	3.68	4.01	4.725	5.22	4.88	4.02	4.38	3.486	6.148	5.03	6.991	5.33	4.95	4.99	4.77	6.78	5.02	4.45	3.57	6.96	5.21	6.61	4.119	5.23	3.862	8.99	6.43	4.57	4.89	3.18
1	64	3.683	4.01	4.69	5.22	4.878	4.02	4.38	3.48	6.366	5.03	6.83	5.337	4.95	4.99	4.77	6.623	5.02	4.45	3.57	6.96	5.21	6.61	4.665	5.228	4.014	8.99	6.417	4.57	4.89	3.18
1	65	3.694	4.01	4.66	5.22	4.807	4.02	4.38	3.48	6.37	5.03	6.83	5.34	4.95	4.99	4.77	6.523	5.02	4.45	3.571	6.96	5.21	6.61	4.822	5.133	4	8.99	6.387	4.57	4.89	3.18
1	66	3.7	4.01	4.532	5.22	4.632	4.02	4.38	3.48	6.37	5.03	6.83	5.34	4.95	4.99	4.77	6.514	5.02	4.45	3.515	6.96	5.21	6.61	4.8	5.008	3.98	8.99	6.311	4.57	4.89	3.18
1	67	3.7	4.01	4.52	5.22	4.559	4.019	4.38	3.48	6.37	5.03	6.83	5.34	4.95	4.99	4.77	6.51	5.02	4.45	3.404	6.96	5.21	6.61	4.8	4.928	3.98	8.99	6.31	4.57	4.89	3.18
1	68	3.7	4.01	4.52	5.237	4.396	4.01	4.38	3.48	6.321	5.03	6.83	5.34	4.95	4.99	4.77	6.499	5.02	4.45	3.381	6.952	5.21	6.61	4.8	4.902	3.98	8.99	6.31	4.57	4.883	3.136
1	69	3.7	4.01	4.52	5.24	4.383	4.01	4.38	3.48	6.3	5.026	6.837	5.34	4.95	4.99	4.77	6.49	5.03	4.45	3.39	6.939	5.21	6.61	4.8	4.886	3.98	8.99	6.31	4.57	4.81	3.017
1	70	3.7	4.01	4.52	5.24	4.414	3.966	4.38	3.48	6.3	4.925	6.835	5.336	4.95	4.99	4.77	6.503	5.03	4.45	3.39	6.93	5.21	6.61	4.8	4.839	3.98	8.99	6.303	4.57	4.809	3.01
1	71	3.692	4.01	4.52	5.24	4.402	3.762	4.38	3.48	6.292	4.92	6.806	5.308	4.95	4.99	4.77	6.548	5.03	4.45	3.39	6.925	5.21	6.61	4.8	4.745	3.98	8.99	6.285	4.57	4.345	3.01
1	72	3.684	4.01	4.52	5.24	4.367	3.738	4.38	3.48	6.27	4.92	6.8	5.298	4.95	4.99	4.77	6.55	5.03	4.45	3.406	6.772	5.21	6.61	4.746	4.69	3.98	8.99	6.27	4.57	3.358	3.01
1	73	3.67	4.01	4.52	5.24	4.261	3.73	4.38	3.48	6.27	4.901	6.8	5.28	4.95	4.99	4.77	6.55	5.03	4.45	3.41	6.398	5.21	6.61	4.005	4.69	3.98	8.99	6.27	4.57	3.64	3.01
1	74	3.662	4.01	4.449	5.24	4.221	3.73	4.38	3.48	6.27	4.88	6.8	5.263	4.95	4.99	4.77	6.55	5.03	4.45	3.41	6.089	5.21	6.61	3.854	4.69	3.98	8.796	6.27	4.57	3.65	3.01
1	75	3.66	4.01	4.27	5.238	4.203	3.73	4.38	3.473	6.27	4.88	6.824	5.26	4.95	4.99	4.77	6.55	5.03	4.45	3.41	6.053	5.21	6.61	3.83	4.767	3.971	7.922	6.27	4.57	3.65	3.01
1	76	3.486	4.01	4.27	5.09	4.064	3.73	4.38	3.47	6.27	4.88	6.846	5.26	4.95	4.99	4.77	6.55	5.03	4.45	3.41	6.008	5.21	6.515	3.83	4.899	3.943	7.15	6.245	4.57	3.714	3.01
1	77	3.254	4.01	4.256	4.544	3.964	3.73	4.379	3.47	6.27	4.88	6.761	5.245	4.95	4.99	4.77	6.55	5.03	4.45	3.41	5.649	5.21	6.41	3.906	4.9	3.668	6.401	6.098	4.57	3.86	3.01
1	78	2.935	4.01	4.23	4.102	3.897	3.73	4.246	3.442	6.27	4.867	6.314	5.23	4.95	4.99	4.77	6.55	5.03	4.314	3.41	5.099	5.21	6.41	4.099	4.9	3.241	5.969	5.728	4.57	3.86	3.01
1	79	2.989	3.839	4.215	3.701	3.718	3.73	4.172	3.38	6.27	4.811	6.313	5.227	4.95	4.99	4.77	6.55	5.03	4.119	3.41	5.021	5.21	6.403	4.712	4.9	3.064	5.739	5.525	4.57	3.86	3.01
1	80	3.02	3.77	4.128	3.551	3.657	3.725	4.17	3.38	6.27	4.742	6.427	5.218	4.95	4.99	4.77	6.55	5.03	4.05	3.412	4.99	5.21	6.372	4.77	4.9	2.959	5.672	5.52	4.57	3.86	3.01
1	81	3.042	3.704	4.091	3.421	3.504	3.7	4.17	3.38	6.29	4.73	6.45	5.204	4.95	4.99	4.77	6.55	5.026	4.003	3.42	4.99	5.145	6.273	4.77	4.9	2.813	5.505	5.52	4.57	3.86	3.01
1	82	3.072	3.652	4.09	3.34	3.46	3.7	4.17	3.38	6.538	4.73	6.45	5.2	4.95	4.99	4.77	6.55	4.988	3.98	3.42	4.99	4.97	6.096	4.669	4.9	2.63	5.081	5.52	4.57	3.86	3.01
1	83	3.09	3.624	4.07	3.34	3.444	3.698	4.17	3.38	6.599	4.73	6.45	5.2	4.95	4.99	4.77	6.55	4.806	3.964	3.42	4.996	4.97	5.975	4.141	4.897	2.558	4.922	5.52	4.57	3.86	3.01
1	84	3.09	3.61	4.06	3.34	3.448	3.69	4.17	3.295	6.58	4.73	6.45	5.2	4.95	4.99	4.77	6.55	4.76	3.88	3.42	5.337	4.97	5.95	3.921	4.798	2.332	4.84	5.52	4.57	3.788	3.01
1	85	3.09	3.61	4.033	3.335	3.49	3.69	4.17	2.875	6.543	4.578	6.45	5.2	4.95	4.99	4.77	6.55	4.439	3.88	3.42	5.141	4.97	5.925	3.91	4.76	1.985	4.618	5.52	4.523	3.7	3.01
1	86	3.098	3.61	4.02	3.311	3.502	3.69	3.969	2.474	6.54	4.526	6.45	5.198	4.95	4.99	4.77	6.55	4.32	3.88	3.422	4.87	4.97	5.876	3.912	4.703	1.933	4.046	5.508	4.404	3.523	3.01
1	87	3.099	3.61	4.009	3.3	3.52	3.69	3.87	2.47	6.54	4.52	6.45	5.173	4.95	4.99	4.77	6.55	4.32	3.88	3.43	4.4	4.97	5.811	4.288	4.676	1.952	3.703	5.5	4.305	3.045	2.961
1	88	2.878	3.61	3.735	3.236	3.52	3.69	3.87	2.47	6.525	4.496	6.45	5.156	4.95	4.99	4.77	6.55	4.32	3.88	3.43	4.134	4.97	5.68	4.545	4.57	1.938	3.68	5.498	4.265	2.89	2.815
1	89	2.87	3.61	3.504	3.16	3.52	3.69	3.87	2.433	6.52	4.13	6.426	5.13	4.95	4.925	4.77	6.406	4.315	3.88	3.43	4.12	4.97	5.559	4.676	4.521	1.88	3.99	5.49	4.24	2.88	2.739
1	90	2.915	3.61	3.48	3.16	3.52	3.69	3.87	2.33	6.335	3.798	6.42	5.13	4.95	4.84	4.77	5.872	4.304	3.88	3.43	4.12	4.97	5.48	4.737	4.53	1.784	3.967	5.49	4.24	2.88	2.7
1	91	3	3.61	3.48	3.16	3.528	3.69	3.87	2.333	5.992	3.74	6.42	5.13	4.95	4.83	4.77	4.953	4.164	3.74	3.43	4.12	4.97	5.48	4.74	4.53	1.409	3.96	5.49	4.24	2.88	2.7
1	92	3.212	3.61	3.48	3.16	3.53	3.69	3.87	2.361	5.85	3.312	6.42	5.13	4.95	4.812	4.77	4.452	4.09	3.73	3.43	4.12	4.97	5.48	4.73	4.53	1.444	3.955	5.49	4.065	2.834	2.7
1	93	3.484	3.61	3.48	3.16	3.53	3.69	3.87	2.438	5.85	3.045	6.42	5.125	4.95	4.77	4.77	4.35	4.09	3.73	3.43	4.12	4.97	5.495	4.73	4.498	1.743	3.919	5.49	3.82	2.709	2.7
1	94	3.49	3.61	3.48	3.268	3.637	3.69	3.87	2.657	5.85	3.02	6.42	5.113	4.95	4.727	4.77	4.3	4.09	3.73	3.43	4.12	4.97	5.577	4.73	4.066	2.095	3.698	5.49	3.855	2.59	2.7
1	95	3.49	3.61	3.48	3.33	3.68	3.69	3.87	2.751	5.85	3.02	6.415	5.09	4.95	4.718	4.77	4.12	4.09	3.73	3.43	4.12	4.97	5.609	4.73	4.03	2.499	3.724	5.49	3.749	2.586	2.7
1	96	3.49	3.61	3.48	3.33	3.68	3.69	3.87	2.852	5.85	3.02	6.41	5.084	4.95	4.71	4.77	4.12	3.919	3.73	3.435	4.12	4.97	5.625	4.73	3.979	2.637	3.947	5.487	3.73	2.58	2.7
1	97	3.49	3.603	3.48	3.33	3.68	3.69	3.87	2.888	5.85	3.02	6.41	5.07	4.95	4.71	4.77	4.12	3.863	3.73	3.49	4.12	4.97	5.968	4.73	3.922	2.63	3.806	5.48	3.725	2.633	2.7
1	98	3.482	3.543	3.48	3.33	3.646	3.69	3.827	2.89	5.846	3.02	6.41	5.07	4.95	4.706	4.77	4.12	3.77	3.73	3.415	4.12	4.97	5.976	4.73	3.895	2.63	2.56	5.087	3.72	2.72	2.7
1	99	3.31	3.54	3.48	3.33	3.487	3.69	3.596	2.89	5.8	3.02	6.41	5.067	4.95	4.688	4.746	4.12	3.775	3.73	3.41	4.12	4.97	5.97	4.73	3.89	2.63	1.282	4.661	3.72	2.72	2.7
1	100	3.089	3.516	3.416	3.33	3.14	3.42	3.516	2.89	5.8	3.02	6.41	5.056	4.95	4.608	4.523	4.12	3.84	3.73	3.41	4.12	4.815	5.963	4.73	3.89	2.623	1	4.525	3.72	2.72	2.7
1	101	2.691	3.441	2.9	3.33	2.996	2.957	3.488	2.764	5.8	3.014	6.41	5.027	4.95	4.455	4.497	3.711	3.84	3.73	3.466	4.12	4.528	5.77	4.73	3.89	2.54	1	4.193	3.72	2.72	2.7
1	102	2.315	3.266	2.701	3.33	2.883	2.415	3.45	2.418	5.746	3.01	6.401	4.964	4.95	4.229	4.365	2.724	3.84	3.562	3.618	4.12	4.417	5.678	4.73	3.658	2.067	1	3.695	3.678	2.72	2.674
1	103	1.972	3.03	2.6	3.299	2.749	1.662	3.417	2.205	5.402	3.01	6.38	5.099	4.95	4.03	4.064	1.868	3.84	3.396	3.63	4.056	4.31	5.384	4.73	3.386	1.276	1	3.231	3.421	2.72	2.31
1	104	1.94	2.79	2.6	2.877	2.723	1.387	3.273	2.138	5.3	2.937	6.38	5.078	4.614	4.015	3.871	1.74	3.84	3.39	3.521	3.832	4.31	5.315	4.73	3.118	1.112	1.529	3.173	3.296	2.72	2.056
1	105	1.835	2.73	2.559	2.163	2.707	2.017	3.27	2.1	5.123	2.91	6.297	5	3.898	3.874	3.646	1.74	3.84	3.39	3.608	3.551	4.31	5.236	4.73	2.587	1.218	1.03	3.147	3.243	2.72	1.991
1	106	1.978	2.639	2.459	1.402	2.623	1.895	3.27	2.099	4.97	2.91	5.039	4.96	3.499	3.76	3.555	1.74	3.84	3.39	3.79	3.332	4.31	4.918	4.73	2.491	1.23	1.103	3.108	3.191	2.72	1.931
1	107	2.09	2.462	2.271	1.205	2.517	1.88	3.27	2.082	3.87	2.91	4.394	4.96	3.233	3.652	3.522	1.74	3.84	3.274	3.8	3.217	4.31	4.87	4.73	2.48	1.23	1.069	3.08	3.113	2.698	1.91
1	108	2.09	2.292	2.203	1.567	2.474	1.777	3.27	2.05	2.936	2.91	4.41	4.96	2.966	3.571	3.419	1.74	3.84	3.166	3.8	3.117	4.31	4.87	4.73	2.48	1.23	1.059	3.08	3.047	2.63	1.91
1	109	2.09	2.219	2.2	1.771	2.336	1.728	3.27	2.05	2.88	2.878	4.41	4.96	2.95	3.465	3.33	1.74	3.84	3.14	3.792	3.05	4.31	4.864	4.73	2.435	1.23	1.06	3.071	3.02	2.22	1.91
1	110	2.117	2.483	2.2	1.8	2.321	1.72	3.27	2.05	2.87	2.7	4.41	4.865	2.95	3.428	3.158	1.74	3.84	3.14	3.707	3.033	4.31	4.844	4.73	2.327	1.23	1.06	3.07	3.02	2.102	1.91
1	111	2.16	2.59	2.2	1.8	2.31	1.707	3.27	2.05	2.844	2.7	4.41	4.381	2.95	3.355	2.865	1.74	3.84	3.14	3.662	3	4.31	4.811	4.73	2.301	1.23	1.06	3.07	3.02	2.1	1.91
1	112	2.16	2.642	2.224	1.8	2.271	1.69	3.27	1.981	2.84	2.447	4.41	4.37	2.95	3.349	2.402	1.74	3.84	3.14	3.634	2.639	4.31	4.79	4.73	2.275	1.23	1.06	3.046	3.02	2.1	1.91
1	113	2.16	2.901	2.23	1.799	2.237	1.635	3.27	1.666	2.84	1.915	4.41	4.402	2.95	2.988	2.34	1.74	3.84	3.13	3.59	2.491	4.224	4.782	4.73	2.27	1.23	1.06	3.03	3.02	2.116	1.91
1	114	1.924	3.282	2.23	1.742	2.181	1.281	3.27	1.657	2.897	1.91	4.41	4.44	2.95	2.599	2.318	1.74	3.84	3.13	3.52	2.328	4.11	4.75	4.731	2.245	1.246	1.06	3.03	3.02	2.13	1.91
1	115	1.38	3.46	2.23	1.73	2.19	1.148	3.27	1.692	2.95	1.91	4.41	4.393	2.95	2.45	2.27	1.74	3.84	3.13	3.395	2.32	4.11	4.63	4.74	2.137	1.28	1.06	3.03	3.02	2.13	1.91
1	116	1.408	3.46	2.23	1.73	2.162	1.044	3.27	1.733	2.95	1.91	4.264	4.39	2.95	2.45	2.265	1.74	3.84	3.129	3.317	2.317	4.11	4.52	4.74	2.043	1.28	1.06	3.03	3.011	2.156	1.91
1	117	1.478	3.552	2.23	1.73	2.079	1.09	3.27	1.759	2.95	1.91	2.681	4.39	2.95	2.45	2.256	1.74	3.84	3.116	3.3	2.273	4.11	4.492	4.74	2.033	1.28	1.06	3.026	3.004	2.172	1.894
1	118	1.53	3.983	2.23	1.73	2.05	1.09	3.27	1.717	2.95	1.91	2.279	4.39	2.538	2.45	2.222	1.74	3.84	3.103	3.265	2.27	4.11	4.48	4.775	2.016	1.271	1.06	3.02	2.996	2.183	1.86
1	119	1.482	4.093	2.23	1.72	1.943	1.09	3.27	1.581	2.95	1.91	2.325	4.39	2.24	2.45	2.451	1.74	3.84	3.1	3.23	2.223	4.11	4.468	4.817	2.009	1.27	1.06	3.02	2.99	2.19	1.86
1	120	1.108	4.09	2.23	1.712	1.89	1.09	3.27	1.823	2.95	1.91	2.34	4.385	2.176	2.45	2.492	1.74	3.84	3.1	3.23	2.21	4.063	4.436	4.784	1.99	1.27	1.06	3.008	2.99	2.19	1.86
1	121	1.06	4.09	2.23	1.73	1.89	1.09	3.27	1.978	2.95	1.91	2.34	4.38	2.05	2.45	2.5	1.74	3.84	3.1	3.251	2.21	4.06	4.398	4.78	1.99	1.27	1.06	2.914	2.981	2.19	1.86
1	122	1.054	4.087	2.23	1.73	1.904	1.09	3.27	2.021	2.95	1.91	2.34	4.38	2.05	2.448	2.508	1.74	3.84	3.1	3.28	2.21	4.057	4.341	4.78	1.967	1.27	1.06	2.907	2.864	2.19	1.86
1	123	1.045	4.02	2.23	1.73	1.87	1.09	3.27	2.104	2.944	1.91	2.345	4.38	2.05	2.424	2.51	1.74	3.84	3.1	3.28	2.21	4.05	4.246	4.78	1.913	1.27	1.06	2.818	2.597	2.198	1.86
1	124	1.03	3.953	2.23	1.73	1.776	1.094	3.27	2.097	2.94	1.91	2.35	4.38	2.05	2.42	2.51	1.74	3.84	3.1	3.28	2.21	4.05	4.052	4.78	1.89	1.27	1.06	2.78	2.52	2.2	1.86
1	125	1	3.95	2.23	1.731	1.724	1.1	3.27	1.586	2.94	1.91	2.35	4.38	2.05	2.382	2.51	1.74	3.74	3.1	3.28	2.21	4.05	3.951	4.78	1.883	1.27	1.06	2.78	2.52	2.236	1.842
1	126	1	3.948	2.23	1.74	1.665	1.1	3.27	1.503	2.928	1.91	2.35	4.38	2.05	2.258	2.5	1.74	3.62	3.1	3.32	2.21	4.05	3.913	4.78	1.856	1.27	1.06	2.772	2.52	2.32	1.83
1	127	1	3.899	2.23	1.74	1.607	1.155	3.257	1.789	2.92	1.91	2.35	4.38	2.05	2.183	2.5	1.74	3.62	3.1	3.358	2.212	4.05	3.772	4.78	1.81	1.27	1.06	2.77	2.52	2.419	1.821
1	128	1	3.805	2.205	1.739	1.6	1.2	3.082	1.875	2.92	1.91	2.35	4.38	2.05	2.14	2.5	1.74	3.62	3.092	3.37	2.22	4.05	3.692	4.78	1.81	1.27	1.06	2.668	2.52	2.419	1.82
1	129	1	3.522	1.961	1.73	1.599	1.2	3.065	1.835	2.882	1.91	2.35	4.38	2.05	2.114	2.5	1.74	3.62	2.816	3.37	2.215	4.05	3.606	4.775	1.712	1.27	1.06	2.423	2.52	2.357	1.697
1	130	1	2.461	1.712	1.73	1.56	1.2	3.09	1.989	2.528	1.491	2.089	4.38	2.05	2.066	2.4	1.593	3.62	2.73	3.367	2.134	4.05	3.351	4.76	1.528	1.27	1.06	2.337	2.52	2.517	1.576
1	131	1	2.032	1.71	1.73	1.56	1.2	3.09	2.029	2.52	1.037	1.777	4.38	2.05	1.95	1.878	1.423	3.62	2.73	3.225	2.084	4.05	3.35	4.76	1.446	1.27	1.06	2.263	2.52	2.105	1.515
1	132	1	2.02	1.71	1.73	1.56	1.2	3.09	1.955	2.52	1	1.78	4.38	2.05	1.863	1.617	1.41	3.62	2.73	3.143	2.08	4.05	3.35	4.76	1.44	1.27	1.06	2.17	2.52	2.045	1.493
1	133	1	2.02	1.71	1.73	1.551	1.17	3.09	1.95	2.52	1	1.785	4.38	2.05	1.84	1.119	1.41	3.62	2.723	3.339	2.08	4.05	3.341	4.76	1.44	1.27	1.06	2.169	2.52	2.04	1.467
1	134	1	2.02	1.71	1.714	1.528	1.151	3.09	1.95	2.52	1	1.79	4.38	2.05	1.84	1	1.41	3.606	2.727	3.076	2.089	4.05	3.34	4.76	1.44	1.27	1.06	2.04	2.52	2.04	1.46
1	135	1	2.02	1.71	1.523	1.516	1.143	3.09	2.012	2.52	1	1.79	4.38	2.05	1.84	1	1.41	3.57	2.73	3.373	2.09	4.05	3.33	4.758	1.44	1.27	1.06	2.04	2.52	2.04	1.46
1	136	1	2.023	1.71	1.096	1.51	1.14	3.09	2.27	2.52	1	1.79	4.38	2.05	1.84	1	1.41	3.555	2.73	3.47	2.09	4.05	3.33	4.75	1.44	1.27	1.06	2.047	2.52	2.04	1.455
1	137	1.054	2.412	1.71	1.162	1.501	1.14	3.09	2.255	2.52	1	1.79	4.38	2.05	1.84	1	1.41	3.54	2.73	3.517	2.09	4.05	3.33	4.75	1.44	1.27	1.06	2.06	2.52	2.04	1.42
1	138	1.294	3.21	1.71	1.42	1.5	1.14	3.09	2.287	2.513	1	1.79	4.38	2.05	1.84	1	1.41	3.54	2.621	3.522	2.09	4.05	3.33	4.75	1.44	1.27	1.06	2.06	2.52	2.04	1.345
1	139	1.06	3.565	1.71	1.49	1.492	1.14	3.09	2.306	2.406	1	1.799	4.38	2.05	1.84	1	1.41	3.54	2.557	3.594	2.09	4.05	3.33	4.75	1.44	1.27	1.06	2.06	2.52	2.04	1.292
1	140	1.126	3.829	1.71	1.49	1.48	1.14	3.09	2.269	2.4	1	1.8	4.38	2.05	1.84	1	1.41	3.54	2.53	3.66	2.09	4.05	3.33	4.75	1.44	1.27	1.06	2.063	2.52	2.05	1.257
1	141	1.129	3.965	1.71	1.49	1.475	1.14	3.09	2.26	2.4	1	1.8	4.38	2.05	1.84	1	1.41	3.54	2.525	3.554	2.09	4.05	3.33	4.75	1.44	1.27	1.06	2.07	2.52	2.005	1.213
1	142	1.087	3.797	1.71	1.49	1.47	1.14	3.09	2.26	2.4	1	1.8	4.38	2.05	1.84	1	1.41	3.531	2.52	3.517	2.09	4.269	3.33	4.75	1.44	1.27	1.06	2.07	2.52	1.99	1.21
1	143	1.021	2.676	1.718	1.49	1.47	1.14	3.087	2.186	2.4	1	1.8	4.378	2.05	1.84	1	1.41	3.524	2.242	3.394	2.09	4.387	2.96	4.75	1.44	1.27	1.06	2.07	2.52	1.99	1.21
1	144	1	1.795	1.72	1.49	1.469	1.134	2.878	1.867	2.304	1	1.8	4.37	2.05	1.84	1	1.406	3.405	2.17	3.463	2.09	3.73	2.624	4.75	1.44	1.27	1.06	2.07	2.52	2.018	1.167
1	145	1	1.389	1.72	1.49	1.46	1.13	2.782	1.384	2.195	1	1.8	4.37	2.05	1.84	1	1.296	3.38	2.056	3.52	2.09	3.457	2.362	4.75	1.44	1.27	1.06	2.07	2.52	2.02	1.08
1	146	1	1.073	1.72	1.49	1.46	1.13	2.61	1.142	2.13	1	1.8	4.37	2.05	1.84	1	1	3.38	1.81	3.413	2.026	3.173	2.252	4.75	1.437	1.27	1.06	2.07	2.52	2.02	1.006
1	147	1	1.353	1.72	1.49	1.46	1.13	2.665	1.723	2.13	1	1.8	4.37	2.05	1.84	1	1.151	3.379	1.846	3.447	1.778	3.1	2.566	4.75	1.384	1.245	1.06	2.07	2.52	2.02	1
1	148	1	2.024	1.728	1.49	1.455	1.13	2.838	1.902	2.13	1	1.8	4.37	1.881	1.84	1.002	1.483	3.264	2.025	3.312	1.029	3.1	2.57	4.748	1.38	1.297	1.06	2.07	2.52	2.02	1
1	149	1	2.169	1.73	1.49	1.45	1.13	2.86	1.594	2.13	1	1.8	4.37	1.488	1.84	1.428	1.391	3.23	2.03	3.188	1	3.1	2.572	4.74	1.38	1.3	1.06	2.07	2.52	2.02	1
1	150	1	2.471	1.73	1.49	1.45	1.13	2.869	1.814	2.13	1	1.8	4.37	1.294	1.84	1.54	1.39	3.23	2.03	3.13	1.007	3.1	2.663	4.74	1.38	1.3	1.06	2.07	2.52	2.02	1
1	151	1	2.824	1.73	1.49	1.45	1.13	3.101	1.523	2.13	1.002	1.8	4.37	1.35	1.84	1.54	1.39	3.23	2.03	3.208	1.229	3.493	2.879	4.77	1.38	1.3	1.06	2.07	2.52	2.02	1
1	152	1	3.177	1.73	1.49	1.45	1.124	3.16	1.469	2.13	1.02	1.8	4.37	1.461	1.84	1.54	1.39	3.23	2.03	3.222	1.118	4.066	2.88	4.83	1.38	1.3	1.06	2.07	2.52	2.02	1
1	153	1	3.173	1.73	1.49	1.45	1.12	3.16	1.483	2.13	1.02	1.8	4.37	1.47	1.84	1.54	1.39	3.23	2.03	3.23	1.13	4.153	2.88	4.837	1.38	1.3	1.06	2.07	2.52	2.022	1
1	154	1	3.08	1.73	1.49	1.45	1.12	3.14	1.382	2.107	1.02	1.8	4.37	1.47	1.84	1.54	1.39	3.23	2.03	3.23	1.128	4.066	2.88	4.86	1.38	1.3	1.06	2.07	2.52	2.085	1
1	155	1	2.931	1.73	1.49	1.45	1.115	3.031	1.34	2.086	1.02	1.8	4.37	1.47	1.84	1.54	1.39	3.178	2.03	3.182	1	3.804	2.752	4.86	1.375	1.3	1.06	2.07	2.52	2.09	1
1	156	1	2.711	1.666	1.49	1.443	1.11	2.883	1.174	1.741	1.02	1.8	4.37	1.47	1.84	1.54	1.39	3.096	1.979	3.141	1.008	3.678	2.675	4.86	1.277	1.3	1.06	2.07	2.52	2.09	1
2	1	5	5.016	5	5	5	5	4.915	5	5	5	5	5	5	5	5	5	7.18	5	5	5	5	5	5	5	5	5	5	4.994	5	5
2	2	5	5.043	5	5	4.945	5	4.77	5	5	5	5	5	5.003	5	5	5	7.224	5	5	5	5	5	5	5	5	5	4.832	4.99	5	5
2	3	5	5.857	5.038	5	4.822	4.464	5.311	5	4.743	4.668	5	5	4.99	5	5	4.938	7.23	5	5.072	5	5	5	5	4.595	5.041	5	4.346	4.99	4.989	4.493
2	4	5	6.952	4.831	4.978	4.746	3.714	5.032	4.996	4.19	3.153	4.935	5	4.643	5	4.95	4.566	7.148	5	5.423	4.897	5	5.227	5	3.879	4.316	5	4.936	4.965	4.923	1.834
2	5	5	1.833	2.767	4.736	4.77	3.69	5.065	4.644	4.128	1.088	4.93	5	4.364	5	4.353	4.3	7.11	5	5.659	4.046	4.946	4.715	5	3.562	2.018	5	4.94	4.554	4.707	1
2	6	5	1.973	2.967	4.335	4.675	3.69	5.119	4.628	3.13	1.017	4.93	4.782	4.083	5	3.98	4.302	7.11	5.007	5.326	2.759	4.95	5.044	5	3.475	2.766	5.009	4.94	3.993	4.018	1
2	7	5	2.122	2.9	3.996	4.6	3.69	5.004	4.668	2.683	1.054	4.93	4.406	4.001	5	3.97	4.331	7.11	5.113	5.304	2.176	4.95	4.92	5.009	3.45	2.223	5.106	4.95	3.84	3.775	1
2	8	5.092	2.143	2.9	3.593	4.633	3.674	3.879	4.739	2.737	1.06	4.89	4.49	3.95	5	3.97	4.371	7.1	5.16	5.288	2.02	4.95	4.92	4.897	3.447	1.829	5.293	4.95	3.803	3.927	1
2	9	4.851	1.956	3.097	3.891	4.776	3.67	3.9	4.85	3.028	1.06	4.838	4.49	3.896	5	3.816	4.38	7.1	4.895	5.311	2.02	4.95	4.758	4.134	3.45	2.135	5.338	4.95	3.993	4.039	1
2	10	4.58	1.922	3.213	3.959	4.81	3.668	3.91	4.817	3.12	1.06	5.036	4.49	3.924	5	3.528	4.38	7.1	4.807	5.333	2.02	4.95	4.63	4.084	3.43	2.26	5.375	4.95	3.932	4.15	1
2	11	4.58	1.86	3.2	3.844	4.892	3.638	3.91	4.885	3.135	1.069	5.049	4.49	3.967	5	3.52	4.38	7.1	4.88	5.34	2.02	4.95	4.63	4.068	3.426	2.136	5.43	4.95	3.411	4.161	1.209
2	12	4.47	1.81	3.2	4.093	4.961	3.63	3.91	4.567	3.16	1.07	5.011	4.49	4.046	5	3.52	4.38	7.1	4.88	5.337	2.02	4.95	4.63	3.796	3.423	2.157	5.43	4.95	3.539	4.182	1.878
2	13	4.352	1.828	3.2	4.143	4.733	3.63	3.91	4.545	3.308	1.07	5.058	4.49	4.166	4.99	3.52	4.402	7.141	4.88	5.33	2.02	4.95	4.63	3.383	3.546	2.154	5.433	4.95	3.524	4.198	1.679
2	14	4.3	2.268	3.2	4.205	4.483	3.63	4.086	4.55	3.67	1.079	5.146	4.49	4.315	4.99	3.52	4.54	7.16	4.88	5.401	2.02	4.95	4.63	3.31	3.656	2.712	5.45	4.95	3.518	4.061	1.52
2	15	4.448	3.185	3.192	4.146	4.427	3.63	4.662	4.55	3.999	1.08	5.248	4.49	4.339	4.983	3.52	4.54	6.869	4.88	5.444	2.02	4.95	4.686	3.31	3.766	2.974	5.457	4.95	3.506	3.98	1.52
2	16	4.595	3.55	3.19	4.248	4.837	3.63	4.943	4.55	4.183	1.083	5.182	4.49	4.266	4.978	3.52	4.54	6.826	4.865	5.45	2.02	4.95	4.815	3.327	3.844	2.924	5.46	4.958	3.5	3.98	1.569
2	17	4.595	3.63	3.19	4.007	4.935	3.63	5.015	4.55	4.88	1.09	5.18	4.49	4.221	4.967	3.555	4.54	6.83	4.85	5.477	1.978	4.95	4.848	3.33	3.86	2.932	5.46	4.957	3.5	3.98	1.59
2	18	4.561	3.661	3.19	4.267	5.002	3.63	5.02	4.55	5.489	1.091	5.18	4.49	4.282	4.96	3.589	4.54	6.909	4.85	5.565	1.619	4.95	4.85	3.33	3.853	2.562	5.46	4.942	3.5	3.98	1.59
2	19	4.541	3.672	3.19	4.307	5.05	3.63	5.02	4.55	5.746	1.108	5.18	4.49	4.29	4.96	3.557	4.534	6.95	4.85	5.59	1.459	4.95	4.86	3.33	3.811	2.395	5.46	4.928	3.5	3.98	1.59
2	20	4.46	3.682	3.19	4.246	5.141	3.63	5.02	4.55	5.826	1.122	5.211	4.49	4.29	4.96	3.048	4.486	6.961	4.85	5.589	1.327	4.95	4.86	3.33	3.81	2.45	5.479	4.92	3.5	3.979	1.59
2	21	4.425	3.89	3.19	4.169	5.215	3.63	5.02	4.55	5.883	1.13	5.27	4.49	4.29	4.96	2.94	4.432	6.999	4.85	5.58	1.265	4.95	4.853	3.33	3.804	2.444	5.589	4.92	3.5	3.97	1.59
2	22	4.392	3.425	3.19	4.216	5.23	3.63	5.02	4.55	5.939	1.13	5.27	4.49	4.29	4.96	2.94	4.663	7	4.85	5.58	1.26	4.95	4.84	3.33	3.8	2.43	5.63	4.92	3.5	3.97	1.59
2	23	4.336	2.607	3.19	4.119	5.251	3.63	5.02	4.55	5.984	1.13	5.274	4.49	4.29	4.96	2.94	5.028	7.002	4.817	5.58	1.26	4.95	4.83	3.33	3.827	2.43	5.63	4.92	3.5	3.97	1.59
2	24	4.29	2.109	3.19	4.161	5.267	3.63	5.02	4.55	6.057	1.13	5.269	4.49	4.29	4.96	2.94	5.02	7.02	4.8	5.58	1.26	4.95	4.808	3.33	3.97	2.43	5.63	4.915	3.5	3.97	1.59
2	25	4.29	1.651	3.19	3.894	5.27	3.63	5.02	4.55	6.116	1.141	5.18	4.49	4.29	4.96	2.94	5.02	7.02	4.8	5.584	1.26	4.95	4.534	3.335	4	2.43	5.63	4.91	3.5	3.97	1.59
2	26	4.208	1.419	3.19	3.712	5.27	3.624	5.02	4.55	6.12	1.16	5.2	4.49	4.29	4.89	2.94	5.02	7.03	4.8	5.59	1.26	4.95	4.343	3.34	4	2.343	5.63	4.91	3.5	3.97	1.59
2	27	3.984	1.061	3.19	3.762	5.27	3.568	5.02	4.55	6.12	1.16	5.2	4.49	4.29	4.871	2.94	5.02	7.03	4.8	5.59	1.26	4.95	4.326	3.34	4	2.248	5.634	4.91	3.5	3.97	1.59
2	28	3.98	1	3.19	3.77	5.196	3.53	5.02	4.55	5.98	1.16	5.2	4.49	4.29	4.86	2.94	5.02	7.03	4.8	5.592	1.26	4.95	4.309	3.34	4	2.044	5.658	4.939	3.5	3.97	1.59
2	29	3.98	1	3.19	3.841	5.108	3.53	5.02	4.55	5.621	1.16	5.2	4.49	4.29	4.86	2.94	5.02	7.076	4.816	5.6	1.26	4.95	4.297	3.34	4	1.991	5.67	4.94	3.5	3.97	1.59
2	30	3.98	1	3.045	3.89	5.07	3.53	5.02	4.537	5.55	1.16	5.2	4.49	4.29	4.86	2.94	5.02	7.1	4.894	5.6	1.26	4.95	4.29	3.34	4	2.01	5.67	4.947	3.5	3.96	1.59
2	31	3.98	1	2.728	3.89	5.07	3.53	5.02	4.453	5.55	1.16	5.2	4.49	4.26	4.86	2.94	5.02	7.1	4.91	5.607	1.26	4.95	4.29	3.34	4	2.01	5.843	4.95	3.5	3.95	1.59
2	32	3.98	1	2.7	3.89	5.072	3.526	5.02	4.45	5.55	1.16	5.2	4.49	4.24	4.865	2.945	5.02	7.1	4.917	5.629	1.26	4.95	4.29	3.34	4.013	2.01	6.025	4.95	3.5	3.886	1.59
2	33	3.996	1	2.7	3.89	5.087	3.51	5.02	4.45	5.55	1.16	5.2	4.49	4.24	4.89	2.95	5.02	7.1	4.92	5.63	1.26	4.95	4.29	3.34	4.02	2.015	6.049	4.95	3.5	3.694	1.59
2	34	4.133	1	2.7	3.89	5.09	3.481	5.02	4.45	5.55	1.16	5.104	4.49	4.24	4.89	2.95	5.02	7.1	4.92	5.63	1.26	4.95	4.29	3.34	4.02	2.02	6.05	4.95	3.5	3.597	1.59
2	35	4.394	1.176	2.7	3.89	5.09	3.467	5.02	4.45	5.55	1.16	5.066	4.482	4.24	4.89	2.95	5.017	7.1	4.92	5.63	1.26	4.95	4.29	3.34	4.02	2.02	6.05	4.95	3.491	3.572	1.59
2	36	4.55	1.649	2.7	3.863	5.069	3.456	5.02	4.45	5.55	1.16	4.957	4.48	4.239	4.89	2.95	5.01	7.1	4.92	5.63	1.26	4.95	4.287	3.34	4.02	2.02	6.067	4.957	3.49	3.57	1.59
2	37	4.55	2.153	2.7	3.87	5.06	3.387	5.02	4.45	5.55	1.16	4.866	4.48	4.23	4.89	2.95	5.01	7.1	4.92	5.63	1.26	4.95	4.28	3.34	4.02	2.02	6.07	4.97	3.49	3.565	1.59
2	38	4.546	2.984	2.7	3.88	5.06	3.38	5.02	4.45	5.55	1.16	4.83	4.48	4.23	4.89	2.95	4.976	7.1	4.92	5.63	1.274	4.95	4.262	3.34	4.02	2.02	6.07	4.972	3.49	3.48	1.59
2	39	4.53	3.236	2.7	4.054	5.06	3.366	5.017	4.45	5.55	1.16	4.805	4.48	4.23	4.89	2.95	4.706	7.1	4.92	5.626	1.561	4.95	4.24	3.587	4.02	2.02	6.07	5.018	3.49	3.43	1.59
2	40	4.521	3.538	2.7	4.13	5.06	3.34	5.01	4.45	5.55	1.16	4.8	4.627	4.23	4.89	2.95	4.7	7.1	4.92	5.59	1.928	4.95	4.222	4.159	4.02	2.03	6.07	5.05	3.49	3.43	1.59
2	41	4.52	3.63	2.7	4.13	5.06	3.331	5.01	4.45	5.55	1.16	4.8	4.84	4.225	4.89	2.98	4.7	4.8	4.92	5.59	2.03	4.95	4.097	4.16	4.02	2.433	6.07	5.08	3.49	3.43	1.59
2	42	4.52	3.692	2.7	4.138	5.06	3.32	5.01	4.45	5.55	1.16	4.8	4.79	4.22	4.89	2.998	4.7	4.8	4.92	5.59	2.03	4.95	4.09	4.16	4.02	2.892	6.07	5.152	3.49	3.43	1.59
2	43	4.514	3.75	2.7	4.164	5.06	3.32	5.01	4.467	5.55	1.16	4.8	4.73	4.22	4.89	3.001	4.7	4.8	4.92	5.548	2.03	4.95	4.09	4.16	4.02	3.105	6.07	5.38	3.49	3.43	1.59
2	44	4.51	3.75	2.7	4.17	5.06	3.32	5.01	4.44	5.763	1.16	4.8	4.73	4.22	4.89	2.99	4.7	4.8	4.92	5.235	2.03	4.95	4.087	4.162	4.02	3.5	6.07	5.558	3.489	3.43	1.59
2	45	4.503	3.75	2.7	4.17	5.06	3.32	5.01	4.277	6.156	1.16	4.8	4.73	4.21	4.89	3.029	4.7	4.8	4.928	4.943	2.03	4.95	4.08	4.17	4.02	3.565	6.07	5.881	3.467	3.43	1.59
2	46	4.48	3.681	2.7	4.17	5.06	3.32	5.01	4.112	6.372	1.16	4.818	4.73	4.2	4.89	3.04	4.7	4.8	4.94	4.903	2.03	4.95	4.08	4.115	4.02	3.832	6.07	6.049	3.45	3.43	1.43
2	47	4.48	3.522	2.7	4.144	5.06	3.32	5.01	3.945	6.686	1.16	5.332	4.73	4.2	4.89	3.04	4.7	4.8	4.94	4.861	2.03	4.95	4.08	3.541	4.294	4.19	6.07	6.192	3.45	3.43	1.398
2	48	4.48	3.368	2.7	4.064	5.06	3.318	5.01	3.965	6.956	1.16	5.497	4.73	4.195	4.89	3.04	4.7	4.8	4.94	4.86	2.03	4.617	4.07	3.54	5.307	4.308	6.07	6.405	3.43	3.43	1.4
2	49	4.48	3.198	2.7	4.04	5.06	3.305	5.01	4.03	6.965	1.16	5.56	4.73	4.187	4.89	3.04	4.7	4.8	4.94	4.846	2.03	4.42	4.07	3.54	5.599	4.958	6.07	6.537	3.36	3.43	1.4
2	50	4.471	3.058	2.7	4.041	5.053	3.294	5.01	4.117	7.061	1.16	5.56	4.73	4.18	4.89	3.04	4.669	4.836	4.94	4.798	2.03	4.096	4.07	3.54	5.673	4.944	6.07	6.55	3.36	3.43	1.4
2	51	4.47	2.904	2.7	4.05	5.033	3.284	5.004	4.293	7.669	1.16	5.56	4.73	4.166	4.89	3.04	4.652	4.86	4.94	4.79	2.03	4.055	4.07	3.518	5.791	4.751	6.07	6.55	3.342	3.43	1.378
2	52	4.47	2.867	2.7	4.027	5.03	3.256	5	4.3	7.638	1.16	5.567	4.73	4.16	4.89	3.04	4.63	4.858	4.94	4.79	2.03	3.99	4.07	3.5	5.963	4.155	6.066	6.547	3.307	3.43	1.301
2	53	4.47	2.612	2.7	4.029	5.03	3.225	5	4.3	7.63	1.16	5.706	4.73	4.145	4.89	3.04	4.63	4.759	4.94	4.79	2.03	3.988	4.061	3.5	5.933	4.12	6.055	6.305	3.253	3.43	1.275
2	54	4.47	2.327	2.7	4.115	5.03	3.151	5	4.244	7.63	1.16	5.868	4.73	4.13	4.89	3.04	4.63	4.618	4.94	4.79	2.012	3.963	4.06	3.495	5.909	4.12	6.05	5.476	3.222	3.43	1.23
2	55	4.47	2.091	2.7	4.119	5.03	2.697	5	3.808	7.593	1.16	5.863	4.73	4.102	4.89	2.71	4.598	4.505	4.94	4.768	1.961	3.974	4.06	3.487	5.899	4.12	6.05	4.308	3.174	3.43	1.23
2	56	4.367	2.06	2.7	4.046	5.03	2.64	5	3.408	7.427	1.16	5.848	4.73	4.09	4.89	2.329	4.59	4.383	4.911	4.671	1.95	4.017	4.06	3.48	5.88	4.12	6.043	3.674	3.131	3.43	1.498
2	57	4.166	2.06	2.7	3.38	5.03	2.64	5	3.062	7.314	1.16	5.839	4.73	4.09	4.89	2.288	4.59	4.336	4.837	4.65	1.95	4.006	4.06	3.48	5.88	4.123	6.04	3.663	3.12	3.43	2.319
2	58	3.974	2.06	2.7	2.733	5.03	2.64	5	3.04	7.31	1.16	5.741	4.73	4.073	4.89	2.169	4.59	4.273	4.625	4.65	1.95	3.99	4.06	3.48	5.88	4.203	6.033	3.66	3.065	3.428	2.41
2	59	3.892	2.08	2.7	2.398	5.03	2.64	5	3.04	7.307	1.16	5.73	4.73	4.01	4.89	2.16	4.59	4.083	4.474	4.65	1.94	4.037	4.06	3.48	5.88	4.124	5.823	3.66	3.041	3.42	2.41
2	60	3.833	2.091	2.7	2.39	5.03	2.64	5	3.041	7.211	1.16	5.73	4.717	4	4.89	2.16	4.59	3.853	4.45	4.65	1.914	4.099	4.06	3.48	5.878	4.05	5.441	3.66	3.023	3.416	2.504
2	61	3.753	2.108	2.7	2.39	5.03	2.64	5	3.05	7.051	1.164	5.702	4.71	3.99	4.89	2.16	4.59	3.677	4.45	4.65	1.91	4.1	4.06	3.48	5.873	4.03	5.162	3.652	3.014	3.405	2.485
2	62	3.63	2.129	2.7	2.39	5.03	2.64	5	3.051	6.682	1.513	5.68	4.703	3.943	4.866	2.16	4.59	3.67	4.42	4.65	1.91	4.1	4.033	3.48	5.932	3.989	4.992	4.058	3.01	3.4	3.069
2	63	3.63	2.208	2.7	2.39	5.03	2.64	5	3.062	6.372	1.944	5.68	4.7	3.918	4.837	2.16	4.59	3.67	4.231	4.65	1.91	4.1	3.952	3.48	5.953	3.95	4.888	4.595	3.01	3.4	3.174
2	64	3.63	2.62	2.68	2.397	5.03	2.64	5	3.07	6.503	2.02	5.68	4.7	3.863	4.823	2.16	4.59	3.67	4.23	4.65	1.91	4.1	3.95	3.48	5.96	3.95	4.805	4.693	3.01	3.4	3.2
2	65	3.585	3.035	2.68	2.41	5.03	2.64	5	3.07	6.59	2.02	5.68	4.7	3.814	4.813	2.16	4.59	3.67	4.23	4.65	1.876	4.1	3.95	3.48	5.96	3.95	4.525	4.741	3.006	3.4	3.229
2	66	3.57	3.361	2.68	2.372	5.03	2.64	5	3.07	6.59	2.02	5.676	4.7	4.181	4.8	2.16	4.59	3.67	4.23	4.65	1.87	4.1	3.95	3.48	5.966	3.95	4.394	4.805	2.99	3.4	3.348
2	67	3.548	3.52	2.68	2.321	5.03	2.64	5	3.07	6.59	2.02	5.183	4.7	4.38	4.8	2.16	4.59	3.67	4.23	4.65	1.87	4.1	3.95	3.48	5.982	3.952	4.331	4.825	3.023	3.4	4.199
2	68	3.513	3.52	2.68	2.32	5.03	2.64	5	3.06	6.578	2.02	4.727	4.7	4.37	4.8	2.188	4.59	3.67	4.233	4.65	1.87	4.1	3.95	3.48	5.968	3.913	4.198	4.882	3.173	3.4	4.983
2	69	3.467	3.52	2.68	2.328	5.03	2.64	5	3.154	6.232	2.02	4.73	4.7	4.461	4.8	2.235	4.59	3.67	4.254	4.65	1.87	4.012	3.95	3.48	5.96	3.915	3.947	4.971	3.151	3.4	4.99
2	70	3.407	3.519	2.68	2.34	5.03	2.64	5	3.27	6.058	2.02	4.422	4.7	4.461	4.8	2.836	4.59	3.67	4.23	4.65	1.87	3.853	3.95	3.48	6.01	3.616	3.763	4.98	3.082	3.4	4.99
2	71	3.515	3.5	2.68	2.341	5.03	2.625	5	3.258	5.991	2.02	4.4	4.7	4.41	4.8	3.04	4.59	3.67	4.23	4.65	1.87	3.687	3.95	3.48	6.01	3.237	3.541	4.98	3.056	3.4	4.99
2	72	3.52	3.481	2.68	2.387	5.03	2.614	5	3.161	5.841	2.02	4.4	4.697	4.41	4.8	3.011	4.59	3.608	4.235	4.647	1.963	3.63	3.929	3.48	6.02	3.2	3.359	4.98	3.031	3.4	4.99
2	73	3.52	3.48	2.68	2.39	5.03	2.61	5	3.097	5.85	2.02	4.4	4.69	4.41	4.793	2.959	4.59	3.46	4.24	4.64	2.274	3.63	3.752	3.48	6.022	3.181	3.221	4.98	3.023	3.4	4.99
2	74	3.52	3.447	2.68	2.39	5.03	2.61	5	2.765	5.762	2.02	4.359	4.688	4.41	4.78	2.59	4.59	3.393	4.241	4.64	2.938	3.63	3.67	3.479	6.03	3.16	3.199	4.98	3.01	3.4	4.99
2	75	3.52	3.411	2.68	2.36	5.03	2.6	5	2.73	5.73	2.02	4.165	4.671	4.405	4.78	1.903	4.59	3.39	4.454	4.64	3.227	3.63	3.67	3.47	6.03	3.16	3.165	4.98	3	3.4	4.99
2	76	3.52	3.41	2.666	2.26	5.03	2.595	5	2.73	5.73	2.02	4.007	4.67	4.4	4.78	1.863	4.627	3.39	4.477	4.64	3.23	3.63	3.67	3.451	6.03	3.122	3.124	4.975	2.992	3.4	4.99
2	77	3.52	3.41	2.66	2.568	5.03	2.553	5	2.73	5.737	2.02	3.941	4.67	4.437	4.773	1.87	4.73	3.39	4.48	4.64	3.23	3.63	3.67	3.408	6.041	3.06	3.12	4.96	2.98	3.4	4.99
2	78	3.52	3.41	2.656	2.773	5.03	2.526	5	2.825	5.815	2.022	3.894	4.668	4.46	4.76	1.87	4.746	3.39	4.572	4.64	3.433	3.63	3.67	3.328	6.054	3.06	3.12	4.941	2.98	3.4	4.99
2	79	3.52	3.41	2.6	2.741	5.03	2.237	5	2.904	5.871	2.038	3.87	4.66	4.46	4.76	1.87	5.035	3.39	4.63	4.635	4.028	3.63	3.67	3.287	6.071	3.06	3.12	4.927	2.98	3.4	4.99
2	80	3.52	3.41	2.47	2.748	5.03	2.05	5	2.944	5.88	2.04	3.879	4.637	4.46	4.76	1.87	5.04	3.39	4.63	4.63	4.005	3.61	3.67	3.409	6.096	3.06	3.12	4.854	2.979	3.4	4.99
2	81	3.52	3.41	2.46	2.76	5.03	2.05	5	2.977	5.88	2.04	3.907	4.572	4.46	4.76	1.87	5.036	3.39	4.64	4.626	3.894	3.61	3.67	3.7	6.135	3.06	3.12	4.776	2.97	3.4	4.99
2	82	3.52	3.293	2.46	2.76	5.03	2.05	5	2.939	5.88	2.049	3.88	4.506	4.485	4.76	1.87	5.02	3.39	4.65	4.568	3.823	3.61	3.67	3.7	6.206	3.06	3.12	4.76	2.97	3.4	4.99
2	83	3.52	3.24	2.46	2.763	5.03	2.049	5	2.842	5.88	2.05	3.88	4.5	4.549	4.76	1.87	5.02	3.39	4.65	4.47	3.719	3.61	3.67	3.7	6.264	3.06	3.12	4.75	2.97	3.4	4.99
2	84	3.52	3.236	2.46	2.79	5.03	1.871	5	2.798	5.88	2.05	3.88	4.5	4.56	4.76	1.87	5.02	3.39	4.65	4.392	3.788	3.61	3.67	3.833	6.371	3.04	3.12	4.688	2.963	3.4	5.004
2	85	3.52	3.192	2.46	2.79	5.03	1.83	4.93	2.804	5.88	2.05	4.053	4.5	4.56	4.76	1.87	5.02	3.39	4.65	4.34	4.007	3.61	3.67	3.983	6.41	2.97	3.12	4.67	2.96	3.4	5.01
2	86	3.52	3.132	2.46	2.79	5.03	1.83	4.798	2.843	5.88	2.05	4.174	4.5	4.592	4.759	1.87	5.02	3.39	4.65	4.34	4.02	3.601	3.66	3.99	6.398	2.97	3.12	4.66	2.96	3.4	5.01
2	87	3.521	3.13	2.46	2.79	5.03	1.83	4.49	2.85	5.88	2.05	4.18	4.5	4.622	4.662	1.87	5.02	3.39	4.65	4.339	4.02	3.48	3.66	3.99	6.638	2.825	3.12	4.628	2.96	3.4	5.01
2	88	3.556	3.029	2.46	2.79	5.03	1.83	4.49	2.85	5.88	2.05	4.171	5.014	4.673	4.66	1.87	5.02	3.386	4.65	4.261	4.02	3.48	3.66	3.99	6.934	2.417	3.12	4.58	2.96	3.4	5.01
2	89	3.57	2.98	2.46	2.79	5.03	1.826	4.49	2.862	5.929	2.05	4.17	5.101	4.69	4.66	1.87	5.02	3.315	4.65	4.252	4.02	3.48	3.66	3.99	6.974	2.388	3.12	4.566	2.96	3.4	5.01
2	90	3.602	2.98	2.46	2.79	5.03	1.82	4.49	2.87	6.046	2.05	4.17	4.985	4.69	4.66	1.87	5.02	3.21	4.626	4.25	4.02	3.515	3.66	3.99	6.98	2.422	3.12	4.55	2.957	3.4	5.01
2	91	3.654	2.98	2.46	2.79	5.03	1.813	4.49	2.87	6.133	2.05	4.338	4.95	4.69	4.656	1.87	5.02	3.21	4.368	4.25	4.02	3.63	3.66	3.99	6.98	2.461	3.12	4.541	2.95	3.4	5.01
2	92	3.598	2.98	2.46	2.81	5.03	1.806	4.49	2.87	6.223	2.05	4.43	4.95	4.693	4.65	1.87	5.042	3.21	4.186	4.25	4.02	3.63	3.66	3.99	6.98	2.504	3.12	4.538	2.95	3.4	5.01
2	93	3.875	2.98	2.46	2.891	5.03	1.8	4.49	2.87	6.253	2.071	4.43	4.95	4.725	4.65	1.87	5.335	3.21	3.954	4.25	4.02	3.63	3.66	3.99	6.98	2.521	3.12	4.53	2.95	3.4	5.01
2	94	3.556	2.98	2.46	2.882	5.03	1.8	4.49	2.87	6.328	2.09	4.43	4.95	4.735	4.65	1.87	5.45	3.21	3.97	4.241	4.02	3.63	3.66	3.99	6.98	2.489	3.12	4.53	2.95	3.4	5.01
2	95	3.45	2.926	2.46	2.922	5.03	1.8	4.49	2.87	6.33	2.09	4.421	4.989	4.748	4.65	1.87	5.531	3.21	3.955	4.24	4.02	3.63	3.536	3.99	6.98	2.408	3.12	4.517	2.95	3.4	5.01
2	96	3.445	2.84	2.46	2.93	5.03	1.8	4.49	2.87	6.33	2.09	4.42	5.132	4.76	4.645	1.87	5.55	3.21	3.84	4.225	4.02	3.63	3.52	3.99	6.974	2.264	3.12	4.504	2.95	3.4	5.01
2	97	3.449	2.84	2.46	2.93	5.02	1.8	4.49	2.867	6.33	2.093	4.42	5.229	4.76	4.577	1.87	5.55	3.21	3.84	4.162	4.02	3.63	3.52	3.99	6.97	2.375	3.12	4.5	2.95	3.4	5.01
2	98	3.882	2.84	2.46	2.93	5.02	1.797	4.49	2.814	6.323	2.1	4.42	5.182	4.76	4.487	1.87	5.55	3.21	3.84	4.157	4.02	3.627	3.503	3.99	6.97	2.379	3.12	4.5	2.95	3.4	5.01
2	99	3.558	2.84	2.46	3.002	5.02	1.789	4.49	2.81	6.345	2.1	4.42	4.992	4.76	4.48	1.87	5.55	3.21	3.84	4.146	4.02	3.581	3.5	3.99	6.97	2.275	3.12	4.495	2.95	3.4	5.01
2	100	3.457	2.84	2.46	2.979	4.99	1.77	4.49	2.81	6.621	2.395	4.42	4.95	4.765	4.477	1.87	5.55	3.21	3.836	4.14	4.02	3.58	3.5	3.99	6.976	2.202	3.12	4.48	2.95	3.4	5.01
2	101	3.45	2.84	2.46	2.977	4.966	1.77	4.675	2.81	6.727	2.976	4.42	4.95	4.77	4.452	1.87	5.55	3.21	3.818	4.14	4.02	3.58	3.5	3.99	6.98	2.18	3.12	4.444	2.95	3.4	5.01
2	102	3.45	2.84	2.427	2.98	4.96	1.769	4.986	2.81	6.763	2.976	4.42	4.95	4.77	4.45	1.87	5.55	3.21	3.81	4.14	4.009	3.58	3.5	3.99	6.98	2.18	3.12	4.209	2.95	3.4	5.01
2	103	3.431	2.798	1.993	3.055	4.96	1.76	4.92	2.799	6.76	2.929	4.42	4.95	4.873	4.449	1.874	5.551	3.21	3.81	4.133	3.996	3.58	3.5	3.99	6.98	2.18	3.12	3.908	2.949	3.4	5.01
2	104	3.351	2.56	1.9	3.226	4.96	1.748	5.006	2.77	6.76	2.93	4.42	4.95	4.901	4.44	1.88	5.606	3.21	3.817	4.13	3.99	3.58	3.5	3.99	6.98	2.18	3.12	3.596	2.931	3.4	5.01
2	105	3.334	2.457	1.9	3.23	4.96	1.558	5.01	2.738	6.76	2.93	4.42	4.95	4.871	4.428	1.88	5.691	3.21	3.839	4.13	3.964	3.58	3.5	3.99	6.98	2.18	3.12	3.411	2.923	3.4	5.01
2	106	3.286	2.36	1.9	3.15	4.96	1.45	5.01	2.618	6.76	2.93	4.42	4.95	4.82	4.404	1.88	5.73	3.21	3.84	4.13	3.96	3.58	3.5	3.99	6.989	2.167	3.12	3.381	2.884	3.4	5.01
2	107	3.288	2.36	1.9	3.05	4.96	1.45	5.01	2.269	6.76	2.93	4.42	4.95	4.808	4.4	1.88	5.73	3.21	3.84	4.13	3.96	3.576	3.452	3.99	7.205	2.16	3.12	3.345	2.88	3.4	5.01
2	108	3.309	2.36	1.9	3.05	4.96	1.45	5.01	2.323	6.76	2.93	4.42	4.95	4.722	4.396	1.88	5.73	3.21	3.84	4.13	3.96	3.461	2.99	3.99	7.45	2.11	3.12	3.32	2.879	3.4	5.01
2	109	3.31	2.369	1.9	3.06	4.96	1.45	5.01	2.522	6.761	2.93	4.42	4.95	4.665	4.39	1.88	5.73	3.21	3.84	4.122	3.96	3.42	2.969	3.99	7.45	2.09	3.12	3.32	2.843	3.365	5.01
2	110	3.31	2.373	1.9	3.099	4.96	1.45	5.01	2.817	6.875	2.93	4.42	4.95	4.58	4.39	1.88	5.928	3.21	3.84	4.12	3.96	3.429	3.11	3.99	7.45	2.107	3.12	3.32	2.82	3.36	5.01
2	111	3.31	2.38	2.048	3.11	4.96	1.45	5.01	3.021	7.01	2.93	4.42	4.95	4.584	4.39	1.88	6.139	3.125	3.84	4.107	3.96	3.45	3.11	3.99	7.45	2.13	3.12	3.32	2.789	3.352	5.01
2	112	3.31	2.38	2.16	3.11	4.96	1.45	5.01	3.048	7.154	2.93	4.381	4.948	4.719	4.39	2.003	6.021	3.154	3.84	4.05	3.96	3.45	3.11	3.99	7.45	2.13	3.12	3.32	2.78	3.35	5.01
2	113	3.366	2.345	2.16	3.101	4.96	1.45	5.01	3.095	7.223	2.93	4.34	4.94	4.83	4.39	2.13	6.01	3.219	3.84	4.041	3.96	3.441	3.11	3.99	7.45	2.122	3.12	3.312	2.78	3.35	5.01
2	114	3.793	2.243	2.16	3.081	4.96	1.442	5.01	3.188	7.765	2.93	4.367	4.932	4.897	4.39	2.13	6.006	3.207	3.839	4.038	3.96	3.406	3.11	3.99	7.45	2.065	3.12	3.3	2.78	3.35	5.01
2	115	3.882	2.24	2.16	3.07	4.96	1.432	5.01	3.289	7.941	2.93	4.428	4.926	4.994	4.39	2.13	6	3.19	3.679	4.018	3.96	3.386	3.11	3.99	7.45	1.975	3.12	3.288	2.78	3.35	5.01
2	116	3.876	2.24	2.16	3.07	4.96	1.43	5.01	3.061	7.57	2.93	4.43	4.92	5.028	4.385	2.13	5.99	3.166	3.662	4	3.96	3.363	3.11	3.99	7.45	1.859	3.12	3.241	2.771	3.35	5.01
2	117	3.861	2.248	2.16	3.11	4.96	1.424	5.01	2.59	7.57	2.925	4.43	4.92	5.044	4.37	2.13	5.99	3.111	3.665	3.885	3.96	3.35	3.11	3.99	7.448	1.783	3.12	3.2	2.77	3.35	5.01
2	118	3.858	2.25	2.16	3.066	4.96	1.42	5.01	2.398	7.57	2.871	4.43	4.92	5.067	4.37	2.13	5.971	3.08	3.66	3.805	3.96	3.34	3.11	3.99	7.44	1.74	3.12	3.187	2.77	3.35	5.01
2	119	3.847	2.25	2.16	2.98	4.96	1.42	5.01	2.488	7.601	2.87	4.43	4.92	5.07	4.37	2.13	5.96	3.08	3.66	3.78	3.96	3.337	3.11	3.99	7.44	1.721	3.12	3.102	2.728	3.35	5.01
2	120	3.833	2.25	2.16	2.98	4.96	1.42	5.01	3.072	7.69	2.87	4.43	4.92	5.052	4.363	2.13	5.844	3.071	3.664	3.779	3.952	3.326	3.11	3.99	7.44	1.72	3.12	2.963	2.658	3.35	5.01
2	121	3.531	2.25	2.16	2.99	4.96	1.42	5.01	3.47	7.606	2.87	4.43	4.92	5.004	4.36	2.13	5.55	2.964	3.67	3.744	3.95	3.32	3.11	3.99	7.443	1.789	3.12	2.878	2.63	3.35	5.01
2	122	3.44	2.25	2.158	3	4.96	1.42	5.01	3.745	7.02	2.87	4.43	4.913	5	4.351	2.13	5.544	2.937	3.609	3.692	3.95	3.59	3.11	3.99	7.535	1.963	3.12	2.788	2.63	3.35	5.01
2	123	3.44	2.221	2.142	3.004	4.96	1.412	5.01	3.796	7.089	2.87	4.43	4.91	5	4.35	2.13	5.49	2.923	3.56	3.617	3.95	3.962	3.052	3.99	7.622	2.132	3.12	2.698	2.643	3.35	4.916
2	124	3.44	2.105	2.14	3.01	4.96	1.41	5.01	3.879	7.204	2.87	4.43	4.91	5	4.35	2.13	5.639	2.882	3.56	3.572	3.96	4.422	3.02	3.99	7.88	2.274	3.12	2.507	2.94	3.35	4.734
2	125	3.425	2.069	2.14	3.029	4.96	1.41	5.01	3.956	7.328	2.87	4.43	4.91	5	4.35	2.13	5.64	2.879	3.56	3.57	4.007	4.964	3.02	4.094	8.01	2.31	3.12	2.471	3.165	3.332	4.71
2	126	3.38	2.03	2.14	3.046	4.96	1.41	5.01	3.99	7.45	2.87	4.43	4.91	5	4.35	2.13	5.64	2.832	3.56	3.443	4.399	5.469	3.011	4.318	8.01	2.33	3.12	2.648	3.17	2.983	4.71
2	127	3.379	2.03	2.14	3.001	4.96	1.41	5.01	3.99	7.45	2.87	4.43	4.91	5	4.35	2.13	5.64	2.788	3.56	3.432	4.871	5.7	2.96	4.32	8.001	2.37	3.12	3.224	3.17	2.376	4.71
2	128	3.371	2.03	2.14	2.998	4.96	1.41	5.01	3.99	7.45	2.87	4.43	4.907	5	4.35	2.13	5.64	2.769	3.56	3.43	5.039	5.7	2.96	4.323	7.982	2.38	3.12	4.127	3.187	2.14	4.71
2	129	3.38	2.03	2.14	2.99	4.96	1.41	5.01	3.99	7.441	2.87	4.43	4.9	4.999	4.347	2.13	5.64	2.76	3.56	3.43	4.964	5.698	2.96	4.432	7.98	2.508	3.12	5.194	3.21	2.14	4.71
2	130	3.38	2.03	2.14	3.188	4.96	1.41	5.01	3.769	7.44	2.87	4.43	4.9	4.981	4.34	2.13	5.64	2.76	3.56	3.43	4.95	5.69	2.96	4.463	7.98	2.705	3.23	5.249	3.21	2.14	4.71
2	131	3.382	2.03	2.14	3.4	4.96	1.41	5.01	3.093	7.435	2.87	4.43	4.9	4.98	4.34	2.13	5.64	2.76	3.56	3.43	4.95	5.69	2.96	4.46	7.98	2.93	4.581	5.23	3.207	2.14	4.542
2	132	3.397	2.03	2.14	3.157	4.96	1.41	5.01	3.08	7.43	2.87	4.43	4.9	4.974	4.34	2.13	5.64	2.76	3.56	3.389	4.95	5.759	2.96	4.455	7.98	3.144	4.909	5.23	3.2	2.13	4.331
2	133	3.4	2.03	2.14	3.139	4.96	1.41	5.01	2.974	7.426	2.87	4.43	4.9	4.941	4.34	2.13	5.64	2.76	3.56	3.285	4.95	5.77	2.96	4.45	7.98	3.427	5.03	5.23	3.2	2.104	4.31
2	134	3.4	2.03	2.19	3.267	4.96	1.41	5.01	2.91	7.42	2.87	4.43	4.9	4.933	4.332	2.13	5.646	2.76	3.561	3.294	4.95	5.77	2.96	4.45	7.98	3.389	4.714	5.23	3.213	2.114	4.31
2	135	3.4	2.035	2.23	3.23	4.96	1.41	5.01	2.91	7.42	2.87	4.43	4.9	4.92	4.33	2.13	5.66	2.76	3.57	3.3	4.95	5.881	2.96	4.44	8.092	3.319	4.322	5.186	3.22	2.12	4.31
2	136	3.4	2.042	2.18	3.227	4.96	1.41	5.01	2.91	7.42	2.87	4.43	4.9	4.92	4.33	2.13	5.66	2.76	3.57	3.3	4.95	5.945	2.96	4.44	8.13	3.18	4.23	5.028	3.222	2.12	4.31
2	137	3.41	2.062	2.132	3.263	4.96	1.41	5.01	2.91	7.42	2.87	4.43	4.9	4.924	4.33	2.13	5.66	2.76	3.57	3.3	4.95	6.02	2.96	4.526	8.13	3.087	4.217	4.91	3.223	2.12	4.31
2	138	3.41	2.115	2.13	3.23	4.96	1.403	5.01	2.897	7.42	2.896	4.43	4.9	4.93	4.33	2.13	5.987	2.76	3.57	3.3	4.885	6.015	2.96	4.59	8.126	3.155	4.171	4.88	3.206	2.127	4.31
2	139	3.41	2.288	2.13	3.23	4.96	1.4	5.01	2.881	7.42	2.938	4.43	4.9	4.93	4.33	2.13	6.164	2.76	3.57	3.3	4.653	6	2.96	4.59	8.082	3.32	3.94	4.801	3.194	2.13	4.31
2	140	3.41	2.744	2.13	3.23	4.96	1.4	5.01	2.833	7.42	2.92	4.43	4.9	4.93	4.33	2.13	6.034	2.76	3.57	3.3	4.217	5.991	2.96	4.59	5.181	3.456	3.338	4.685	3.19	2.13	4.288
2	141	3.41	3.047	2.13	3.23	4.96	1.4	5.01	2.721	7.42	2.917	4.43	4.9	4.93	4.33	2.13	6	2.76	3.57	3.3	3.99	5.983	2.96	4.59	3.695	3.952	2.89	4.47	3.178	2.13	4.238
2	142	3.41	3.118	2.13	3.249	4.96	1.4	5.01	2.64	7.42	2.905	4.431	4.892	4.93	4.33	2.13	6	2.76	3.57	3.3	3.953	5.97	2.96	4.59	3.729	3.926	2.534	4.336	3.17	2.133	4.266
2	143	3.41	3.169	2.13	3.219	4.96	1.4	5.01	2.634	7.42	2.9	4.413	4.89	4.93	4.326	2.13	6	2.76	3.57	3.3	3.95	5.97	2.96	4.59	3.809	3.894	2.306	3.96	3.168	2.14	4.28
2	144	3.41	3.312	2.13	3.191	4.96	1.393	5.01	2.63	7.42	2.9	4.295	4.89	4.93	4.265	2.13	6	2.731	3.568	3.3	3.792	5.97	2.96	4.59	3.81	3.888	2.322	3.732	3.16	2.14	4.288
2	145	3.41	3.514	2.13	3.288	4.96	1.318	5.01	2.63	7.42	2.9	4.29	4.89	4.93	4.26	2.13	6	2.546	3.517	3.293	3.516	5.98	2.96	4.587	3.81	3.88	2.37	3.706	3.16	2.154	4.3
2	146	3.41	3.52	2.13	3.306	4.96	1.3	5.01	2.639	7.42	2.9	4.29	4.885	4.93	4.26	2.13	6	2.45	3.48	3.178	3.429	5.98	2.96	4.565	3.774	3.88	2.37	3.73	3.16	2.16	4.3
2	147	3.41	3.52	2.13	3.322	4.96	1.3	5.01	2.64	7.42	2.9	4.29	4.88	4.93	4.26	2.13	6	2.45	3.48	3.122	3.41	5.98	2.96	4.578	3.575	3.867	2.38	3.73	3.16	2.16	4.3
2	148	3.41	3.52	2.13	3.189	4.96	1.3	5.01	2.627	7.461	2.9	4.29	4.88	4.93	4.26	2.13	6	2.45	3.48	3.07	3.41	5.98	2.96	4.59	3.57	3.86	2.38	3.73	3.16	2.16	4.1
2	149	3.41	3.52	2.13	3.193	4.96	1.3	5.01	2.61	7.563	2.9	4.29	4.88	4.93	4.26	2.13	6	2.45	3.48	3.06	3.41	5.98	2.96	4.591	3.577	3.859	2.38	3.73	3.16	2.16	3.94
2	150	3.41	3.516	2.13	3.232	4.96	1.3	5.01	2.61	7.707	2.9	4.29	4.872	4.93	4.26	2.13	6	2.45	3.467	3.06	3.425	5.98	2.96	4.6	3.585	3.85	2.38	3.73	3.16	2.16	3.94
2	151	3.405	3.454	2.13	3.203	4.96	1.3	5.01	2.61	7.73	2.9	4.29	4.87	4.93	4.26	2.13	6	2.45	3.46	3.06	3.758	5.897	2.96	4.6	3.621	3.85	2.38	3.73	3.16	2.16	3.94
2	152	3.4	3.45	2.13	3.248	4.96	1.3	5.01	2.61	7.728	2.9	4.29	4.869	4.93	4.26	2.13	6	2.45	3.46	3.06	4.015	5.829	2.96	4.6	3.932	3.849	2.38	3.704	3.16	2.16	3.94
2	153	3.4	3.45	2.13	3.188	4.96	1.3	5.01	2.61	7.789	2.9	4.297	4.86	4.93	4.26	2.13	6	2.45	3.365	3.06	4.38	5.691	2.96	4.6	5.54	3.84	2.384	3.69	3.16	2.216	3.94
2	154	3.4	3.45	2.13	3.2	4.96	1.3	5.01	2.61	7.79	2.9	4.3	4.86	4.93	4.26	2.13	6	2.452	3.36	3.06	4.55	5.269	2.96	4.6	6.739	3.84	2.39	3.69	3.16	2.225	3.94
2	155	3.4	3.45	2.13	3.184	4.96	1.3	5.01	2.61	7.79	2.9	4.3	4.86	4.93	4.26	2.13	6	2.46	3.36	3.06	4.55	5.158	2.96	4.6	7.004	3.84	2.39	3.69	3.16	2.257	3.94
2	156	3.4	3.45	2.13	3.138	4.96	1.3	5.01	2.61	7.79	2.9	4.298	4.86	4.935	4.334	2.13	6	2.482	3.36	3.06	4.55	5.064	2.96	4.6	7.087	3.83	2.39	3.683	3.16	2.26	3.94
2	157	3.4	3.45	2.13	3.153	4.96	1.353	5.01	2.61	7.79	2.899	4.29	4.852	4.94	4.41	2.148	6	2.54	3.36	3.06	4.55	4.929	2.96	4.6	7.132	3.791	2.39	3.67	3.16	2.26	3.94
2	158	3.4	3.464	2.13	3.192	4.96	1.542	5.01	2.61	7.79	2.872	4.29	4.85	4.94	4.42	2.631	6	2.561	3.394	3.06	4.55	4.84	2.975	4.6	7.14	3.74	2.391	3.67	3.16	2.26	3.94
2	159	3.4	3.674	2.13	3.148	4.96	1.709	5.01	2.61	7.79	2.87	4.29	4.85	4.94	4.515	2.81	6	2.684	3.321	3.06	4.55	4.84	3.165	4.6	7.14	3.528	2.407	3.55	3.16	2.26	3.94
2	160	3.4	3.956	2.13	3.201	4.96	1.71	5.01	2.616	7.811	2.783	4.29	4.85	4.94	4.621	2.81	6	2.73	3.3	3.06	4.55	4.832	3.393	4.6	7.14	3.617	2.415	3.5	3.16	2.26	3.94
2	161	3.4	3.99	2.13	3.244	4.96	1.71	5.01	2.62	7.859	2.808	4.29	4.85	4.94	4.67	2.81	6	2.73	3.3	3.105	4.55	4.678	3.632	4.6	7.132	3.865	2.422	3.217	3.16	2.26	3.94
2	162	3.401	3.99	2.13	3.177	4.96	1.71	5.01	2.712	7.899	2.89	4.29	4.85	4.94	4.67	2.805	6	2.736	3.3	3.13	4.55	4.646	4.326	4.6	7.21	3.961	2.43	2.881	3.16	2.267	3.94
2	163	3.598	3.99	2.13	3.337	4.96	1.71	5.01	2.748	7.9	2.89	4.29	4.846	4.94	4.67	2.79	6	2.74	3.3	3.13	4.55	4.545	4.213	4.6	7.28	3.942	2.43	2.87	3.16	2.27	3.94
2	164	3.648	3.99	2.13	3.396	4.96	1.793	5.01	2.456	7.9	2.89	4.29	4.84	4.94	4.67	2.79	6	2.74	3.3	3.13	4.54	4.54	4.027	4.6	7.28	3.916	2.43	2.87	3.16	2.27	3.94
2	165	3.619	3.99	2.13	3.417	4.96	1.81	5.01	2.243	7.9	2.932	4.29	4.84	4.94	4.67	2.783	6	2.74	3.3	3.13	4.54	4.525	4.04	4.6	7.28	3.91	2.431	2.87	3.16	2.27	4.059
2	166	3.605	3.99	2.13	3.401	4.96	1.81	5.01	2.122	7.9	2.96	4.499	4.84	4.94	4.67	2.756	6	2.74	3.3	3.13	4.54	4.501	4.04	4.6	7.28	3.91	2.446	2.87	3.16	2.27	4.204
2	167	3.6	3.99	2.13	3.399	4.959	1.81	5.01	2.089	7.9	2.966	4.5	4.838	4.94	4.67	2.75	6	2.74	3.3	3.123	4.534	4.473	4.04	4.6	7.277	3.91	2.45	2.87	3.16	2.27	4.344
2	168	3.599	3.99	2.13	3.493	4.95	1.81	5.01	2.381	7.9	2.97	4.5	4.83	4.94	4.67	2.75	5.871	2.738	3.3	3.12	4.53	4.469	4.04	4.6	7.27	3.897	2.455	2.87	3.16	2.27	4.37
2	169	3.59	3.99	2.13	3.466	4.95	1.81	5.01	2.435	7.9	2.97	4.5	4.83	4.94	4.67	2.75	5.85	2.73	3.3	3.12	4.53	4.46	4.04	4.6	7.27	3.742	2.466	2.87	3.16	2.272	4.37
2	170	3.59	3.99	2.13	3.589	4.95	1.81	5.01	2.404	7.9	2.97	4.5	4.83	4.94	4.67	2.75	5.85	2.73	3.3	3.12	4.52	4.46	4.04	4.623	7.27	3.737	2.47	2.87	3.16	2.3	4.37
2	171	3.59	3.99	2.13	3.581	4.949	1.81	5.01	2.387	7.9	2.97	4.5	4.83	4.94	4.67	2.75	5.85	2.73	3.3	3.12	4.497	4.46	4.04	4.63	7.27	3.782	2.473	2.87	3.16	2.306	4.37
2	172	3.59	3.99	2.13	3.927	4.94	1.81	5.01	2.35	7.9	2.97	4.5	4.83	4.94	4.67	2.75	5.851	2.73	3.282	3.12	4.482	4.448	4.04	4.63	7.27	3.81	2.48	2.87	3.16	2.33	4.37
3	1	5	5	5	5	5	5	5	5	5	5	5	5	4.911	5.057	5.009	5	5	5	4.989	5	5	5	5	5	5	4.997	4.994	5	5	5.11
3	2	5	5	5	5	5.003	5	5	5	5	5	5	5	4.815	5.07	5.01	5	5	5	4.97	5	5	5	5	5	5	4.99	4.987	5.272	5	6.19
3	3	5	4.986	5	5	5.197	5	5	5.102	5	5	5	5	5.174	4.97	5.01	5	5	5	4.936	5	5	5	5	5	5	4.99	4.98	5.383	5.112	5.75
3	4	5	5.151	5.11	4.933	5.2	5.014	4.315	5.35	5.043	5.058	5	4.683	4.97	4.92	5.01	5	5	5	4.961	5	5	5	4.985	5	4.914	4.984	4.98	4.771	5.08	5.606
3	5	5.211	5.428	4.57	4.49	5.763	5.098	3.967	5.741	6.455	4.969	5.202	4.305	4.992	4.914	5.01	5	5	5	4.986	5.015	5	5	4.95	5.009	4.818	5.02	4.94	4.653	5.08	5.265
3	6	5.032	4.797	4.5	4.642	6.146	5.13	3.96	5.091	6.8	4.717	4.899	4.34	5.005	4.91	5.01	5	5	5	5.035	5.1	5	5	4.931	5.122	5.012	5.494	4.912	4.46	5.096	4.91
3	7	5.03	4.73	4.5	4.415	4.527	5.13	3.822	3.84	6.8	4.382	4.15	4.34	4.837	4.91	5.01	5	5	5	5.037	5.286	5	5	4.825	5.149	3.737	5.63	4.907	4.392	5.1	4.91
3	8	5.03	5.303	4.417	3.333	4.657	5.13	3.584	3.316	6.8	4.031	4.15	4.34	4.505	4.91	5.01	5	5	5	5.02	6.744	5	5	4.81	5.15	3.223	5.91	4.941	4.33	5.1	4.91
3	9	5.03	5.851	4.41	2.85	4.975	5.13	3.902	3.028	6.8	3.937	4.173	4.241	3.985	4.91	5.01	5	5	5	5.02	7.847	5	5	4.986	5.15	3.097	6.125	4.957	4.33	5.065	4.91
3	10	5.03	5.86	4.41	3.017	5.045	5.13	4.123	3.107	6.8	4.238	4.273	4.23	3.886	4.91	5.01	5	5	5	5.02	8.029	5	5	5.17	5.146	2.907	5.879	4.987	4.335	4.987	4.91
3	11	5.029	5.86	4.41	3.09	4.412	5.13	4.14	4.158	6.8	3.076	3.961	4.23	3.909	4.91	5.01	5	5	5	5.02	7.994	5	5	4.891	5.14	2.87	5.261	5.01	4.34	4.151	5.263
3	12	5.02	5.86	4.41	2.916	4.269	5.13	4.14	4.297	6.8	2.964	3.702	4.227	4.01	4.91	5.01	5	5	5	4.969	7.965	5	5	4.95	5.14	2.815	4.911	5.022	4.323	3.961	6.022
3	13	5.009	5.86	4.331	2.84	4.054	5.13	4.133	3.59	6.624	2.99	3.54	4.196	4	4.91	5.01	5	5	5	4.868	7.919	5	5	4.95	4.842	2.768	4.741	5.048	4.287	3.958	6.216
3	14	4.962	5.86	4.258	2.84	3.961	5.137	4.13	2.92	6.365	3.005	3.482	4.18	4	4.91	5.01	5	5	5	4.84	7.878	5	4.823	4.95	4.646	2.424	4.542	5.05	4.27	3.915	5.993
3	15	4.959	5.86	4.142	2.682	3.96	5.15	4.13	2.73	6.365	3.09	3.345	4.166	4	4.91	5.01	5	5	5	4.602	7.805	5	4.59	4.95	4.64	1.895	3.927	5.059	4.27	3.901	6.05
3	16	4.931	5.86	4.13	2.557	3.96	5.15	3.999	2.734	6.276	3.086	3.27	3.958	4	4.91	5.01	5	5	5	4.378	7.565	5	4.415	4.95	4.713	1.652	3.43	5.091	4.27	4.03	6.05
3	17	4.927	5.86	4.13	2.832	3.96	5.15	3.84	3.557	6.182	3.006	3.27	3.93	4	4.91	5.01	5	5	5	4.132	7.476	5	4.12	4.95	5.238	2.212	3.12	5.12	3.984	4.094	6.05
3	18	5.008	5.86	4.11	2.86	3.903	5.15	3.908	4.768	5.973	2.98	3.27	3.93	4	4.91	5.012	5	5	4.905	4.13	7.45	5	4.12	4.95	5.26	3.58	2.75	5.054	3.89	4.11	6.05
3	19	5.015	5.86	4.09	2.86	3.875	5.15	4.461	4.04	5.951	2.98	3.27	3.929	4	4.91	5.02	5	5	4.75	4.134	7.119	5	4.12	4.95	5.264	4.067	3.027	5.04	3.884	4.11	6.022
3	20	5	5.862	4.09	2.86	3.99	5.15	4.6	3.584	5.772	2.98	3.27	3.92	4	4.91	5.02	5	5	4.75	4.14	6.94	5	4.12	4.936	5.27	4.046	3.05	5.04	3.87	4.123	6.02
3	21	5	5.87	4.09	2.86	4.094	5.15	4.6	3.313	5.75	2.98	3.27	3.92	4	4.91	5.02	5	5	4.75	4.141	6.94	5	4.12	5.362	5.27	3.983	3.05	5.041	3.853	4.12	6.02
3	22	5	5.87	4.09	2.86	4.128	5.15	4.6	3.274	5.71	2.98	3.27	3.92	4	4.91	5.02	5	5	4.75	4.135	6.94	5	4.055	5.58	5.27	3.887	3.05	5.053	3.802	4.09	6.02
3	23	5	5.87	4.09	2.84	4.13	5.15	4.6	3.435	5.624	2.982	3.27	3.92	4	4.91	5.031	5	5	4.75	4.101	6.94	5	3.717	5.58	5.27	3.545	3.05	5.09	3.729	4.09	6.02
3	24	4.893	5.87	4.09	2.758	4.174	5.15	4.6	3.923	5.517	2.66	3.27	3.932	4	4.91	5.04	5	5	4.75	4.1	6.931	5	3.7	5.254	5.27	3.255	3.05	5.122	3.71	4.09	6.02
3	25	4.76	5.88	4.09	2.75	4.408	5.15	4.6	5.083	5.48	2.852	3.27	4.012	4	4.91	5.04	5	5	4.75	4.107	6.93	5	3.7	5.09	5.27	3.234	3.05	5.21	3.7	4.09	6.02
3	26	4.76	5.88	4.09	2.75	4.664	5.15	4.596	4.81	5.48	2.862	3.27	4.119	4	4.91	5.04	5	5	4.75	4.11	6.92	5	3.7	5.09	5.27	3.23	3.05	5.298	3.7	4.09	6.02
3	27	4.76	5.88	4.09	2.723	4.473	5.15	4.58	3.521	5.48	2.932	3.27	4.132	4	4.91	5.04	5	5	4.75	4.11	6.92	5	3.7	5.09	5.27	3.213	3.05	5.466	3.7	4.09	6.02
3	28	4.76	5.88	4.09	2.677	4.304	5.15	4.58	2.912	5.48	3.034	3.27	4.14	4	4.91	5.04	5	5	4.75	4.11	6.92	5	3.7	5.09	5.27	3.126	3.05	5.486	3.694	4.092	6.02
3	29	4.76	5.88	4.09	3.092	4.15	5.15	4.58	2.626	5.48	2.819	3.27	4.142	4	4.91	5.04	5	5	4.75	4.11	6.433	5	3.7	5.09	5.27	3.017	3.05	5.48	3.69	4.105	6.02
3	30	4.76	5.866	4.09	3.247	4.028	5.15	4.58	2.574	5.48	2.426	3.291	4.147	4	4.91	5.04	5	5	4.75	4.11	5.544	5	3.7	5.09	5.27	2.704	3.05	5.48	3.69	4.12	6.02
3	31	4.76	5.84	4.09	3.268	3.945	5.15	4.58	2.943	5.48	2.171	3.35	4.14	4	4.91	5.04	5	5	4.755	4.11	4.993	5	3.7	5.09	5.27	2.534	3.05	5.48	3.7	4.12	6.02
3	32	4.76	5.84	4.09	3.254	3.93	5.15	4.58	4.738	5.48	2.23	3.375	4.14	4	4.91	5.04	5	5	4.908	4.11	4.98	5	3.7	5.09	5.27	2.612	3.05	5.476	3.71	4.12	5.911
3	33	4.754	5.84	4.09	3.25	3.93	5.15	4.58	3.993	5.48	2.293	3.38	4.121	4	4.91	5.04	5	5	4.96	4.095	4.98	5	3.7	5.09	5.27	2.993	3.05	5.47	3.71	4.12	5.311
3	34	4.743	5.819	4.09	3.25	3.93	5.15	4.58	3.425	5.48	2.423	3.38	4.065	4	4.91	5.04	5	5	4.96	4.09	4.98	5	3.7	5.09	5.27	3.508	3.05	5.47	3.71	4.12	4.99
3	35	4.723	5.81	4.09	3.25	3.93	5.15	4.58	3.299	5.48	2.796	3.38	3.863	4	4.91	5.04	5	4.872	4.96	4.072	4.98	5	3.7	5.09	5.27	3.548	3.05	5.463	3.71	4.12	4.99
3	36	4.677	5.805	4.09	3.25	3.93	5.15	4.58	3.29	5.466	2.982	3.38	3.616	4	4.941	5.04	5	4.84	4.96	4.07	4.98	5	3.7	5.09	5.243	3.385	3.05	5.46	3.71	4.135	4.99
3	37	4.658	5.8	4.09	3.25	3.93	5.15	4.58	3.29	5.091	3.058	3.38	3.555	4	4.95	5.04	5	4.84	4.96	4.061	4.98	5	3.7	5.09	5.24	2.942	3.05	5.46	3.714	4.14	4.99
3	38	4.613	5.8	4.09	3.25	3.93	5.15	4.58	4.112	4.95	3.12	3.38	3.427	4	4.958	5.039	5	4.84	4.96	4.007	4.98	5	3.7	5.09	5.24	2.86	3.05	5.455	3.729	4.14	4.99
3	39	4.573	5.8	4.09	3.25	3.93	5.15	4.58	4.692	4.95	3.12	3.38	3.587	4	4.96	5.027	5	4.84	4.96	3.964	4.98	5	3.7	5.09	5.24	2.836	3.05	5.45	3.7	4.14	4.99
3	40	4.53	5.8	4.09	3.25	3.93	5.15	4.58	3.713	4.95	3.12	3.38	3.415	3.757	4.96	5.02	5	4.84	4.96	3.96	4.98	5	3.7	5.09	5.24	2.791	3.05	5.45	3.628	4.14	4.99
3	41	4.484	5.782	4.09	3.354	3.93	5.153	4.58	3.469	4.95	3.12	3.38	3.346	3.68	4.963	5.02	5	4.84	4.96	3.942	4.98	5	3.7	5.09	5.24	2.772	3.05	5.45	3.61	4.142	4.99
3	42	4.467	5.78	4.09	3.268	3.93	5.16	4.58	3.341	4.95	3.12	3.38	3.555	3.807	4.97	5.02	5	4.84	4.96	3.93	4.98	5	3.7	5.09	5.24	2.779	3.05	5.45	3.519	4.15	4.99
3	43	4.46	5.78	4.09	3.19	3.93	5.16	4.58	3.272	4.95	3.12	3.38	3.68	3.718	4.97	5.02	5	4.84	4.96	3.922	4.98	5	3.591	5.09	5.24	2.92	3.05	5.45	3.381	4.15	4.99
3	44	4.459	5.775	4.09	3.19	3.93	5.16	4.58	3.27	4.95	3.158	3.38	3.641	3.861	4.97	5.02	5	4.84	4.96	3.726	4.98	5	3.34	5.09	5.223	3.137	3.05	5.45	3.38	4.15	4.99
3	45	4.45	5.77	4.09	3.192	3.93	5.16	4.58	4.059	4.95	3.093	2.964	3.63	3.86	4.97	5.02	5	4.84	4.96	3.7	4.98	5	3.34	5.09	5.21	2.891	3.05	5.45	3.419	4.15	4.99
3	46	4.45	5.77	4.09	3.215	3.93	5.16	4.58	4.463	4.95	3.09	3.369	3.592	3.86	4.97	5.02	5	4.84	4.96	3.7	4.979	4.994	3.34	5.09	5.21	3.021	3.05	5.45	3.442	4.15	4.99
3	47	4.45	5.77	4.09	3.23	3.93	5.16	4.58	3.579	4.95	3.09	4.04	3.55	3.86	4.97	5.02	5	4.84	4.96	3.7	4.96	4.798	3.34	5.09	5.21	3.06	3.05	5.286	3.44	4.15	4.99
3	48	4.45	5.77	4.09	3.23	3.93	5.16	4.58	3.241	4.95	3.09	4.04	3.55	3.86	4.97	5.02	5	4.84	4.96	3.7	4.96	4.77	3.34	5.09	5.21	3.031	3.05	5.071	3.533	4.15	4.99
3	49	4.45	5.76	4.09	3.202	3.93	5.16	4.58	3.117	4.95	3.09	4.04	3.541	3.86	4.97	5.02	5	4.84	4.96	3.7	4.96	4.77	3.34	5.09	5.21	3.035	3.05	4.96	4.03	4.15	4.99
3	50	4.45	5.316	4.09	3.199	3.93	5.157	4.58	3.09	4.95	3.09	4.04	3.523	3.86	4.97	5.02	5	4.84	4.96	3.7	4.95	4.77	3.34	5.09	5.393	3.09	3.063	4.96	4.203	4.15	4.99
3	51	4.443	5.248	4.09	3.171	3.93	5.15	4.58	3.09	4.978	3.09	4.04	3.52	3.86	4.97	5.02	5	4.84	4.96	3.7	4.94	4.77	3.34	5.09	5.87	3.102	3.157	4.96	4.339	4.15	4.99
3	52	4.326	5.216	4.09	3.17	3.93	5.15	4.58	3.09	5	3.09	4.04	3.51	3.86	4.97	5.016	5	4.84	5.003	3.7	4.744	4.77	3.34	5.09	5.869	3.11	3.16	4.96	4.592	4.15	4.99
3	53	4.303	4.98	4.09	3.17	3.93	5.15	4.58	4.543	5	3.09	4.04	3.497	3.86	4.97	5.01	5	4.84	5.05	3.7	4.44	4.77	3.34	5.09	5.895	3.11	3.16	4.96	4.713	4.15	4.99
3	54	4.313	4.98	4.074	3.17	3.97	5.15	4.58	4.738	5	3.09	4.041	3.485	3.86	4.97	5.01	5	4.84	5.05	3.7	4.091	4.77	3.34	5.09	6.034	3.061	3.16	4.96	4.79	4.15	4.99
3	55	4.336	4.98	3.933	3.15	4.03	5.15	4.58	3.621	5	3.09	4.074	3.48	3.86	4.97	5.01	5	4.84	5.05	3.7	3.95	4.77	3.34	5.09	5.975	2.97	3.16	4.96	4.947	4.15	4.99
3	56	4.34	4.99	3.963	3.065	4.03	5.15	4.58	3.173	5	3.09	4.09	3.48	3.86	4.97	5.01	5	4.84	5.05	3.7	3.95	4.77	3.34	5.09	5.956	2.861	3.16	4.96	5.007	4.15	4.99
3	57	4.34	4.996	3.97	3.11	4.03	5.15	4.58	2.96	5	3.09	4.09	3.48	3.86	4.97	5.01	5	4.84	5.05	3.7	3.95	4.77	3.34	5.09	5.95	2.854	3.164	4.96	5.014	4.153	4.99
3	58	4.34	5	3.97	3.11	4.03	5.15	4.58	2.91	5	3.09	4.09	3.533	3.86	4.97	5.01	5	4.84	5.05	3.7	3.95	4.77	3.34	5.09	5.95	2.84	3.114	4.96	5.02	4.16	4.99
3	59	4.34	5	3.97	3.11	4.03	5.15	4.58	2.91	5	3.09	4.097	3.772	3.86	4.974	5.01	5	4.84	5.05	3.7	3.95	4.77	3.34	5.09	5.95	2.873	3.092	4.96	4.993	4.16	4.99
3	60	4.34	5.01	3.97	3.11	4.03	5.15	4.58	3.487	5	3.09	4.182	3.529	3.86	4.98	5.01	5	4.84	5.055	3.7	3.95	4.77	3.34	5.07	5.95	2.93	3.08	4.96	5.028	4.16	4.99
3	61	4.472	5.018	3.97	3.11	4.03	5.15	4.58	4.791	5	3.09	4.2	3.671	3.86	4.98	5.01	5	4.84	5.292	3.7	3.95	4.77	3.34	5.06	6.039	2.93	3.08	4.96	5.078	4.16	4.99
3	62	4.85	5.136	3.97	3.11	4.03	5.15	4.58	3.834	5	3.09	4.229	4.225	3.86	4.98	5.01	5	4.84	5.33	3.7	3.95	4.77	3.34	5.06	6.108	2.899	3.08	4.96	5.11	4.16	4.99
3	63	4.855	5.297	3.97	3.108	4.03	5.15	4.58	3.142	5	3.09	4.26	4.132	3.86	4.98	5.01	5	4.84	5.33	3.7	3.95	4.77	3.34	5.06	6.106	2.837	3.08	4.96	5.083	4.16	4.99
3	64	4.843	5.249	3.97	2.913	4.03	5.15	4.58	3.04	5	3.09	4.26	4.083	3.86	4.98	5.01	5	4.84	5.33	3.7	3.941	4.77	3.34	5.06	6.1	2.796	3.08	4.96	5.01	4.16	4.99
3	65	4.84	5.23	3.97	2.77	4.03	5.15	4.58	3.02	5	3.09	4.26	3.964	3.86	4.98	5.01	5	4.84	5.33	3.7	3.94	4.77	3.34	5.06	6.1	2.835	3.08	4.96	5.003	4.16	4.99
3	66	4.84	5.23	3.977	2.776	4.03	5.15	4.58	3.084	5	3.09	4.284	3.95	3.86	4.982	5.01	5	4.84	5.33	3.7	3.924	4.77	3.34	5.06	6.1	2.911	3.08	4.96	4.948	4.16	4.99
3	67	4.84	5.23	3.98	2.78	4.03	5.15	4.58	3.438	5	3.09	4.3	3.912	3.86	4.99	5.01	5	4.84	5.33	3.7	3.915	4.77	3.34	5.06	6.1	2.956	3.08	4.96	4.94	4.16	4.99
3	68	4.84	5.23	3.98	2.78	4.03	5.15	4.58	4.445	5	3.09	4.3	4.006	3.86	4.99	5.01	5	4.84	5.34	3.7	3.894	4.77	3.34	5.06	6.134	3.038	3.08	4.96	4.94	4.16	4.99
3	69	4.84	5.23	3.98	2.783	4.03	5.15	4.58	3.931	5	3.09	4.304	4.139	3.86	4.99	5.01	5	4.84	5.34	3.681	3.603	4.77	3.199	5.06	6.284	3.097	3.08	4.96	4.937	4.118	4.99
3	70	4.84	5.23	3.98	2.832	4.039	5.15	4.58	3.071	5	3.09	4.32	4.067	3.86	4.99	5.01	5	4.84	5.34	3.643	3.134	4.77	2.971	5.06	6.32	3.029	3.08	4.96	4.93	4.212	4.99
3	71	4.84	5.23	3.98	2.84	4.04	5.15	4.58	3.01	5	3.139	4.32	4.06	3.86	4.99	5.01	5	4.84	5.34	3.555	3.016	4.77	2.994	5.06	6.32	2.946	3.08	4.96	4.93	4.482	4.99
3	72	4.84	5.23	3.98	2.84	4.04	5.15	4.58	2.979	5	3.426	4.322	4.632	3.86	4.99	5.01	5	4.84	5.382	3.469	3.01	4.77	3.02	5.06	6.32	2.812	3.08	4.96	4.93	4.695	4.99
3	73	4.84	5.23	3.98	2.84	4.04	5.15	4.58	2.97	5	4.158	4.358	5.1	3.86	4.99	5.01	5	4.84	5.49	3.337	3.003	4.77	3.02	5.06	6.32	2.755	3.08	4.96	4.93	4.966	4.99
3	74	4.84	5.23	3.98	2.84	4.04	5.15	4.58	2.97	5	4.137	4.368	4.886	3.86	4.99	5.01	5	4.84	5.526	3.31	2.92	4.77	3.02	5.06	6.32	2.68	3.08	4.96	4.93	4.963	4.99
3	75	4.84	4.965	3.98	2.84	4.04	5.15	4.58	4.605	5	4.026	4.394	4.873	3.86	4.99	5.01	5	4.84	5.55	3.31	2.9	4.77	3.02	5.06	6.32	2.622	3.08	4.96	4.93	4.95	4.99
3	76	4.84	4.752	3.98	2.84	4.04	5.15	4.58	4.255	5	4.02	4.403	4.745	3.86	4.99	5.01	5	4.84	5.575	3.31	2.899	4.77	3.02	5.06	6.348	2.6	3.08	4.96	4.93	4.95	4.99
3	77	4.84	4.73	3.98	2.871	4.04	5.15	4.58	3.698	5	4.02	4.425	4.707	3.86	4.99	5.01	5	4.84	5.617	3.31	2.857	4.77	3.02	5.06	6.433	2.596	3.08	4.96	4.93	4.95	4.99
3	78	4.84	4.73	3.98	2.929	4.04	5.15	4.58	3.668	5	4.02	4.44	4.71	3.86	4.99	5.01	5.005	4.84	5.666	3.31	2.84	4.77	3.02	5.06	6.47	2.553	3.08	4.96	4.93	4.95	4.99
3	79	4.84	4.739	3.98	2.93	4.04	5.15	4.484	3.66	5	4.02	4.44	4.71	3.86	4.99	5.002	5.019	4.84	5.694	3.31	2.84	4.77	3.02	5.06	6.47	2.52	3.08	4.96	4.93	4.95	4.99
3	80	4.84	4.767	3.98	2.93	4.04	5.15	4.529	3.59	5	4.02	4.44	4.71	3.86	4.99	5	5.02	4.84	5.8	3.31	2.84	4.77	3.02	5.06	6.47	2.52	3.08	4.96	4.93	4.95	4.99
3	81	4.841	4.77	3.98	2.93	4.04	5.15	4.52	3.571	5	4.02	4.44	4.71	3.86	4.99	5	5.02	4.84	5.8	3.31	2.84	4.735	3.02	5.06	6.468	2.52	3.08	4.96	4.93	4.95	4.99
3	82	4.879	4.77	3.98	2.93	4.04	5.15	4.52	4.75	5	4.02	4.44	4.711	3.86	4.99	5	5.02	4.84	5.8	3.31	2.84	4.71	3.02	5.06	6.46	2.652	3.08	4.96	4.93	4.95	4.99
3	83	5.02	4.77	3.98	2.93	4.04	5.15	4.52	4.574	5	4.02	4.44	4.675	3.86	4.99	5	5.02	4.84	5.8	3.3	2.84	4.71	3.02	5.06	6.46	2.843	3.08	4.96	4.93	4.95	4.99
3	84	4.821	4.77	4.201	2.93	4.04	5.15	4.52	4.279	5	4.02	4.44	4.568	3.86	4.99	5	5.02	4.84	5.8	3.261	2.84	4.71	3.02	5.06	6.458	2.938	3.08	4.96	4.93	4.95	4.99
3	85	4.834	4.77	4.25	2.93	4.039	5.15	4.52	4.087	5	4.02	4.542	4.412	3.86	4.99	5.015	5.02	4.84	5.829	3.252	2.826	4.71	3.02	5.06	6.45	3.108	3.08	4.96	4.93	4.95	4.99
3	86	4.837	4.77	4.25	2.93	4.021	5.15	4.52	3.9	5	4.02	4.78	4.415	3.86	4.99	5.024	5.02	4.84	5.91	3.242	2.815	4.71	3.02	5.06	6.448	3.009	3.08	4.96	4.923	4.95	4.99
3	87	4.83	4.898	4.25	2.93	4.02	5.15	4.52	3.793	5	4.02	4.78	4.39	3.86	4.99	5.03	5.02	4.84	5.91	3.144	2.81	4.71	3.02	5.06	6.437	2.985	3.08	4.96	4.92	4.95	4.99
3	88	4.83	4.815	4.25	3.027	4.02	5.15	4.52	3.646	5	4.02	4.79	4.491	3.86	4.99	5.03	5.02	4.84	5.915	3.027	2.81	4.71	3.02	5.059	6.43	2.957	3.08	4.96	4.92	4.95	4.99
3	89	4.829	4.8	4.25	3.066	4.02	5.15	4.52	4.548	5	4.02	4.84	5.26	3.86	4.99	5.03	5.02	4.84	5.938	2.999	2.789	4.71	3.02	4.991	6.43	2.898	3.08	4.96	4.92	4.95	4.99
3	90	4.814	4.8	4.25	3.04	4.02	5.15	4.52	4.357	5	4.02	4.84	5.215	3.86	4.99	5.03	5.02	4.84	5.94	3.023	2.78	4.753	3.02	4.97	6.43	2.83	2.808	4.96	4.92	4.95	4.99
3	91	4.802	4.8	4.25	3.04	4.02	5.15	4.52	4.11	5	4.02	4.84	4.902	3.86	4.99	5.03	5.02	4.84	5.94	3.396	2.592	4.853	3.02	4.89	6.43	2.667	2.72	4.96	4.92	4.95	4.99
3	92	4.8	4.8	4.25	3.04	4.02	5.15	4.52	3.827	5	4.02	4.84	4.974	3.86	4.99	5.03	5.021	4.837	5.94	3.175	2.23	4.794	3.02	4.513	6.43	2.388	2.766	4.96	4.92	4.95	4.99
3	93	4.8	4.8	4.25	3.04	4.02	5.15	4.52	3.712	5	4.02	4.84	4.983	3.86	4.991	5.03	5.03	4.756	5.94	3.04	2.087	4.776	3.02	4.339	6.43	2.34	3.176	4.96	4.92	4.95	4.99
3	94	4.8	4.799	4.25	3.04	4.02	5.15	4.52	3.621	5	4.02	4.84	5.815	3.86	5	5.03	5.039	4.74	5.94	3.04	2.012	4.754	3.02	4.31	6.43	2.454	3.21	4.96	4.92	4.95	4.99
3	95	4.8	4.79	4.25	3.04	4.02	5.15	4.52	3.896	5	4.02	4.84	5.573	3.86	5	5.03	5.088	4.74	5.94	3.04	2	4.7	3.02	4.31	6.43	2.519	3.21	4.96	4.92	4.95	4.99
3	96	4.8	4.786	4.25	3.04	4.02	5.15	4.52	4.603	5	4.02	4.84	4.642	3.86	5	5.033	5.09	4.74	5.94	3.04	2	4.7	3.02	4.31	6.449	2.707	3.21	4.96	4.92	4.95	4.99
3	97	4.8	4.78	4.25	3.042	4.02	5.15	4.52	4.021	5	4.02	4.84	4.6	3.86	5	5.04	5.09	4.74	5.94	3.033	2	4.7	3.02	4.31	6.574	2.72	3.21	4.96	4.92	4.95	4.99
3	98	4.8	4.78	4.235	3.067	4.02	5.15	4.52	3.821	5	4.02	4.84	4.6	3.86	5	5.04	5.015	4.74	5.94	3.03	2	4.7	3.02	4.229	6.59	2.703	3.21	4.92	4.92	4.95	4.99
3	99	4.797	4.78	4.21	3.07	4.02	5.15	4.52	3.681	5	4.02	4.84	4.6	3.86	5	5.042	4.858	4.74	5.94	3.03	2.046	4.676	3.02	4.09	6.59	2.603	3.21	4.842	4.92	4.95	4.99
3	100	4.78	4.778	4.21	3.403	4.02	5.15	4.52	3.549	5	4.02	4.84	4.6	3.86	5	5.05	4.972	4.74	5.94	3.021	2.207	4.64	3.02	4.09	6.59	2.566	3.21	4.634	4.92	4.951	4.99
3	101	4.78	4.77	4.21	4.072	4.02	5.15	4.52	3.462	5	4.02	4.84	4.6	3.86	5	5.05	4.98	4.74	5.94	3.02	2.578	4.64	3.02	4.09	6.579	2.56	3.21	4.516	4.92	4.96	4.99
3	102	4.78	4.77	4.21	3.878	4.02	5.15	4.52	3.344	5	4.02	4.84	4.595	3.86	5	5.052	4.98	4.74	5.94	3.011	2.925	4.64	3.02	4.09	6.563	2.56	3.21	4.496	5.019	4.96	4.99
3	103	4.78	4.77	4.21	3.84	4.02	5.15	4.52	4.064	5	4.02	4.807	4.59	3.86	5	5.017	4.98	4.74	5.94	3.01	3	4.64	3.02	4.09	6.555	2.56	3.21	4.46	5.061	4.96	4.99
3	104	4.778	4.77	4.21	3.831	4.02	5.15	4.52	4.276	5	4.02	4.663	4.589	3.86	5	4.881	4.98	4.74	5.94	2.985	3	4.64	3.02	4.09	6.55	2.555	3.21	4.46	5.01	4.96	4.99
3	105	4.77	4.77	4.21	3.81	4.02	5.15	4.52	3.561	5	4.02	4.613	4.58	3.86	5	4.824	4.98	4.74	5.94	2.98	3	4.403	3.02	4.09	6.55	2.53	3.21	4.46	5.01	4.96	4.99
3	106	4.77	4.77	4.21	3.682	4.02	5.15	4.52	3.55	5	4.02	4.559	4.58	3.86	5	4.783	4.98	4.74	5.94	2.98	3	4.194	3.02	4.09	6.55	2.466	3.21	4.46	5.011	4.96	4.99
3	107	4.77	4.77	4.21	3.398	4.02	5.15	4.52	3.301	5	4.02	4.55	4.572	3.86	5	4.757	4.98	4.74	5.94	2.98	3	4.17	3.02	4.09	6.55	2.431	3.21	4.46	5.02	4.957	4.99
3	108	4.77	4.77	4.21	2.786	4.02	5.15	4.52	3.033	5	4.02	4.55	4.56	3.86	5	4.749	4.98	4.74	5.94	2.98	3	4.149	3.02	4.09	6.55	2.406	3.21	4.46	5.02	4.864	4.99
3	109	4.77	4.77	4.21	2.619	4.02	5.15	4.52	2.82	5	4.02	4.55	4.56	3.86	5	4.647	4.98	4.74	5.94	2.98	3	4.11	3.02	4.09	6.55	2.388	3.21	4.46	5.02	4.663	4.99
3	110	4.77	4.77	4.21	2.609	4.02	5.15	4.52	4.075	5	4.02	4.55	4.56	3.86	5	4.444	4.98	4.739	5.94	2.98	2.985	4.11	3.02	4.09	6.55	2.34	3.21	4.46	5.02	3.988	4.99
3	111	4.77	4.766	4.21	2.59	4.02	5.15	4.52	4.125	5	4.02	4.565	4.556	3.86	5	4.811	4.98	4.693	5.94	2.98	2.961	4.11	3.02	4.09	6.55	2.384	3.21	4.46	5.02	3.874	4.99
3	112	4.77	4.757	4.21	2.59	4.02	5.15	4.52	3.652	5	4.02	4.58	4.55	3.86	5	5.063	4.98	4.69	5.94	2.98	2.96	4.11	3.02	4.09	6.55	2.465	3.21	4.46	5.02	3.76	4.99
3	113	4.77	4.75	4.21	2.51	4.02	5.15	4.52	3.529	5	4.02	4.545	4.545	3.86	5	5.029	4.98	4.69	5.94	2.98	2.96	4.11	3.02	4.09	6.546	2.409	3.21	4.46	5.02	3.64	4.99
3	114	4.77	4.75	4.21	2.2	4.02	5.15	4.52	3.332	5	4.02	4.398	4.523	3.86	5	5.007	4.98	4.69	5.94	2.98	2.954	4.05	3.02	4.09	6.54	2.285	3.21	4.46	5.02	3.648	4.99
3	115	4.77	4.75	4.21	2.219	4.02	5.15	4.52	3.24	5	4.02	4.354	4.515	3.86	5	4.96	4.98	4.69	5.94	2.961	2.95	4.02	3.02	4.09	6.54	2.25	3.21	4.46	5.02	3.65	4.99
3	116	4.77	4.705	4.21	2.22	4.02	5.15	4.52	3.218	5	4.02	4.293	4.493	3.86	5	4.96	4.98	4.69	5.94	2.95	2.95	4.02	3.02	4.09	6.444	2.214	3.21	4.46	5.02	3.66	4.99
3	117	4.781	4.66	4.201	2.22	4.02	5.15	4.52	4.643	5	4.02	4.262	4.467	3.86	5	4.96	4.98	4.69	5.94	2.95	2.95	4.02	3.02	4.09	6.37	2.2	3.21	4.46	5.02	3.66	4.99
3	118	4.867	4.641	4.2	2.246	4.02	5.15	4.52	3.807	5	4.592	4.2	4.443	3.86	5	4.96	4.98	4.69	5.94	2.95	2.95	4.02	3.02	4.09	6.37	2.209	3.21	4.46	5.02	3.66	4.99
3	119	4.909	4.605	4.2	2.26	4.02	5.15	4.52	3.321	5	5.09	4.2	5.182	3.86	5	4.96	4.98	4.69	5.94	2.932	2.95	4.02	3.02	4.09	6.37	2.331	3.21	4.46	5.02	3.66	4.99
3	120	4.871	4.6	4.197	2.26	4.02	5.15	4.52	3.231	5	5.023	4.2	4.894	3.86	5	4.96	4.98	4.69	5.94	2.92	2.95	4.02	3.02	4.09	6.37	2.51	3.21	4.46	5.02	3.66	4.99
3	121	4.88	4.6	4.19	2.26	4.02	5.15	4.52	3.219	5	5.01	4.2	4.88	3.86	5	4.96	4.98	4.69	5.94	2.92	2.95	4.02	3.02	4.09	6.37	2.606	3.21	4.46	5.02	3.66	4.99
3	122	4.88	4.6	4.19	2.26	4.02	5.15	4.52	3.21	5	5.01	4.199	4.88	3.86	5	4.96	4.98	4.69	5.94	2.92	2.95	4.02	3.02	4.09	6.37	2.483	3.21	4.46	5.02	3.66	4.99
3	123	4.88	4.6	4.19	2.234	4.02	5.15	4.54	3.204	5	5.01	4.177	4.88	3.86	5	4.96	4.98	4.69	5.94	2.92	2.95	4.02	3.02	4.09	6.37	2.384	3.21	4.46	5.02	3.66	4.99
3	124	4.88	4.678	4.165	2.151	4.02	5.15	4.781	3.577	5	5.01	4.16	4.88	3.86	5	4.96	4.98	4.69	5.94	2.92	2.95	4.02	3.02	4.09	6.409	2.318	3.21	4.46	5.02	3.66	4.99
3	125	4.88	4.874	4.139	2.1	4.02	5.15	4.729	4.572	5	5.01	4.16	4.88	3.86	5	4.96	4.98	4.69	5.94	2.913	2.95	4.02	3.02	4.09	6.433	2.716	3.21	4.46	5.02	3.66	4.99
3	126	4.88	4.955	4.13	2.112	4.02	5.143	4.73	3.417	5	5.01	4.16	4.88	3.86	5	4.96	4.98	4.69	5.94	2.91	2.95	4.02	3.02	4.09	6.479	2.906	3.21	4.46	5.02	3.66	4.99
3	127	4.88	4.999	4.13	2.16	4.02	5.14	4.73	3.19	5	5.01	4.16	4.808	3.86	5	4.96	4.98	4.69	5.94	2.91	2.95	4.02	3.02	4.09	6.48	2.854	3.21	4.46	5.02	3.66	4.99
3	128	4.777	4.918	4.13	2.16	4.02	5.14	4.73	3.19	5	5.01	4.16	4.752	3.86	5	4.96	4.98	4.69	5.94	2.91	2.95	4.02	3.317	4.09	6.48	2.718	3.21	4.46	5.02	3.674	4.99
3	129	4.58	4.924	4.13	2.16	4.02	5.14	4.73	3.192	5	5.007	4.16	4.647	3.86	5	4.96	4.98	4.69	5.94	2.91	2.95	4.02	3.41	4.09	6.478	2.544	3.21	4.46	5.02	3.707	4.99
3	130	4.638	5.04	4.13	2.16	4.02	5.137	4.73	3.253	5	4.137	4.175	4.56	3.86	5	4.96	4.98	4.69	5.94	2.895	2.95	4.001	3.41	4.09	6.461	2.435	3.21	4.46	5.022	3.71	4.99
3	131	4.66	4.91	4.13	2.16	4.02	5.13	4.73	3.533	5	3.961	4.19	4.516	3.86	5	4.96	4.98	4.69	5.94	2.821	2.95	3.98	3.404	4.09	6.46	2.42	3.21	4.46	5.03	3.71	4.99
3	132	4.66	4.937	4.13	2.16	4.02	5.13	4.73	4.735	5	3.99	4.199	4.28	3.86	5	4.96	4.98	4.69	5.94	2.82	2.95	3.98	3.3	4.09	6.46	2.41	3.21	4.46	5.03	3.71	4.99
3	133	4.651	4.936	4.13	2.16	4.02	5.13	4.73	3.691	5	3.99	4.21	4.237	3.86	5	4.96	4.98	4.69	5.94	2.82	2.95	3.98	3.3	4.09	6.457	2.458	3.21	4.46	5.02	3.71	4.99
3	134	4.65	4.933	4.13	2.16	4.02	5.13	4.73	3.175	5	3.99	4.21	4.23	3.86	5	4.96	4.98	4.69	5.94	2.82	2.95	3.98	3.3	4.09	6.471	2.687	3.21	4.46	5.02	3.71	4.99
3	135	4.66	5.017	4.13	2.179	4.02	5.13	4.73	3.16	5	3.99	4.21	4.23	3.86	5	4.96	4.98	4.69	5.947	2.82	2.95	3.98	3.3	4.09	6.5	3.066	3.21	4.46	5.02	3.715	4.99
3	136	4.66	4.99	4.13	2.2	4.02	5.13	4.73	3.16	5	3.99	4.21	4.23	3.86	5	4.96	4.98	4.69	6.182	2.82	2.95	3.98	3.3	4.09	6.5	3.036	3.21	4.46	5.02	3.72	4.99
3	137	4.718	5.006	4.13	2.197	4.02	5.13	4.73	3.16	5	3.99	4.21	4.254	3.86	5	4.96	4.98	4.69	6.2	2.82	2.95	3.98	3.3	4.09	6.518	2.791	3.21	4.46	5.016	3.72	4.99
3	138	4.671	5	4.126	2.181	4.02	5.13	4.73	3.629	5	3.99	4.21	4.267	3.86	5	4.96	4.98	4.69	6.2	2.82	2.95	3.98	3.3	4.09	6.55	2.71	3.21	4.46	5.01	3.732	4.99
3	139	4.67	5	4.12	2.18	4.02	5.13	4.73	4.663	5	3.99	4.21	4.25	3.86	5	4.96	4.98	4.69	6.2	2.81	2.957	4.01	3.3	4.09	6.55	2.703	3.21	4.46	5.01	3.74	4.99
3	140	4.67	5	4.12	2.18	4.02	5.13	4.73	3.661	5	3.99	4.138	4.245	3.86	5.009	4.96	4.98	4.758	6.2	2.81	2.98	4.014	3.3	4.09	6.55	2.897	3.21	4.46	5.01	3.74	4.99
3	141	4.67	5	4.12	2.157	4.02	5.13	4.73	3.173	5	3.99	3.941	4.23	3.86	5.01	4.96	4.98	4.8	6.2	2.81	2.98	4.03	3.3	4.09	6.545	3.01	3.21	4.46	5.01	3.751	4.99
3	142	4.666	5	4.12	2.13	4.02	5.13	4.73	3.076	5	3.99	3.88	4.213	3.86	5.01	4.96	4.98	4.8	6.2	2.81	2.98	4.03	3.3	4.09	6.53	2.87	3.21	4.46	5.001	3.76	4.99
3	143	4.66	5	4.12	2.13	4.02	5.13	4.73	3.067	5	3.99	3.888	4.2	3.86	5.01	4.96	4.98	4.8	6.2	2.81	2.98	4.03	3.3	4.09	6.535	2.709	3.21	4.46	4.996	3.76	4.99
3	144	4.657	5	4.12	2.13	4.02	5.13	4.73	3.024	5	3.99	3.947	4.2	3.86	5.01	4.96	4.98	4.8	6.2	2.81	2.975	4.03	3.3	4.09	6.607	2.611	3.21	4.46	4.979	3.761	4.99
3	145	4.65	5	4.12	2.188	4.02	5.13	4.73	3.01	5	3.99	3.95	4.43	3.86	5.01	4.96	4.98	4.8	6.2	2.81	2.955	4.03	3.3	4.09	6.619	2.548	3.21	4.46	4.95	3.78	4.99
3	146	4.65	5	4.12	2.163	4.02	5.13	4.73	4.459	5	3.99	3.95	4.55	3.86	5.01	4.96	4.98	4.8	6.2	2.81	2.95	4.03	3.3	4.09	6.69	2.518	3.21	4.46	4.752	3.78	4.99
3	147	4.648	5	4.12	2.148	4.02	5.13	4.73	4.896	5	3.99	4.015	4.531	3.86	5.01	4.96	4.98	4.8	6.2	2.81	2.95	4.03	3.3	4.09	6.727	2.44	3.21	4.46	4.652	3.78	4.99
3	148	4.604	5	4.12	2.147	4.02	5.13	4.73	3.591	5	3.99	4.03	4.616	3.86	5.01	4.96	4.98	4.8	6.2	2.81	2.95	4.03	3.3	4.09	6.795	2.286	3.21	4.46	4.63	3.78	4.99
3	149	4.58	5	4.12	2.137	4.02	5.13	4.73	3.183	5	3.99	4.03	4.785	3.86	5.01	4.96	4.98	4.8	6.07	2.81	2.95	4.03	3.3	4.09	6.867	2.244	3.21	4.46	4.63	3.78	4.99
3	150	4.58	5	4.12	2.074	4.02	5.13	4.73	3.152	5	3.99	4.009	4.79	3.86	5.01	4.96	4.98	4.8	5.666	2.81	2.95	4.024	3.3	4.09	6.91	2.128	3.21	4.46	4.614	3.797	4.99
4	1	5.01	5	5	5	5	5	5	5	5	5	5	5	4.946	4.995	5	5	5	5	4.956	5	5.009	5	5	5	5	5	5	5	5	5
4	2	5.004	5	5	5	4.989	4.994	5.033	5	5	5	5.099	5	4.886	4.989	5	5	5	5	4.834	5	4.447	5	5	5	5	5	5	5	5	5
4	3	5.012	5	5	5	5.036	4.98	5.11	5	5	4.9	5.436	5	5.006	4.98	4.999	6.513	5	5	5.12	5	4.104	5	5.335	5	5	5.004	5	5	5	5.166
4	4	5.168	5.534	5	5	4.929	5.065	5.203	5.36	5	4.39	4.712	5.021	5.939	5.147	4.984	7.867	5	5	5.244	5.045	5.005	5	6.394	5.087	4.95	5.398	5.049	5	5.131	6.925
4	5	5.472	5.414	5.057	5.127	4.96	5.998	5.328	6.061	5	4.22	4.644	5.511	5.958	5.8	4.98	7.012	5.002	5.001	5.393	6.108	5.184	5	5.192	5.13	5.386	5.558	5.674	5.01	6.213	7.533
4	6	5.118	5.35	5.303	5.491	5.112	6.573	4.74	5.934	5	3.996	4.623	5.903	5.976	6.526	5.318	7.041	5.517	5.498	5.921	7.169	5.665	5	5.09	5.13	5.51	5.698	5.98	5.091	6.748	7.654
4	7	6.342	5.35	5.576	5.812	5.231	7.121	4.975	6.123	5	3.99	4.62	5.958	5.97	7.01	5.6	7.086	5.804	5.57	5.951	7.17	5.793	5	5.09	5.189	5.51	5.901	6.08	5.11	6.675	7.688
4	8	7.051	5.35	5.972	6.053	5.286	7.036	5.02	6.665	5	3.99	4.646	5.92	5.97	6.96	5.61	7.274	6.241	5.627	6.1	7.17	5.972	5	5.09	5.32	5.594	6.176	6.08	5.113	6.66	7.665
4	9	6.993	5.35	6.134	6.24	5.314	7.03	5.031	6.691	5	3.99	4.71	5.92	5.97	6.94	5.61	7.33	6.649	5.64	6.118	7.17	6.204	5	5.09	5.32	6.576	6.279	6.08	5.132	6.66	7.684
4	10	6.933	5.35	6.637	6.447	5.293	7.03	5.058	5.999	5.054	3.99	4.71	5.92	5.97	6.893	5.61	7.343	6.66	5.64	6.067	7.17	6.21	5	5.199	5.301	6.66	6.28	6.08	5.14	6.66	7.989
4	11	6.836	5.35	6.784	6.571	5.438	7.03	5.06	5.854	5.186	3.99	4.758	5.92	5.97	6.871	5.61	7.5	6.66	5.64	6.058	7.17	6.193	5	5.538	5.27	6.66	6.186	6.08	5.149	6.66	8.02
4	12	6.814	5.35	6.78	6.745	5.578	7.03	5.249	5.83	5.216	3.99	4.778	5.92	5.97	6.839	5.61	7.57	6.904	5.64	6.169	7.17	6.122	5.013	5.691	5.253	6.66	5.82	6.08	5.15	6.66	7.959
4	13	6.598	5.35	6.784	6.864	5.786	7.034	5.33	5.83	5.46	3.993	4.856	5.92	5.97	6.821	5.61	7.57	6.98	5.64	6.2	7.215	6.128	5.134	5.764	5.25	6.66	5.708	6.08	5.158	6.66	7.95
4	14	6.385	5.35	6.793	6.797	5.832	7.051	5.408	5.83	5.868	4.001	4.886	5.92	5.97	6.82	5.61	7.57	7.009	5.64	6.2	7.435	6.433	5.204	5.78	5.25	6.66	5.851	6.104	5.16	6.66	7.953
4	15	6.303	5.424	6.807	6.695	5.904	7.079	5.682	5.83	5.813	4.01	4.89	5.92	5.97	6.82	5.61	7.695	7.05	5.64	6.2	7.502	6.48	5.219	5.79	5.25	6.66	6.237	6.124	5.17	6.665	8.171
4	16	6.109	5.59	6.836	6.661	5.98	7.122	5.853	5.831	5.73	4.01	4.89	5.92	5.97	6.82	5.618	7.874	7.05	5.64	6.2	7.53	6.48	5.255	5.8	5.25	6.66	6.328	6.165	5.17	6.683	8.2
4	17	5.874	5.59	6.89	6.66	6.08	7.204	5.88	5.84	5.73	4.016	4.89	5.92	5.97	6.82	5.626	7.906	7.05	5.64	6.201	7.527	6.48	5.377	5.807	5.238	6.66	6.332	6.244	5.171	6.69	8.2
4	18	5.898	5.59	6.995	6.496	6.127	7.22	5.897	5.969	5.73	4.028	4.872	5.92	5.97	6.82	5.632	7.92	7.05	5.64	6.238	7.52	6.48	5.47	5.82	5.169	6.66	6.342	6.323	5.18	6.69	8.2
4	19	5.888	5.59	7.002	6.312	6.206	7.221	5.914	6.01	5.73	4.03	4.871	5.92	5.97	6.82	5.656	7.92	7.05	5.64	6.397	7.52	6.48	5.478	5.82	4.418	6.66	6.365	6.448	5.181	6.69	8.019
4	20	5.41	5.59	7.01	6.387	6.197	7.254	6.07	6.01	5.73	4.03	4.87	5.92	5.97	6.82	5.68	7.92	7.05	5.64	6.486	7.52	6.48	5.525	5.82	4.022	6.711	6.381	6.563	5.351	6.69	7.871
4	21	5.23	5.599	7.01	6.42	6.264	7.27	6.124	6.019	5.73	4.032	4.897	5.92	5.97	6.82	5.68	8.002	7.05	5.64	6.479	7.513	6.48	5.638	5.82	3.98	6.804	6.397	6.607	5.574	6.69	7.837
4	22	5.23	5.62	7.01	6.42	6.359	7.284	6.062	6.04	5.73	4.04	4.936	5.92	5.97	6.82	5.7	8.328	7.05	5.64	6.444	7.508	6.48	5.979	5.82	3.931	6.791	6.447	6.664	5.74	6.69	7.83
4	23	5.23	5.62	7.01	6.42	6.36	7.29	5.98	6.04	5.73	4.04	4.94	5.92	5.97	6.82	5.7	8.309	7.05	5.64	6.424	7.49	6.48	6.058	5.82	3.85	6.694	6.48	6.67	5.766	6.69	7.83
4	24	5.326	5.62	7.01	6.42	6.36	7.29	5.98	6.04	5.73	4.052	4.94	5.92	5.97	6.82	5.704	8.3	7.05	5.64	6.411	7.429	6.48	6.04	5.82	3.85	6.283	6.519	6.67	5.773	6.693	7.83
4	25	5.33	5.541	7.01	6.42	6.36	7.29	5.98	6.04	5.723	4.09	4.945	5.92	5.97	6.82	5.71	8.3	7.234	5.64	6.426	7.349	6.48	6.04	5.82	3.85	6.25	6.536	6.67	5.79	6.7	7.83
4	26	5.357	5.471	7.01	6.42	6.36	7.29	5.98	6.04	5.72	4.09	4.95	5.92	5.97	6.82	5.71	8.3	7.42	5.64	6.459	7.401	6.48	6.04	5.82	3.85	6.25	6.54	6.669	5.79	6.7	7.83
4	27	5.343	5.25	7.015	6.42	6.36	7.29	5.98	6.04	5.709	4.09	4.95	5.92	5.97	6.82	5.71	8.3	7.42	5.64	6.543	7.443	6.48	6.04	5.82	3.85	6.25	6.54	6.66	5.79	6.7	7.83
4	28	5.282	5.136	7.02	6.417	6.356	7.29	5.98	6.04	5.7	4.09	4.95	5.92	5.97	6.82	5.676	8.3	7.429	5.64	6.597	7.44	6.48	6.04	5.82	3.85	6.25	6.542	6.654	5.851	6.7	7.83
4	29	5.354	5.27	7.02	6.361	6.332	7.29	5.98	6.04	5.7	4.09	4.95	5.92	5.972	6.82	5.66	8.3	7.454	5.64	6.6	7.401	6.48	6.038	5.82	3.85	6.238	6.575	6.643	5.88	6.7	7.83
4	30	6.049	5.27	7.008	6.34	6.344	7.29	5.98	6.04	5.7	4.09	4.95	5.92	6.259	6.82	5.615	8.28	7.478	5.64	6.6	7.356	6.48	5.986	5.82	3.85	6.21	6.58	6.625	5.88	6.7	7.83
4	31	6.05	5.27	6.99	6.34	6.37	7.29	5.98	6.04	5.7	4.09	4.95	5.92	6.142	6.82	5.444	8.28	7.48	5.64	6.6	7.34	6.508	5.98	5.82	3.855	6.21	6.58	6.613	5.881	6.7	7.83
4	32	5.906	5.27	6.99	6.34	6.471	7.29	5.98	6.04	5.7	4.14	4.666	5.92	6.019	6.82	5.4	8.28	7.48	5.64	6.6	7.335	6.51	5.98	5.812	4.131	6.21	6.58	6.602	5.856	6.7	7.83
4	33	5.55	5.27	6.99	6.34	6.526	7.29	5.98	6.04	5.7	4.207	4.45	5.92	5.992	6.818	5.379	8.28	7.479	5.64	6.6	7.33	6.51	5.98	5.79	4.45	6.204	6.58	6.59	5.84	6.7	7.83
4	34	5.509	5.27	6.99	6.34	6.535	7.29	5.98	6.04	5.7	4.375	4.45	5.92	5.98	6.81	5.361	8.273	7.46	5.64	6.625	7.33	6.51	5.98	5.79	4.476	6.193	6.576	6.586	5.841	6.7	7.83
4	35	5.5	5.27	6.99	6.34	6.611	7.29	5.98	5.915	5.7	4.674	4.45	5.92	5.98	6.81	5.36	8.27	7.46	5.64	6.63	7.33	6.51	5.98	5.79	4.557	6.19	6.409	6.573	5.865	6.7	7.574
4	36	5.5	5.48	6.99	6.34	6.639	7.29	5.98	5.802	5.7	4.875	4.45	5.92	5.98	6.81	5.36	8.27	7.46	5.64	6.651	7.344	6.51	5.98	5.79	4.792	6.19	6.003	6.57	5.88	6.7	7.34
4	37	5.5	5.48	6.99	6.34	6.641	7.294	5.98	5.8	5.7	5.015	4.45	5.92	5.98	6.81	5.36	8.27	7.46	5.64	6.66	7.36	6.51	5.98	5.83	4.648	6.18	5.695	6.57	5.88	6.7	7.29
4	38	5.5	5.48	6.99	6.34	6.678	7.3	5.98	5.8	5.7	5.031	4.45	5.92	5.98	6.81	5.36	8.27	7.46	5.65	6.66	7.36	6.51	5.98	5.942	4.63	6.18	5.553	6.57	5.88	6.7	7.29
4	39	5.5	5.48	6.99	6.239	6.63	7.3	5.98	5.8	5.7	5.04	4.321	5.92	5.98	6.81	5.36	8.27	7.444	5.65	6.66	7.365	6.51	5.98	5.977	4.538	6.18	5.351	6.57	5.88	6.7	7.29
4	40	5.499	5.48	6.99	6.23	6.518	7.3	5.98	5.8	5.7	5.047	3.65	5.92	5.98	6.81	5.36	8.27	7.32	5.65	6.901	7.283	6.51	5.98	5.98	4.48	6.18	5.219	6.57	5.88	6.7	7.29
4	41	5.471	5.48	6.99	6.23	6.412	7.312	5.98	5.776	5.7	5.05	3.65	5.92	5.98	6.81	5.36	8.27	7.182	5.65	6.975	7.036	6.51	5.98	5.971	4.48	6.124	5.142	6.57	5.88	6.7	7.29
4	42	5.47	5.48	6.99	6.238	6.203	7.34	5.98	5.93	5.7	5.05	3.65	5.92	5.98	6.81	5.36	8.27	7.057	5.65	6.962	7.03	6.51	5.98	5.96	4.493	5.91	5.084	6.57	5.88	6.7	7.29
4	43	5.47	5.48	6.99	6.24	6.233	7.34	5.98	6.06	5.7	5.05	3.728	5.92	5.98	6.81	5.375	8.27	7.02	5.65	6.96	7.03	6.51	5.98	5.96	4.52	5.91	5.042	6.57	5.88	6.714	7.29
4	44	5.461	5.48	6.99	6.221	6.25	7.34	5.98	6.413	5.7	5.05	3.76	5.92	5.98	6.81	5.38	8.27	7.02	5.65	6.95	7.03	6.51	5.98	5.96	4.523	5.91	5.019	6.57	5.88	6.79	7.29
4	45	5.449	5.48	6.99	6.22	6.253	7.34	5.98	7.238	5.7	5.05	3.788	5.92	5.98	6.81	5.38	8.26	7.02	5.65	6.95	7.391	6.51	5.98	5.96	4.547	5.91	5.001	6.58	5.88	6.8	7.384
4	46	5.41	5.48	6.802	6.228	6.3	7.34	5.98	7.01	5.7	5.05	3.79	5.92	5.98	6.81	5.38	8.26	7.02	5.65	6.95	7.668	6.51	5.98	5.96	4.553	5.887	5	6.59	5.88	6.8	7.333
4	47	5.371	5.48	6.544	6.232	6.436	7.34	5.798	7.089	5.7	5.05	4.569	5.92	5.811	6.789	5.119	8.26	7.02	5.65	6.95	8.083	6.51	5.98	5.96	4.585	5.593	5.168	6.59	5.88	6.616	6.399
4	48	5.176	5.48	6.233	6.24	6.441	7.34	5.529	6.59	5.7	5.05	5.213	5.92	4.614	6.77	4.663	8.242	7.02	5.65	6.915	8.355	6.51	5.98	5.96	4.59	5.55	5.742	6.59	5.88	5.644	6.308
4	49	5.352	5.48	5.704	6.24	6.468	7.34	5.53	6.584	5.7	5.074	5.21	5.92	4.384	6.751	4.66	8.2	6.47	5.65	6.799	8.476	6.516	5.959	5.96	4.59	5.55	6.301	6.571	5.88	5.566	6.338
4	50	5.716	5.48	5.115	6.24	6.48	7.34	5.535	6.56	5.7	5.08	5.21	5.92	4.39	6.681	4.66	8.2	6.327	5.65	6.768	8.48	6.52	4.467	5.96	4.59	5.55	6.367	6.57	5.893	5.58	6.292
4	51	5.61	5.477	5.04	6.24	6.561	7.34	5.602	6.56	5.7	5.076	5.21	5.92	4.39	6.64	4.66	8.2	6.34	5.65	6.76	8.48	6.535	4	5.96	4.59	5.611	6.37	6.57	5.921	5.626	6.29
4	52	5.595	5.47	5.04	6.24	6.641	7.34	5.833	6.56	5.7	5.077	5.22	5.92	4.39	6.593	4.66	8.2	6.34	5.65	6.76	8.48	6.671	3.754	5.96	4.593	5.76	6.37	6.576	6.022	5.863	6.29
4	53	5.552	5.462	5.04	6.24	6.719	7.34	5.95	6.56	5.7	5.09	5.23	5.92	4.39	6.58	4.66	8.199	6.34	5.65	6.76	8.48	6.7	3.438	5.96	5.113	5.75	6.37	6.502	6.003	5.91	6.29
4	54	5.549	5.442	5.04	6.24	6.779	7.34	5.95	6.56	5.7	5.09	5.23	5.92	4.39	6.56	4.66	8.19	6.34	5.65	6.76	8.48	6.7	3.828	5.96	4.99	5.75	6.37	6.413	5.982	5.91	6.29
4	55	5.54	5.44	5.085	6.244	6.831	7.34	5.95	6.56	5.7	5.09	5.23	5.92	4.069	6.574	4.964	8.19	6.34	5.65	6.768	8.48	6.7	3.883	5.96	4.98	5.75	6.37	6.36	5.855	5.91	6.29
4	56	5.54	5.439	5.113	6.33	6.809	7.34	5.95	6.56	5.7	5.09	5.23	5.92	4.008	6.59	5.09	8.19	6.34	5.65	6.836	8.48	6.7	4.627	5.96	4.98	5.746	6.37	6.31	5.885	5.913	6.307
4	57	5.54	5.43	5.357	6.378	6.8	7.34	5.914	6.56	5.7	5.09	5.248	5.92	4.269	6.59	5.09	8.19	6.34	5.65	6.86	8.444	6.7	5.156	5.96	4.98	5.73	6.409	6.25	5.952	5.92	6.816
4	58	5.579	5.43	5.901	6.38	6.794	7.34	5.901	6.56	5.7	5.092	5.25	5.92	4.517	6.59	5.09	8.19	6.34	5.84	6.86	8.205	6.7	5.438	5.96	4.98	5.721	6.617	6.214	5.981	5.92	7.04
4	59	6.904	5.43	5.99	6.38	6.79	7.34	5.881	6.55	5.7	5.126	5.253	5.92	5.011	6.596	5.09	8.19	6.34	6.04	6.859	7.868	6.7	5.58	5.96	4.98	5.69	6.677	6.184	6.029	5.92	7.04
4	60	6.947	5.43	6.056	6.319	6.79	7.34	5.86	6.55	5.7	5.113	5.28	5.92	5.05	6.6	5.09	8.19	6.34	6.04	6.885	7.3	6.7	5.497	5.96	4.98	5.69	6.777	6.154	6.136	5.92	7.044
4	61	6.438	5.313	6.433	6.29	6.743	7.34	5.724	6.928	5.7	5.1	5.287	5.92	5.044	6.601	5.09	8.19	6.34	6.04	6.996	6.95	6.7	5.265	5.96	4.98	5.69	6.855	6.123	6.16	5.92	7.09
4	62	6.497	5.461	6.48	6.29	6.67	7.34	5.407	7.835	5.7	5.1	5.227	5.92	5.228	6.61	5.09	8.19	6.34	6.04	7.258	6.951	6.7	5.24	5.96	4.98	5.69	7.059	6.12	6.161	5.92	7.286
4	63	6.61	5.786	6.901	6.29	6.727	7.34	5.394	6.965	5.7	5.1	5.322	5.92	5.34	6.61	5.09	8.19	6.179	6.04	7.367	6.962	6.7	5.24	5.96	4.98	5.678	7.347	6.12	6.17	5.92	8.292
4	64	6.61	5.81	7.02	6.306	6.719	7.34	5.41	6.717	5.7	5.1	5.005	5.92	5.34	6.61	5.219	8.19	6.16	6.04	7.35	6.973	6.7	5.24	5.96	4.98	5.66	7.161	6.109	6.17	5.92	8.408
4	65	6.603	5.81	7.02	6.221	6.654	7.34	5.41	6.72	5.7	5.1	4.641	5.92	5.34	6.61	5.27	8.19	6.16	6.04	7.428	6.947	6.7	5.24	5.96	4.98	5.95	6.311	6.1	6.17	5.929	8.386
4	66	6.59	5.81	7.02	6.223	6.63	7.34	5.41	7.055	5.73	5.1	4.827	5.92	5.34	6.61	5.27	8.19	6.16	6.04	7.467	6.919	6.7	5.24	5.96	4.98	6.08	6.409	6.094	6.186	5.93	8.38
4	67	6.732	5.81	7.02	6.231	6.63	7.34	5.41	7.22	5.987	5.1	4.835	5.92	5.34	6.61	5.27	8.19	6.397	6.04	7.436	6.595	6.7	5.24	5.96	4.97	6.078	6.464	6.082	6.19	5.93	8.38
4	68	6.593	5.81	7.02	6.238	6.63	7.34	5.41	7.22	6.09	5.1	4.875	5.92	5.34	6.61	5.27	8.19	6.687	6.04	7.421	6.218	6.7	5.24	5.96	4.97	6.062	6.361	6.06	6.19	5.93	8.408
4	69	6.55	5.806	7.02	6.191	6.63	7.34	5.484	7.314	6.09	5.089	4.892	5.92	5.34	6.61	5.27	8.19	6.73	6.04	7.447	5.997	6.7	5.24	5.96	4.97	6.06	6.38	6.041	6.19	5.93	8.552
4	70	6.269	5.568	7.02	6.145	6.63	7.34	5.727	7.721	6.09	5.08	4.866	5.92	5.34	6.61	5.27	8.19	6.73	6.04	7.432	5.98	6.7	5.212	5.96	4.97	5.853	6.38	5.988	6.19	5.93	8.56
4	71	6.05	5.44	7.02	6.134	6.63	7.34	5.86	7.77	6.09	5.08	4.86	5.92	5.34	6.61	5.27	8.19	6.73	6.04	7.43	5.98	6.7	5.2	5.96	4.997	5.75	6.38	5.99	6.196	5.93	8.56
4	72	6.05	5.44	7.02	5.929	6.63	7.34	5.694	7.77	6.09	5.08	4.86	5.92	5.34	6.619	5.27	8.19	6.73	6.04	7.43	5.98	6.7	5.2	5.96	5.195	5.57	6.38	5.99	6.217	5.933	8.56
4	73	6.05	5.44	7.02	5.82	6.63	7.34	5.444	7.77	6.09	5.08	4.86	5.92	5.34	6.62	5.27	8.19	6.726	6.04	7.424	5.98	6.7	5.2	5.96	5.536	5.251	6.38	5.99	6.262	5.94	8.56
4	74	6.039	5.622	7.02	6.303	6.63	7.34	5.45	7.77	6.089	5.08	4.933	5.92	5.34	6.62	5.27	8.19	6.563	6.04	7.435	5.98	6.7	5.2	5.96	5.55	5.161	6.38	5.992	6.245	5.94	8.56
4	75	6.022	6.22	7.02	6.457	6.63	7.34	5.51	7.597	5.945	5.08	5.078	5.92	5.34	6.62	5.264	8.19	6.45	6.04	7.47	5.98	6.7	5.2	5.96	5.55	5.594	6.38	6.083	6.229	5.94	8.56
4	76	6	5.785	7.02	6.496	6.63	7.34	5.408	7.233	5.773	5.08	5.1	5.92	5.34	6.62	5.26	8.198	6.45	6.04	7.46	5.98	6.7	5.2	5.968	5.55	5.815	6.38	6.204	6.188	5.94	8.53
4	77	6	5.451	7.02	6.52	6.63	7.34	5.663	7.226	5.713	5.08	5.1	5.92	5.34	6.62	5.26	8.399	6.45	6.04	7.397	5.98	6.634	5.2	5.98	5.542	5.874	6.38	6.248	6.16	5.94	8.53
4	78	5.982	5.45	7.02	6.52	6.63	7.34	6.136	7.23	5.71	5.026	5.1	5.92	5.34	6.62	5.26	8.466	6.45	6.04	7.409	5.98	6.63	5.886	5.98	5.54	5.8	6.38	6.26	6.156	5.94	8.53
4	79	5.95	5.45	7.02	6.526	6.63	7.34	6.008	7.23	5.71	5.037	5.1	5.92	5.34	6.62	5.26	8.48	6.45	6.04	7.439	5.98	6.63	5.92	5.98	5.54	5.79	6.38	6.266	6.137	5.94	8.53
4	80	5.95	5.45	7.02	6.525	6.63	7.343	5.99	7.23	5.71	5.05	5.1	5.92	5.34	6.62	5.253	8.48	6.45	6.04	7.512	5.98	6.63	5.92	5.98	5.529	5.79	6.38	6.27	6.136	5.94	8.53
4	81	5.95	5.147	7.02	6.526	6.63	7.37	5.99	7.23	5.71	5.05	5.1	5.92	5.34	6.62	5.25	8.48	6.45	6.04	7.596	5.98	6.63	5.92	5.98	5.52	5.79	6.38	6.27	6.15	5.94	8.53
4	82	5.95	4.94	7.035	6.53	6.63	7.394	5.99	7.23	5.71	5.05	5.1	5.92	5.34	6.62	5.25	8.48	6.45	6.04	7.591	5.98	6.63	5.92	5.98	5.52	5.79	6.38	6.27	6.156	5.94	8.53
4	83	6.006	4.98	7.166	6.53	6.63	7.4	5.99	7.23	5.71	5.05	5.1	5.92	5.34	6.62	5.241	8.48	6.45	6.04	7.551	5.98	6.63	5.92	5.98	5.517	5.79	6.38	6.27	6.16	5.94	8.53
4	84	6.068	4.98	7.471	6.53	6.63	7.4	5.99	7.23	5.71	5.05	5.1	5.92	5.34	6.62	5.24	8.48	6.45	6.04	7.562	5.98	6.63	5.92	5.98	5.51	5.79	6.489	6.27	6.16	5.94	8.53
4	85	6.053	4.98	7.52	6.53	6.63	7.416	5.99	7.23	5.71	5.05	5.1	5.92	5.34	6.62	5.232	8.48	6.766	6.04	7.58	5.98	6.63	5.92	5.98	5.51	5.79	6.642	6.27	6.168	5.94	8.53
4	86	6.05	4.98	7.52	6.53	6.63	7.42	5.99	7.23	5.71	5.031	5.1	5.92	5.34	6.62	5.23	8.489	6.936	6.04	7.58	5.98	6.63	5.92	5.98	5.51	5.8	6.732	6.27	6.189	5.94	8.53
4	87	6.05	4.98	7.52	6.53	6.63	7.42	5.99	7.23	5.71	5.03	5.1	5.92	5.34	6.62	5.23	8.508	7.067	6.04	7.571	5.98	6.63	5.92	5.98	5.51	5.77	6.414	6.27	6.2	5.94	8.53
4	88	6.05	4.98	7.52	6.53	6.63	7.42	5.99	7.23	5.71	5.03	5.1	5.92	5.34	6.62	5.23	8.524	7.126	6.04	7.57	5.98	6.63	5.92	5.98	5.515	5.604	6.4	6.27	6.204	5.94	8.53
4	89	6.05	4.98	7.515	6.53	6.63	7.42	5.99	7.23	5.71	5.03	5.1	5.92	5.34	6.62	5.23	8.56	7.159	6.04	7.607	5.98	6.63	5.92	5.98	5.623	5.557	6.381	6.27	6.285	5.94	8.53
4	90	6.05	4.98	7.51	6.53	6.63	7.42	5.99	7.23	5.71	5.03	5.11	5.92	5.34	6.62	5.23	8.56	7.179	6.04	7.61	5.98	6.63	5.92	5.98	5.793	5.45	6.38	6.289	6.398	5.94	8.53
4	91	6.05	4.98	7.556	6.53	6.63	7.42	5.99	7.23	5.71	5.03	5.11	5.92	5.34	6.62	5.23	8.56	7.082	6.04	7.602	5.98	6.63	5.92	5.98	6.042	5.162	6.38	6.29	6.43	5.94	8.53
4	92	6.041	4.98	7.805	6.607	6.63	7.42	5.99	7.23	5.71	5.03	5.11	5.92	5.432	6.62	5.23	8.56	6.95	6.04	7.59	5.98	6.63	5.92	5.98	6.079	5.204	6.38	6.297	6.43	5.94	8.53
4	93	6.016	4.98	7.84	6.676	6.63	7.42	5.99	7.23	5.71	5.03	5.11	5.92	5.72	6.62	5.23	8.56	6.95	6.04	7.59	5.98	6.63	5.92	5.98	5.998	5.262	6.386	6.301	6.43	5.94	8.53
4	94	5.622	4.98	7.839	6.571	6.63	7.42	5.99	7.23	5.71	5.03	5.101	5.92	5.72	6.62	5.228	8.56	6.95	6.043	7.596	5.98	6.63	5.92	5.98	6.27	5.271	6.39	6.332	6.43	5.94	8.242
4	95	5.511	4.98	7.83	6.54	6.63	7.42	5.99	7.23	5.71	5.03	5.1	5.92	5.72	6.62	5.22	8.56	6.95	6.05	7.62	5.98	6.63	5.92	5.98	6.213	5.28	6.405	6.416	6.423	5.947	7.523
4	96	5.539	4.98	7.825	6.711	6.623	7.42	5.99	7.23	5.71	5.03	5.1	5.92	5.72	6.62	5.22	8.56	6.95	6.05	7.622	5.98	6.63	5.92	5.98	6.189	5.275	6.42	6.45	6.42	5.95	7.04
4	97	5.54	4.98	7.781	6.608	6.618	7.42	5.99	7.23	5.71	5.03	5.1	5.92	5.72	6.62	5.219	8.56	6.95	6.051	7.672	5.98	6.63	5.92	5.98	6.15	5.262	6.425	6.453	6.42	5.95	6.249
4	98	5.548	4.98	7.729	6.481	6.61	7.42	5.99	7.286	5.71	5.03	5.1	5.92	5.72	6.62	5.23	8.56	6.95	6.095	7.774	5.98	6.63	5.92	5.98	6.11	5.256	6.453	6.446	6.42	5.95	5.867
4	99	5.537	4.98	7.69	6.588	6.604	7.42	5.99	7.411	5.71	5.03	5.1	5.92	5.72	6.62	5.23	8.56	6.95	6.1	7.809	5.98	6.63	5.92	5.98	6.137	5.248	6.48	6.432	6.42	5.95	5.85
4	100	5.452	4.98	7.395	6.775	6.6	7.42	5.99	7.716	5.71	5.03	5.088	5.92	5.72	6.635	5.23	8.56	6.95	6.1	7.911	6.056	6.63	5.92	5.98	6.198	5.248	6.48	6.42	6.42	5.95	5.85
4	101	5.637	4.98	6.984	6.817	6.6	7.42	5.99	7.809	5.71	5.03	5.081	5.92	5.72	6.66	5.23	8.56	6.95	6.112	7.93	6.08	6.63	5.92	5.98	6.331	5.26	6.48	6.42	6.42	5.95	5.85
4	102	5.596	4.98	6.98	6.82	6.593	7.42	5.99	7.828	5.71	5.03	5.11	5.92	5.72	6.66	5.23	8.56	6.95	6.13	7.93	6.08	6.63	5.92	5.98	6.369	5.26	6.505	6.418	6.42	5.95	5.85
4	103	5.55	4.98	6.98	6.82	6.581	7.42	5.99	7.85	5.71	5.03	4.675	5.92	5.72	6.66	5.23	8.56	6.95	6.13	7.93	6.095	6.63	5.92	5.98	6.36	5.26	6.625	6.41	6.42	5.95	5.846
4	104	5.55	4.98	6.98	6.805	6.58	7.42	5.99	7.85	5.71	5.03	4.63	5.92	5.72	6.669	5.23	8.56	6.95	6.13	7.93	6.257	6.63	5.92	5.98	6.36	5.26	6.742	6.41	6.415	5.95	5.84
4	105	5.556	4.98	6.98	6.8	6.58	7.42	5.99	7.933	5.71	5.03	4.644	5.92	5.72	6.718	5.23	8.56	6.95	6.13	7.93	6.45	6.63	5.92	5.98	6.36	5.26	6.699	6.41	6.365	5.95	5.84
4	106	5.651	4.98	6.98	6.797	6.58	7.42	5.99	7.96	5.71	5.03	4.65	5.92	5.72	6.74	5.221	8.556	6.95	6.13	7.93	6.45	6.63	5.92	5.98	6.36	5.26	6.533	6.41	6.351	5.95	5.84
4	107	5.621	4.98	6.98	6.814	6.58	7.42	5.99	7.936	5.71	5.03	4.65	5.92	5.72	6.746	5.207	8.457	6.95	6.13	7.93	6.45	6.6	5.92	5.98	6.36	5.26	6.51	6.41	6.408	5.95	5.84
4	108	5.456	5.182	6.975	6.73	6.574	7.42	5.99	7.93	5.71	5.039	4.65	5.92	5.72	6.794	5.191	8.164	6.95	6.13	7.93	6.387	6.6	5.92	5.98	6.36	5.26	6.51	6.41	6.405	5.95	5.84
4	109	5.443	5.54	7.289	6.708	6.57	7.42	5.99	7.922	5.71	5.04	4.561	5.92	5.72	6.8	5.178	8.12	6.95	6.13	7.932	6.099	6.6	5.92	5.98	6.366	5.26	6.51	6.465	6.387	5.95	5.84
4	110	5.522	5.54	7.34	6.74	6.58	7.42	5.99	7.92	5.71	5.04	4.192	5.92	5.525	6.875	5.166	8.12	6.95	6.13	7.919	5.95	6.6	5.92	5.98	6.39	5.26	6.51	6.672	6.38	5.95	5.84
4	111	5.639	5.54	7.34	6.725	6.677	7.42	5.99	7.92	5.71	5.04	4.136	5.92	5.3	6.93	5.16	8.12	6.95	6.13	7.96	5.95	6.6	5.92	5.98	6.39	5.26	6.51	6.727	6.377	5.95	5.84
4	112	5.64	5.54	7.34	6.728	6.705	7.42	5.99	7.915	5.71	5.04	4.14	5.92	5.3	6.958	5.16	8.12	6.95	6.13	8.008	5.95	6.577	5.92	5.98	6.39	5.26	6.51	6.699	6.319	5.95	5.84
4	113	5.64	5.54	7.34	6.731	6.62	7.42	5.99	7.875	5.71	5.04	4.14	5.92	5.3	6.961	5.16	8.12	6.95	6.09	7.984	5.95	6.513	5.92	5.98	6.39	5.26	6.51	6.655	6.262	5.95	5.84
4	114	5.64	5.606	7.34	6.75	6.544	7.42	5.99	7.796	5.71	5.04	4.145	5.92	5.3	6.971	5.16	8.12	6.949	6.09	7.96	5.95	6.48	5.92	5.98	6.39	5.26	6.51	6.607	5.914	5.95	5.84
4	115	5.628	5.8	7.34	6.75	6.5	7.42	5.99	7.738	5.71	5.046	4.15	5.92	5.3	7.041	5.153	8.12	6.821	6.108	7.96	5.95	6.48	5.92	5.98	6.39	5.26	6.51	6.521	5.706	5.95	5.84
4	116	5.565	5.8	7.34	6.748	6.447	7.42	5.99	7.73	5.71	5.05	4.15	5.92	5.3	7.07	5.15	8.12	6.82	6.11	7.96	5.95	6.48	5.92	5.98	6.39	5.26	6.51	6.45	5.7	5.95	5.84
4	117	5.55	5.8	7.34	6.73	6.41	7.42	5.99	7.73	5.71	5.05	4.156	5.92	5.3	7.07	5.15	8.12	6.82	6.11	7.96	5.95	6.48	5.92	5.98	6.39	5.26	6.51	6.297	5.7	5.95	5.84
4	118	5.489	5.783	7.34	6.73	6.41	7.42	5.99	7.73	5.71	5.05	4.17	5.92	5.3	7.07	5.15	8.12	6.82	6.11	7.96	5.95	6.48	5.92	5.98	6.39	5.26	6.51	6.05	5.7	5.95	5.84
4	119	5.44	5.632	7.34	6.73	6.635	7.42	5.99	7.73	5.71	5.05	4.17	5.92	5.3	7.07	5.15	8.12	6.82	6.11	7.96	5.95	6.48	5.92	5.98	6.39	5.26	6.51	5.712	5.735	5.95	5.84
4	120	5.445	5.525	7.34	6.73	6.78	7.42	5.99	7.73	5.71	5.05	4.17	5.92	5.3	7.124	5.144	8.12	6.82	6.11	7.96	5.95	6.468	5.92	5.98	6.39	5.26	6.51	5.753	5.8	5.95	5.84
4	121	5.461	5.46	7.34	6.73	6.78	7.42	5.99	7.73	5.71	5.05	4.17	5.92	5.3	7.303	5.14	8.12	6.82	6.11	7.97	5.936	6.444	5.92	5.98	6.39	5.26	6.51	5.832	5.8	5.95	5.84
4	122	5.588	5.396	7.34	6.723	6.775	7.42	5.99	7.73	5.71	5.05	4.17	5.92	5.3	7.32	5.14	8.12	6.82	6.11	7.97	5.936	6.44	5.92	5.98	6.39	5.26	6.51	5.87	5.8	5.95	5.84
4	123	5.582	5.38	7.34	6.659	6.767	7.412	5.99	7.73	5.71	5.05	4.17	5.92	5.3	7.33	5.14	8.12	6.781	6.11	7.97	5.965	6.44	5.92	5.98	6.386	5.26	6.51	5.87	5.801	5.95	5.84
4	124	5.468	5.38	7.34	6.655	6.741	7.41	5.99	7.73	5.71	5.045	4.17	5.92	5.3	7.33	5.14	8.12	6.74	6.11	7.97	6.019	6.44	5.92	5.98	6.38	5.26	6.51	5.87	5.81	5.95	5.84
4	125	5.232	5.371	7.34	6.66	6.73	7.41	5.99	7.73	5.71	5.171	4.17	5.92	5.3	7.33	5.14	8.12	6.74	6.11	7.97	6.131	6.44	6	5.98	6.38	5.26	6.51	5.87	5.819	5.95	5.84
4	126	5.101	5.35	7.34	6.66	6.727	7.41	5.99	7.73	5.71	5.259	4.164	5.92	5.3	7.328	5.14	8.12	6.74	6.11	7.977	6.432	6.44	6.056	5.98	6.38	5.26	6.51	5.87	5.82	5.95	5.84
4	127	5.05	5.302	7.34	6.66	6.697	7.41	5.99	7.73	5.71	5.201	4.16	5.92	5.3	7.32	5.14	8.12	6.74	6.11	7.98	6.55	6.44	6.007	5.98	6.38	5.26	6.51	5.87	5.82	5.95	5.84
4	128	5.052	5.253	7.346	6.66	6.701	7.41	5.99	7.73	5.71	5.177	4.16	5.92	5.3	7.32	5.14	8.12	6.74	6.11	7.98	6.55	6.44	5.99	5.98	6.38	5.26	6.51	5.87	5.829	5.95	5.84
4	129	5.2	5.25	7.472	6.568	6.771	7.41	5.99	7.73	5.71	5.162	4.16	5.92	5.3	7.278	5.14	8.12	6.74	6.122	7.98	6.55	6.44	5.99	5.98	6.38	5.26	6.51	5.87	5.84	5.95	5.84
4	130	5.283	5.25	7.54	6.427	6.797	7.41	5.99	7.471	5.71	5.212	4.16	5.92	5.3	7.26	5.14	8.12	6.74	6.138	7.98	6.55	6.44	5.99	5.98	6.38	5.26	6.51	5.87	5.84	5.95	5.84
4	131	4.96	5.25	7.54	6.42	6.808	7.41	5.99	7.712	5.71	5.22	4.16	5.92	5.3	7.26	5.14	8.12	6.74	6.16	7.98	6.55	6.44	5.99	5.98	6.38	5.26	6.51	5.87	5.84	5.95	5.84
4	132	4.936	5.25	7.54	6.429	6.888	7.401	5.99	7.283	5.71	5.22	4.158	5.92	5.3	7.26	5.136	8.12	6.74	6.16	7.98	6.537	6.44	5.99	5.98	6.38	5.26	6.51	5.87	5.84	6.008	5.84
4	133	5.36	5.25	7.54	6.451	6.92	7.39	5.99	6.522	5.71	5.268	4.15	5.92	5.3	7.26	5.13	8.12	6.74	6.164	8.009	6.53	6.44	5.99	5.98	6.38	5.26	6.51	5.87	5.84	6.05	5.84
4	134	5.397	5.25	7.54	6.48	6.886	7.39	5.99	6.308	5.71	5.533	4.15	5.92	5.3	7.26	5.13	8.12	6.74	6.178	8.02	6.461	6.44	5.99	5.98	6.38	5.26	6.51	5.873	5.84	6.05	5.84
4	135	5.415	5.25	7.54	6.48	6.86	7.39	5.99	5.98	5.71	5.797	4.15	5.92	5.3	7.26	5.13	8.12	6.74	6.193	8.02	6.276	6.44	5.99	5.98	6.38	5.26	6.51	5.953	5.84	6.05	5.84
4	136	5.42	5.306	7.54	6.48	6.86	7.39	5.99	5.98	5.71	5.95	4.264	5.92	5.3	7.26	5.13	8.136	6.74	6.2	8.02	6.109	6.44	5.99	5.98	6.38	5.26	6.51	5.982	5.865	6.05	5.84
4	137	5.418	5.55	7.54	6.477	6.856	7.39	6.125	5.69	5.71	5.932	4.598	5.92	5.3	7.26	5.344	8.409	6.74	6.2	8.02	5.971	6.44	5.99	5.98	6.376	5.26	6.51	5.993	6.129	6.05	5.84
4	138	5.394	5.55	7.54	6.411	6.84	7.39	6.207	5.915	5.69	5.909	4.657	5.92	5.3	7.26	5.57	8.45	6.74	6.2	8.02	5.97	6.44	5.99	5.98	6.34	5.26	6.51	6	6.366	6.059	5.84
4	139	5.363	5.55	7.607	6.4	6.779	7.39	6.234	6.12	5.676	5.9	4.7	5.92	5.3	7.26	5.57	8.45	6.74	6.202	8.02	5.97	6.44	5.99	5.98	6.35	5.26	6.51	6	6.497	6.06	5.84
4	140	5.421	5.55	7.71	6.4	6.742	7.39	6.35	6.263	5.641	5.898	4.703	5.92	5.3	7.26	5.627	8.45	6.74	6.21	8.02	5.972	6.44	5.99	5.98	6.35	5.26	6.51	6.003	6.5	6.06	5.84
4	141	5.419	5.55	7.71	6.415	6.632	7.39	6.419	7.045	5.65	5.89	4.71	5.92	5.3	7.26	5.827	8.45	6.74	6.21	8.02	6.03	6.44	5.99	5.98	6.35	5.261	6.51	6.141	6.5	6.06	5.84
4	142	5.418	5.55	7.71	6.42	6.576	7.39	6.449	7.538	5.795	5.89	4.71	5.92	5.3	7.26	5.94	8.45	6.74	6.219	8.02	6.411	6.44	5.99	5.98	6.35	5.963	5.443	6.511	6.5	6.06	5.84
4	143	5.257	5.529	7.71	6.422	6.344	7.39	6.462	7.63	5.979	5.89	4.71	5.92	5.3	7.26	5.914	8.45	6.74	6.23	8.02	6.547	6.44	5.99	5.98	6.4	6.106	5.121	6.701	6.501	6.06	5.77
4	144	5.023	5.639	7.576	6.468	6.137	7.39	6.496	7.63	6.114	5.89	4.71	5.92	5.3	7.26	5.894	8.45	6.74	6.195	8.02	6.642	6.46	5.99	5.98	6.463	6.12	5.726	6.798	6.51	6.06	5.7
4	145	5.043	5.74	7.34	6.479	6.475	7.39	6.457	7.646	6.125	5.89	4.71	5.92	5.3	7.26	5.88	8.45	6.74	6.152	8.024	6.903	7.162	5.99	5.98	6.671	6.12	5.866	6.8	6.51	6.06	5.7
4	146	5.05	5.76	7.091	6.454	6.48	7.39	6.45	7.66	6.131	5.888	4.71	5.92	5.3	7.26	5.873	8.45	6.74	6.006	8.052	7.027	7.36	5.99	5.98	6.769	6.12	5.614	6.756	6.51	6.06	5.7
4	147	5.05	5.839	7.033	6.421	6.493	7.39	6.45	7.566	6.15	5.88	4.71	5.92	5.3	7.26	5.87	8.45	6.74	5.908	8.086	7.05	7.36	5.99	5.98	6.905	6.12	5.437	6.722	6.51	6.06	5.7
4	148	5.163	5.774	6.963	6.404	6.5	7.39	6.267	7.232	6.156	5.88	3.827	5.92	5.3	7.26	5.858	8.393	6.74	5.786	8.09	7.05	7.377	5.99	5.98	6.91	6.12	5.38	6.72	6.557	6.06	5.7
5	1	5	5	5	5	5	5	5	5	4.99	5	5	5	4.992	5	5.002	5	5	5	4.977	5	5	5	5	5	5	5	5	5	5	5
5	2	5	5	5	4.764	5	5.008	5	5	4.225	5	5	5	4.99	5	5.079	5	5	5	4.95	5	5	5	5	5	5	5	5	5	5	5
5	3	5.003	5.002	5	5.312	5	5.03	5.852	5	5.349	5	5.544	5	5.102	5.002	5.11	5	5	5	4.941	6.154	5	5	5	5	5	4.994	5	5.097	5	4.924
5	4	5.038	5.015	4.992	7.523	5	5.051	6.326	5	6.36	5	7.18	5	6.752	5.006	5.11	5	5	5	4.898	8.959	5.034	5	5	5.735	5.449	4.99	4.993	4.97	5.313	4.97
5	5	5.052	5.473	4.914	7.986	5.002	5.132	6.548	5.05	6.91	5	7.566	5.464	8.338	4.972	5.11	5.31	5	5	4.856	8.95	5.513	5	5.113	8.289	6.124	5.295	6.12	4.923	4.696	4.97
5	6	5.557	6.56	4.91	7.736	5.323	5.34	6.514	5.282	7.325	5	7.719	5.609	7.899	4.944	5.111	6.571	5	5.122	5.207	8.93	6.405	5	5.921	7.71	6.09	5.873	5.227	4.819	5.085	4.97
5	7	5.611	6.524	4.99	7.969	5.585	6.053	6.5	5.628	8.268	5	8.136	5.61	7.758	5.025	5.159	6.79	5	5.499	5.427	8.93	6.659	5	6.16	7.709	6.09	6.178	5.329	5.353	5.133	5.147
5	8	5.587	6.277	5.04	8.62	5.731	6.13	6.5	5.78	7.941	5	8.13	5.61	7.905	5.523	5.352	6.783	5	5.66	5.493	8.773	7.052	5	6	7.7	6.09	6.643	5.715	4.925	5.282	6.775
5	9	5.535	6.26	5.04	7.555	5.926	6.13	6.5	5.733	7.787	5	8.08	5.61	8.151	6.712	5.565	6.74	5	5.66	5.441	8.551	6.963	5	5.956	7.7	6.09	7.216	6.091	5.01	5.549	7.173
5	10	5.518	6.257	5.04	7.226	5.819	6.2	6.5	5.728	7.563	5	8.051	5.61	8.235	7.632	5.744	6.73	5	5.66	5.372	8.124	6.68	5	5.94	7.705	6.09	7.17	6.08	5.01	5.875	7.16
5	11	5.51	6.23	5.04	6.794	5.711	6.222	6.539	5.73	6.529	5	8.055	5.716	8.239	7.033	6.063	6.71	5	5.66	5.32	7.401	6.64	5	5.988	7.73	6.09	7.17	6.08	5.01	5.999	7.16
5	12	5.51	6.23	5.04	6.707	5.7	6.22	6.666	5.73	5.988	4.999	8.06	6.019	8.174	6.681	6.07	6.7	5	5.66	5.32	6.957	6.564	5	6.013	7.73	6.09	7.17	6.08	5.01	6.032	7.16
5	13	5.49	6.26	5.04	6.324	5.7	6.207	6.415	5.73	5.99	4.954	7.924	6.02	8.182	6.128	6.07	6.681	5	5.66	5.374	6.91	6.49	5	6.038	7.73	6.09	7.17	6.08	5.009	6.045	7.16
5	14	5.508	6.369	5.04	6.182	5.703	6.2	6.48	5.73	6.049	4.95	7.261	6.02	8.594	5.452	6.07	6.66	5	5.303	5.631	7.006	6.49	5	6.04	7.727	6.09	6.568	6.08	4.985	6.052	7.16
5	15	6.085	6.376	5.04	6.181	5.752	6.2	6.48	5.73	6.05	4.95	6.807	6.037	8.56	5.082	6.044	6.654	5	5.2	5.65	7.02	6.49	5	6.042	7.711	6.09	5.955	6.08	4.98	6.116	7.16
5	16	6.3	6.314	5.04	6.264	5.821	6.242	6.48	5.73	6.05	4.95	6.857	6.02	8.606	4.92	6.01	6.645	5	5.2	5.611	7.02	6.49	5	6.05	7.71	6.09	6.05	6.073	4.941	6.13	7.16
5	17	6.3	5.842	5.04	6.27	5.863	6.28	6.48	5.73	6.05	4.95	6.91	6.02	8.497	4.92	5.987	6.63	5	5.2	5.61	7.02	6.481	5	6.058	7.719	6.09	6.05	6.056	4.93	6.13	7.16
5	18	6.406	5.54	5.04	6.27	5.871	6.28	6.48	5.73	6.069	4.95	6.901	6.02	8.142	4.92	5.956	6.64	5	5.2	5.602	7.02	6.48	5	6.083	7.718	6.09	6.05	5.998	4.93	6.13	7.149
5	19	7.215	5.54	5.04	6.27	5.965	6.287	6.48	5.73	6.127	4.95	6.9	6.02	8.14	4.92	5.91	6.68	5	5.2	5.57	7.02	6.48	5	6.09	7.596	6.09	6.05	5.95	4.93	6.13	7.14
5	20	7.764	5.54	5.019	6.65	6.037	6.323	6.48	5.73	6.104	4.95	6.783	6.02	8.14	4.92	5.91	6.674	4.974	5.2	5.586	7.02	6.466	5	6.09	8.141	6.085	6.05	5.95	4.93	6.13	7.14
5	21	7.663	5.544	4.635	6.674	6.104	6.35	6.48	5.73	5.698	4.912	6.65	6.02	8.14	4.92	5.91	6.645	4.832	5.133	5.568	7.02	6.274	5	6.097	7.808	5.724	6.05	5.95	4.93	6.13	7.14
5	22	7.47	5.567	4.62	6.479	6.284	6.35	6.48	5.734	5.469	4.695	6.65	5.986	8.068	4.92	5.91	6.63	4.82	5.02	5.442	7.023	6.24	4.91	6.1	7.626	5.553	6.05	5.944	4.93	6.13	7.14
5	23	7.022	5.588	4.611	6.47	6.537	6.35	6.48	5.792	5.558	4.68	6.654	5.932	8	5.038	5.916	6.63	4.82	5.02	5.401	7.05	6.24	4.81	6.369	7.659	5.621	6.05	5.94	4.93	6.13	7.14
5	24	6.821	5.709	4.614	6.47	6.595	6.35	6.48	6.386	6.532	4.68	6.664	5.91	7.859	5.155	5.927	6.647	4.825	5.111	5.38	7.095	6.24	4.81	7.228	7.908	6.002	6.05	5.957	4.93	6.142	7.14
5	25	7.276	6.624	4.893	7.831	6.876	6.367	6.613	6.557	7.653	4.68	7.215	5.893	8.762	6.634	6.36	7.387	4.863	5.536	5.495	7.674	6.832	4.81	6.896	7.96	6.887	6.05	6.019	4.93	6.187	7.14
5	26	8.388	7.158	5.146	8.425	7.101	6.37	6.959	5.502	7.584	4.689	7.438	5.871	9	8.016	6.788	7.48	4.882	5.859	6.023	8.079	8.124	5.074	6.845	8.182	6.872	6.05	5.999	4.936	6.286	7.14
5	27	8.435	7.16	5.15	7.154	7.328	6.382	6.927	5.38	7.42	4.724	7.52	5.847	9	8.779	6.979	7.48	4.932	5.893	6.12	8.09	8.175	5.427	6.376	8.087	6.92	6.229	5.98	4.949	6.763	7.14
5	28	8.421	7.255	5.15	6.68	7.34	6.415	6.9	5.38	7.204	4.946	7.52	5.84	8.921	9	6.961	7.48	5.277	5.94	5.945	8.09	7.902	5.23	5.69	7.632	6.953	7.212	5.98	4.95	7.028	7.14
5	29	8.42	7.451	5.15	6.468	7.34	6.52	6.485	5.38	7.077	5.396	8.005	5.824	8.555	8.812	6.286	7.48	5.362	5.94	5.45	8.086	7.079	5.23	5.862	8.317	6.979	7.2	5.98	5.147	7.04	7.14
5	30	8.369	7.481	5.15	6.122	7.397	6.52	6.57	5.38	6.948	5.599	8.08	5.848	8.265	7.805	5.315	7.386	5.505	5.94	5.45	8.046	6.568	5.23	6.024	8.427	6.947	7.155	5.98	5.32	7.04	7.14
5	31	8.097	7.49	5.15	5.804	7.445	6.52	6.57	5.38	6.94	5.891	8.069	6.144	8.124	5.764	5.54	7.3	5.51	5.953	5.45	7.853	6.469	5.23	6.562	8.338	6.201	7.15	5.98	5.277	7.051	7.14
5	32	7.769	7.541	5.15	5.66	7.448	6.52	6.57	5.38	6.9	5.872	7.808	6.251	8.12	4.679	5.62	7.298	5.51	6.014	5.45	7.479	7.616	5.23	6.681	7.684	5.522	7.15	5.98	5.624	7.08	7.14
5	33	7.849	7.777	5.15	5.66	7.448	6.52	6.57	5.38	6.976	5.87	7.7	6.262	8.12	4.839	5.62	7.27	5.521	6.08	5.45	7.161	7.984	5.23	7.096	7.65	5.33	7.15	5.98	5.807	7.08	7.14
5	34	7.709	7.915	5.176	5.704	7.631	6.52	6.57	5.38	7.005	5.87	7.7	6.27	8.11	5.19	5.935	7.427	5.53	6.171	5.45	7.121	8.108	5.23	7.816	8.294	5.748	7.15	5.976	5.686	7.08	7.14
5	35	6.978	8	5.577	8.219	7.762	6.52	6.57	5.712	6.838	5.855	7.7	6.27	8.098	5.21	6.74	7.724	5.53	6.315	5.45	7.293	8.632	5.234	7.307	8.974	6.154	7.15	5.97	5.889	7.08	7.14
5	36	8.497	8	5.78	8.175	7.57	6.52	6.57	6.871	6.871	5.85	7.683	6.277	8.053	5.21	6.836	7.8	5.53	6.32	5.504	7.626	8.816	5.308	7.095	7.983	6.305	7.15	5.97	5.584	7.08	7.14
5	37	9	8	5.794	7.506	7.425	6.52	6.57	6.181	6.897	5.844	7.68	6.3	8.011	5.21	6.83	7.76	5.53	6.32	5.861	7.88	8.707	5.364	6.201	8.012	6.783	7.15	5.97	5.462	7.08	7.14
5	38	9	8	6.111	6.792	7.172	6.52	6.57	4.988	6.953	5.804	7.68	6.3	7.939	5.203	6.907	7.712	5.53	6.33	5.883	7.746	8.68	5.429	6.038	7.636	6.741	7.15	5.97	5.393	7.08	7.14
5	39	9	7.978	6.17	6.243	7.086	6.52	6.57	4.97	7.328	5.79	7.687	6.3	7.786	5.195	6.88	7.709	5.53	6.33	5.851	7.352	8.488	5.42	7.395	7.383	6.73	7.15	5.97	5.607	7.082	7.194
5	40	9	8.004	6.529	5.728	7.275	6.52	7.121	6.664	7.62	5.79	7.72	6.3	7.71	5.695	6.884	7.713	5.53	6.33	6.165	7.924	7.153	5.42	7.517	7.884	6.78	7.15	5.97	5.77	7.112	7.13
5	41	9	8.063	7.127	5.431	7.529	6.52	7.205	7.02	7.638	5.78	7.918	6.3	8.237	6.673	7.32	7.707	5.539	6.33	6.156	8.111	6.966	5.533	6.896	8.433	6.817	7.15	5.97	5.727	7.255	7.13
5	42	8.988	8.07	7.099	7.295	7.605	6.52	6.601	5.507	7.455	5.657	7.968	6.296	8.698	7.048	7.559	7.609	5.644	6.33	6.242	7.661	7.091	5.519	6.129	7.701	7.136	7.15	5.999	5.593	7.27	7.13
5	43	8.541	8.087	7.266	7.518	7.649	6.52	6.583	5.205	7.222	5.658	7.933	6.278	8.694	7.016	7.571	7.58	5.714	6.33	5.935	7.148	7.147	5.615	5.663	7.48	7.27	7.15	6.03	5.57	7.27	7.13
5	44	7.994	8.09	7.286	6.244	7.525	6.52	6.55	5.19	7.174	5.665	7.828	6.27	8.687	6.959	7.494	7.58	5.737	6.348	5.793	7.024	7.104	5.751	5.632	7.48	7.352	7.15	6.03	5.639	7.27	7.13
5	45	7.556	7.767	7.3	5.857	7.353	6.52	6.55	5.187	7.141	5.65	7.637	6.27	8.675	6.347	7.478	7.558	5.74	6.36	5.767	7	7.133	5.74	5.657	7.48	7.3	7.15	6.042	5.66	7.295	7.13
5	46	7.55	7.221	7.3	5.334	7.248	6.52	6.55	5.181	7.088	5.65	7.61	6.27	8.262	5.184	7.367	7.55	5.755	6.36	5.73	7.041	7.087	5.74	5.66	7.48	7.3	7.15	6.05	5.741	7.3	7.126
5	47	7.552	6.957	7.3	5.266	7.11	6.52	6.55	4.944	7.067	5.636	7.367	6.27	7.995	5.104	6.039	7.55	5.8	6.36	5.73	7.05	7.038	5.74	5.66	7.48	7.3	7.15	6.05	5.784	7.3	7.12
5	48	7.564	6.799	7.3	4.86	7.043	6.52	6.55	4.451	6.842	5.596	7.176	6.27	7.727	5.08	5.89	7.53	5.861	6.193	5.73	7.05	7.03	5.74	5.66	7.48	7.3	7.15	6.05	5.819	7.3	7.12
5	49	6.904	6.807	7.346	4.78	7.082	6.52	6.55	4.838	6.133	5.59	7.023	6.27	7.709	5.08	5.89	7.414	5.877	6.003	5.732	7.05	7.028	5.74	5.66	7.48	6.925	7.15	6.05	5.84	7.3	7.12
5	50	6.378	6.81	7.45	4.78	7.198	6.52	6.55	4.91	5.721	5.59	7.02	6.27	7.661	5.08	6.079	7.41	5.84	5.97	5.75	7.05	7.02	5.74	5.858	7.482	6.069	7.15	6.123	5.84	7.3	7.12
5	51	6.236	6.822	7.47	4.78	7.445	6.52	6.712	4.91	5.664	5.605	7.02	6.27	7.66	5.08	6.521	7.385	5.84	5.911	5.727	7.05	6.974	5.74	7.662	7.529	5.855	7.15	6.234	5.84	7.3	7.12
5	52	6.132	7.025	7.477	4.78	7.925	6.52	7.11	6.463	6.151	5.625	7.02	6.27	7.673	5.217	6.864	7.38	5.84	5.978	5.67	7.05	6.995	5.74	8.264	7.533	6.229	7.15	6.305	5.84	7.3	7.12
5	53	5.611	7.65	7.481	5.602	7.93	6.52	7.068	7.53	6.853	5.697	7.02	6.27	7.681	7.192	7.093	7.419	5.84	6.391	5.68	7.05	7.355	5.74	8.011	7.993	6.3	7.15	6.56	5.859	7.3	7.082
5	54	6.122	7.794	7.49	6.522	7.421	6.52	6.188	5.74	6.865	6.071	7.02	6.25	7.7	8.649	7.087	7.414	5.84	6.49	6.543	7.09	7.432	5.74	7.986	8.27	6.152	7.15	6.59	5.983	7.3	7.07
5	55	6.29	7.84	7.49	6.554	7.169	6.514	6.409	5.48	6.684	6.043	7.02	6.23	7.708	8.652	7.003	7.41	5.84	6.49	7.564	7.14	7.544	5.74	7.97	8.192	6.6	7.15	6.59	6.07	7.3	7.07
5	56	6.318	7.84	7.483	6	7.353	6.539	6.47	5.75	6.648	5.95	7.02	6.23	7.7	7.409	6.712	7.41	5.84	6.485	8.786	7.132	7.345	5.74	8.071	8.099	6.823	7.15	6.59	6.089	7.371	7.07
5	57	6.34	7.84	7.48	5.711	7.598	6.67	6.47	6.509	7	5.91	7.02	6.23	7.828	6.183	6.983	7.41	5.84	6.48	7.839	7.045	7.107	5.74	8.051	8.109	6.797	7.15	6.59	6.138	7.791	7.07
5	58	6.34	7.84	7.48	5.502	7.551	6.876	6.47	5.603	6.918	5.91	7.02	6.23	8.481	5.349	7.671	7.41	5.84	6.48	7.236	6.765	7.13	5.74	7.641	7.534	6.98	7.15	6.59	6.16	7.8	7.07
5	59	6.34	7.84	7.48	5.623	7.371	6.81	6.47	5.426	6.345	5.888	7.02	6.23	8.091	4.928	7.487	7.405	5.84	6.507	7.097	6.418	7.13	5.74	6.248	7.788	6.98	7.15	6.572	6.16	7.8	7.137
5	60	6.34	7.84	7.48	5.996	7.217	6.81	6.47	5.41	6.229	5.88	6.799	6.23	8.09	4.94	7.48	7.392	5.84	6.51	6.553	6.102	7.13	5.74	5.686	7.754	6.98	7.15	6.57	6.16	7.8	7.782
5	61	6.34	7.818	7.48	6.01	7.11	6.804	6.47	5.41	6.202	5.857	6.713	6.23	7.847	4.94	7.48	7.38	5.84	6.51	5.851	5.95	7.13	5.74	5.64	7.638	6.98	7.15	6.57	6.16	7.8	7.635
5	62	6.299	7.81	7.48	6.01	7.097	6.792	6.47	5.41	6.19	5.698	6.72	6.23	7.65	4.94	7.48	7.361	5.84	6.513	5.621	5.95	7.13	5.74	5.64	7.62	6.98	7.15	6.57	6.16	7.8	7.173
5	63	6.018	7.81	7.48	6.01	7.09	6.79	6.47	5.41	6.23	5.522	6.72	6.206	7.65	4.94	7.48	7.333	5.855	6.548	5.995	5.95	7.13	5.74	5.64	7.62	6.98	7.15	6.57	6.16	7.8	7.17
5	64	6.448	7.81	7.48	6.01	7.09	6.79	6.47	5.41	6.191	5.123	6.72	6.144	7.65	4.94	7.48	7.33	5.985	6.58	6.006	5.961	7.13	5.74	5.64	7.62	6.918	7.15	6.57	6.16	7.8	7.17
5	65	6.73	7.81	7.48	6.01	7.09	6.792	6.47	5.41	6.201	4.929	6.636	6.041	7.65	4.94	7.48	7.33	6.08	6.58	5.98	5.97	7.13	5.74	6.548	7.623	6.383	7.15	6.569	6.16	7.8	7.17
5	66	6.744	7.815	7.491	6.01	7.248	6.783	6.555	5.418	6.327	4.9	5.881	5.976	7.538	4.941	7.48	7.33	6.13	6.74	5.98	5.998	7.13	5.74	7.236	7.63	5.77	7.15	6.56	6.16	7.8	7.17
5	67	6.654	8.021	7.679	6.01	7.732	6.77	7.635	6.784	6.64	4.9	5.86	5.97	7.527	5.098	7.48	7.33	6.242	6.919	6.167	7.221	7.195	5.74	6.976	7.63	6.441	7.15	6.56	6.16	7.8	7.17
5	68	6.441	8.1	7.7	6.385	7.727	6.685	7.352	5.578	6.639	4.904	5.86	6	7.55	5.199	7.48	7.649	6.29	6.92	6.769	8.133	7.518	5.74	6.655	7.63	6.637	7.15	6.56	6.16	7.815	7.17
5	69	6.43	8.087	7.7	7.337	7.541	6.662	6.362	5.35	6.61	4.916	5.86	6.336	8.128	5.254	7.45	7.733	6.291	6.92	6.66	8.098	7.546	5.74	5.809	7.635	6.784	7.15	6.56	6.162	7.89	7.17
5	70	6.491	8.07	7.7	7.753	7.275	6.694	6.464	5.35	6.61	4.932	5.86	6.262	8.34	5.071	7.41	7.636	6.305	6.92	6.66	8.046	7.56	5.743	5.69	7.64	6.91	7.15	6.56	6.321	7.89	7.17
5	71	6.59	8.089	7.7	7.03	7.219	6.732	6.48	5.35	6.61	4.94	5.86	6.238	8.34	4.984	7.41	7.63	6.34	6.92	6.65	7.99	6.827	5.77	5.829	7.64	6.91	7.15	6.56	6.44	7.89	7.284
5	72	6.59	8.09	7.7	6.164	7.3	6.725	6.48	5.542	6.61	4.944	5.86	6.19	8.455	5.002	7.41	7.63	6.36	6.92	6.553	8.139	6.81	5.772	6.901	7.68	6.91	7.15	6.56	6.44	7.89	7.386
5	73	6.597	8.126	7.7	5.96	7.79	6.725	6.48	6.443	6.871	4.967	5.86	6.14	8.52	5.04	7.41	7.669	6.397	6.941	6.672	8.873	7.407	5.8	6.306	8.003	6.91	7.15	6.56	6.44	7.89	7.176
5	74	6.556	8.16	7.728	7.247	7.548	6.733	6.48	5.467	7.385	4.988	5.86	6.022	8.655	5.084	7.41	7.938	6.454	7.002	7.448	8.805	8.497	5.87	5.911	8.222	6.91	7.15	6.56	6.44	7.89	7.164
5	75	6.526	8.155	7.696	6.215	7.352	6.767	6.48	5.41	7.39	5.262	6.083	5.947	8.728	5.09	7.736	8.02	6.489	7.065	7.222	8.655	7.997	5.89	5.77	8.259	7.281	7.15	6.56	6.44	7.89	7.17
5	76	6.568	7.837	7.511	5.668	7.28	6.77	6.48	5.41	7.39	5.547	6.715	5.775	8.808	5.09	7.738	8.02	6.508	7.13	7.21	8.315	7.31	5.89	5.77	8.178	7.149	7.15	6.56	6.44	7.89	7.287
5	77	6.532	7.25	7.45	5.65	7.27	6.77	6.48	5.41	7.39	5.627	6.733	5.77	8.154	5.09	7.7	8.016	6.559	7.13	7.208	7.912	7.31	5.89	5.77	7.964	6.96	7.15	6.56	6.44	7.89	7.272
5	78	6.513	6.982	7.28	5.65	7.27	6.78	6.48	5.41	7.39	5.628	6.758	5.711	8.089	5.09	7.683	7.992	6.609	7.13	7.035	7.505	7.31	5.817	5.77	7.753	6.871	7.15	6.583	6.44	7.887	7.2
5	79	6.509	6.89	7.06	5.65	7.27	6.78	6.48	5.41	7.39	5.618	6.76	5.466	8.114	5.09	7.68	7.984	6.61	7.13	6.857	7.145	7.274	5.345	5.77	7.497	6.648	7.15	6.699	6.44	7.88	7.2
5	80	6.501	6.8	6.968	5.65	7.27	6.778	6.48	5.407	7.39	5.448	6.76	5.33	8.23	5.09	7.675	7.862	6.61	7.13	6.83	7.057	7.131	5.333	5.77	7.465	6.099	7.15	6.73	6.44	7.88	7.2
5	81	6.519	6.755	6.92	5.659	7.27	6.77	6.48	5.39	7.39	5.242	6.76	5.068	8.23	5.09	7.67	7.67	6.607	7.13	6.827	6.872	7.097	5.346	5.77	7.45	5.7	7.15	6.73	6.44	7.88	7.2
5	82	6.508	6.464	6.88	5.66	7.27	6.77	6.48	5.39	7.39	5.22	6.76	5.038	8.23	5.09	7.67	7.645	6.59	7.13	6.591	6.221	7.09	5.359	5.77	7.45	5.67	7.15	6.73	6.44	7.88	7.2
5	83	6.469	6.414	6.88	5.66	7.279	6.77	6.601	5.491	7.39	5.22	6.76	5.783	8.223	5.09	7.67	7.808	6.576	7.13	6.41	5.943	7.09	5.37	5.842	7.444	5.67	7.15	6.77	6.44	7.88	7.2
5	84	7.513	6.513	6.88	5.66	7.414	6.77	7.7	6.881	7.372	5.22	6.76	5.986	8.22	5.09	7.67	7.833	6.565	7.148	6.41	5.98	7.087	5.353	6.278	7.179	5.67	7.15	6.806	6.44	7.87	7.198
5	85	8.182	6.697	6.88	5.71	7.52	6.77	6.442	6.528	7.142	5.22	6.76	6.601	8.146	5.112	7.67	8.095	6.551	7.23	6.472	5.98	7.08	5.271	5.666	6.791	5.67	7.15	6.81	6.44	7.87	7.19
5	86	7.631	6.799	6.88	5.85	7.56	6.755	6.414	5.449	7.056	5.22	6.76	6.396	8.072	5.144	7.67	8.001	6.55	7.23	6.48	5.988	7.071	5.282	5.59	6.699	5.67	7.15	6.81	6.44	7.87	7.19
5	87	7.149	6.814	6.88	5.85	7.738	6.75	6.44	5.271	7.02	5.22	6.76	6.327	8.06	5.15	7.67	7.875	6.55	7.195	6.48	6.008	7.07	5.285	5.591	6.69	5.67	7.15	6.83	6.44	7.87	7.19
5	88	6.773	6.861	6.88	5.85	7.713	6.75	6.44	5.27	7.01	5.22	6.76	6.295	8.06	5.15	7.67	7.899	6.55	7.162	6.424	6.02	7.07	5.28	5.6	6.69	5.67	7.15	6.85	6.44	7.875	7.19
5	89	6.667	6.899	6.88	5.85	7.526	6.733	6.44	5.27	6.968	5.15	6.76	6.29	8.06	5.15	7.67	7.858	6.55	7.16	6.4	6.023	7.07	5.28	5.618	6.69	5.67	7.15	6.911	6.44	7.89	7.19
5	90	6.68	7.072	6.88	5.85	7.544	6.73	6.473	5.27	6.934	5.051	6.758	6.278	8.052	5.15	7.67	7.85	6.55	7.16	6.4	6.05	7.07	5.282	5.868	6.69	5.67	7.15	6.93	6.44	7.89	7.19
5	91	6.85	7.642	7.098	5.85	7.854	6.73	7.199	5.946	7.592	5.029	6.75	6.265	7.872	5.41	7.744	7.953	6.55	7.16	6.4	6.671	7.07	5.313	6.044	6.69	5.67	7.15	6.93	6.44	7.881	7.19
5	92	7.418	7.822	7.34	7.088	7.871	6.73	6.902	5.907	7.892	5.066	6.795	6.26	8.366	6.695	7.83	8.239	6.55	7.16	6.4	7.001	7.07	5.81	5.861	6.69	5.67	7.15	6.93	6.44	7.88	7.19
5	93	7.712	7.822	7.34	7.954	7.617	6.73	6.59	5.272	7.763	5.07	7.302	6.253	8.052	6.575	7.83	8.096	6.578	7.16	6.4	7.037	7.07	6.059	5.762	6.69	5.919	7.15	6.93	6.44	7.876	7.19
5	94	7.726	7.791	7.356	7.138	7.535	6.728	6.59	5.261	7.447	5.07	7.256	6.234	8.041	5.819	7.83	8.016	6.64	7.16	6.4	7.055	7.059	6.084	5.618	6.855	5.779	7.15	6.93	6.44	7.87	7.19
5	95	7.761	7.788	7.37	6.603	7.436	6.72	6.59	5.25	7.316	5.07	7.211	6.23	8.03	5.8	7.816	7.778	6.64	7.144	6.4	7.042	7.02	6.09	5.59	7.023	5.58	7.15	6.93	6.44	7.87	7.624
5	96	7.8	7.773	7.37	6.373	7.4	6.72	6.59	5.25	7.114	5.07	7.279	6.23	8.021	5.8	7.81	7.38	6.64	7.14	6.4	7.032	7.02	6.199	5.59	7.03	5.58	7.15	6.919	6.44	7.87	8.353
5	97	7.8	7.77	7.37	6.354	7.344	6.72	6.59	5.25	7.09	5.07	7.314	6.23	8.02	5.8	7.81	7.38	6.64	7.14	6.4	7.03	7.02	6.29	5.59	7.03	5.58	7.191	6.91	6.44	7.87	8.037
5	98	7.8	7.77	7.37	6.35	7.198	6.72	6.59	5.25	7.09	5.07	7.32	6.237	8.02	5.8	7.81	7.38	6.64	7.14	6.4	7.03	7.02	6.211	5.883	7.032	5.586	7.214	6.91	6.44	7.751	7.287
5	99	7.827	7.77	7.366	6.35	7.145	6.72	6.59	5.25	7.09	5.07	7.32	6.24	8.02	5.8	7.81	7.38	6.64	7.14	6.4	7.03	7.02	6.186	7.344	7.312	5.59	7.15	6.91	6.44	7.091	7.27
5	100	7.83	7.827	7.361	6.357	7.428	6.709	6.604	5.669	7.309	5.07	7.574	6.24	7.985	5.887	7.81	7.38	6.64	7.136	6.408	7.03	7.453	6.116	7.298	7.45	5.71	7.15	6.91	6.44	7.02	7.27
5	101	7.754	7.89	7.371	7.537	7.449	6.671	7.266	5.528	8.182	5.07	8.917	6.344	8.279	6.679	7.81	7.38	6.64	7.13	6.41	7.03	7.429	6.11	6.454	7.45	6.62	7.15	6.91	6.44	6.898	7.27
5	102	7.541	7.888	7.36	6.433	7.23	6.613	7.007	5.2	8.368	5.076	8.618	6.76	8.738	6.599	7.826	7.38	6.64	7.13	7.075	7.03	7.015	6.11	5.803	7.45	6.336	7.15	6.91	6.44	6.83	7.27
5	103	7.497	7.88	7.36	5.555	7.139	6.59	6.381	5.2	8.226	5.09	8.54	6.76	8.688	6.08	7.855	7.38	6.64	7.13	7.58	7.03	7.01	6.11	5.591	7.45	6.37	7.15	6.91	6.44	6.83	7.27
5	104	7.556	7.88	7.36	5.5	7.067	6.573	6.423	5.2	7.792	5.09	8.593	6.76	8.666	5.872	7.73	7.38	6.64	7.13	7.58	7.016	7.01	6.11	5.59	7.45	6.393	7.15	6.91	6.44	6.831	7.27
5	105	7.518	7.88	7.36	5.5	6.982	6.57	6.48	5.2	7.659	5.09	8.99	6.756	8.66	5.87	7.73	7.38	6.64	7.13	7.421	7.01	7.01	6.11	5.589	7.45	5.519	7.15	6.91	6.44	6.84	7.27
5	106	7.369	7.857	7.36	5.5	6.875	6.57	6.48	5.2	7.584	5.09	8.92	6.81	8.648	5.863	7.73	7.379	6.64	7.13	7.309	7.001	7.006	6.064	5.58	7.45	5.683	7.15	6.91	6.44	6.822	7.27
5	107	7.403	7.804	6.879	5.5	6.805	6.566	6.48	5.2	7.979	5.09	8.829	6.88	8.308	5.86	7.73	7.346	6.64	7.153	7.284	6.994	6.994	6.049	5.58	7.45	6.007	7.15	6.91	6.391	6.694	7.27
5	108	7.306	7.78	6.764	5.5	6.775	6.56	6.48	5.2	7.837	5.09	8.516	6.88	8.097	5.86	7.73	7.338	6.64	7.27	7.23	6.971	6.99	5.966	5.58	7.45	5.871	7.15	6.91	6.368	6.61	7.27
5	109	7.185	7.693	6.76	5.5	6.768	6.557	6.48	5.2	7.73	5.09	7.694	6.88	7.874	5.86	7.73	7.328	6.64	7.278	6.593	6.97	6.989	5.95	5.58	7.45	5.366	7.15	6.91	6.38	6.61	7.27
5	110	7.112	7.63	6.76	5.5	6.655	6.533	6.48	5.2	7.694	5.09	7.696	6.88	7.73	5.86	7.73	7.317	6.64	7.29	6.44	6.97	6.98	5.95	5.58	7.45	5.36	7.15	6.91	6.38	6.61	7.27
5	111	7.243	7.698	6.76	5.5	6.55	6.53	6.48	5.2	7.68	5.084	7.71	6.88	7.73	5.86	7.73	7.26	6.64	7.29	6.44	6.966	6.98	5.95	5.58	7.45	5.394	7.15	6.91	6.38	6.61	7.27
5	112	7.416	7.73	6.76	5.5	6.55	6.52	6.48	5.2	7.68	4.938	7.728	6.88	7.73	5.86	7.73	7.25	6.64	7.29	6.44	6.96	6.98	5.95	5.58	7.45	5.51	7.15	6.91	6.38	6.61	7.27
5	113	7.46	7.744	6.76	5.5	6.855	6.504	6.633	5.2	7.685	4.826	7.739	6.88	7.73	5.86	7.73	7.25	6.542	7.294	6.44	6.96	6.98	5.95	5.58	7.45	5.59	7.15	6.91	6.38	6.619	7.27
5	114	7.611	7.932	6.983	5.5	7.663	6.5	7.584	5.671	8.159	4.604	7.74	6.88	7.723	6.764	7.73	7.25	6.47	7.418	6.44	7.782	6.98	5.95	5.58	7.569	5.517	7.15	6.91	6.38	6.62	7.27
5	115	8.439	7.976	7.02	5.85	8.044	6.5	6.5	8.283	8.674	4.669	7.797	6.88	7.761	9	7.73	7.433	6.47	7.59	6.447	8.706	7.594	5.95	5.58	7.973	6.065	7.15	6.91	6.38	6.635	7.27
5	116	8.503	7.961	7.02	7.276	8.088	6.5	6.472	7.299	8.717	4.73	7.986	6.88	8.204	7.713	7.669	7.748	6.47	7.59	6.46	8.862	7.838	5.95	5.58	7.522	6.244	7.15	6.91	6.38	6.774	7.27
5	117	8.693	7.931	7.02	8.166	7.661	6.5	6.48	6.203	8.705	4.737	8.144	6.88	8.539	6.722	7.59	7.75	6.47	7.59	6.46	8.722	7.281	5.95	5.58	7.32	6.21	7.15	6.91	6.38	6.995	7.27
5	118	8.298	7.905	7.02	7.043	7.311	6.5	6.48	5.615	8.555	4.781	8.15	6.88	8.554	5.484	7.588	7.75	6.47	7.59	6.46	8.36	7.193	5.95	5.58	7.32	6.21	7.15	6.91	6.38	7.008	7.342
5	119	7.903	7.885	7.02	6.68	7.193	6.5	6.48	5.559	8.299	4.802	8.15	6.88	8.49	5.131	7.58	7.75	6.577	7.59	6.46	8.195	6.983	6.196	5.58	7.32	6.21	7.15	6.91	6.421	7.02	7.379
5	120	7.572	7.816	7.02	6.312	7.051	6.589	6.48	5.56	7.806	4.812	8.131	6.88	8.142	5.11	7.58	7.839	6.659	7.59	6.46	8.13	6.93	6.152	5.53	7.32	6.21	7.15	6.91	6.509	7.056	7.16
5	121	7.503	7.76	7.02	6.114	7.018	6.645	6.48	5.757	7.606	4.894	8.13	6.88	7.937	5.11	7.58	7.984	6.687	7.59	6.46	7.868	6.93	6.123	5.52	7.32	6.21	7.15	6.91	6.53	7.358	7.16
5	122	7.633	7.768	7.02	6.11	6.999	6.64	6.48	7.038	7.593	4.897	8.13	6.88	7.784	5.11	7.58	7.99	6.858	7.59	6.46	7.314	6.93	6.12	5.544	7.32	6.21	7.15	6.91	6.548	7.38	7.16
5	123	7.729	7.828	7.02	6.066	6.87	6.64	6.48	7.153	7.365	4.83	8.13	6.88	7.783	5.111	7.58	7.99	6.86	7.59	6.46	7.002	6.93	6.12	5.712	7.32	6.21	7.15	6.91	6.652	7.38	7.16
5	124	7.59	8.235	7.024	5.808	6.806	6.64	6.48	6.266	6.957	4.75	8.13	6.88	7.736	5.12	7.58	7.99	6.845	7.59	6.674	7.024	6.93	6.12	6.24	7.32	6.292	7.15	6.91	6.633	7.38	7.16
5	125	7.515	8.36	7.13	5.67	6.75	6.64	6.48	5.156	6.787	4.75	8.13	6.88	7.491	5.12	7.58	7.99	6.8	7.59	7.242	7.03	6.93	6.12	5.377	7.32	6.428	7.15	6.91	6.624	7.38	7.16
5	126	7.47	8.373	7.14	5.67	6.722	6.64	6.48	5.16	6.703	4.75	8.13	6.88	7.53	5.12	7.58	7.99	6.79	7.59	7.118	7.03	6.93	6.157	5.482	7.32	6.407	7.15	6.91	6.556	7.38	7.16
5	127	7.701	8.408	7.14	5.67	6.72	6.64	6.48	5.16	6.872	4.75	8.13	6.88	7.53	5.12	7.585	7.99	6.79	7.59	6.961	7.034	6.93	6.19	5.575	7.32	6.37	7.15	6.91	6.554	7.38	7.16
5	128	7.821	8.408	7.14	5.67	6.72	6.64	6.48	5.16	6.899	4.735	8.13	6.88	7.526	5.12	7.59	7.99	6.79	7.59	6.941	7.04	6.93	6.19	6.671	7.32	6.37	7.15	6.91	6.56	7.38	7.16
5	129	7.83	8.386	7.14	5.67	7.057	6.63	6.48	5.16	6.773	4.7	8.13	6.88	7.49	5.12	7.595	7.99	6.798	7.59	6.879	7.04	6.895	6.226	5.596	7.32	6.37	7.15	6.91	6.56	7.38	7.16
5	130	7.976	8.376	7.14	6.618	7.376	6.63	6.502	5.16	6.882	4.709	8.13	6.88	7.501	5.138	7.6	7.99	6.862	7.59	7.101	7.024	7.011	6.209	5.513	7.316	6.37	7.15	6.91	6.56	7.38	7.16
5	131	7.578	8.256	7.14	7.031	7.412	6.63	6.711	5.16	7.011	4.658	8.13	6.896	7.769	5.212	7.6	7.99	6.892	7.59	7.222	7.002	7.666	6.19	5.55	7.31	6.37	7.15	6.91	6.56	7.38	7.16
5	132	7.449	8.21	7.14	6.653	7.331	6.63	7.473	5.16	7.02	4.59	8.13	6.92	7.792	5.22	7.6	7.99	7.013	7.59	7.093	7	7.063	6.19	5.612	7.31	6.37	7.15	6.91	6.56	7.38	7.16
5	133	7.554	8.22	7.14	6.54	7.113	6.63	6.675	5.16	7.02	4.58	8.021	6.92	7.986	5.197	7.585	7.99	7.03	7.602	6.975	7	6.92	6.19	7.152	7.31	6.232	7.15	6.91	6.56	7.38	7.16
5	134	7.459	8.302	7.14	6.54	7.298	6.63	6.702	5.715	7.026	4.553	7.65	6.92	8.379	5.18	7.58	7.99	7.032	7.706	6.926	7	6.952	6.19	7.093	7.344	5.835	7.15	6.91	6.563	7.38	7.16
5	135	7.496	8.562	7.383	6.781	7.485	6.63	7.335	7.534	7.396	4.541	7.576	6.92	8.68	5.224	7.58	7.984	7.051	7.72	6.91	7	8.02	6.19	6.771	7.664	5.852	7.15	6.91	6.57	7.416	7.16
5	136	7.946	8.696	7.62	6.831	7.49	6.63	7.5	7.675	7.424	4.481	7.534	6.92	8.711	5.3	7.554	7.97	7.072	7.72	6.989	7	8.073	6.19	7.709	7.63	6.183	7.15	6.91	6.57	7.478	7.16
5	137	7.811	8.675	7.62	6.142	7.48	6.63	7.707	8.331	7.297	4.451	7.55	6.92	8.683	5.3	7.55	7.852	7.098	7.72	6.798	7	8.037	6.187	8.378	7.634	6.19	7.15	6.91	6.57	7.48	7.16
5	138	7.521	8.65	7.633	5.984	7.461	6.63	7.851	8.754	7.266	4.062	7.617	6.92	8.408	5.579	7.51	7.66	7.1	7.72	6.229	7	7.608	6.15	6.507	7.64	6.19	7.15	6.91	6.57	7.518	7.2
5	139	7.441	8.65	7.797	5.98	7.309	6.63	6.166	8.07	7.194	3.937	7.64	6.92	8.61	6.252	7.48	7.675	7.1	7.72	6.22	7	6.703	6.15	5.66	7.64	6.19	7.15	6.91	6.57	7.53	7.469
5	140	7.452	8.65	7.78	5.98	7.145	6.63	6.54	5.787	7.2	3.946	7.65	6.92	8.239	5.9	7.48	7.68	7.1	7.72	6.22	7	6.7	6.15	5.66	7.646	6.19	7.15	6.91	6.576	7.53	7.335
5	141	7.46	8.564	7.76	5.98	7.124	6.63	6.54	5.13	7.217	3.795	7.65	6.92	7.744	5.582	7.48	7.681	7.1	7.72	6.22	7	6.7	6.15	5.66	7.64	6.19	7.15	6.91	6.589	7.53	7.223
5	142	7.634	8.255	7.76	5.98	7.12	6.63	6.54	5.13	7.22	3.817	7.65	6.92	7.61	5.478	7.48	7.693	7.1	7.72	6.22	7	6.7	6.15	6.078	7.64	6.19	7.15	6.91	6.591	7.53	7.42
5	143	7.961	7.888	7.76	5.98	7.13	6.63	6.54	5.13	7.201	3.882	7.65	6.92	7.591	5.43	7.48	7.7	7.1	7.72	6.22	7.054	6.7	6.15	6.455	7.627	6.19	7.15	6.91	6.644	7.53	7.42
5	144	7.931	7.798	7.791	5.98	7.415	6.63	6.54	6.272	7.39	3.919	7.65	6.92	7.563	5.444	7.48	7.7	7.1	7.72	6.297	8.169	6.7	6.15	6.149	7.782	6.408	7.15	6.91	6.678	7.53	7.1
5	145	8.366	7.86	7.88	6.758	7.502	6.625	6.54	5.227	7.821	3.969	7.667	6.92	7.559	5.571	7.48	7.7	7.1	7.744	6.412	8.614	6.7	6.15	5.888	8.137	6.882	7.15	6.91	6.836	7.53	7.232
5	146	8.368	7.869	7.88	7.49	7.4	6.62	6.54	5.1	7.879	4.015	7.899	6.92	7.484	5.717	7.48	7.709	7.1	7.77	6.471	8.275	6.7	6.165	5.735	8.147	6.572	7.15	6.91	7.175	7.53	7.31
5	147	8.525	7.717	7.88	6.363	7.336	6.618	6.54	5.1	7.91	4.056	8.05	6.92	7.444	5.73	7.48	7.71	7.1	7.77	6.47	7.759	6.7	6.254	5.62	7.938	6.614	7.15	6.91	7.19	7.53	7.31
5	148	8.613	7.328	7.88	6.27	7.155	6.587	6.54	5.1	7.31	4.152	8.05	6.92	7.259	5.681	7.48	7.71	7.1	7.77	6.47	7.177	6.728	6.369	5.62	7.912	6.335	7.15	6.91	7.19	7.53	8.051
5	149	8.808	6.907	7.88	6.27	7.059	6.424	6.54	5.1	6.872	4.261	8.05	6.92	7.237	5.66	7.48	7.71	7.1	7.783	6.45	7.185	6.8	6.365	5.62	7.801	6.27	7.15	6.91	7.185	7.514	7.897
5	150	8.75	6.653	7.88	6.27	7.03	6.543	6.54	5.1	6.646	4.465	8.05	6.92	7.23	5.66	7.48	7.71	7.1	7.79	6.407	7.21	6.84	6.388	5.62	7.79	6.27	7.15	6.91	7.17	7.347	7.372
5	151	8.186	6.58	7.88	6.27	7.03	6.59	6.54	5.1	6.63	4.758	8.05	6.92	7.23	5.66	7.48	7.71	7.103	7.79	6.502	7.214	6.84	6.4	5.62	7.79	6.27	7.15	6.91	7.168	7.32	7.33
5	152	7.104	6.577	7.88	6.27	7.03	6.59	6.54	5.1	6.638	4.929	8.05	6.92	7.222	5.66	7.48	7.71	7.093	7.79	6.403	7.204	6.84	6.4	5.626	7.778	6.27	7.15	6.91	7.143	7.353	7.33
5	153	7.892	6.612	7.88	6.27	7.03	6.59	7.041	5.717	6.811	4.938	8.05	6.92	7.192	5.852	7.48	7.716	7.128	7.79	6.274	7.022	6.85	6.421	5.65	7.713	6.27	7.15	6.91	7.117	7.397	7.33
5	154	7.353	6.564	7.88	6.27	7.03	6.595	6.79	5.27	6.872	4.95	8.05	6.92	7.18	6.343	7.481	7.781	7.15	7.79	6.27	6.97	6.976	6.496	5.65	7.734	6.281	7.15	6.91	7.11	7.43	7.33
5	155	6.671	6.192	7.88	6.27	7.03	6.6	6.52	5.27	6.98	4.95	8.046	6.92	7.18	6.283	7.49	7.853	7.163	7.791	6.27	6.97	7.01	6.5	5.65	7.774	6.37	7.15	6.91	7.11	7.43	7.33
5	156	6.54	6.032	7.88	6.27	6.951	6.6	6.52	5.27	6.98	4.95	7.988	6.92	7.286	6.159	7.49	7.895	7.18	7.8	6.27	6.97	7.01	6.5	5.65	7.777	6.31	7.15	6.91	7.11	7.43	7.33
5	157	6.53	5.952	7.622	6.283	6.848	6.598	6.52	5.27	6.98	4.95	7.886	6.92	7.653	5.973	7.49	7.91	7.18	7.8	6.27	6.975	7.01	6.5	5.711	7.77	6.31	7.15	6.91	7.11	7.43	7.33
5	158	6.482	5.993	7.348	6.3	6.778	6.59	6.52	5.27	6.98	4.95	7.84	6.92	7.899	5.95	7.49	7.91	7.224	7.8	6.261	6.98	7.01	6.5	6.555	7.777	6.31	7.15	6.91	7.109	7.424	7.33
5	159	6.41	6.147	7.238	6.3	7.016	6.59	7.329	5.262	6.968	4.95	7.84	6.963	8.068	5.949	7.49	7.91	7.23	7.806	6.26	6.98	7.01	6.5	7.457	7.78	6.31	7.15	6.91	7.099	7.31	7.33
5	160	6.41	7.128	7.553	6.335	7.277	6.59	6.79	6.696	6.973	4.95	7.84	6.99	8.325	5.967	7.491	7.91	7.148	7.982	6.261	6.98	7.759	6.5	7.392	7.911	6.31	7.15	6.91	7.09	7.28	7.33
5	161	6.41	7.526	7.811	6.758	7.095	6.599	6.489	7.25	7.343	4.95	7.84	6.99	8.275	6.259	7.5	7.91	7.11	8.01	6.777	6.98	7.694	6.512	7.612	8.03	6.338	7.15	6.91	7.09	7.296	7.412
5	162	6.41	7.652	7.825	7.362	7.021	6.601	6.52	6.885	7.381	4.958	7.84	6.99	8.26	6.487	7.5	7.91	7.11	8.016	7.639	6.98	6.933	6.52	7.32	8.027	6.978	7.15	6.91	7.088	7.31	7.382
5	163	6.41	7.69	7.83	8.116	6.99	6.629	6.52	7.459	7.268	4.96	7.842	6.99	8.26	6.287	7.5	7.959	7.11	8.02	7.348	6.98	7.263	6.599	6.685	8.083	7.222	7.15	6.91	7.036	7.389	7.308
5	164	6.41	7.682	7.83	6.883	6.99	6.63	6.52	7.397	7.194	4.967	7.701	6.99	8.26	6.161	7.5	8.02	7.1	8.02	6.861	6.98	7.251	6.797	6.56	8.1	7.299	7.15	6.91	6.939	7.68	7.579
5	165	6.41	7.667	7.83	6.482	6.99	6.641	6.52	7.351	7.154	4.97	7.632	6.99	8.26	6.144	7.5	8.014	7.1	8.02	6.696	6.98	7.21	6.777	6.317	8.107	7.3	7.15	6.91	6.93	7.69	7.466
5	166	6.41	7.892	7.83	6.48	6.99	6.654	6.52	6.992	7.11	4.97	7.668	6.99	8.26	6.003	7.5	7.844	7.1	8.02	6.63	6.983	7.21	6.79	5.655	8.087	7.3	7.15	6.91	7.064	7.69	7.311
5	167	6.41	7.902	7.83	6.48	6.99	6.66	6.52	5.278	7.11	4.97	7.706	6.99	8.26	5.768	7.5	7.763	7.1	8.02	6.62	6.99	7.21	6.79	5.63	8.042	7.3	7.15	6.91	7.455	7.69	7.31
5	168	6.41	7.602	7.83	6.48	6.982	6.66	6.52	5.17	7.11	4.998	7.71	6.99	8.26	5.623	7.502	7.77	7.1	8.02	6.609	7	7.21	6.79	5.63	8.04	7.291	7.15	6.91	7.698	7.69	7.31
5	169	6.41	6.939	7.83	6.48	6.98	6.66	6.52	5.17	6.991	5.01	7.71	6.99	8.395	5.57	7.627	7.779	7.141	8.02	6.486	7.013	7.21	6.79	5.63	8	7.4	7.15	6.91	7.768	7.69	7.31
5	170	6.41	6.82	7.83	6.48	6.956	6.66	6.52	5.17	6.557	5.01	7.71	6.99	8.48	5.578	7.067	7.78	7.16	8.02	6.46	7.02	7.21	6.772	5.63	7.988	7.134	7.15	6.91	7.77	7.69	7.31
5	171	6.41	6.822	7.83	6.48	6.841	6.66	6.52	5.17	6.117	5.01	7.71	6.99	8.48	5.582	6.932	7.78	6.869	8.02	6.443	7.02	7.21	6.44	5.63	7.95	7.06	7.15	6.91	7.77	7.69	7.31
5	172	6.41	6.956	7.83	6.48	6.749	6.677	6.52	5.49	5.857	5.01	7.71	6.99	8.48	5.663	6.93	7.795	6.826	8.039	6.351	7.02	7.21	6.3	5.63	7.95	7.046	7.15	6.91	7.77	7.69	7.31
5	173	6.41	7.857	7.83	6.536	7.045	6.68	6.52	6.16	5.772	5.01	7.71	6.99	8.48	6.927	6.93	7.8	6.83	8.12	6.831	7.02	7.21	6.3	5.632	8.007	7.268	7.15	6.91	7.77	7.69	7.31
5	174	6.41	8.125	7.83	7.58	7.244	6.684	6.52	4.934	6.158	5.01	7.663	6.99	8.48	7.043	6.93	7.8	6.909	8.12	7.848	7.298	7.21	6.302	5.865	8.265	7.222	7.15	6.91	7.77	7.69	7.31
5	175	6.41	8.2	7.83	6.498	7.222	6.69	6.52	4.951	6.13	5.01	7.557	6.99	8.48	6.158	6.93	7.8	6.95	8.12	6.724	7.365	7.209	6.317	6.9	8.27	7.17	7.15	6.91	7.77	7.69	7.31
5	176	6.41	8.19	7.83	6.09	7.322	6.69	6.52	5.064	5.946	5.074	7.55	6.99	8.48	5.713	6.93	7.8	6.961	8.12	6.536	7.435	7.18	6.336	6.914	8.27	7.17	7.15	6.91	7.77	7.69	7.361
5	177	6.41	8.071	7.819	6.09	7.541	6.69	6.52	5.09	6.173	5.157	7.55	6.99	8.48	6.012	6.93	7.8	6.999	8.12	6.768	7.416	7.18	6.444	5.804	8.242	7.17	7.15	6.91	7.77	7.691	7.77
5	178	6.41	7.993	7.393	6.09	7.755	6.69	6.52	5.358	6.065	5.117	7.55	6.99	8.48	6.074	6.94	7.8	7	8.12	6.78	7.42	7.18	6.453	5.59	8.143	7.17	7.15	6.91	7.77	7.7	7.484
5	179	6.41	7.98	7.23	6.09	7.365	6.69	6.524	5.626	5.954	5.089	7.55	6.99	8.48	5.819	6.94	7.744	7.002	8.12	6.78	7.42	7.18	6.45	5.59	8.101	7.17	7.15	6.91	7.77	7.415	7.29
5	180	6.41	7.732	7.23	6.09	6.901	6.69	6.53	5.63	6.008	4.884	7.55	6.99	8.48	5.636	6.94	7.734	7.02	8.12	6.78	7.337	7.134	6.496	5.888	8.08	7.17	7.15	6.91	7.77	6.861	7.29
5	181	6.41	7.686	7.23	6.09	6.945	6.69	6.53	5.75	5.976	4.634	7.55	6.99	8.48	5.581	6.94	7.74	7.02	8.12	6.773	6.82	7.225	6.673	6.989	8.026	7.113	7.15	6.91	7.77	7.212	7.29
5	182	6.41	8.103	7.297	6.09	7.911	6.69	6.617	8.08	5.892	4.561	7.55	6.99	8.48	6.852	6.941	7.982	7.03	8.153	6.77	7.051	7.14	7.062	7.159	8.004	6.911	7.15	6.91	7.77	7.359	7.334
5	183	6.41	8.62	7.66	6.132	8.174	6.69	7.056	5.501	6.464	4.584	7.792	6.99	8.48	8.376	7.114	8.23	7.03	8.2	6.766	7.261	7.529	7.157	7.207	8.223	6.84	7.15	6.91	7.77	7.41	7.271
5	184	6.41	8.687	7.923	7.356	7.9	6.69	6.277	5.369	6.464	4.808	8.192	6.99	8.48	8.693	7.374	8.23	7.03	8.2	6.73	7.509	7.671	7.11	7.389	8.22	6.84	7.15	6.91	7.77	7.41	7.22
5	185	6.41	8.767	7.91	7.961	7.581	6.69	6.48	7.153	6.508	5.037	8.207	6.99	8.521	8.218	7.429	8.23	7.076	8.2	6.725	7.646	7.395	7.11	7.266	8.131	6.911	7.15	6.91	7.77	7.41	7.22
5	186	6.41	8.777	7.87	7.35	7.394	6.69	6.48	7.414	6.47	5.04	7.973	6.99	8.58	7.339	7.43	8.23	7.1	8.2	6.72	7.667	7.34	7.11	7.022	8.063	7.069	7.15	6.91	7.77	7.41	7.22
5	187	6.41	8.764	7.861	6.95	7.854	6.69	6.48	7.42	6.457	5.046	7.813	6.99	8.543	7.306	7.43	8.23	7.1	8.2	6.72	8.124	7.34	7.11	6.362	8.039	7.07	7.15	6.91	7.77	7.41	7.219
5	188	6.41	8.729	7.824	6.513	7.957	6.69	6.48	7.42	6.546	5.103	7.792	6.99	8.332	7.515	7.43	8.23	7.1	8.307	6.72	8.549	7.34	7.11	5.847	8.159	7.079	7.15	6.91	7.761	7.41	7.21
5	189	6.41	8.618	7.82	6.233	7.703	6.69	6.48	7.409	6.675	5.11	7.79	6.99	8.164	7.648	7.43	8.23	7.1	8.33	6.72	8.383	7.34	7.099	5.675	8.198	7.08	7.15	6.91	7.76	7.41	7.21
5	190	6.41	8.461	7.82	6.082	7.296	6.69	6.48	7.367	6.7	4.855	7.79	6.99	8.13	7.524	7.43	8.23	7.1	8.33	6.72	7.799	7.34	7.089	5.66	8.23	7.08	7.15	6.91	7.76	7.41	7.21
5	191	6.41	8.45	7.818	6.08	7.134	6.69	6.48	7.324	6.765	4.488	7.788	6.99	8.13	6.808	7.43	8.23	7.1	8.293	6.72	7.25	7.34	7.056	5.66	8.23	7.08	7.15	6.91	7.76	7.41	7.405
5	192	6.41	8.522	7.547	6.08	7.065	6.69	6.48	7.196	6.971	4.337	7.78	6.99	8.13	6.412	7.43	8.226	7.1	8.29	6.72	7.03	7.34	7.021	5.66	8.23	7.08	7.15	6.91	7.76	7.41	7.659
5	193	6.41	8.535	7.37	6.08	6.99	6.69	6.48	7.048	6.966	4.358	7.78	6.99	8.13	6.34	7.43	8.202	7.1	8.29	6.72	6.961	7.34	7	5.66	8.23	7.08	7.15	6.91	7.76	7.41	7.398
5	194	6.41	8.507	7.37	6.08	6.917	6.69	6.48	7.025	6.915	4.333	7.78	6.99	8.13	6.34	7.43	8.2	7.1	8.29	6.72	6.923	7.158	6.977	5.971	8.23	7.08	7.15	6.91	7.76	7.41	7.31
5	195	6.41	8.433	7.379	6.08	7.436	6.69	7.067	7.176	6.91	4.203	7.78	6.99	8.13	6.34	7.491	8.2	7.1	8.395	6.605	6.584	7	6.899	8.072	8.23	7.053	7.15	6.91	7.76	7.407	7.31
5	196	6.41	8.666	7.62	6.222	7.622	6.69	6.792	8.127	7.013	4.246	7.78	6.99	8.228	6.294	7.695	8.349	7.1	8.267	6.675	4.709	7.404	6.831	7.353	8.386	7.05	7.15	6.91	7.76	7.397	7.31
