# Supplementary material for: Exploration of Emotion Dynamics Sensing Using Trapezius EMG and Fingertip Temperature
Source: Sensors (Basel). 2022 Aug 30;22(17):6553. doi: 10.3390/s22176553 (PMC9460856; doi:10.3390/s22176553)
Supplement: Supplementary file 1 [file sensors-22-06553-s001.zip › SupplementaryTables/TableS3ContinuousArousal.xlsx]

## Sheet: Sheet1
Stimlus (1 = Anger; 2 = Sadness; 3 = Neutral; 4 = Contentment; 5 = Amusement)	Time (1s)	Participant01	Participant02	Participant03	Participant04	Participant05	Participant06	Participant07	Participant08	Participant09	Participant10	Participant11	Participant12	Participant13	Participant14	Participant15	Participant16	Participant17	Participant18	Participant19	Participant20	Participant21	Participant22	Participant23	Participant24	Participant25	Participant26	Participant27	Participant28	Participant29	Participant30
1	1	5	5	5	5	5	5	5	5	5	5	5	5	5	5	5	5	5	5	5	5	5	5	5	5	5	5	5	4.991	5	5
1	2	5	5	5	5	5	4.998	5	5	5	5	5	6.142	5	5	5	5	5	5	4.957	5	5.006	5	5	5	5	5	5	4.97	5	5
1	3	5	5.01	5	5.027	4.993	4.978	5.712	5.002	5	4.792	5	6.586	5	5	5	5	5	5.273	5.06	5.007	5.176	5	5	5.32	5	5	5.004	4.95	5	5.003
1	4	4.943	5.391	5.02	5.411	5.005	4.734	5.71	5.418	5.289	4.398	5.016	6.982	5.037	5	4.999	5	5	5.54	5.066	5.252	5.21	5	5	6.405	5.039	5.266	5.045	4.95	5	5.349
1	5	4.484	6.54	5.978	5.781	5.399	4.657	5.609	5.73	6.093	4.208	5.075	6.96	5.491	5.046	4.99	5.165	5	5.54	5.085	5.804	5.389	5	5.201	6.45	5.704	6.06	5.118	4.95	4.867	5.529
1	6	4.73	6.616	6.356	6.014	5.74	4.65	5.52	5.705	6.704	3.714	5.961	7.137	5.711	5.05	4.99	5.621	5	5.54	5.09	6.206	5.41	5	5.537	6.45	6.52	6.584	5.079	4.959	4.992	5.75
1	7	5.24	6.3	6.511	6.295	5.617	4.65	5.52	5.646	6.73	3.66	6.33	7.115	5.694	5.05	4.99	5.902	5	5.655	5.236	6.503	5.378	5.112	5.648	6.45	6.5	6.733	5.106	5.333	5.33	5.75
1	8	5.425	6.201	6.41	6.021	5.804	4.65	5.52	5.64	6.697	3.66	6.33	7.09	5.364	5.05	5.137	6.027	5	5.77	5.257	6.51	5.364	5.225	5.568	6.488	6.525	7.242	5.109	5.55	5.203	5.75
1	9	5.273	6.12	6.41	6.503	5.906	4.65	5.52	5.646	6.929	3.66	6.376	7.09	5.342	5.05	5.559	6.04	5	5.757	5.416	6.51	5.36	5.23	5.554	5.997	6.466	7.831	5.1	5.541	5.139	5.75
1	10	5.204	5.818	6.476	6.376	6.044	4.65	5.52	5.649	7.33	3.66	6.563	7.09	5.736	5.05	5.56	6.04	5	5.74	5.507	6.51	5.36	5.23	5.635	5.845	6.247	8.005	5.28	5.539	5.307	5.75
1	11	5.123	5.202	6.61	6.303	6.131	4.65	5.52	5.64	7.397	3.66	6.763	7.09	5.76	5.05	5.56	6.04	5	5.74	5.516	6.51	5.36	5.23	5.64	6.154	6.3	7.96	5.45	5.487	5.38	5.75
1	12	5.089	4.91	6.595	6.36	6.231	4.65	5.52	5.63	7.291	3.66	6.8	7.09	5.769	5.05	5.56	6.04	5	5.74	5.345	6.628	5.42	5.23	5.57	6.23	6.035	7.96	5.525	5.319	5.421	5.865
1	13	5.041	4.91	6.56	6.311	6.403	4.65	5.52	5.624	7.26	3.66	6.799	7.09	5.8	5.05	5.56	6.04	5	5.74	5.378	6.805	5.48	5.23	5.292	6.23	5.691	7.96	5.59	5.227	5.43	6.054
1	14	4.974	4.926	6.537	6.287	6.44	4.65	5.447	5.563	7.218	3.66	6.79	7.09	5.8	5.05	5.56	6.04	5	5.74	5.416	7.076	5.48	5.23	5.13	6.23	5.67	7.96	5.6	5.191	5.43	6.06
1	15	4.956	4.94	6.503	6.17	6.44	4.65	5.48	5.532	7.065	3.66	6.79	7.09	5.964	5.05	5.56	6.04	5	5.739	5.43	7.291	5.48	5.23	5.13	6.23	5.703	7.96	5.6	5.17	5.436	6.06
1	16	4.926	4.94	6.49	6.08	6.491	4.65	5.48	5.503	6.95	3.66	6.753	7.09	5.95	5.05	5.56	6.04	5	5.73	5.43	7.231	5.48	5.314	5.347	6.23	5.72	7.96	5.6	5.139	5.44	6.06
1	17	4.891	4.94	6.47	6.127	6.523	4.65	5.48	5.384	6.838	3.66	6.703	7.09	5.82	5.05	5.56	6.04	5	5.73	5.447	7.105	5.48	5.41	5.806	6.23	5.72	7.96	5.6	5.11	5.44	6.111
1	18	4.839	4.94	6.385	6.196	6.541	4.65	5.48	5.387	6.52	3.66	6.7	7.09	5.522	5.049	5.56	6.04	5	5.73	5.46	6.923	5.522	5.41	5.95	6.23	5.72	7.96	5.6	5.11	5.44	6.242
1	19	4.644	5.071	6.34	6.116	6.562	4.65	5.48	5.427	6.282	3.66	6.673	7.09	5.38	5.03	5.559	6.04	5	5.73	5.46	6.754	5.522	5.41	5.95	6.23	5.753	7.96	5.59	5.106	5.44	6.27
1	20	4.64	5.19	6.34	6.11	6.573	4.65	5.48	5.564	6.033	3.66	6.611	7.09	5.587	5.03	5.55	6.04	5	5.73	5.484	6.679	5.57	5.41	5.95	6.23	6.116	7.96	5.539	5.015	5.44	6.27
1	21	5.561	5.2	6.34	6.094	6.587	4.65	5.48	5.62	5.659	3.66	6.61	7.09	5.67	5.03	5.55	6.04	5	5.73	5.56	6.642	5.592	5.41	5.95	6.23	6.06	7.96	5.399	5.01	5.933	6.27
1	22	5.45	5.2	6.34	5.997	6.59	4.65	5.48	5.62	5.554	3.66	6.61	7.09	5.67	5.03	5.55	6.04	5	5.73	5.58	6.555	5.45	5.41	5.95	6.23	6.056	7.96	5.331	5.006	5.883	6.27
1	23	5.45	5.235	6.342	5.96	6.604	4.65	5.42	5.621	5.268	3.66	6.61	7.09	5.67	5.03	5.55	6.04	5	5.73	5.581	6.597	5.45	5.41	5.95	6.23	5.843	7.96	5.273	4.96	5.558	6.306
1	24	5.425	5.25	6.662	5.96	6.63	4.645	5.41	5.65	6.373	3.634	6.61	7.09	5.67	5.03	5.55	6.04	5	5.73	5.593	6.675	5.45	5.41	5.941	6.23	5.669	7.96	5.319	4.96	5.512	6.477
1	25	5.399	5.25	6.84	5.96	6.64	4.499	5.41	5.65	6.781	3.58	6.61	7.09	5.67	5.03	5.55	6.04	5	5.73	5.6	6.845	5.45	5.41	5.9	6.23	5.66	7.96	5.35	4.96	5.51	6.48
1	26	5.333	5.25	6.84	5.96	6.64	4.359	5.41	5.638	6.817	3.58	6.61	7.09	5.67	5.03	5.55	6.033	5	5.73	5.6	7.043	5.45	5.41	5.834	6.23	5.66	7.96	5.239	4.96	5.51	6.48
1	27	5.212	5.256	6.84	5.96	6.64	4.266	5.41	5.515	6.828	3.584	6.61	7.09	5.67	5.03	5.546	6.02	5	5.73	5.63	7.319	5.45	5.41	5.796	6.23	5.66	7.96	5.149	4.96	5.51	6.48
1	28	5.19	5.268	6.808	6.019	6.646	4.26	5.41	5.053	6.92	3.59	6.61	7.09	5.67	5.03	5.522	6.02	5	5.73	5.63	7.513	5.45	5.41	5.79	6.23	5.66	7.96	5.111	4.96	5.51	6.48
1	29	5.19	5.298	6.281	6.157	6.65	4.26	5.41	5.148	6.975	3.59	6.601	7.09	5.67	5.03	5.52	6.02	5	5.73	5.63	7.59	5.45	5.41	5.79	6.23	5.66	7.96	5.055	4.96	5.546	6.477
1	30	5.181	5.324	6.013	6.087	6.65	4.26	5.41	5.16	6.734	3.59	6.6	7.09	5.67	5.03	5.52	6.02	5	5.73	5.63	7.59	5.45	5.41	5.79	6.23	5.647	7.96	4.994	4.944	5.55	6.47
1	31	5.18	5.347	6.01	5.913	6.65	4.26	5.41	5.16	6.624	3.654	6.6	7.09	5.691	5.03	5.52	6.02	5	5.73	5.63	7.59	5.45	5.41	5.79	6.23	5.503	7.96	4.98	4.943	5.55	6.47
1	32	5.18	5.36	6.01	5.843	6.65	4.26	5.41	5.164	6.218	3.7	6.6	7.09	6.273	5.03	5.505	6.02	5	5.73	5.63	7.59	5.45	5.41	5.79	6.23	5.218	7.96	4.98	4.95	5.55	6.461
1	33	5.179	5.291	6.01	5.901	6.65	4.26	5.41	5.196	5.866	3.694	6.59	7.09	5.897	5.03	5.5	6.02	5	5.73	5.625	7.59	5.45	5.41	5.79	6.23	5.071	7.96	4.961	4.95	5.55	6.46
1	34	5.16	4.924	6.01	5.954	6.65	4.26	5.41	5.295	5.754	3.744	6.59	7.09	5.82	5.03	5.5	6.02	5	5.73	5.534	7.59	5.45	5.41	5.757	6.23	5.005	7.96	4.95	4.95	5.527	6.457
1	35	5.16	4.723	5.957	6.035	6.65	4.26	5.41	5.356	5.622	3.708	6.586	7.09	5.818	5.029	5.5	6.02	5	5.73	5.383	7.582	6.862	5.41	5.746	6.23	4.969	7.96	4.95	4.95	5.52	6.45
1	36	5.16	4.679	5.61	6.015	6.653	4.26	5.41	4.856	5.469	3.7	6.56	7.09	5.633	5.02	5.5	6.02	5	5.73	5.366	7.361	6.225	5.41	5.814	6.23	4.957	7.96	4.95	4.95	5.52	6.45
1	37	5.16	4.648	5.53	5.96	6.667	4.26	5.41	4.848	5.293	3.677	6.56	7.09	5.505	5.02	5.5	6.02	5	5.73	5.335	6.993	5.853	5.41	5.785	6.23	4.913	7.96	4.953	4.95	5.52	6.44
1	38	5.151	4.6	5.53	5.97	6.91	4.26	5.415	4.911	5.025	3.54	6.56	7.09	5.334	5.02	5.5	6.02	5	5.73	5.231	6.682	5.85	5.41	5.771	6.23	4.833	7.96	4.96	4.95	5.52	6.427
1	39	5.141	4.593	5.53	5.98	6.95	4.245	5.42	4.95	4.78	3.54	6.692	7.09	5.254	5.02	5.5	6.02	5	5.73	5.2	6.498	5.816	5.41	5.879	6.23	4.775	7.96	4.96	4.95	5.52	6.42
1	40	5.098	4.614	5.53	6.061	6.95	4.23	5.42	4.937	4.561	3.539	7.07	7.09	5.155	5.02	5.5	6.02	5	5.73	5.211	6.204	5.8	5.41	5.91	6.23	4.776	7.96	4.96	4.95	5.576	6.42
1	41	5.09	4.626	5.53	6.13	6.95	4.23	5.42	4.93	4.322	3.48	7.07	7.09	5.131	5.02	5.5	6.02	5	5.73	5.194	6.019	5.8	5.41	5.91	6.23	4.774	7.96	4.967	4.95	5.656	6.42
1	42	5.086	4.63	5.53	6.103	6.862	4.23	5.42	4.93	3.975	3.456	7.07	7.09	5.07	5.02	5.5	6.02	5	5.73	5.19	5.874	5.8	5.41	5.91	6.23	4.592	7.96	4.97	4.95	5.648	6.42
1	43	5.08	4.63	5.53	6.06	6.78	4.23	5.42	4.93	3.929	3.45	7.07	7.09	5.07	5.02	5.5	6.02	5	5.73	5.19	5.525	5.8	5.41	5.91	6.23	4.597	7.96	4.97	4.95	5.823	6.42
1	44	5.08	4.63	5.435	6.136	6.782	4.279	5.714	4.93	4.45	3.45	7.07	7.09	5.07	5.02	5.5	6.02	5	5.73	5.19	5.299	5.766	5.41	5.91	6.319	4.926	7.96	4.996	4.95	6.276	6.437
1	45	5.065	4.63	5.646	6.16	6.799	4.32	5.73	4.93	4.955	3.44	7.07	7.09	5.136	5.02	5.5	6.02	5	5.73	5.19	5.125	5.72	5.41	5.91	6.664	5.335	7.96	5.1	4.95	6.242	6.47
1	46	5.308	4.828	6.121	6.103	6.809	4.271	5.75	4.93	5.422	3.453	7.07	7.09	5.193	5.02	5.5	6.02	5	5.73	5.19	5.081	5.72	5.41	5.91	6.882	6.017	7.96	5.167	5.432	6.19	6.48
1	47	6.172	5.51	6.09	6.09	6.81	4.217	5.75	4.93	5.79	3.502	7.07	7.09	5.431	5.02	5.5	6.02	5	5.73	5.19	5.378	5.72	5.41	5.891	7.25	6.3	7.96	5.256	6.03	6.151	6.48
1	48	6.349	6.437	6.09	6.123	6.818	4.21	5.75	4.93	5.936	3.594	7.07	7.09	5.646	5.02	5.5	6.02	5	5.73	5.19	5.744	5.72	5.41	5.838	7.192	6.3	7.96	5.518	6.11	6.098	6.685
1	49	6.22	6.49	6.09	6.16	6.862	4.21	5.75	4.93	6.01	3.603	7.07	7.09	5.69	5.02	5.5	6.023	5	5.73	5.19	5.848	5.72	5.41	5.83	7.056	6.302	7.96	5.59	5.959	6.09	6.83
1	50	6.16	6.49	6.09	6.099	6.887	4.21	5.75	4.93	6.14	3.595	7.07	7.09	5.69	5.02	5.5	6.239	5	5.73	5.163	5.88	5.72	5.41	5.83	7.03	6.338	7.96	5.608	5.826	6.09	6.83
1	51	6.021	6.49	6.09	6.033	6.9	4.21	5.75	4.93	6.234	3.594	7.07	7.09	5.804	5.02	5.5	6.592	5	5.73	5.09	5.822	5.72	5.41	5.824	7.03	6.377	7.96	5.62	5.82	6.09	6.83
1	52	5.909	6.476	6.09	6.001	6.9	4.21	5.75	4.93	6.24	3.563	7.07	7.09	5.996	5.02	5.5	6.87	5	5.73	5.05	5.764	5.72	5.41	5.802	6.995	6.404	7.96	5.62	5.816	6.09	6.83
1	53	5.876	6.346	6.076	6.042	6.9	4.21	5.75	4.93	6.232	3.579	7.07	7.09	6.05	5.02	5.5	6.87	5	5.73	5.047	5.76	5.717	5.41	5.8	6.962	6.483	7.96	5.643	5.799	6.09	6.83
1	54	5.81	6.225	6.021	6.057	6.888	4.21	5.75	4.93	6.208	3.58	7.07	7.09	6.05	5.02	5.5	6.87	5	5.73	5.02	5.821	5.599	5.41	5.797	6.95	6.579	7.96	5.69	5.79	6.09	6.83
1	55	5.715	6.085	5.976	5.995	6.87	4.21	5.75	5.237	6.2	3.58	7.07	7.09	6.05	5.02	5.5	6.87	5	5.73	4.968	5.83	5.448	5.41	5.554	6.766	6.59	7.96	5.696	5.79	6.09	6.83
1	56	5.84	5.958	5.959	5.98	6.522	4.205	5.75	6.006	6.218	3.58	7.07	7.09	6.05	5.02	5.5	6.87	5	5.73	4.904	5.83	5.179	5.41	5.124	6.274	6.77	7.96	5.693	5.761	6.09	6.83
1	57	6.218	5.867	5.877	6.019	6.335	4.2	5.75	6.151	6.257	3.58	7.07	7.09	6.05	5.02	5.5	6.87	5	5.73	4.883	5.83	5.039	5.41	5.12	6.186	6.95	7.96	5.69	5.71	6.057	6.757
1	58	6.149	5.84	5.87	6.329	6.232	4.2	5.75	6.17	6.27	3.58	7.07	7.09	6.05	5.02	5.5	6.87	5	5.73	4.82	5.83	5.015	5.41	5.12	6.144	6.988	7.96	5.69	5.71	6.038	6.434
1	59	6.103	5.84	5.87	6.54	6.23	4.2	5.75	6.179	6.369	3.58	7.496	7.09	6.05	5.02	5.5	6.87	5	5.73	4.8	5.808	4.915	5.41	5.12	6.13	7.148	7.96	5.69	5.784	6.22	6.43
1	60	6.046	5.84	5.692	6.55	6.245	4.2	5.75	6.18	6.432	3.587	7.544	7.09	6.05	5.02	5.5	6.87	5	5.816	4.798	5.22	4.779	5.41	5.12	6.13	7.102	7.96	5.69	5.781	6.059	6.43
1	61	6.02	5.827	5.513	6.544	6.284	4.2	5.75	6.176	6.367	3.59	7.659	7.09	6.05	5.02	5.5	6.87	5	6.103	4.777	4.941	4.708	5.41	5.13	6.175	6.978	7.96	5.69	5.722	5.712	6.43
1	62	5.97	5.754	5.45	6.532	6.378	4.2	5.75	6.17	6.33	3.59	7.217	7.09	6.05	5.02	5.5	6.87	5.109	6.143	4.77	4.93	4.62	5.41	5.15	6.091	6.97	7.96	5.685	5.7	5.412	6.43
1	63	5.946	5.657	5.45	6.53	6.41	4.2	5.75	6.17	6.307	3.59	6.63	7.09	6.05	5.02	5.5	6.87	5.429	6.155	4.77	4.93	4.522	5.41	5.15	6.076	6.954	7.96	5.709	5.691	5.393	6.43
1	64	5.907	5.192	5.45	6.53	6.591	4.2	5.75	6.17	6.228	3.613	6.552	7.09	6.05	5.02	5.5	6.87	5.5	6.16	4.748	4.93	4.432	5.41	5.15	6.053	6.95	7.96	5.74	5.649	5.45	6.43
1	65	5.9	5.18	5.45	6.53	6.445	4.2	5.75	6.17	6.207	3.75	6.719	7.09	6.05	5.02	5.5	6.87	5.5	6.16	4.7	4.93	4.43	5.41	5.15	6.025	6.942	7.96	5.742	5.596	5.53	6.43
1	66	5.842	5.18	5.45	6.492	6.445	4.2	5.75	6.17	6.298	3.844	6.786	7.09	6.05	5.02	5.5	6.87	5.5	6.16	4.68	4.93	4.446	5.41	5.15	5.77	6.912	7.96	5.759	5.543	5.55	6.43
1	67	5.815	5.18	5.45	6.375	6.48	4.2	5.75	6.17	6.41	4.191	6.644	7.09	6.05	5.02	5.5	6.87	5.5	6.16	4.627	4.93	4.45	5.41	5.15	5.77	6.91	7.96	5.778	5.478	5.55	6.43
1	68	5.771	5.18	5.45	6.38	6.48	4.2	5.75	6.17	6.43	4.33	6.581	7.09	6.05	5.02	5.5	6.87	5.5	6.16	4.6	4.93	4.45	5.41	5.15	5.77	6.903	7.96	5.778	5.428	5.55	6.494
1	69	5.77	5.18	5.45	6.38	6.481	4.2	5.75	6.17	6.375	4.414	6.58	7.09	6.05	5.02	5.5	6.87	5.5	6.16	4.6	4.93	4.45	5.41	5.15	5.77	6.908	7.96	5.765	5.569	5.55	6.579
1	70	5.77	5.18	5.45	6.38	6.49	4.2	5.75	6.17	6.315	4.74	6.58	7.09	6.05	5.02	5.5	6.87	5.5	6.16	4.596	4.93	4.45	5.41	5.15	5.77	6.899	7.96	5.77	6.079	5.55	6.59
1	71	5.867	5.515	5.45	6.38	6.49	4.2	5.75	6.17	6.495	4.74	6.55	7.759	6.05	5.02	5.5	6.87	5.5	6.16	4.582	4.93	4.391	5.41	5.15	5.77	6.717	7.96	5.753	6.179	5.55	6.666
1	72	6.164	5.618	5.45	6.38	6.49	4.2	5.75	6.17	6.771	4.74	6.5	6.532	6.05	5.02	5.5	6.87	5.5	6.16	4.58	4.93	4.35	5.41	5.15	5.77	6.595	7.96	5.705	6.18	5.55	6.71
1	73	6.19	5.568	5.45	6.385	6.49	4.2	5.75	6.165	6.792	4.919	6.5	6.718	6.05	5.02	5.5	6.87	5.5	6.16	4.58	4.93	4.361	5.41	5.15	5.77	6.497	7.96	5.7	6.18	5.599	6.71
1	74	6.188	5.54	5.45	6.41	6.49	4.2	5.75	6.16	6.8	5.05	6.492	6.158	6.05	5.02	5.5	6.87	5.5	6.16	4.587	4.93	4.461	5.41	5.15	5.77	6.336	7.96	5.7	6.18	5.972	6.71
1	75	6.132	5.593	5.45	6.41	6.49	4.2	5.75	6.16	6.8	5.05	6.463	6.043	6.05	5.02	5.5	6.87	5.5	6.16	4.49	4.93	4.489	5.41	5.148	5.773	6.32	7.96	5.741	6.18	5.985	6.71
1	76	6.082	5.687	5.45	6.41	6.49	4.2	5.75	6.497	6.8	5.05	6.525	5.945	6.169	5.02	5.528	6.87	5.5	6.16	4.4	4.93	4.544	5.432	5.13	6.078	6.319	7.96	5.75	6.18	6.115	6.71
1	77	6.525	5.853	5.483	6.41	6.501	4.2	5.812	7.081	6.8	5.05	6.56	5.898	6.234	5.02	6.093	6.87	5.5	6.16	4.414	4.93	4.652	5.46	5.181	6.804	6.3	7.96	5.773	6.18	6.13	6.726
1	78	6.494	6.018	5.898	6.41	6.517	4.2	5.82	7.085	6.8	5.05	6.56	5.808	6.471	5.02	6.253	6.87	5.5	6.16	4.422	4.93	4.66	5.701	5.169	7.02	6.481	7.96	5.81	6.18	6.13	6.77
1	79	6.113	5.95	5.94	6.41	6.542	4.2	5.82	7.08	6.8	5.05	6.55	5.71	6.48	5.02	6.27	6.87	5.5	6.16	4.404	4.925	4.66	5.82	5.026	6.583	6.719	7.96	5.832	6.18	6.13	6.77
1	80	6.078	5.95	5.94	6.471	6.611	4.2	5.82	7.053	6.8	5.05	6.724	5.869	6.48	5.02	6.27	6.87	5.5	6.16	4.39	4.92	4.651	5.82	5.037	6.09	6.754	7.96	5.883	6.178	6.16	6.77
1	81	6.07	5.95	5.94	6.5	6.63	4.2	5.82	7.02	6.8	5.05	6.552	7.024	6.48	5.02	6.372	6.87	5.5	6.16	4.391	4.896	4.61	5.82	5.07	6.09	6.53	7.96	5.907	6.107	6.17	6.77
1	82	6.069	5.95	5.94	6.5	6.524	4.19	5.835	7.253	6.799	5.05	6.51	6.692	6.48	5.02	6.54	6.87	5.5	6.16	4.417	4.88	4.61	5.82	5.173	6.09	6.637	7.96	5.87	6.1	6.17	6.77
1	83	6.032	5.95	5.94	6.5	6.526	4.168	6.027	7.59	6.848	5.05	6.51	6.535	6.48	5.02	6.54	6.87	5.5	6.16	4.42	4.817	4.61	5.82	5.044	6.09	6.688	7.96	5.858	6.076	6.17	6.761
1	84	5.976	5.95	5.94	6.5	6.53	4.16	6.237	7.507	6.945	5.05	6.51	6.47	6.48	5.02	6.54	6.87	5.5	6.16	4.42	4.77	4.61	5.82	4.95	6.09	6.785	7.96	5.798	6.04	6.17	6.75
1	85	5.956	5.975	5.94	6.5	6.753	4.155	6.38	6.887	7.019	5.05	6.572	6.45	6.48	5.02	6.54	6.86	5.5	6.16	4.429	4.77	4.61	5.82	4.95	6.098	7.219	7.96	5.784	6.04	6.17	6.75
1	86	5.921	5.928	6.015	6.5	6.84	4.14	6.38	6.714	7.02	5.05	6.65	6.419	6.48	5.02	6.54	6.447	5.575	6.16	4.43	4.77	4.477	5.82	4.95	6.18	7.27	7.96	6.118	6.04	6.17	6.75
1	87	5.9	5.332	6.07	6.5	6.84	4.11	6.38	6.94	7.002	5.181	6.65	6.379	6.48	5.02	6.54	6.751	5.901	6.16	4.43	4.77	4.43	5.82	4.968	6.303	7.27	7.96	6.233	6.041	6.17	6.75
1	88	5.89	5.3	6.07	6.5	6.834	4.034	6.38	6.714	6.968	5.73	6.65	6.305	6.48	5.235	6.54	6.95	5.91	6.16	4.43	4.77	4.43	5.82	4.97	6.957	7.27	7.96	6.171	6.105	6.17	6.75
1	89	5.881	5.3	6.07	6.5	6.824	4.03	6.38	6.78	6.951	5.88	6.65	6.241	6.48	5.39	6.54	6.95	5.91	6.16	4.427	4.77	4.42	5.82	4.976	7.149	7.27	7.96	6.115	6.266	6.146	6.75
1	90	5.878	5.3	6.07	6.5	6.82	4.025	6.38	6.785	6.95	5.874	6.65	5.95	6.48	5.401	6.54	6.95	5.91	6.16	4.42	4.77	4.368	5.89	5.01	7.15	7.27	7.96	6.02	6.3	6.13	6.75
1	91	5.87	5.3	6.07	6.5	6.82	4.02	6.38	6.816	6.95	5.86	6.65	5.779	6.48	5.42	6.54	6.95	5.91	6.16	4.42	4.77	4.35	5.91	5.01	7.15	7.27	7.96	5.975	6.3	6.13	6.75
1	92	5.87	5.3	6.07	6.545	6.82	4.02	6.38	6.812	6.892	5.86	6.65	5.88	6.48	5.42	6.54	6.307	5.91	6.16	4.42	4.77	4.334	5.91	5.018	7.15	7.27	7.96	5.895	6.28	6.13	6.75
1	93	6.036	5.3	6.07	6.528	6.82	4.02	6.38	6.365	6.731	5.86	6.65	5.88	6.48	5.42	6.54	6.17	5.91	6.16	4.528	4.77	4.586	5.91	5.04	7	7.27	7.96	5.737	6.256	6.129	6.75
1	94	6.307	5.294	6.182	6.52	6.82	4.02	6.38	6.067	6.632	5.86	6.65	5.88	6.48	5.42	6.54	6.17	5.91	6.16	4.794	4.77	5.473	5.91	5.039	6.95	7.27	7.96	5.69	6.25	6.11	6.75
1	95	6.192	5.318	6.2	6.466	6.82	4.02	6.38	6.05	6.496	5.86	6.65	5.88	6.48	5.42	6.54	6.17	5.91	6.16	4.838	4.77	5.786	5.91	5.03	6.95	7.27	7.96	5.69	6.25	6.11	6.75
1	96	6.069	5.158	6.2	6.462	6.82	4.02	6.38	6.05	6.48	5.86	6.65	5.88	6.48	5.42	6.54	6.17	5.91	6.16	5.014	4.77	5.846	5.91	5.03	6.95	7.27	7.96	5.693	6.25	6.11	6.75
1	97	6.06	5.09	6.2	6.48	6.82	4.02	6.38	6.072	6.535	5.86	6.65	5.88	6.48	5.42	6.54	6.17	5.91	6.16	4.826	4.77	5.87	5.91	5.019	6.95	7.27	7.96	5.934	6.25	6.11	6.75
1	98	6.06	5.09	6.2	6.464	6.825	4.016	6.38	6.097	6.55	5.86	6.65	5.88	6.48	5.433	6.54	6.17	5.91	6.16	4.552	4.77	5.802	5.91	4.993	6.95	7.284	7.96	6.222	6.25	6.11	6.882
1	99	6.06	5.09	6.2	6.416	7.059	4.01	6.362	6.303	6.637	6.023	6.65	5.88	6.48	5.44	6.54	6.17	5.91	6.16	4.55	4.77	5.762	5.91	4.995	6.95	7.233	7.96	6.521	6.251	6.099	7.07
1	100	6.219	5.09	6.2	6.373	7.536	4.002	6.538	7.117	6.912	6.552	6.65	5.88	6.48	5.464	6.54	6.326	5.91	6.16	4.55	4.87	5.801	5.91	5	6.95	7.455	7.96	6.814	6.324	6.09	7.116
1	101	6.678	5.09	6.2	6.408	7.433	3.933	6.649	7.386	6.924	6.85	6.65	5.88	6.48	5.526	6.54	6.989	5.91	6.16	4.55	5.199	5.953	5.931	5.088	6.95	7.709	7.96	6.721	6.362	6.083	7.442
1	102	6.7	5.219	6.2	7.633	7.511	3.916	6.59	7.498	6.968	6.85	6.65	5.88	6.48	5.604	6.779	7.347	5.91	6.455	4.55	5.302	6.186	6.02	5.339	6.95	8.08	7.96	6.45	6.408	6.08	7.572
1	103	6.668	6.016	6.2	7.523	7.541	3.901	6.5	7.51	7.15	6.866	6.715	5.88	6.48	5.688	7.099	7.4	5.91	6.811	4.55	5.656	6.238	6.29	5.44	6.976	8.2	7.96	6.284	6.41	6.403	7.875
1	104	6.656	6.317	6.2	7.429	7.485	3.9	6.5	7.51	7.19	6.87	7.045	5.88	6.48	6.055	7.1	7.4	5.91	6.868	4.55	6.602	6.347	6.351	5.47	7.153	8.2	7.96	6.696	6.41	6.908	7.88
1	105	6.542	6.419	6.2	7.3	7.478	3.893	6.496	7.51	7.19	6.906	7.05	5.88	6.48	6.105	7.1	7.4	5.91	6.94	4.55	6.966	6.217	6.381	5.613	7.25	8.2	7.96	7.065	6.41	6.912	7.88
1	106	6.474	6.6	6.2	7.3	7.47	3.89	6.49	7.51	7.19	7.119	7.026	5.88	6.526	6.07	7.1	7.4	5.91	7.096	4.55	6.98	6.255	6.438	5.743	7.25	8.201	7.96	7.003	6.41	6.827	7.88
1	107	6.424	6.609	6.2	7.177	7.465	3.89	6.407	7.51	7.19	7.286	7	5.88	6.838	6.07	7.1	7.4	5.91	7.25	4.629	6.88	6.352	6.508	5.634	7.25	8.214	7.96	6.782	6.41	6.796	7.88
1	108	6.316	6.411	6.2	7.258	7.46	3.89	6.35	7.309	7.19	7.29	7.027	5.88	6.84	6.077	7.1	7.401	5.91	7.258	4.755	6.84	6.176	6.51	5.585	7.25	8.141	7.96	6.635	6.41	6.784	7.685
1	109	6.3	6.476	6.2	7.237	7.46	3.89	6.35	6.63	7.19	7.29	7.014	5.88	6.84	6.09	7.1	7.41	5.91	7.26	4.827	6.71	6.097	6.51	5.58	7.25	8.073	7.96	6.338	6.41	6.78	7.484
1	110	6.271	6.596	6.2	7.317	7.455	3.89	6.35	6.653	7.19	7.285	7.01	5.88	6.84	6.09	7.091	7.41	5.91	7.26	4.849	6.292	6.049	6.538	5.569	7.25	7.766	7.96	6.004	6.41	6.799	7.44
1	111	6.355	6.6	6.2	7.416	7.41	3.89	6.35	7.042	7.19	7.28	6.855	5.88	6.84	6.092	7.084	7.41	5.918	7.26	4.858	6.35	5.993	6.715	5.076	7.25	7.73	7.96	6.048	6.41	6.953	7.44
1	112	7.054	6.6	6.2	7.432	7.397	3.89	6.35	7.222	7.19	7.28	6.973	5.88	6.84	6.116	7.08	7.41	5.92	7.26	5.184	6.35	5.926	6.912	5.617	7.262	7.73	7.96	6.098	6.397	7.059	7.44
1	113	7.133	6.614	6.2	7.44	7.332	3.884	6.35	7	7.19	7.28	7.022	5.88	6.84	6.141	7.082	7.41	5.92	7.26	5.625	6.35	5.891	6.93	5.597	7.41	7.73	7.96	6.225	6.332	7.139	7.53
1	114	7.2	6.641	6.103	7.495	7.32	3.786	6.35	6.843	7.19	7.28	6.933	5.88	6.84	6.162	7.091	7.41	5.744	7.26	5.917	6.433	5.881	6.93	5.242	7.44	7.73	7.96	6.279	6.33	7.14	7.777
1	115	7.2	6.66	6.05	7.554	7.32	3.924	6.35	6.95	7.19	7.28	6.751	5.88	6.84	6.2	7.182	7.41	5.57	7.26	5.955	6.668	5.861	6.93	5.418	7.44	7.73	7.96	6.28	6.33	7.14	7.856
1	116	7.2	6.675	6.05	7.455	7.32	3.987	6.35	6.909	7.19	7.28	6.717	5.88	6.84	6.219	7.21	7.41	5.59	7.26	5.735	7.064	5.811	6.93	5.655	7.441	7.73	7.96	6.283	6.331	7.14	8.064
1	117	7.188	6.703	6.05	7.45	7.32	3.93	6.35	6.83	7.249	7.28	6.696	5.88	6.84	6.22	7.21	7.41	5.59	7.26	5.899	7.198	5.957	6.93	5.63	7.48	7.73	7.96	6.337	6.373	7.14	8.09
1	118	7.121	6.737	6.007	7.454	7.315	3.88	6.35	6.83	7.26	7.28	6.69	5.88	6.84	6.22	7.21	7.41	5.59	7.26	5.9	7.23	6.07	6.831	5.63	7.48	7.73	7.96	6.363	6.504	7.14	8.09
1	119	7.158	6.75	5.99	7.49	7.3	3.88	6.35	6.88	7.246	7.28	6.662	5.88	6.84	6.268	7.203	7.41	5.588	7.26	5.9	7.23	6.07	6.553	5.63	7.48	7.73	7.96	6.434	6.52	7.14	8.09
1	120	7.035	6.758	5.99	7.555	7.3	3.88	6.35	6.936	6.876	7.28	6.658	5.88	7.011	6.555	7.2	7.409	5.543	7.26	5.9	7.23	6.048	6.55	5.63	7.48	7.73	7.96	6.58	6.539	7.14	8.09
1	121	6.799	6.697	5.99	7.319	7.3	3.88	6.35	6.954	6.633	7.28	6.607	5.88	7.14	6.56	7.2	7.38	5.534	7.26	5.9	7.23	6.03	6.55	5.627	7.48	7.73	7.96	6.609	6.608	7.14	8.09
1	122	6.671	6.63	5.99	7.056	7.3	3.88	6.35	6.71	6.395	7.28	6.58	5.88	7.14	6.539	7.19	7.38	5.52	7.26	5.9	7.23	6.029	6.55	5.607	7.48	7.73	7.96	6.576	6.61	7.14	8.09
1	123	6.63	6.63	5.99	6.985	7.3	3.88	6.35	6.869	6.263	7.28	6.58	5.88	7.14	6.53	7.19	7.38	5.52	7.26	5.9	7.23	6.02	6.55	5.6	7.48	7.73	7.96	6.564	6.612	7.14	8.09
1	124	6.588	6.63	5.99	6.98	7.3	3.88	6.35	7.323	6.25	7.28	6.521	5.88	7.14	6.533	7.19	7.38	5.52	7.26	5.9	7.23	5.992	6.55	5.534	7.48	7.73	7.96	6.47	6.62	7.14	8.09
1	125	6.58	6.625	5.99	6.982	7.306	3.88	6.35	7.07	6.223	7.28	6.45	5.88	7.14	6.592	7.19	7.38	5.52	7.26	5.885	7.23	5.974	6.55	5.179	7.48	7.73	7.96	6.555	6.62	7.14	8.168
1	126	6.58	6.62	5.99	6.995	7.444	3.88	6.35	6.902	6.128	7.28	6.429	5.88	7.14	6.62	7.19	7.38	5.52	7.26	5.825	7.23	5.97	6.55	5.13	7.48	7.698	7.96	6.57	6.62	7.14	8.27
1	127	6.58	6.62	5.99	7.02	7.46	3.88	6.35	6.939	6.09	7.28	6.503	5.88	7.14	6.617	7.19	7.38	5.52	7.26	5.797	7.23	5.97	6.55	5.13	7.48	7.497	7.96	6.565	6.62	7.14	8.27
1	128	6.58	6.605	5.971	7.02	7.46	3.88	6.35	7.068	6.221	7.283	6.579	5.88	7.14	6.491	7.19	7.38	5.52	7.26	5.752	7.23	5.97	6.55	5.13	7.48	7.658	7.96	6.785	6.62	7.14	8.27
1	129	6.58	6.6	5.96	7.02	7.472	3.88	6.35	7.08	6.396	7.532	6.65	5.88	7.14	6.433	7.212	7.38	5.52	7.26	5.557	7.284	6.042	6.55	5.241	7.48	7.6	7.96	7.333	6.62	7.14	8.384
1	130	6.58	6.593	5.964	7.02	7.554	3.88	6.35	7.08	6.509	8.212	6.7	5.88	7.14	6.43	7.604	7.38	5.619	7.26	5.471	7.384	6.272	6.55	5.51	7.639	7.6	7.96	7.534	6.62	7.14	8.55
1	131	6.58	6.589	6.191	7.02	7.59	3.88	6.362	7.08	6.52	8.311	6.7	5.88	7.14	6.44	7.703	7.38	5.72	7.26	5.353	7.47	6.442	6.55	5.467	7.607	7.6	7.96	7.439	6.62	7.14	8.569
1	132	6.58	6.623	6.287	7.02	7.59	3.88	6.282	7.08	6.568	8.259	6.7	5.88	7.14	6.478	7.769	7.38	5.72	7.26	5.36	7.493	6.212	6.55	5.54	7.525	7.6	7.96	7.06	6.59	7.14	8.658
1	133	6.58	6.76	6.29	7.02	7.59	3.88	6.369	7.08	6.57	8.221	6.7	5.88	7.14	6.48	7.77	7.38	5.72	7.26	5.346	7.52	6.232	6.55	5.526	7.486	7.623	7.96	6.733	6.58	7.14	8.788
1	134	6.58	6.755	6.29	7.02	7.59	3.88	6.38	7.07	6.57	8.22	6.7	5.88	7.14	6.48	7.77	7.38	5.72	7.26	5.334	7.55	6.396	6.55	5.48	7.313	7.65	7.96	7.019	6.58	7.14	8.858
1	135	6.58	6.648	6.29	7.02	7.59	3.88	6.38	7.07	6.559	8.201	6.7	5.88	7.14	6.48	7.77	7.38	5.72	7.26	5.587	7.55	6.34	6.55	5.476	7.3	7.644	7.96	6.929	6.526	7.14	8.765
1	136	6.575	6.592	6.29	6.966	7.59	3.88	6.256	7.07	6.528	8.184	6.7	5.88	7.14	6.286	7.77	7.38	5.72	7.26	5.384	7.546	6.029	6.558	5.435	7.3	7.541	7.96	6.843	6.52	7.14	8.367
1	137	6.57	6.41	6.29	6.96	7.59	3.88	6.25	7.07	6.52	8.173	6.7	5.88	7.14	5.955	7.77	7.38	5.72	7.26	5.322	7.534	5.649	6.653	5.418	7.3	7.445	7.96	6.587	6.522	7.14	7.886
1	138	6.57	6.57	6.29	6.96	7.581	3.88	6.25	7.07	6.52	8.141	6.7	5.88	7.14	5.796	7.77	7.38	5.72	7.26	5.29	7.53	5.55	6.703	5.447	7.3	7.508	7.96	6.366	6.654	7.14	7.847
1	139	6.57	6.906	6.29	6.96	7.562	3.88	6.25	7.07	6.42	8.139	6.769	5.88	7.14	5.677	7.77	7.38	5.72	7.26	5.29	7.52	5.532	6.74	5.588	7.284	7.59	7.96	6.291	6.799	7.14	8.399
1	140	6.57	7.063	6.29	6.96	7.55	3.88	6.25	7.078	6.459	8.029	7.069	5.88	7.14	5.66	7.77	7.38	5.72	7.26	5.29	7.52	5.53	6.798	5.454	7.12	7.585	7.96	6.167	6.85	7.14	8.712
1	141	6.57	7.122	6.256	6.96	7.55	3.88	6.25	7.253	6.48	8.013	7.078	5.88	7.14	5.663	7.77	7.38	5.72	7.26	5.29	7.52	5.531	6.88	5.45	6.843	7.58	7.96	6.115	6.85	7.14	8.869
1	142	6.538	7.375	6.196	6.96	7.55	3.88	6.252	7.26	6.48	8.01	7.05	5.88	7.3	5.675	7.77	7.38	5.727	7.26	5.319	7.526	5.549	6.886	5.446	6.665	7.58	7.96	6.126	6.85	7.14	8.929
1	143	6.52	7.566	6.16	6.96	7.55	3.88	6.409	7.26	6.362	8.044	7.05	5.88	7.45	5.801	7.796	7.38	5.75	7.26	5.355	7.615	5.642	6.99	5.439	6.55	7.649	7.96	6.24	6.85	7.14	8.96
1	144	6.543	7.621	6.16	6.96	7.616	3.88	6.65	7.449	5.887	8.282	7.05	5.88	7.45	5.853	7.811	7.38	5.761	7.26	5.366	7.704	6.359	7	5.48	6.55	7.66	7.96	6.617	6.85	7.14	9
1	145	6.7	7.777	6.16	6.96	7.751	3.88	6.611	8.417	5.864	8.296	7.05	5.914	7.45	5.98	7.698	7.38	6.068	7.26	5.36	7.821	6.728	7	5.48	7.243	7.863	7.96	7.087	6.85	7.14	9
1	146	7.055	7.892	6.16	6.96	7.78	3.88	6.261	7.925	5.822	8.336	7.05	6.466	7.45	6.124	7.427	7.38	6.163	7.27	5.396	7.88	6.871	7	5.48	7.411	7.872	7.96	7.127	6.85	7.14	9
1	147	7.447	7.484	6.154	6.966	7.629	3.88	6.3	7.269	5.58	8.402	7.05	6.373	7.45	6.229	7.28	7.38	6.179	7.289	5.535	7.89	6.792	6.882	5.48	6.58	7.847	7.96	7.01	6.877	7.14	8.949
1	148	7.499	7.184	6.143	6.923	7.516	3.88	6.3	7.817	5.56	8.236	7.05	6.079	7.45	6.268	7.28	7.38	6.2	7.297	5.545	7.91	6.17	6.731	5.466	6.61	7.869	7.96	6.923	6.942	7.14	8.881
1	149	7.375	7.121	6.096	6.947	7.52	3.88	6.3	7.488	5.56	8.076	7.05	5.636	7.45	6.364	7.28	7.38	6.2	7.3	5.39	7.91	5.968	6.744	5.46	6.62	7.841	7.96	6.886	7.177	7.14	9
1	150	7.304	7.023	6.08	7.208	7.52	3.88	6.3	7.52	5.564	8.05	7.05	5.46	7.615	6.399	7.28	7.38	6.2	7.3	5.443	7.91	5.934	6.74	5.46	6.62	7.84	7.96	6.908	7.334	7.14	9
1	151	7.29	6.851	6.08	7.199	7.52	3.88	6.3	7.52	5.852	8.05	7.05	5.46	7.503	6.328	7.28	7.38	6.2	7.3	5.682	7.91	5.92	6.65	5.489	6.62	7.83	7.96	7.032	7.446	7.14	9
1	152	7.29	6.85	6.08	7.13	7.52	3.88	6.3	7.507	6.42	8.05	7.05	5.444	7.52	6.23	7.28	7.38	6.2	7.3	5.944	7.91	5.92	6.682	5.471	6.473	7.81	7.96	7.234	7.45	7.14	9
1	153	7.341	6.857	6.08	7.135	7.52	3.88	6.3	7.574	6.618	8.05	7.05	5.353	7.641	6.086	6.998	7.38	6.2	7.528	5.855	7.91	5.92	6.73	5.467	6.39	7.78	7.96	7.293	7.45	7.14	9
1	154	7.38	6.863	6.092	7.191	7.52	3.88	6.3	7.645	6.76	8.05	7.05	5.32	7.72	6.128	6.711	7.38	6.2	7.486	5.84	7.91	5.92	6.73	5.45	6.376	7.72	7.96	7.376	7.45	7.14	9
1	155	7.38	6.911	6.207	7.28	7.52	3.88	6.333	7.66	6.82	8.05	7.05	5.32	7.739	6.297	7.091	7.38	6.2	7.551	5.868	7.91	6.153	6.749	5.45	6.37	7.7	7.96	7.446	7.45	7.14	9
1	156	7.38	6.991	6.23	7.3	7.613	3.88	6.634	7.66	6.82	8.05	7.05	5.375	7.793	6.318	7.445	7.38	6.206	7.59	6.019	7.91	6.548	6.76	5.45	7.351	7.7	7.96	7.374	7.447	7.14	9
2	1	5	5	5	5	5	5	5	5	5	5	5	5	5	5	5	5	5	5	4.978	4.34	5	5	5.45	5	5	5	5	5	5	5
2	2	5	5	5	5	5	5	5	5	5.168	5	5	5	5	5	5	5	5	5	4.97	4.463	5	5	5.45	5	5	5	5	4.998	5	5.011
2	3	5	5.165	5	5	4.951	5	5.025	5	6.876	6.02	5	5	5	5	5	5	5	5	4.97	5.15	5	5	5.45	5	5	5.077	5	4.967	5	6.298
2	4	5	6.667	5	5	5.203	5.674	5.632	5	7.442	6.711	5.237	5	5.396	5.009	5.728	5	5	5	4.97	5.948	5	5	5.292	5.023	6.384	6.043	5	4.908	5	8.735
2	5	5.01	7.502	5	4.98	5.314	6.06	5.81	5	7.514	7.125	6.057	5	5.734	5.021	6.816	5.039	5	5	4.95	6.83	5.009	5	5.09	3.837	7.47	6.577	4.993	4.853	5	8.903
2	6	5.005	7.48	5.365	4.953	5.362	5.89	5.892	5	7.392	7.251	6.44	5	6.348	4.96	6.84	5.322	5	5	4.813	7.14	5.05	5	5.09	6.132	7.707	6.58	5.08	4.86	5	8.954
2	7	4.875	7.489	5.685	5.186	5.38	5.89	5.956	5	7.034	7.27	6.44	5	6.486	4.95	6.835	5.566	5	5	5	7.243	5.035	5	5.12	6.81	7.77	6.58	4.753	4.86	5.121	8.237
2	8	5.062	7.617	5.66	5.474	5.38	5.89	5.803	4.939	7.283	7.235	6.44	5	6.351	4.918	6.8	5.57	5	5	4.945	7.27	4.993	5	5.282	6.81	7.531	6.58	4.45	4.86	5.402	7.574
2	9	5.123	7.356	5.66	5.932	5.357	5.89	5.79	5.518	7.3	6.993	6.44	5	6.115	4.91	6.73	5.57	5	5.051	5.076	7.27	4.907	5	5.304	6.778	7.606	6.58	4.725	4.867	5.55	7.546
2	10	5.023	7.338	5.651	6.671	5.274	5.89	5.765	5.65	7.3	7.09	6.44	5	5.98	4.91	6.613	5.57	5	5.3	5.023	7.27	4.456	5	5.19	6.699	7.563	6.58	5.1	4.87	5.553	7.64
2	11	5.019	7.72	5.62	6.45	5.26	5.89	5.717	5.606	7.3	7.27	6.44	5.495	5.98	4.91	6.56	5.57	5	5.3	4.91	7.27	4.45	5	5.176	5.847	7.371	6.58	5.042	4.887	5.556	7.8
2	12	4.991	7.642	5.62	6.39	5.317	5.895	5.776	5.577	7.291	7.27	6.44	6.817	5.933	4.91	6.56	5.554	5	5.373	4.964	7.27	4.45	5	5.357	5.736	7.198	6.58	5.01	4.932	5.544	7.839
2	13	5.044	7.601	5.62	6.374	5.36	5.9	5.847	5.56	7.045	7.275	6.44	3.621	5.88	4.91	6.56	5.559	5	5.5	5.037	7.27	4.45	5	5.282	5.77	7.128	6.58	5.01	4.99	5.54	7.84
2	14	5.103	7.497	5.425	6.53	5.362	5.9	5.842	5.56	6.788	7.274	6.44	4.194	5.88	4.91	6.56	5.56	5	5.39	5.027	7.27	4.45	5	5.418	5.77	7.302	6.58	5.01	4.984	5.625	7.84
2	15	5.185	7.439	5.41	6.525	5.36	5.9	5.751	5.557	7.21	7.247	6.44	4.229	5.863	4.894	6.56	5.56	5.031	5.467	4.896	7.27	4.45	5	5.406	5.77	7.247	6.58	5.01	4.98	5.67	7.84
2	16	5.204	7.395	5.41	6.44	5.353	5.9	5.763	5.55	7.27	7.175	6.44	4.23	5.832	4.89	6.56	5.56	5.288	5.56	4.79	7.27	4.45	5.197	5.372	5.77	7.108	6.58	5.01	4.98	5.67	7.789
2	17	5.325	7.363	5.41	6.597	5.392	5.9	5.738	5.55	7.32	7.014	6.44	4.23	5.8	4.89	6.56	5.56	5.3	5.56	4.79	7.27	4.45	5.357	5.36	5.842	7.127	6.58	5.01	4.98	5.642	7.84
2	18	5.572	7.338	5.41	6.546	5.356	5.9	5.406	5.55	7.216	6.716	6.44	4.237	5.8	4.89	6.56	5.735	5.3	5.535	4.822	7.273	4.45	5.172	5.36	6.317	7.14	6.58	5.026	5.003	5.598	7.775
2	19	5.592	7.289	5.41	6.47	5.341	5.9	5.39	5.666	6.996	6.66	6.431	4.24	5.8	4.89	6.56	5.81	5.3	5.511	5.328	7.411	4.45	5.539	5.526	6.41	7.141	6.58	4.992	5.067	5.59	7.499
2	20	5.56	7.27	5.41	6.47	5.564	5.9	5.39	5.7	6.94	6.655	6.254	4.241	5.8	4.89	6.56	5.81	5.3	5.51	6.286	7.59	4.45	5.616	5.66	6.4	7.22	6.58	4.993	4.996	5.57	7.44
2	21	5.523	7.218	5.41	6.47	5.645	5.9	5.39	5.7	6.94	6.591	6.007	4.25	5.8	4.89	6.56	5.81	5.3	5.51	5.739	7.472	4.45	5.49	5.66	6.366	7.27	6.58	5.074	5.039	5.56	7.58
2	22	5.796	7.241	5.41	6.47	5.73	5.9	5.39	5.71	6.94	6.59	5.898	4.25	5.8	4.89	6.56	5.81	5.3	5.51	5.298	7.409	4.439	5.496	5.66	6.34	7.27	6.58	5.048	5.09	5.56	8.09
2	23	5.857	7.656	5.41	6.47	5.778	5.9	5.39	5.83	6.91	6.554	5.89	4.25	5.822	4.89	6.56	5.81	5.3	5.51	4.733	7.356	4.212	5.763	5.66	6.34	7.27	6.58	5.267	5.044	5.56	8.175
2	24	5.816	7.594	5.41	6.47	5.752	5.9	5.39	5.86	6.484	6.54	5.89	4.25	5.85	4.89	6.56	5.81	5.3	5.51	4.645	7.285	3.737	5.82	5.285	6.34	7.27	6.58	5.314	5.02	5.56	8.357
2	25	5.742	7.57	5.371	6.47	5.695	5.9	5.39	5.86	6.358	6.54	5.89	4.25	5.875	4.89	6.56	5.81	5.3	5.51	4.879	7.416	3.749	5.82	5.182	6.34	7.252	6.58	5.382	5.02	5.56	8.38
2	26	5.564	7.57	5.379	6.47	5.68	5.9	5.39	5.86	6.3	6.54	5.89	4.25	5.88	4.89	6.56	5.81	5.3	5.51	5.134	7.43	3.784	5.82	5.42	6.34	7.292	6.58	5.427	5.032	5.56	8.38
2	27	5.749	7.674	5.781	6.47	5.68	5.9	5.39	5.86	6.246	6.473	5.89	4.25	5.88	4.89	6.56	5.81	5.3	5.51	4.931	7.43	3.844	5.82	5.42	6.356	7.386	6.58	5.43	5.405	5.545	8.38
2	28	5.265	7.867	5.79	6.47	5.68	5.9	5.39	5.86	6.196	6.47	5.89	4.25	5.88	4.89	6.56	5.81	5.3	5.51	4.866	7.43	3.86	5.82	5.42	6.533	7.415	6.58	5.43	5.63	5.53	8.38
2	29	4.993	7.787	5.79	6.47	5.68	5.9	5.287	5.86	6.19	6.47	5.89	4.357	5.88	4.89	6.56	5.81	5.3	5.51	4.854	7.43	3.857	5.82	5.412	6.6	7.41	6.58	5.43	5.63	5.53	8.356
2	30	4.93	7.111	5.781	6.47	5.68	5.9	4.801	5.86	6.174	6.47	5.89	4.755	5.88	4.89	6.56	5.81	5.3	5.51	4.84	7.428	3.744	5.82	5.402	6.596	7.419	6.58	5.43	5.63	5.549	8.067
2	31	5.077	6.593	5.77	6.465	5.68	5.9	4.599	5.867	6.152	6.47	5.89	4.64	5.911	4.928	6.56	5.81	5.3	5.51	4.84	7.41	3.591	5.82	5.389	6.293	7.42	6.58	5.402	5.63	5.043	7.901
2	32	5.639	6.483	5.655	6.44	5.68	5.9	4.525	5.87	6.191	6.47	5.89	4.672	5.92	5.086	6.56	5.81	5.3	5.51	4.84	7.41	3.487	5.82	5.38	5.779	7.425	6.58	5.4	5.63	5.523	7.9
2	33	5.824	6.389	5.602	6.45	5.68	5.9	4.728	5.971	6.21	6.47	5.89	4.69	5.922	5.1	6.56	5.81	5.3	5.51	4.84	7.41	3.481	5.82	5.38	5.67	7.458	6.58	5.4	5.63	5.925	7.865
2	34	5.862	6.588	5.597	6.574	5.68	5.9	5.112	6.05	6.207	6.47	5.89	4.592	5.94	5.1	6.56	5.81	5.3	5.51	4.84	7.41	3.413	5.82	5.375	5.67	7.46	6.58	5.4	5.63	5.939	7.8
2	35	5.767	7.142	5.59	6.503	5.683	5.9	4.985	6.069	6.202	6.47	5.89	4.141	5.94	5.1	6.56	5.81	5.3	5.51	4.873	7.41	3.445	5.82	5.369	5.67	7.465	6.58	5.4	5.63	6.038	7.8
2	36	5.73	7.17	5.59	6.51	5.7	5.9	5.156	6.182	6.506	6.393	5.89	4.13	5.94	5.093	6.56	5.81	5.3	5.51	4.919	7.41	3.455	5.82	5.36	5.67	7.47	6.58	5.4	5.63	6.07	7.595
2	37	5.71	7.168	5.59	6.51	5.706	5.9	5.16	6.401	6.667	6.34	5.89	3.922	5.94	5.09	6.56	5.81	5.3	5.51	4.987	7.41	3.467	5.82	5.36	5.67	7.47	6.58	5.4	5.63	6.07	7.261
2	38	5.686	7.072	5.59	6.51	5.717	5.9	5.16	6.477	6.68	6.133	5.89	3.929	5.94	5.09	6.56	5.81	5.3	5.51	5.064	7.41	3.472	5.82	5.36	5.67	7.47	6.58	5.4	5.63	6.092	6.97
2	39	5.68	6.991	5.586	6.51	5.726	5.9	5.147	5.684	6.555	5.833	5.89	4.014	5.94	5.09	6.56	5.81	5.3	5.51	5.172	7.41	3.48	5.82	5.343	5.67	7.464	6.58	5.4	5.63	5.937	6.622
2	40	5.68	6.906	5.58	6.51	5.73	5.9	5.07	5.648	6.479	5.79	5.89	4.221	5.94	5.09	6.56	5.81	5.3	5.51	5.053	7.41	3.48	5.82	5.34	5.662	7.45	6.58	5.4	5.63	5.828	6.085
2	41	5.68	6.833	5.58	6.51	5.73	5.812	5	5.69	6.59	5.79	5.89	4.41	5.94	5.09	6.56	5.81	5.3	5.51	4.964	7.41	3.48	5.82	5.34	5.66	7.393	6.58	5.4	5.63	5.8	5.504
2	42	5.68	6.903	5.58	6.51	5.742	5.77	5	5.701	6.671	5.796	5.89	4.41	5.94	5.09	6.56	5.81	5.3	5.633	4.879	7.41	3.48	5.82	5.34	5.66	7.092	6.58	5.4	5.63	5.8	5.081
2	43	5.68	7.252	5.58	6.51	5.852	5.77	5	5.746	6.69	5.79	5.89	4.41	5.94	5.09	6.56	5.81	5.3	5.648	4.8	7.41	3.48	5.82	5.34	5.66	7.024	6.58	5.4	5.63	5.8	5.01
2	44	5.68	7.177	5.58	6.51	5.943	5.77	5	5.75	6.707	5.79	5.89	4.41	5.94	5.09	6.56	5.81	5.3	5.61	4.819	7.395	3.48	5.82	5.34	5.66	7.047	6.58	5.408	5.631	5.8	5.594
2	45	5.68	7.621	5.558	6.51	6.059	5.77	5	5.75	6.672	5.792	5.89	4.41	5.94	5.09	6.56	5.81	5.3	5.626	5.134	7.364	3.48	5.849	5.34	5.66	7.05	6.58	5.41	5.643	5.8	6.707
2	46	5.68	7.78	5.54	6.51	6.179	5.77	5	5.782	6.577	5.79	5.89	4.41	5.94	5.09	6.56	5.81	5.326	5.63	5.229	7.35	3.48	6.065	5.34	5.7	7.075	6.58	5.41	5.651	5.786	6.638
2	47	5.68	7.577	5.54	6.456	6.181	5.77	5	5.79	6.576	5.525	5.89	4.402	5.94	5.09	6.75	5.81	5.35	5.64	5.185	7.35	3.48	6.23	5.34	6.226	7.09	6.58	5.41	5.665	5.74	6.6
2	48	5.699	7.179	5.54	6.43	6.274	5.77	5	5.79	6.465	5.513	5.89	4.382	5.94	5.09	6.76	5.81	5.35	5.64	5.085	7.35	3.48	6.25	5.335	6.41	7.09	6.58	5.41	5.67	5.74	6.593
2	49	5.709	7.105	5.54	6.43	6.49	5.77	5	5.79	6.431	5.529	5.89	4.38	5.94	5.09	6.76	5.81	5.35	5.64	5.07	7.35	3.49	6.21	5.33	6.41	7.112	6.941	5.41	5.67	5.737	6.582
2	50	5.71	7.065	5.54	6.43	6.49	5.77	5	5.79	6.489	5.52	5.89	4.382	5.94	5.09	6.76	5.81	5.35	5.64	5.158	7.35	3.49	6.192	5.325	6.408	7.12	7.476	5.41	5.67	5.726	6.55
2	51	5.71	7.06	5.528	6.43	6.491	5.77	5	5.79	6.535	5.52	5.89	4.39	5.94	5.09	6.76	5.81	5.35	5.64	5.511	7.35	3.49	6.095	5.304	6.39	7.12	7.529	5.41	5.67	5.72	6.512
2	52	5.71	7.051	5.52	6.43	6.51	5.77	5	5.79	6.558	5.52	5.89	4.39	5.94	5.09	6.753	5.81	5.326	5.64	5.64	7.35	3.49	6.026	5.281	6.39	7.204	7.559	5.41	5.67	5.719	6.54
2	53	5.713	7.07	5.52	6.43	6.429	5.79	5	5.79	6.56	5.52	5.89	4.364	5.924	5.144	6.733	5.81	5.32	5.64	5.64	7.35	3.49	6.02	5.26	6.39	7.321	7.56	5.409	5.67	5.7	6.741
2	54	5.744	7.098	5.512	6.43	6.36	6.001	5	5.791	6.679	5.522	5.89	4.48	5.91	5.19	6.678	5.81	5.32	5.64	5.562	7.343	3.49	6.011	5.442	6.384	7.429	7.596	5.4	5.67	5.7	6.7
2	55	5.76	7.155	5.485	6.43	6.403	6.77	5	6.208	7.063	5.642	5.89	4.52	5.909	5.3	6.63	5.81	5.333	5.64	5.096	7.309	3.49	6	5.627	6.331	7.404	7.86	5.453	5.67	5.7	5.409
2	56	5.76	7.202	5.48	6.43	6.469	7.018	5	6.875	7.309	5.7	5.89	4.52	5.893	5.539	6.63	5.81	5.636	5.689	4.958	7.238	3.49	6.044	5.6	6.076	7.414	7.855	5.549	5.67	5.7	4.923
2	57	5.761	7.239	5.48	6.43	6.47	7.065	5	7.012	7.497	5.7	5.89	4.52	5.88	5.574	6.63	5.81	5.975	5.904	4.75	7.23	3.49	6.199	5.59	5.798	7.42	7.411	5.593	5.67	5.7	5.02
2	58	5.879	7.346	5.48	6.544	6.47	7.01	5	6.942	7.52	5.757	5.89	4.529	5.88	5.574	6.63	5.81	5.966	6.067	4.75	7.159	3.49	6.14	5.554	5.761	7.411	6.888	5.628	5.67	5.7	4.873
2	59	5.96	7.454	5.48	6.741	6.47	7.002	5	6.766	7.467	5.8	5.647	4.53	5.88	5.561	6.63	5.81	5.92	6.08	4.75	6.7	3.49	6.14	5.55	5.76	7.41	6.573	5.693	5.67	5.7	4.933
2	60	5.913	7.46	5.48	6.289	6.47	7	5	6.48	7.318	5.8	5.557	4.53	5.88	5.632	6.63	5.822	5.92	6.08	4.75	6.506	3.49	6.381	5.544	5.76	7.41	6.523	5.745	5.673	5.69	5.046
2	61	5.87	7.46	5.48	6.411	6.47	7	5	6.243	7.163	5.8	5.501	4.533	5.88	5.66	6.63	6.049	5.92	6.08	4.874	6.49	3.49	6.554	5.332	5.76	7.41	6.52	5.812	5.712	5.69	5.115
2	62	5.811	7.412	5.48	6.191	6.47	7.048	5	5.631	7.02	5.808	5.518	4.54	5.88	5.674	6.63	6.05	5.92	6.08	5.183	6.49	3.49	6.402	5.13	5.76	7.406	6.52	5.842	5.73	5.69	5.081
2	63	5.528	7.31	5.48	6.2	6.48	7.062	5	5.301	6.91	5.83	5.607	4.54	5.88	5.68	6.63	6.05	5.92	6.08	5.117	6.49	3.49	6.226	5.061	5.76	7.38	6.52	5.85	5.77	5.69	5.02
2	64	5.46	7.118	5.48	6.219	6.49	6.96	5	5.348	6.799	5.83	5.989	4.54	5.88	5.68	6.63	6.05	5.92	6.08	5.071	6.49	3.49	6.062	5.09	5.76	7.38	6.52	5.85	5.77	5.69	4.981
2	65	5.393	6.575	5.48	6.409	6.565	6.83	5	5.402	6.737	5.846	6.46	4.54	5.88	5.68	6.63	6.05	5.92	6.08	5.06	6.49	3.49	6.05	5.09	5.76	7.38	6.52	5.941	5.763	5.69	4.97
2	66	5.374	6.382	5.48	6.152	6.73	6.408	5	5.43	6.687	5.889	6.46	4.54	5.88	5.68	6.63	6.05	5.92	6.08	5.081	6.49	3.49	6.021	5.09	5.754	7.394	6.52	5.936	5.75	5.69	4.97
2	67	5.353	6.34	5.48	6.252	6.733	6.4	5	5.43	6.606	5.865	6.457	4.54	5.866	5.68	6.63	6.05	5.92	6.08	5.262	6.49	3.49	6	5.09	5.75	7.476	6.522	6.065	5.778	5.69	4.97
2	68	5.44	6.34	5.48	6.365	6.845	6.4	5	5.43	6.534	5.86	6.413	4.54	5.852	5.68	6.63	6.05	5.92	6.08	5.809	6.49	3.49	6	5.084	5.75	7.508	6.859	5.957	5.841	5.69	4.97
2	69	5.515	6.34	5.48	6.032	6.944	6.4	5	5.484	6.487	5.86	6.41	4.54	5.851	5.68	6.544	6.05	5.92	6.08	5.955	6.49	3.49	6	5.06	5.75	7.5	7.383	5.841	5.85	5.69	4.97
2	70	5.674	6.354	5.48	6.143	7	6.4	5	5.969	6.45	5.86	6.41	4.54	5.861	5.68	6.45	6.05	5.92	6.08	6.468	6.49	3.49	6	5.06	5.75	7.399	7.694	5.83	5.879	5.69	4.97
2	71	5.733	6.414	5.48	6.09	7.024	6.4	5	6.048	6.434	5.86	6.41	4.54	5.945	5.68	6.45	6.05	5.92	6.08	6.442	6.49	3.49	6	5.06	5.75	7.289	7.989	5.829	6.052	5.69	4.97
2	72	5.787	6.437	5.634	6.09	7.04	6.4	5	5.761	6.395	5.861	6.41	4.54	6.093	5.68	6.45	6.05	5.92	6.08	6.403	6.49	3.49	6	5.06	5.75	7.157	7.99	5.83	6.1	5.69	4.97
2	73	5.773	6.48	6.072	6.093	7.046	6.287	5	5.596	6.447	5.906	6.41	4.54	6.13	5.68	6.45	6.05	5.92	6.08	6.27	6.49	3.49	6	5.06	5.75	7.111	7.99	5.83	6.084	5.69	4.97
2	74	5.77	6.485	6.1	6.12	7.087	6.139	5	5.5	6.509	5.902	6.41	4.54	6.13	5.68	6.45	6.05	5.92	6.08	6.535	6.49	3.49	6	5.06	5.741	7.069	7.99	5.83	6.05	5.69	4.97
2	75	5.862	6.505	6.1	5.96	7.141	6.1	5	5.584	6.563	5.822	6.192	4.54	6.13	5.68	6.447	6.052	5.92	6.08	6.547	6.49	3.49	6	5.06	5.74	6.954	7.99	5.817	6.003	5.69	4.97
2	76	5.842	6.561	6.1	6.399	7.173	6.1	5	5.62	6.624	5.82	5.793	4.54	6.13	5.68	6.281	6.256	5.92	6.08	6.022	6.49	3.49	6	5.06	5.74	6.753	7.99	5.8	5.94	5.69	4.775
2	77	5.834	6.692	6.1	6.608	7.272	6.111	5	5.62	6.641	5.82	5.308	4.54	6.13	5.68	6.342	6.515	5.92	6.08	6.204	6.49	3.49	6	5.06	5.74	6.73	7.99	5.788	5.94	5.69	4.241
2	78	5.83	6.97	6.1	6.267	7.353	6.15	5	5.62	6.65	5.82	4.932	4.54	6.13	5.758	6.35	6.574	5.92	6.08	5.84	6.49	3.49	6	5.06	5.74	6.731	7.99	5.732	5.94	5.69	4.2
2	79	5.82	7.065	6.1	6.279	7.466	6.191	5	5.62	6.651	5.838	4.93	4.54	6.13	5.82	6.35	6.59	5.92	6.08	5.845	6.49	3.49	6	5.06	5.74	6.74	7.99	5.739	5.94	5.69	4.2
2	80	5.807	7.07	6.1	6.322	7.571	6.291	5	5.62	6.663	5.84	4.93	4.54	6.13	5.82	6.35	6.59	5.92	6.12	5.893	6.49	3.49	6	5.08	5.74	6.74	7.99	5.75	5.94	5.677	4.2
2	81	5.8	7.07	6.1	6.15	7.677	6.35	5	5.626	6.684	5.85	4.93	4.54	6.13	5.822	6.35	6.59	5.92	6.18	5.9	6.414	3.49	6	5.08	5.74	6.724	7.99	5.747	5.94	5.67	4.2
2	82	5.789	6.548	6.1	6.171	7.556	6.821	5	5.63	6.749	5.932	4.93	4.54	6.13	5.915	6.35	6.59	5.92	6.18	6.018	6.38	3.49	6	5.08	5.74	6.618	7.99	5.736	5.94	5.67	4.256
2	83	5.775	6.4	6.1	6.205	7.41	7.014	5	5.665	6.77	6.067	4.93	4.54	6.13	5.92	6.35	6.59	5.92	6.18	6.24	6.38	3.49	6	5.095	5.74	6.487	7.99	5.73	5.94	5.653	4.52
2	84	5.792	6.4	6.1	6.107	7.306	7.089	5.231	5.825	6.77	6.601	4.93	4.54	6.13	5.92	6.35	6.59	5.92	6.18	6.163	6.38	3.49	6	5.1	5.74	6.686	7.99	5.73	5.94	5.661	4.52
2	85	6.043	6.4	6.1	6.027	7.34	7.065	5.3	5.84	6.77	6.59	4.93	4.54	6.13	5.92	6.35	6.59	5.92	6.18	6.13	6.38	3.49	6	5.1	5.74	6.814	7.99	5.73	5.94	5.896	4.52
2	86	6.08	6.402	6.1	6.289	7.395	7.085	5.3	5.84	6.77	6.588	4.93	4.54	6.13	5.926	6.35	6.59	5.92	6.18	6.239	6.366	3.49	6	5.1	5.74	6.73	7.99	5.73	5.94	6.286	4.52
2	87	6.08	6.428	6.1	6.465	7.38	7.118	5.3	5.84	6.77	6.58	4.93	4.54	6.13	5.96	6.205	6.59	5.92	6.18	6.43	6.29	3.49	6	5.1	5.74	6.686	7.99	5.733	5.94	6.28	4.52
2	88	6.128	6.43	6.1	6.097	7.36	7.12	5.3	5.84	6.77	6.58	4.93	4.54	6.13	5.96	5.99	6.59	5.92	6.18	6.433	6.296	3.49	6	5.059	5.74	6.68	7.99	5.759	5.94	6.28	4.52
2	89	6.17	6.433	6.1	6.155	7.352	7.085	5.3	5.84	6.77	6.58	4.93	4.54	6.13	5.979	5.99	6.59	5.92	6.18	6.48	6.337	3.49	6	5.273	5.74	6.668	7.99	5.77	5.937	6.28	4.52
2	90	6.164	6.44	6.1	6.215	7.299	7.08	5.231	5.84	6.77	6.58	5.46	4.54	6.13	5.98	5.992	6.59	5.92	6.18	7.439	6.586	3.49	6	5.587	5.74	6.643	7.99	5.77	5.924	6.28	4.52
2	91	6.16	6.44	6.1	6.087	7.177	7.08	5.004	5.84	6.77	6.58	5.52	4.54	6.13	5.98	6.01	6.59	5.92	6.18	7.464	6.687	3.49	6	5.378	5.74	6.581	7.99	5.77	5.907	6.28	4.52
2	92	6.16	6.44	6.1	6.359	7.107	7.08	5	5.84	6.77	6.58	5.52	5.665	6.13	5.98	6.019	6.59	5.92	6.18	7.356	6.529	3.49	6	5.372	5.74	6.518	7.99	5.765	5.9	6.28	4.52
2	93	6.16	6.44	6.1	6.003	7.052	7.088	5	5.84	6.77	6.58	5.52	6.68	6.13	6.025	6.02	6.59	5.92	6.18	7.33	6.5	3.49	6	5.377	5.755	6.51	7.99	5.741	5.899	6.282	4.52
2	94	6.161	6.44	6.1	6.349	7.016	7.14	5	5.84	6.77	6.58	5.52	6.68	6.13	6.039	6.02	6.59	5.92	6.18	7.398	6.5	3.49	6	5.326	6.239	6.51	7.99	5.73	5.886	6.29	4.52
2	95	6.199	6.44	6.1	6.3	7.01	7.238	5	5.84	6.77	6.58	5.52	6.68	6.13	6.01	6.02	6.59	5.92	6.18	7.521	6.5	3.49	6	5.16	6.624	6.51	7.99	5.73	5.861	6.29	4.52
2	96	6.2	6.44	6.1	6.283	7.01	7.327	5	5.84	6.77	6.58	5.52	6.68	6.13	6.01	6.02	6.59	5.92	6.18	7.53	6.5	3.49	6	5.16	6.643	6.703	7.99	5.73	5.822	6.29	4.52
2	97	6.2	6.44	6.1	6.236	7.014	7.546	5	5.84	6.77	6.58	5.52	6.68	6.13	6.01	6.02	6.59	5.92	6.18	7.597	6.5	3.49	6	5.16	6.57	6.833	7.952	5.73	5.8	6.29	4.52
2	98	6.2	6.44	6.1	6.192	7.144	7.647	5	5.84	6.77	6.58	5.52	6.68	6.13	6.01	6.051	6.603	5.92	6.18	7.599	6.5	3.49	6	5.16	6.543	6.992	7.95	5.73	5.8	6.29	4.52
2	99	6.207	6.44	6.1	6.201	7.171	7.66	5	5.84	6.77	6.58	5.52	6.68	6.13	6.013	6.06	6.648	5.92	6.18	7.448	6.5	3.49	6	5.16	6.563	6.977	7.942	5.734	5.8	6.29	4.52
2	100	6.22	6.456	6.1	6.288	7.18	7.653	5	5.84	6.778	6.58	5.52	6.68	6.264	6.043	6.06	6.68	5.92	6.18	7.359	6.5	3.509	6	5.16	6.59	6.96	7.93	5.746	5.855	6.29	4.52
2	101	6.22	6.781	6.1	6.262	7.18	7.63	5	5.84	6.856	6.58	5.52	6.68	6.537	6.06	6.06	6.68	5.92	6.18	7.272	6.5	3.903	6	5.141	6.596	6.945	7.93	5.747	5.91	6.29	4.52
2	102	6.22	6.989	6.1	6.265	7.18	7.63	5	5.869	6.385	6.58	5.52	6.68	6.54	6.06	6.06	6.68	5.92	6.18	7.19	6.5	4.034	6	5.151	6.6	6.874	7.93	5.79	5.91	6.29	4.52
2	103	6.22	7.007	6.1	6.408	7.18	7.63	5	5.91	6.096	6.58	5.52	6.68	6.54	6.06	6.035	6.68	5.92	6.18	7.081	6.5	4.149	6	5.16	6.629	6.87	7.93	5.81	5.91	6.29	4.52
2	104	6.22	7.03	6.1	6.264	7.18	7.63	5	5.748	6.011	6.58	5.508	6.68	6.54	6.06	5.741	6.68	5.92	6.18	6.903	6.5	4.15	6	5.16	6.72	6.821	7.93	5.81	5.935	6.273	4.52
2	105	6.22	7.03	6.1	6.101	7.18	7.63	5	5.506	5.99	6.571	5.363	6.68	6.695	6.06	5.638	6.68	5.92	6.18	6.923	6.5	4.215	6	5.16	6.979	6.726	7.93	5.829	6.037	6.25	4.52
2	106	6.22	7.03	6.1	6.125	7.18	7.63	5	5.672	5.984	6.55	5.114	6.68	6.77	6.06	5.751	6.68	5.92	6.18	6.947	6.488	4.503	6	5.16	7.183	6.69	7.93	5.849	6.09	6.25	4.52
2	107	6.241	7.03	6.117	6.061	7.18	7.63	5	5.715	5.977	6.55	4.617	6.68	6.77	6.072	5.81	6.68	5.92	6.18	6.878	6.456	4.661	6	5.16	7.321	6.624	7.93	5.85	6.09	6.25	4.52
2	108	6.45	7.03	6.269	5.968	7.18	7.63	5	5.579	5.965	6.55	4.51	6.68	6.77	6.13	5.81	6.68	5.92	6.18	7.042	6.448	5.082	6	5.16	7.331	6.592	7.93	5.856	6.076	6.236	4.52
2	109	6.61	7.03	6.27	6.213	7.18	7.63	5	5.56	6.176	6.55	4.51	6.68	6.77	6.13	5.81	6.68	5.92	6.18	7.11	6.423	5.14	6	5.16	7.34	6.59	7.93	5.865	6.05	6.23	4.52
2	110	6.61	7.08	6.27	6.506	7.18	7.63	5	5.58	6.761	6.55	4.51	6.68	6.77	6.13	5.81	6.68	5.92	6.261	7.11	6.384	5.228	6	5.16	7.34	6.59	7.93	5.87	6.242	6.228	4.52
2	111	6.61	7.341	6.27	6.659	7.18	7.63	5	5.776	6.45	6.55	4.398	6.68	6.77	6.13	5.81	6.68	5.92	6.38	7.12	6.385	5.32	6	5.16	7.34	6.602	7.93	5.879	6.664	6.2	4.52
2	112	6.61	7.524	6.27	6.698	7.184	7.63	5	5.614	6.515	6.55	3.927	6.68	6.77	6.13	5.81	6.68	5.918	6.38	7.148	6.663	5.41	6	5.16	7.34	6.548	7.92	5.905	6.98	6.2	4.451
2	113	6.619	7.55	6.27	6.71	7.19	7.63	5	5.443	6.572	6.55	3.88	6.68	6.77	6.13	5.81	6.68	5.732	6.38	7.147	6.953	5.41	6	5.16	7.185	6.572	7.922	5.91	6.883	6.2	4.282
2	114	6.62	7.55	6.27	6.49	7.19	7.63	5	5.439	6.704	6.55	3.88	6.68	6.77	6.13	5.81	6.68	5.68	6.313	7.13	6.954	5.407	6.33	5.16	6.954	6.833	7.97	5.943	6.88	6.2	4.24
2	115	6.62	7.55	6.27	6.537	7.19	7.594	5	5.819	7.014	6.55	3.88	6.68	6.77	6.13	5.811	6.68	5.547	6.28	7.158	6.95	5.339	6.48	5.16	6.872	7.031	7.97	5.95	6.866	6.2	4.238
2	116	6.62	7.586	6.27	6.67	7.19	7.58	5	6.612	7.039	6.55	3.88	6.68	6.77	6.13	5.82	6.68	5.441	6.28	7.155	6.95	4.987	6.48	5.16	6.823	7.05	7.97	5.95	6.84	6.2	4.209
2	117	6.62	7.639	6.27	6.625	7.19	7.58	5	7.05	6.887	6.55	3.88	6.68	6.77	6.164	5.941	6.68	5.44	6.375	7.035	6.95	4.939	6.48	5.16	6.78	7.023	7.97	5.95	6.815	6.2	4.19
2	118	6.62	7.649	6.27	6.703	7.19	7.58	5	7.09	6.637	6.55	3.88	6.68	6.77	6.259	6.768	6.68	5.44	6.358	7.02	6.67	4.93	6.48	5.16	6.775	7.048	7.97	5.959	6.514	6.2	4.19
2	119	6.62	7.65	6.284	6.744	7.19	7.58	5	7.292	6.2	6.55	3.88	6.68	6.77	6.29	6.92	6.68	5.44	6.37	7.02	6.56	4.93	6.48	5.16	6.766	7.07	7.97	5.964	6.206	6.2	4.182
2	120	6.62	7.632	6.47	6.802	7.19	7.58	5	7.14	6.351	6.55	3.88	6.68	6.77	6.29	6.92	6.68	5.44	6.37	7.02	6.56	4.93	6.48	5.16	6.671	7.07	7.935	5.97	6.491	6.2	4.17
2	121	6.616	7.63	6.48	6.833	7.192	7.58	5	5.875	6.815	6.55	3.88	6.68	6.77	6.3	6.914	6.743	5.44	6.412	7.036	6.56	4.93	6.48	5.16	6.539	7.07	7.8	5.97	6.601	6.2	4.221
2	122	6.61	7.693	6.48	6.931	7.238	7.58	5	6.432	6.981	6.55	3.88	6.68	6.77	6.319	6.91	6.953	5.44	6.43	7.053	6.582	4.982	6.48	5.198	6.477	7.054	7.8	6.01	6.614	6.2	4.27
2	123	6.61	7.8	6.48	6.867	7.38	7.524	5	6.722	7.016	6.55	3.88	6.68	6.77	6.32	6.91	7.04	5.44	6.43	7.082	6.708	5.055	6.48	5.2	7.008	7.099	7.8	6.069	6.521	6.2	4.27
2	124	6.61	7.709	6.48	6.686	7.49	7.315	5	6.68	7.02	6.55	3.88	6.68	6.77	6.32	6.91	7.04	5.44	6.43	7.273	6.858	5.242	6.48	5.19	7.416	7.154	7.8	6.124	6.52	6.2	4.315
2	125	6.61	7.568	6.48	6.637	7.63	7.2	5	6.69	7.02	6.489	3.887	6.558	6.77	6.32	6.91	7.04	5.473	6.43	7.419	6.92	5.614	6.48	5.19	7.489	7.148	7.918	6.165	6.52	6.197	5.28
2	126	6.61	7.449	6.48	6.566	7.544	7.205	5	6.725	7.02	6.115	3.98	4.782	6.77	6.32	6.91	7.04	5.87	6.43	7.502	6.993	5.862	6.359	5.19	7.5	7.188	7.93	6.18	6.513	6.16	5.818
2	127	6.61	7.424	6.48	6.52	7.48	7.307	5	6.73	7.02	5.836	3.984	4.45	6.77	6.32	6.91	7.04	5.978	6.43	7.52	7.242	5.992	6.201	5.19	7.5	7.295	7.93	6.18	6.436	6.149	5.82
2	128	6.61	7.4	6.48	6.52	7.48	7.31	5	6.73	7.02	5.81	4.057	4.45	6.77	6.32	6.91	7.04	6.05	6.43	7.52	7.27	6.06	6.176	5.19	7.514	7.31	7.93	6.18	6.4	6.133	5.82
2	129	6.603	7.367	6.48	6.52	7.48	7.31	5	6.73	7.02	5.81	4.2	4.45	6.77	6.32	6.91	7.04	6.056	6.43	7.52	7.27	5.928	6.16	5.19	7.52	7.316	7.946	6.18	6.4	6.842	5.82
2	130	6.6	7.357	6.48	6.539	7.48	7.31	5	6.73	7.02	5.81	4.2	4.45	6.77	6.32	6.91	7.04	6.06	6.411	7.52	7.27	5.893	6.139	5.19	7.52	7.28	8	6.18	6.4	7.07	5.82
2	131	6.6	7.324	6.48	6.319	7.48	7.31	5	6.73	7.02	5.81	4.2	4.45	6.77	6.32	6.91	7.04	6.06	6.4	7.52	7.27	6.034	6.015	5.19	7.52	7.24	8	6.18	6.4	7.07	5.82
2	132	6.6	7.3	6.48	6.326	7.475	7.31	5	6.73	6.996	5.81	4.2	4.45	6.782	6.322	6.909	7.04	6.06	6.4	7.365	7.26	6.116	5.903	5.19	7.52	7.24	8	6.272	6.4	7.07	5.82
2	133	6.605	7.297	6.48	6.506	7.47	7.31	5	6.73	6.848	5.81	4.2	4.45	6.826	6.33	6.895	7.04	6.06	6.4	7.16	7.194	6.188	5.871	5.19	7.52	7.24	8	6.513	6.4	7.07	5.82
2	134	6.74	7.279	6.48	6.372	7.47	7.31	5	6.73	6.679	5.81	4.2	4.45	6.879	6.33	6.89	7.04	6.06	6.4	7.05	7.129	6.207	5.87	5.193	7.52	7.24	8	6.561	6.4	7.07	5.82
2	135	6.73	7.27	6.48	6.567	7.47	7.31	5	6.784	6.582	5.81	4.2	4.45	6.88	6.33	6.89	7.04	6.06	6.4	7.031	6.892	6.307	5.821	5.2	7.52	7.24	8	6.64	6.4	7.07	5.82
2	136	6.73	7.28	6.48	6.571	7.47	7.31	5	6.929	6.54	5.81	4.2	4.45	6.88	6.33	6.89	7.04	6.06	6.4	6.966	6.714	6.074	5.77	5.2	7.52	7.276	8	6.697	6.4	7.07	5.82
2	137	6.73	7.341	6.48	6.484	7.47	7.31	5	6.93	6.472	5.81	4.2	4.45	6.88	6.33	6.89	7.178	6.013	6.4	6.953	6.429	5.852	5.761	5.2	7.52	7.319	8	6.725	6.4	7.062	5.82
2	138	6.715	7.339	6.48	6.49	7.469	7.306	5	6.93	6.46	5.81	4.2	4.45	6.88	6.33	6.89	7.296	5.886	6.4	6.98	6.389	5.671	5.735	5.229	7.52	7.301	8	6.77	6.399	7.044	5.82
2	139	6.621	7.261	6.48	6.486	7.481	7.375	5	6.906	6.46	5.822	4.2	4.45	6.88	6.33	6.89	7.232	5.87	6.407	7.06	6.41	5.633	5.73	5.224	7.52	7.3	8	6.765	6.327	7.04	5.82
2	140	6.542	7.229	6.48	6.518	7.519	7.732	5	7	6.46	5.85	4.2	4.45	6.88	6.33	6.89	7.21	5.87	6.41	7.037	6.256	5.295	5.73	5.22	7.531	7.3	8	6.76	6.27	7.034	5.82
2	141	6.53	7.2	6.48	6.575	7.51	7.8	5	6.99	6.461	5.85	4.2	4.45	6.88	6.33	6.89	7.21	5.887	6.41	7.365	6.038	5.069	5.73	5.22	7.762	7.3	8	6.76	6.27	6.982	5.82
2	142	6.53	7.18	6.48	6.646	7.51	7.786	5	5.731	6.476	5.85	4.2	4.45	6.88	6.33	6.89	7.21	5.91	6.41	7.654	5.993	4.761	5.73	5.218	7.895	7.3	8	6.745	6.265	6.98	5.82
2	143	6.53	7.224	6.48	6.598	7.51	7.77	5	6.336	6.48	5.85	4.2	4.45	6.88	6.33	6.89	7.21	5.91	6.41	7.672	5.953	4.306	5.73	5.2	7.901	7.361	8	6.723	6.24	6.98	5.82
2	144	6.53	7.431	6.48	6.214	7.51	7.77	5	6.311	6.48	5.85	4.2	4.45	6.88	6.33	6.89	7.21	5.91	6.41	7.778	5.931	4.272	5.72	5.227	7.9	7.394	8	6.659	6.218	6.98	5.82
2	145	6.53	7.319	6.48	5.942	7.51	7.77	5	6.249	6.498	5.85	4.2	4.45	6.88	6.33	6.89	7.21	5.91	6.41	7.418	5.912	4.072	5.72	5.228	7.9	7.392	8	6.563	6.182	6.98	5.82
2	146	6.53	7.259	6.48	5.92	7.51	7.768	5	6.23	6.373	5.929	4.2	4.45	6.88	6.33	6.89	7.21	5.91	6.41	7.51	6.064	4.313	5.695	5.22	7.9	7.364	8	6.52	6.14	6.981	5.82
2	147	6.53	7.25	6.48	6.041	7.51	7.75	5	6.25	6.271	6.146	4.2	4.45	6.88	6.33	6.89	7.21	5.91	6.41	7.59	6.37	4.522	5.68	5.22	7.9	7.36	8	6.492	6.14	6.99	5.82
2	148	6.53	7.242	6.48	6.007	7.51	7.75	5	6.372	6.27	6.326	4.2	4.45	6.88	6.33	6.89	7.21	5.91	6.41	7.59	6.547	4.222	5.68	5.219	7.9	7.35	8	6.46	6.14	6.985	5.82
2	149	6.53	7.23	6.48	6.021	7.51	7.75	5	6.52	6.316	6.34	4.2	4.45	6.88	6.33	6.89	7.21	5.89	6.435	7.59	6.55	3.958	5.68	5.331	7.9	7.35	8	6.46	6.14	6.98	5.82
2	150	6.53	7.228	6.48	5.954	7.51	7.75	5	6.733	6.33	6.34	4.087	4.45	6.88	6.33	6.89	7.21	5.755	6.45	7.563	6.55	3.97	5.68	5.524	7.9	7.327	8	6.451	6.14	6.98	5.82
2	151	6.53	7.194	6.48	6.029	7.51	7.75	5	6.74	6.337	6.34	3.79	4.45	6.88	6.33	6.89	7.21	5.75	6.45	7.444	6.55	3.965	5.68	5.39	7.9	7.37	8	6.43	6.159	6.975	5.82
2	152	6.53	7.133	6.48	6.016	7.51	7.747	5	6.74	6.38	6.393	3.79	4.45	6.88	6.33	6.89	7.21	5.75	6.45	7.38	6.55	4.314	5.68	5.491	7.9	7.439	8	6.43	6.331	6.97	5.82
2	153	6.53	7.503	6.48	6.155	7.51	7.74	5	6.74	6.398	6.76	3.79	4.45	6.879	6.33	6.89	7.21	5.75	6.45	7.38	6.55	4.436	5.68	5.5	7.892	7.266	8	6.43	6.428	6.97	5.82
2	154	6.514	7.491	6.48	6.181	7.51	7.708	5	6.74	6.45	6.91	3.79	4.45	6.85	6.337	6.89	7.21	5.698	6.45	7.349	6.55	4.677	5.672	5.414	7.88	7.04	8	6.411	6.44	6.958	5.82
2	155	6.51	7.292	6.48	6.173	7.51	7.452	5	6.74	6.45	6.91	3.787	4.45	6.84	6.34	6.89	7.21	5.638	6.45	7.27	6.55	4.746	5.595	5.374	7.88	6.879	8	6.456	6.44	6.95	5.82
2	156	6.51	7.152	6.48	6.165	7.51	7.231	5	6.74	6.503	6.91	3.667	4.45	6.84	6.34	6.89	7.21	5.624	6.45	7.26	6.55	4.858	5.58	5.567	7.87	6.898	8	6.47	6.44	6.95	5.82
2	157	6.51	7.041	6.48	6.189	7.51	7.23	5	6.74	6.532	6.91	3.63	4.45	6.84	6.34	6.89	7.21	5.558	6.473	7.26	6.55	5.144	5.58	5.356	7.87	6.92	8	6.47	6.44	6.95	5.82
2	158	6.51	7.029	6.48	6.23	7.51	7.23	5	6.968	6.59	6.91	3.63	4.45	6.84	6.34	6.89	7.21	5.518	6.55	7.26	6.55	5.424	5.58	5.192	7.87	6.92	8	6.47	6.44	6.95	5.82
2	159	6.51	6.897	6.48	6.207	7.51	7.23	5	7.133	6.59	6.91	3.63	4.45	6.831	6.34	6.89	7.21	5.195	6.56	7.26	6.55	5.629	5.58	5.14	7.87	6.926	8	6.47	6.44	6.95	5.82
2	160	6.51	6.741	6.48	6.197	7.51	7.23	5	7.335	6.59	6.91	4.036	4.45	6.83	6.34	6.888	7.21	5.012	6.594	7.261	6.55	5.62	5.58	5.184	7.87	6.936	8	6.469	6.44	6.95	5.82
2	161	6.51	6.67	6.48	6.04	7.51	7.23	5	7.509	6.59	6.91	4.98	4.45	6.808	6.34	6.48	7.21	4.97	6.709	7.286	6.55	5.552	5.58	5.19	7.87	6.896	8	6.447	6.44	6.95	5.82
2	162	6.504	6.649	6.48	5.9	7.51	7.23	5	7.55	6.59	6.91	4.98	4.45	6.8	6.34	6.183	7.21	4.97	6.71	7.323	6.55	5.524	5.58	5.19	7.87	6.911	8	6.44	6.44	6.95	5.82
2	163	6.493	6.617	6.48	6.081	7.489	7.23	5	7.55	6.59	6.91	5.066	4.45	6.8	6.34	6.17	7.21	4.97	6.71	7.369	6.55	5.348	5.58	5.19	7.87	6.96	8	6.44	6.44	6.95	5.82
2	164	6.478	6.61	6.48	6.064	7.467	7.23	5	7.55	6.59	6.91	4.934	4.45	6.8	6.34	6.114	7.21	4.97	6.71	7.37	6.55	5.285	5.58	5.164	7.87	6.956	8	6.44	6.44	6.95	5.82
2	165	6.47	6.585	6.48	5.992	7.46	7.23	5	7.55	6.59	6.906	4.654	4.45	6.8	6.34	6.003	7.21	4.97	6.715	7.373	6.55	5.409	5.58	5.14	7.87	6.95	8	6.44	6.44	6.932	5.82
2	166	6.46	6.586	6.48	5.955	7.46	7.23	5	7.55	6.59	6.87	4.52	4.45	6.801	6.34	5.964	7.21	4.97	6.73	7.403	6.55	5.05	5.58	5.14	7.87	6.947	8	6.44	6.44	6.92	5.82
2	167	6.46	6.601	6.48	5.968	7.45	7.23	5	7.472	6.59	6.689	4.504	4.45	6.818	6.34	5.807	7.21	4.97	6.73	7.41	6.55	5.03	5.58	5.14	7.87	6.92	8	6.44	6.44	6.832	5.82
2	168	6.46	6.653	6.48	6.115	7.442	7.23	5	7.132	6.59	6.6	4.427	4.45	6.83	6.34	5.8	7.21	4.97	6.73	7.41	6.55	5.03	5.58	5.14	7.805	6.92	8	6.442	6.44	6.515	5.82
2	169	6.46	6.688	6.48	6.02	7.437	7.23	5	6.969	6.59	6.441	4.224	4.45	6.83	6.34	5.8	7.21	4.97	6.73	7.381	6.55	5.03	5.58	5.14	7.13	6.903	8	6.48	6.449	6.444	5.82
2	170	6.46	6.7	6.48	5.95	7.43	7.23	5	6.94	6.593	6.375	4.172	4.45	6.83	6.34	5.8	7.21	4.97	6.73	7.332	6.55	5.03	5.471	5.14	6.859	6.77	8	6.511	6.527	6.45	5.82
2	171	6.46	6.7	6.48	6.12	7.43	7.23	5	6.94	6.63	6.294	4.194	4.45	6.83	6.34	5.8	7.21	4.97	6.73	7.315	6.55	5.003	5.46	5.14	6.897	6.81	8	6.494	6.53	6.45	5.82
2	172	6.46	6.7	6.484	6.102	7.43	7.23	5	6.94	6.63	6.292	4.21	4.45	6.826	6.34	5.8	7.21	4.97	6.73	7.459	6.55	4.938	5.46	5.14	6.91	6.813	8	6.48	6.53	6.45	5.82
3	1	5	5	5	5.01	5	5	5	5	5	5	5	5	5	5	5	5	5	5	4.966	5	5	5	5	5	5	5	5	4.991	5	5
3	2	5	5	5	5.01	5	5	5	5	5	5	5	5	5	5.007	5	4.992	5	5	4.901	5	5	5	5	5	5	5	5	4.989	5	5
3	3	5	5.232	5	5.01	5	5	5	5	5.043	5.008	5	5	5.041	5.134	5	4.96	5	5	4.856	5	4.881	5	5	5	5	5	5	4.98	5	5
3	4	5.016	6.431	5	4.698	5.055	5	5.211	5.088	6.256	5.122	5	5	5.126	5.16	5	4.96	5	5	4.751	5	3.297	5	5.005	5	5	5	4.995	4.98	5	5
3	5	5.02	6.806	5	4.336	5.231	4.994	5.55	5.704	6.678	5.261	5	4.827	5.183	5.16	5	4.96	5	5	5.028	5.261	2.476	5	5.02	5	5.216	5.005	4.99	4.976	5.002	5
3	6	4.925	6.805	5	3.861	5.271	4.99	5.55	6.491	6.898	5.507	6.69	4.82	5.05	5.077	5	4.96	5	5	5.119	5.949	2.386	5	5.052	5	5.511	5.442	4.981	4.93	5.034	5.214
3	7	4.9	6.714	5	3.307	5.197	4.99	5.55	6.669	7.165	5.805	6.059	4.88	4.867	5.02	5	4.96	5	5	4.785	6.671	2.333	5	5.09	5	5.132	5.665	5.018	4.912	4.881	5.884
3	8	4.9	6.704	4.913	3.003	5.363	4.985	5.567	6.324	7.391	5.8	6.379	4.88	4.91	5.02	5	4.96	5	5	4.779	7.121	2.528	5	5.091	5	5.161	5.702	4.87	4.92	4.853	5.782
3	9	5	6.632	4.88	3.416	5.468	4.98	5.13	5.619	7.299	5.8	6.26	5.465	4.91	5.018	5	4.96	5	5	4.624	7.197	3.072	5	5.1	5	5.297	5.724	4.851	4.917	4.852	5.7
3	10	5.05	6.446	4.88	3.577	5.558	4.98	5.287	5.359	7.149	5.8	6.26	5.524	4.91	5.023	5	4.96	5	5	4.509	7.183	2.718	5	5.1	5	5.324	5.543	5	4.934	4.86	5.7
3	11	5.058	6.273	4.88	3.67	5.779	4.974	5.379	5.188	6.842	5.8	6.26	4.946	4.91	5.421	5	4.96	5	5	4.391	7.058	3.241	4.985	5.134	5	5.484	5.25	5	4.963	4.86	5.7
3	12	5.08	6.189	4.88	3.69	5.335	4.97	5.37	5.761	6.509	5.8	6.26	5.253	4.91	5.49	5	4.96	5	5	4.226	6.985	3.77	4.698	5.17	5	5.56	4.832	5	4.887	4.86	5.7
3	13	5.069	6.137	4.88	3.69	5.388	4.97	5.398	6.15	6.315	5.8	6.26	5.75	4.91	5.49	5	4.96	5	5.142	4.169	6.957	3.729	4.284	5.171	5	5.61	4.569	5	4.842	4.93	5.7
3	14	4.981	6.066	4.885	3.69	5.574	4.975	5.44	6.184	5.767	5.8	6.26	5.75	4.899	5.459	5	4.96	5	5.2	4.142	6.662	3.693	4.092	5.193	5	5.61	4.48	5	5.426	5.256	5.7
3	15	4.987	6.03	4.943	3.69	5.759	4.98	5.44	6.233	5.407	5.8	6.26	5.715	4.778	5.45	5	4.96	5	5.2	4.128	6.46	3.599	3.688	5.55	5	5.622	4.427	5	5.592	5.29	5.7
3	16	5.006	5.99	4.95	3.69	5.581	4.98	5.44	6.375	5.03	5.8	6.054	5.7	4.71	5.45	5	4.96	5	5.656	4.12	6.46	3.48	3.5	5.64	5	5.573	4.39	4.999	5.604	5.29	5.7
3	17	4.963	5.781	4.934	3.69	5.339	4.985	5.44	5.626	4.645	5.8	5.694	5.7	4.68	5.45	5	4.96	5	5.88	4.12	6.46	3.195	3.5	5.498	5	5.464	4.398	4.936	5.487	5.288	5.679
3	18	5.084	5.606	4.858	3.69	5.15	5.006	5.44	5.605	4.155	5.8	5.41	5.7	4.67	5.45	5	4.96	5	5.858	4.068	6.46	3.048	3.5	5.482	5	5.61	4.717	4.866	5.357	5.263	5.142
3	19	4.867	5.377	4.806	3.643	5.242	5.017	5.476	5.74	3.861	5.8	5.41	5.7	4.66	5.45	5	4.96	5	5.787	3.991	6.46	2.828	3.5	5.49	5	6.06	4.979	4.85	5.344	5.141	4.977
3	20	4.627	5.167	4.304	3.61	5.595	5.02	5.48	5.74	3.429	5.8	5.41	5.7	4.653	5.442	5	4.96	5	5.556	3.995	6.46	2.807	3.5	5.49	5	6.228	5.02	4.85	5.33	5.13	4.98
3	21	4.424	5.02	4.16	3.592	5.688	5.021	5.471	5.618	3.064	5.741	5.4	5.7	4.65	5.421	5	4.96	5	5.373	4	6.46	2.764	3.5	5.497	5	6.27	5.02	4.841	5.297	5.13	4.98
3	22	4.307	5.157	4.16	3.989	5.79	5.03	5.309	4.409	2.609	4.899	5.4	5.7	4.65	5.446	5	4.96	5	5.271	4	6.46	2.733	3.5	5.5	5	6.27	5.02	4.822	5.271	5.13	4.98
3	23	4.769	5.17	4.169	3.797	6.14	5.03	5.192	4.423	2.134	4.872	5.629	5.7	4.65	5.507	5	4.96	5	5.27	3.994	6.46	2.73	3.5	5.5	5	6.366	5.02	4.82	5.287	5.13	4.98
3	24	4.946	5.17	4.18	3.784	6.224	5.03	5.026	4.919	1.964	4.88	5.662	5.563	4.65	5.54	5	4.96	5	5.27	3.99	6.46	2.73	3.5	5.528	5	6.447	5.02	4.82	5.29	5.13	4.98
3	25	5.119	5.17	4.18	3.8	6.093	5.04	4.895	4.783	1.974	4.88	5.68	5.25	4.65	5.54	5	4.96	5	5.262	3.974	6.46	2.723	3.5	5.55	5	6.373	5.02	4.82	5.282	5.13	4.98
3	26	5.13	5.17	4.18	3.8	5.757	5.044	5.067	5.825	1.985	4.88	5.68	5.336	4.65	5.544	5	4.96	4.905	5.24	3.9	6.46	2.678	3.5	5.55	5	6.406	5.02	4.82	5.28	5.13	4.98
3	27	5.073	5.17	4.18	3.8	5.71	5.05	5.207	5.991	2.237	4.88	5.68	5.385	4.65	5.55	5	4.96	4.596	5.226	3.893	6.46	2.56	3.5	5.551	5	6.361	5.02	4.82	5.28	5.13	4.98
3	28	5.04	5.17	4.18	3.8	5.71	5.05	4.768	6.212	2.185	4.88	5.68	5.39	4.65	5.55	5	4.96	4.55	5.178	3.9	6.46	2.352	3.497	5.562	5	6.35	5.02	4.82	5.249	5.13	4.98
3	29	5.09	5.17	4.18	3.8	5.71	5.051	4.893	6.27	2.172	4.88	5.68	5.405	4.645	5.55	5	4.96	4.55	5.063	3.9	6.46	2.183	3.308	5.606	5	6.346	4.974	4.82	5.24	5.13	4.98
3	30	5.09	5.17	4.18	3.8	5.71	5.06	4.95	6.197	2.16	4.88	5.68	5.41	4.63	5.55	5	4.96	4.55	5.03	3.9	6.46	2.122	3.21	5.63	5	6.184	4.634	4.82	5.237	5.13	4.98
3	31	5.09	5.17	4.18	3.8	5.71	5.06	4.95	5.64	2.12	4.88	5.68	5.41	4.63	5.55	5	4.96	4.55	4.97	3.907	6.46	2.156	3.17	5.63	5	6.13	4.547	4.82	5.23	5.13	4.98
3	32	5.09	5.17	4.18	3.8	5.71	5.06	4.95	5.122	2.12	4.88	5.612	5.41	4.626	5.55	5	4.96	4.55	4.97	3.91	6.46	2.212	3.171	5.63	5	6.13	4.49	4.82	5.22	5.13	4.98
3	33	5.09	5.17	4.18	3.776	5.71	5.06	4.95	5.678	2.123	4.88	5.592	5.41	4.62	5.55	5	4.96	4.55	4.97	3.91	6.46	2.224	3.188	5.63	5	6.13	4.481	4.82	5.22	5.13	4.98
3	34	5.09	5.17	4.18	3.77	5.71	5.06	4.95	5.902	2.13	4.88	5.679	5.41	4.616	5.55	5	4.96	4.55	4.97	3.91	6.46	2.23	3.19	5.63	5	6.13	4.352	4.82	5.164	5.13	4.98
3	35	5.092	5.17	4.18	3.735	5.71	5.06	4.957	5.974	2.13	4.88	5.7	5.41	4.598	5.55	5	4.96	4.55	4.97	3.91	6.46	2.234	3.194	5.63	5	6.13	4.308	4.82	4.662	5.13	4.98
3	36	5.1	5.17	4.18	3.878	5.71	5.06	5.037	5.98	2.13	4.88	5.7	5.41	4.59	5.55	5	4.96	4.55	4.97	3.91	6.46	2.24	3.2	5.63	5	6.13	4.201	4.756	4.61	5.13	4.98
3	37	5.098	5.17	4.18	3.842	5.71	5.06	4.835	5.98	2.13	4.88	5.764	5.41	4.59	5.55	5	4.96	4.55	4.97	3.91	6.46	2.24	3.2	5.63	5	6.13	3.946	4.579	4.598	5.13	4.98
3	38	5.07	5.17	4.18	3.84	5.71	5.06	4.372	4.837	2.131	4.88	5.766	5.41	4.582	5.55	5	4.96	4.55	4.97	3.917	6.46	2.24	3.2	5.601	5	6.13	3.82	4.477	4.612	5.13	4.98
3	39	5.07	5.146	4.18	3.84	5.71	5.06	4.11	4.317	2.14	4.88	5.722	5.41	4.565	5.55	5	4.96	4.55	4.97	3.91	6.453	2.245	3.2	5.242	5.086	6.13	3.669	4.466	4.771	4.957	4.98
3	40	5.07	5.075	4.115	3.84	5.71	5.06	4.117	5.116	2.14	4.88	5.929	5.41	4.423	5.55	5	4.96	4.55	4.97	3.845	6.172	2.25	3.2	5.06	5.514	6.13	3.59	4.405	5.021	4.812	4.98
3	41	5.066	5.013	4.001	3.84	5.71	5.06	4.18	5.488	2.144	4.884	5.682	5.41	4.053	5.55	5	4.96	4.55	4.97	3.825	5.726	2.25	3.2	5.13	5.566	6.13	3.516	4.38	5.529	4.879	4.98
3	42	5.052	4.968	4	3.84	5.71	5.06	4.18	5.62	2.15	4.89	5.424	5.41	3.914	5.55	5	4.96	4.55	4.97	3.83	5.142	2.25	3.2	5.13	5.59	6.13	3.43	4.38	6.03	4.9	4.98
3	43	5.02	4.917	4.009	3.838	5.71	5.06	4.18	5.793	2.15	4.89	5.298	5.41	3.83	5.55	5	4.96	4.55	4.97	3.815	5.005	2.25	3.2	5.13	5.624	6.13	3.43	4.377	6.031	4.881	4.98
3	44	4.933	4.91	4.01	3.846	5.71	5.06	4.18	6.079	2.152	4.89	5.178	5.41	3.804	5.55	5	4.96	4.55	4.97	3.81	5.046	2.25	3.2	5.137	5.342	6.13	3.43	4.373	6.01	4.87	4.98
3	45	4.925	4.91	4.01	3.449	5.71	5.06	4.18	5.084	2.16	4.89	5.01	5.41	3.8	5.55	5	4.96	4.55	4.97	3.81	5.07	2.25	3.2	5.14	5.41	6.13	3.43	4.405	6.01	4.85	4.98
3	46	4.787	4.897	4.01	3.41	5.71	5.06	4.18	5.391	2.16	4.89	4.79	5.41	3.8	5.55	5	4.96	4.55	4.97	3.81	5.07	2.272	3.2	5.151	5.41	6.13	3.43	4.43	5.996	4.85	4.98
3	47	4.659	4.88	4.01	3.589	5.71	5.06	4.18	5.724	2.16	4.89	4.79	5.41	3.8	5.537	5	4.96	4.55	4.97	3.804	5.073	2.713	3.2	5.185	5.41	6.14	3.43	4.43	5.97	4.85	4.98
3	48	4.65	4.872	4.016	3.59	5.71	5.06	4.18	5.835	2.16	4.89	4.79	5.412	3.8	5.51	5	4.96	4.55	4.97	3.8	5.08	2.789	3.2	5.259	5.405	6.095	3.43	4.43	5.963	4.848	4.98
3	49	4.639	4.87	4.02	3.444	5.71	5.06	4.18	6.057	2.16	4.889	4.79	5.42	3.8	5.51	5	4.96	4.55	4.97	3.796	5.08	2.991	3.2	5.26	5.441	6.263	3.43	4.43	5.96	4.818	4.98
3	50	4.525	4.87	4.02	3.461	5.71	5.06	4.18	6.1	2.16	4.344	4.79	5.42	3.8	5.51	5	4.96	4.55	4.97	3.761	5.08	2.848	3.2	5.26	5.649	6.37	3.43	4.43	5.954	4.346	5.002
3	51	4.768	4.87	4.02	3.571	5.71	5.06	4.18	5.886	2.16	4.042	4.79	5.42	3.8	5.51	5	4.96	4.55	4.97	3.75	5.08	3.224	3.2	5.26	6.069	6.37	3.43	4.431	5.945	3.919	4.844
3	52	4.997	4.87	3.989	3.63	5.71	5.06	4.18	5.229	2.16	4.05	4.79	5.43	3.8	5.51	5	4.96	4.55	4.97	3.75	5.08	3.033	3.2	5.26	6.039	6.37	3.43	4.44	5.93	3.88	4.567
3	53	4.955	4.87	3.98	3.581	5.71	5.06	4.18	4.351	2.16	4.052	4.79	5.43	3.8	5.51	5	4.96	4.55	4.97	3.724	5.08	3.135	3.2	5.26	5.708	6.37	3.537	4.44	5.93	3.978	4.441
3	54	4.88	4.87	3.98	3.52	5.71	5.06	4.18	5.559	2.16	4.06	4.79	5.43	3.8	5.51	5	4.96	4.55	4.97	3.679	5.08	3.304	3.2	5.26	5.64	6.37	3.854	4.44	5.923	4.01	4.292
3	55	4.883	4.87	3.98	3.582	5.71	5.06	4.18	5.981	2.16	4.06	4.79	5.43	3.8	5.51	5	4.96	4.55	4.97	3.631	5.08	2.735	3.2	5.26	5.64	6.37	4	4.44	5.92	4.152	4.13
3	56	4.909	4.87	3.97	3.59	5.71	5.06	4.18	6.151	2.16	4.06	5.435	5.43	3.8	5.51	5	4.96	4.55	4.97	3.615	5.08	2.58	3.2	5.26	5.608	6.37	3.994	4.44	5.92	4.41	3.872
3	57	4.6	4.87	3.97	3.593	5.71	5.06	4.18	6.158	2.16	4.06	5.56	5.43	3.8	5.503	5	4.96	4.55	4.97	3.6	5.08	2.58	3.2	5.26	5.6	6.37	3.805	4.44	5.92	4.375	3.55
3	58	4.167	4.87	3.969	3.613	5.71	5.06	4.18	5.739	2.16	4.06	5.721	5.43	3.8	5.5	5	4.96	4.55	4.97	3.582	5.08	2.521	3.2	5.26	5.6	6.37	3.761	4.43	5.92	4.36	3.53
3	59	3.987	4.87	3.779	3.701	5.71	5.06	4.18	4.715	2.16	4.066	6.464	5.43	3.8	5.5	5	4.96	4.55	4.97	3.58	5.08	2.366	3.2	5.26	5.6	6.37	3.768	4.426	5.92	4.36	3.53
3	60	3.833	4.87	3.537	3.68	5.71	5.06	4.18	3.811	2.16	4.07	7.077	5.43	3.8	5.5	5	4.96	4.55	4.97	3.568	5.08	2.278	3.2	5.26	5.6	6.442	3.933	4.411	5.92	4.353	3.53
3	61	3.669	4.87	3.538	3.697	5.71	5.06	4.18	5.288	2.16	4.07	5.816	5.43	3.8	5.5	5	4.96	4.55	4.97	3.552	5.08	2.093	3.2	5.26	5.6	6.513	3.935	4.41	5.92	4.331	3.53
3	62	3.504	4.87	3.54	3.661	5.71	5.06	4.18	5.824	2.16	4.07	5.48	5.43	3.8	5.5	5	4.96	4.55	4.97	3.53	5.08	2.09	3.2	5.26	5.6	6.63	3.849	4.398	5.92	4.33	3.53
3	63	3.332	4.87	3.543	3.66	5.71	5.06	4.18	6.029	2.16	4.07	5.417	5.43	3.8	5.5	5	4.96	4.55	4.97	3.53	5.08	2.09	3.2	5.26	5.6	6.63	3.617	4.33	5.916	4.33	3.53
3	64	3.122	4.919	3.55	3.66	5.71	5.06	4.18	5.394	2.16	4.07	5.304	5.43	3.8	5.5	5	4.96	4.55	4.97	3.53	5.08	2.09	3.2	5.26	5.64	6.63	3.488	4.31	5.865	4.33	3.53
3	65	3.056	4.95	3.55	3.693	5.71	5.06	4.18	4.638	2.16	4.079	5.3	5.43	3.8	5.5	5	4.96	4.55	4.902	3.524	5.08	2.09	3.2	5.26	5.64	6.62	3.353	4.272	5.833	4.33	3.53
3	66	3.05	4.95	3.55	3.7	5.71	5.06	4.18	5.829	2.16	4.08	5.25	5.43	3.8	5.5	5	4.96	4.55	4.662	3.529	5.08	2.09	3.2	5.26	5.64	6.613	3.32	4.223	5.811	4.33	3.53
3	67	3.05	4.95	3.556	3.7	5.71	5.06	4.18	4.972	2.16	4.08	5.13	5.43	3.8	5.5	5	4.96	4.55	4.66	3.544	5.08	2.09	3.2	5.26	5.64	6.62	3.449	4.21	5.81	4.33	3.53
3	68	3.05	4.983	3.56	3.705	5.71	5.06	4.18	4.027	2.16	4.08	5.13	5.43	3.8	5.5	5	4.96	4.55	4.609	3.504	5.08	2.075	3.2	5.26	5.64	6.622	3.531	4.207	5.796	4.33	3.53
3	69	3.05	5.024	3.56	3.734	5.71	5.06	4.18	5.197	2.16	4.08	5.13	5.43	3.8	5.5	5	4.96	4.55	4.55	3.465	5.08	2.057	3.2	5.26	5.64	6.617	3.594	4.193	5.783	4.33	3.53
3	70	2.998	5.03	3.56	3.733	5.71	5.06	4.18	5.876	2.16	4.08	5.098	5.43	3.8	5.5	5	4.96	4.55	4.55	3.479	5.08	2.05	3.2	5.26	5.64	6.59	3.62	4.161	5.774	4.33	3.53
3	71	2.856	5.03	3.56	3.68	5.71	5.06	4.18	6.07	2.16	4.08	5.09	5.43	3.8	5.5	5	4.96	4.55	4.525	3.457	5.08	2.05	3.2	5.26	5.64	6.59	3.62	4.16	5.75	4.33	3.53
3	72	2.76	5.03	3.56	3.68	5.71	5.06	4.18	6.329	2.16	4.08	5.09	5.43	3.8	5.5	5	4.96	4.55	4.512	3.43	5.08	2.05	3.2	5.26	5.64	6.59	3.604	4.154	5.735	4.33	3.53
3	73	2.77	5.03	3.56	3.682	5.71	5.06	4.18	5.723	2.16	4.08	5.06	5.43	3.8	5.5	5	4.96	4.55	4.508	3.437	5.08	2.027	3.2	5.26	5.64	6.59	3.532	4.14	5.73	4.33	3.53
3	74	2.77	5.03	3.601	3.717	5.71	5.06	4.18	4.909	2.16	4.08	5.04	5.43	3.8	5.5	5	4.96	4.55	4.441	3.418	5.08	2.02	3.2	5.26	5.64	6.59	3.306	4.14	5.73	4.33	3.53
3	75	2.77	5.03	3.457	3.697	5.71	5.06	4.18	4.584	2.16	4.08	5.034	5.43	3.8	5.5	5	4.96	4.55	4.395	3.391	5.08	1.996	3.2	5.175	5.64	6.586	3.138	4.14	5.73	4.33	3.53
3	76	2.77	5.03	3.204	3.641	5.71	5.06	4.18	5.308	2.16	4.08	4.99	5.43	3.8	5.5	5	4.96	4.55	4.39	3.417	5.059	1.974	3.2	5.03	5.64	6.595	3.068	4.14	5.729	4.33	3.53
3	77	2.77	5.03	2.97	3.64	5.71	5.06	4.18	5.685	2.16	4.08	4.99	5.43	3.8	5.5	5	4.96	4.55	4.39	3.428	4.57	1.923	3.2	5.084	5.64	6.63	2.982	4.14	5.715	4.33	3.53
3	78	2.77	5.03	2.711	3.64	5.71	5.06	4.18	5.936	2.16	4.08	4.99	5.43	3.8	5.5	5	4.96	4.55	4.39	3.404	4.198	1.835	3.2	5.09	5.64	6.63	2.922	4.14	5.71	4.33	3.53
3	79	2.77	5.03	2.679	3.64	5.71	5.06	4.18	5.935	2.16	4.08	4.983	5.324	3.8	5.5	5	4.96	4.55	4.39	3.368	4.073	1.725	3.2	5.083	5.644	6.588	2.891	4.14	5.706	4.33	3.53
3	80	2.77	5.03	2.213	3.65	5.71	5.06	4.18	4.421	2.16	4.08	4.963	5.6	3.8	5.5	5	4.96	4.55	4.381	3.36	4.029	1.71	3.2	5.05	5.65	6.516	2.758	4.14	5.7	4.33	3.53
3	81	2.761	5.03	2.16	3.663	5.71	5.06	4.18	5.034	2.16	4.08	4.95	5.716	3.8	5.5	5	4.96	4.55	4.38	3.352	4.199	1.921	3.2	5.05	5.65	6.51	2.72	4.14	5.696	4.319	3.53
3	82	2.76	5.03	2.16	3.63	5.71	5.06	4.18	4.26	2.16	4.08	4.935	5.72	3.8	5.5	5	4.96	4.55	4.38	3.295	3.623	2.162	3.2	5.05	5.65	6.51	2.708	4.14	5.675	4.31	3.53
3	83	2.76	5.03	2.16	3.661	5.71	5.06	4.18	5.007	2.16	4.086	4.823	5.564	3.8	5.5	5	4.96	4.55	4.38	3.276	3.52	2.29	3.2	5.05	5.65	6.51	2.55	4.212	5.667	4.31	3.53
3	84	2.76	5.03	2.16	3.684	5.71	5.06	4.18	5.557	2.16	4.09	4.947	5.53	3.8	5.5	5	4.96	4.55	4.38	3.294	3.69	2.313	3.2	5.05	5.65	6.51	2.073	4.26	5.623	4.304	3.53
3	85	2.76	5.029	2.131	3.645	5.71	5.06	4.18	5.894	2.16	4.09	4.821	5.53	3.8	5.5	5	4.96	4.55	4.38	3.275	3.362	2.211	3.2	5.05	5.65	6.51	2	4.285	5.591	4.236	3.53
3	86	2.76	5.02	2.12	3.662	5.71	5.06	4.18	6.036	2.16	4.024	4.795	5.53	3.8	5.5	5	4.96	4.55	4.38	3.26	3.2	2.234	3.2	5.05	5.65	6.51	2	4.384	5.561	4.22	3.53
3	87	2.76	4.99	2.12	3.768	5.71	5.06	4.18	6.155	2.16	3.537	4.796	5.53	3.8	5.5	5	4.96	4.55	4.38	3.279	2.984	2.456	3.2	5.05	5.65	6.51	2	4.416	5.509	4.22	3.53
3	88	2.76	4.959	2.12	3.77	5.71	5.06	4.18	6.18	2.16	3.464	4.8	5.53	3.8	5.5	5	4.96	4.55	4.38	3.28	2.775	2.46	3.2	5.05	5.65	6.51	2	4.432	5.5	4.22	3.53
3	89	2.76	5.019	2.12	3.804	5.71	5.06	4.18	4.802	2.16	3.577	4.652	5.53	3.8	5.5	5	4.96	4.55	4.38	3.268	2.821	2.498	3.2	5.046	5.65	6.419	2	4.54	5.491	4.2	3.53
3	90	2.76	5.02	2.12	3.726	5.71	5.06	4.18	5.242	2.16	3.552	4.516	5.53	3.8	5.5	5	4.96	4.55	4.38	3.297	2.845	2.628	3.2	5.04	5.681	5.995	2	4.63	5.48	4.2	3.53
3	91	2.76	5.02	2.107	3.682	5.71	5.06	4.18	5.584	2.16	3.48	4.63	5.453	3.8	5.5	5	4.96	4.55	4.321	3.305	3.081	2.64	3.2	5.04	5.823	6.129	2	4.626	5.48	4.2	3.53
3	92	2.76	5.02	2.1	3.689	5.71	5.06	4.18	5.79	2.16	3.445	4.77	5.51	3.8	5.5	5.007	4.96	4.55	4.31	3.305	5.75	2.64	3.2	5.04	5.88	6.13	2	4.527	5.475	4.2	3.53
3	93	2.76	5.02	2.1	3.765	5.71	5.06	4.18	5.861	2.16	3.34	4.799	5.51	3.8	5.5	5.01	4.96	4.55	4.31	3.305	4.049	2.64	3.2	5.042	5.92	6.13	2	4.419	5.47	4.2	3.53
3	94	2.757	5.02	2.1	3.724	5.71	5.06	4.18	5.906	2.16	3.34	4.621	5.51	3.8	5.5	5.016	4.96	4.55	4.31	3.306	2.905	2.64	3.2	5.069	5.93	6.115	2	4.38	5.47	4.2	3.53
3	95	2.722	5.02	2.1	3.726	5.71	5.06	4.18	5.709	2.16	3.34	4.169	5.51	3.8	5.495	5.02	4.96	4.55	4.31	3.3	2.759	2.638	3.2	5.061	5.93	6.05	2	4.38	5.47	4.181	3.53
3	96	2.719	5.02	2.1	3.698	5.71	5.06	4.18	4.694	2.16	3.34	4.427	5.51	3.8	5.486	5.02	4.96	4.55	4.31	3.3	2.687	2.63	3.2	5.05	5.93	5.99	2	4.38	5.454	4.173	3.53
3	97	2.73	5.02	2.1	3.725	5.71	5.06	4.18	5.445	2.16	3.34	4.436	5.51	3.8	5.48	5.02	4.96	4.55	4.31	3.3	2.7	2.719	3.2	5.05	5.93	5.827	2	4.34	5.392	4.17	3.53
3	98	2.73	5.02	2.1	3.714	5.71	5.06	4.18	5.642	2.16	3.335	4.508	5.51	3.8	5.48	5.02	4.96	4.55	4.31	3.293	2.7	2.65	3.2	5.05	5.93	5.683	2	4.34	5.38	4.17	3.53
3	99	2.73	5.02	2.1	3.7	5.71	5.06	4.18	5.737	2.16	3.34	4.568	5.51	3.8	5.48	5.02	4.96	4.55	4.31	3.244	2.7	2.67	3.2	5.05	5.93	5.681	2	4.31	5.38	4.17	3.53
3	100	2.73	5.02	2.1	3.732	5.71	5.06	4.18	5.744	2.16	3.337	4.627	5.51	3.8	5.48	5.02	4.96	4.55	4.31	3.185	2.7	2.67	3.2	5.05	5.93	5.574	2.358	4.229	5.371	4.165	3.53
3	101	2.723	5.02	2.1	3.791	5.71	5.06	4.18	5.754	2.16	3.328	4.64	5.51	3.8	5.48	5.03	4.96	4.55	4.31	3.2	2.7	2.67	3.2	5.05	5.93	5.63	2.703	4.22	5.37	4.131	3.53
3	102	2.691	5.02	2.1	3.758	5.71	5.06	4.18	5.677	2.16	3.32	4.65	5.51	3.8	5.48	5.04	4.96	4.55	4.31	3.195	2.7	2.658	3.2	5.05	5.93	5.934	2.733	4.22	5.37	4.13	3.53
3	103	2.69	5.02	2.1	3.72	5.71	5.06	4.18	4.529	2.16	3.334	4.656	5.51	3.8	5.48	5.04	4.96	4.55	4.31	3.186	2.7	2.68	3.2	5.05	5.93	6.229	2.825	4.22	5.37	4.13	3.53
3	104	2.69	5.02	2.1	3.721	5.71	5.06	4.18	4.736	2.16	3.348	4.66	5.51	3.8	5.48	5.04	4.96	4.55	4.255	3.2	2.7	2.68	3.2	5.05	5.93	6.25	3.106	4.22	5.37	4.124	3.53
3	105	2.69	5.02	2.1	3.754	5.71	5.06	4.18	5.357	2.16	3.333	4.66	5.51	3.8	5.48	5.047	4.96	4.55	4.2	3.2	2.7	2.698	3.2	5.05	5.93	6.348	3.208	4.232	5.37	4.12	3.53
3	106	2.69	5.02	2.1	3.77	5.71	5.06	4.18	5.552	2.16	3.33	4.66	5.51	3.8	5.48	5.05	4.96	4.55	4.2	3.196	2.7	2.789	3.2	5.05	5.93	6.394	3.21	4.304	5.37	3.899	3.53
3	107	2.69	5.02	2.1	3.729	5.71	5.06	4.18	5.68	2.16	3.33	4.66	5.51	3.8	5.48	5.05	4.96	4.55	4.2	3.2	2.7	2.79	3.2	5.084	5.93	6.517	3.182	4.338	5.37	3.656	3.53
3	108	2.69	5.02	2.1	3.71	5.71	5.06	4.18	5.759	2.16	3.33	4.66	5.51	3.8	5.48	5.05	4.96	4.55	4.2	3.203	2.7	2.769	3.2	5.107	5.93	6.53	3.114	4.394	5.37	3.73	3.53
3	109	2.69	5.02	2.094	3.71	5.71	5.06	4.18	5.821	2.16	3.299	4.66	5.51	3.8	5.48	5.054	4.96	4.55	4.2	3.198	2.7	2.76	3.2	5.11	5.973	6.542	2.936	4.486	5.37	3.73	3.53
3	110	2.699	5.02	2.081	3.71	5.71	5.06	4.18	4.827	2.16	3.29	4.66	5.51	3.8	5.48	5.06	4.96	4.55	4.2	3.266	2.673	2.714	3.2	5.11	5.997	6.55	2.719	4.59	5.37	3.725	3.53
3	111	2.7	5.02	2.08	3.727	5.71	5.06	4.18	5.111	2.16	3.29	4.66	5.51	3.8	5.48	5.06	4.96	4.55	4.2	3.276	2.67	2.675	3.2	5.11	6	6.552	2.67	4.59	5.37	3.71	3.53
3	112	2.7	5.02	2.08	3.76	5.71	5.06	4.18	5.56	2.16	3.29	4.66	5.51	3.8	5.48	5.06	4.96	4.55	4.2	3.271	2.665	2.67	3.2	5.141	6.002	6.569	2.67	4.59	5.37	3.71	3.53
3	113	2.708	5.02	2.08	3.76	5.71	5.06	4.18	5.64	2.16	3.282	4.66	5.51	3.8	5.48	5.06	4.96	4.55	4.2	3.27	2.65	2.67	3.2	5.15	6.048	6.57	2.67	4.59	5.37	3.71	3.53
3	114	2.727	5.02	2.08	3.76	5.71	5.06	4.18	5.686	2.16	3.276	4.66	5.51	3.8	5.48	5.06	4.96	4.55	4.2	3.265	2.65	2.67	3.2	5.15	6.05	6.57	2.602	4.562	5.37	3.71	3.53
3	115	2.77	5.02	2.09	3.791	5.71	5.06	4.18	5.79	2.16	3.25	4.66	5.51	3.8	5.48	5.06	4.96	4.55	4.2	3.27	2.65	2.67	3.2	5.176	6.05	6.57	2.504	4.515	5.37	3.71	3.53
3	116	2.77	5.02	2.291	3.8	5.71	5.06	4.19	5.874	2.16	3.187	4.66	5.51	3.8	5.48	5.06	4.96	4.55	4.2	3.27	2.65	2.717	3.2	5.393	6.05	6.57	2.538	4.495	5.375	3.71	3.53
3	117	2.76	5.02	2.399	3.78	5.71	5.06	4.329	4.396	2.16	3.074	4.66	5.513	3.8	5.48	5.06	4.96	4.55	4.2	3.272	2.65	2.74	3.2	5.429	6.05	6.566	2.563	4.439	5.397	3.71	3.53
3	118	2.746	5.02	2.121	3.732	5.71	5.06	4.318	4.285	2.16	3.015	4.66	5.55	3.8	5.48	5.06	4.96	4.55	4.2	3.28	2.65	2.74	3.2	5.606	6.066	6.55	2.459	4.4	5.4	3.71	3.53
3	119	2.734	5.02	2.324	3.6	5.71	5.06	4.259	5.045	2.16	3.295	4.66	5.707	3.8	5.48	5.069	4.96	4.55	4.2	3.276	2.65	2.74	3.2	5.688	6.08	6.55	2.227	4.4	5.4	3.71	3.53
3	120	2.729	5.02	2.238	3.698	5.71	5.06	4.239	5.134	2.16	3.443	4.609	5.73	3.8	5.48	5.07	4.96	4.55	4.2	3.267	2.649	2.737	3.2	5.65	6.08	6.55	1.92	4.372	5.421	3.71	3.53
3	121	2.701	5.02	2.16	3.73	5.71	5.06	4.24	5.314	2.16	3.45	4.32	5.73	3.8	5.48	5.07	4.96	4.55	4.2	3.27	2.617	2.73	3.2	5.65	6.08	6.55	1.91	4.313	5.436	3.71	3.53
3	122	2.7	5.02	2.16	3.731	5.71	5.06	4.24	5.562	2.16	3.45	4.506	5.73	3.8	5.48	5.07	4.96	4.719	4.2	3.27	2.593	2.723	3.2	5.65	6.092	6.55	1.91	4.307	5.432	3.71	3.53
3	123	2.7	5.02	2.16	3.724	5.71	5.06	4.24	5.915	2.16	3.45	4.347	5.73	3.8	5.48	5.07	4.96	4.83	4.2	3.252	2.538	2.684	3.2	5.65	6.124	6.55	1.91	4.267	5.33	3.842	3.53
3	124	2.7	5.02	2.16	3.691	5.71	5.06	4.24	5.862	2.16	3.448	4.073	5.73	3.8	5.48	5.07	4.96	4.83	4.2	3.239	2.48	2.66	3.2	5.65	6.139	6.55	1.91	4.24	5.24	4.126	3.53
3	125	2.699	5.02	2.16	3.71	5.71	5.06	4.24	4.24	2.16	2.77	4.424	5.73	3.8	5.48	5.07	4.96	4.83	4.2	3.255	2.447	2.66	3.2	5.65	6.158	6.55	1.91	4.24	5.009	4.13	3.53
3	126	2.617	5.02	2.16	3.713	5.71	5.06	4.24	5.149	2.355	3.209	4.309	5.73	3.8	5.48	5.07	4.96	4.83	4.2	3.258	2.44	2.654	3.2	5.65	6.167	6.55	1.91	4.222	4.773	4.123	3.53
3	127	2.412	5.02	2.16	3.72	5.71	5.06	4.24	5.271	2.42	3.38	3.551	5.73	3.8	5.489	5.07	4.96	4.83	4.196	3.246	2.43	2.65	3.2	5.65	6.178	6.55	1.91	4.21	4.611	4.095	3.53
3	128	2.326	5.02	2.16	3.722	5.71	5.06	4.24	5.467	1.308	3.38	3.555	5.73	3.8	5.48	5.07	4.96	4.83	4.165	3.26	2.43	2.65	3.2	5.65	6.18	6.55	1.91	4.21	4.334	4.09	3.53
3	129	2.34	5.02	2.16	3.74	5.71	5.065	4.24	5.47	1	3.35	3.57	5.73	3.8	5.47	5.07	4.96	4.83	4.131	3.269	2.43	2.65	3.2	5.65	6.18	6.55	1.91	4.205	4.309	4.09	3.53
3	130	2.34	5.02	2.16	3.758	5.71	5.07	4.24	5.566	1	3.224	3.57	5.73	3.8	5.47	5.07	4.96	4.83	4.12	3.257	2.43	2.65	3.2	5.65	6.18	6.55	1.91	4.254	4.31	4.09	3.53
3	131	2.34	5.02	2.16	3.855	5.71	5.086	4.24	5.689	1	3.464	3.57	5.73	3.8	5.47	5.07	4.96	4.83	4.12	3.258	2.421	2.652	3.2	5.65	6.18	6.255	2.161	4.26	4.229	4.079	3.53
3	132	2.34	5.02	2.16	3.888	5.71	5.089	4.24	4.707	1	3.47	3.57	5.73	3.8	5.47	5.07	4.96	4.83	4.12	3.27	2.41	2.676	3.2	5.65	6.201	6.238	2.29	4.26	3.997	4.07	3.53
3	133	2.34	5.02	2.16	3.786	5.71	5.08	4.24	3.273	1	3.48	3.57	5.73	3.8	5.47	5.07	4.96	4.83	4.12	3.27	2.409	2.69	3.2	5.65	6.22	6.319	2.29	4.26	3.905	4.07	3.53
3	134	2.34	5.02	2.16	3.785	5.71	5.08	4.24	3.841	1	3.617	3.575	5.73	3.8	5.47	5.07	4.96	4.83	4.12	3.26	2.4	2.621	3.2	5.65	6.22	6.374	2.287	4.26	3.821	4.07	3.53
3	135	2.34	5.02	2.16	3.991	5.71	5.08	4.24	4.468	1	3.639	3.607	5.73	3.8	5.47	5.07	4.96	4.83	4.12	3.269	2.393	2.281	3.2	5.65	6.227	6.366	2.249	4.26	3.82	4.07	3.53
3	136	2.347	5.02	2.16	3.916	5.71	5.08	4.24	4.87	1	3.64	3.61	5.73	3.8	5.47	5.07	4.96	4.83	4.12	3.266	2.39	2.2	3.2	5.65	6.249	6.182	2.094	4.26	3.82	4.07	3.53
3	137	2.35	5.02	2.16	3.855	5.71	5.08	4.24	5.046	1	3.642	3.61	5.73	3.8	5.47	5.07	4.96	4.83	4.12	3.249	2.39	2.227	3.2	5.65	6.25	5.94	2.225	4.26	3.82	4.07	3.53
3	138	2.35	5.02	2.16	3.919	5.71	5.08	4.24	5.184	1	3.67	3.61	5.73	3.8	5.47	5.07	4.96	4.83	4.12	3.23	2.49	2.23	3.2	5.65	6.25	5.732	2.38	4.26	3.82	4.07	3.53
3	139	2.354	5.02	2.16	3.892	5.71	5.08	4.24	3.398	1	3.67	3.618	5.73	3.8	5.47	5.07	4.96	4.83	4.12	3.239	2.629	2.237	3.2	5.65	6.255	5.61	2.219	4.26	3.724	4.07	3.53
3	140	2.36	5.02	2.16	3.834	5.71	5.08	4.24	4.076	1	3.657	3.63	5.73	3.8	5.47	5.07	4.96	4.83	4.12	3.232	2.687	2.25	3.2	5.65	6.301	5.603	1.946	4.26	3.61	4.07	3.53
3	141	2.36	5.02	2.16	3.814	5.71	5.08	4.24	4.489	1	3.486	3.63	5.73	3.8	5.47	5.07	4.96	4.83	4.12	3.193	2.789	2.25	3.2	5.65	6.31	5.567	1.94	4.26	3.639	4.07	3.53
3	142	2.366	5.02	2.16	3.877	5.71	5.08	4.24	4.608	1	3.47	3.63	5.73	3.8	5.47	5.07	4.96	4.83	4.12	3.195	2.79	2.25	3.2	5.65	6.31	5.56	2.044	4.26	3.747	4.07	3.53
3	143	2.37	5.02	2.16	3.919	5.71	5.08	4.24	4.683	1	3.47	3.63	5.73	3.8	5.47	5.07	4.96	4.83	4.12	3.218	2.79	2.25	3.2	5.65	6.313	5.562	2.132	4.26	3.76	4.07	3.53
3	144	2.372	5.02	2.16	3.9	5.71	5.08	4.24	4.754	1	3.479	3.63	5.73	3.8	5.47	5.07	4.96	4.83	4.104	3.206	2.79	2.256	3.2	5.65	6.33	5.789	2.01	4.26	3.76	4.07	3.53
3	145	2.388	5.02	2.16	3.764	5.71	5.08	4.24	4.825	1	3.511	3.63	5.73	3.8	5.47	5.07	4.96	4.83	4.08	3.192	2.79	2.26	3.2	5.65	6.33	6.034	2.01	4.26	3.76	4.07	3.53
3	146	2.4	5.02	2.16	3.47	5.71	5.08	4.24	3.891	1	3.52	3.63	5.73	3.8	5.47	5.07	4.96	4.83	4.067	3.197	2.79	2.26	3.2	5.65	6.33	6.39	2.01	4.26	3.737	4.07	3.53
3	147	2.4	5.007	2.16	3.309	5.71	5.08	4.24	3.448	1	3.52	3.63	5.73	3.8	5.47	5.07	4.96	4.83	4.04	3.2	2.788	2.26	3.2	5.65	6.33	6.43	2.092	4.26	3.706	4.069	3.53
3	148	2.4	4.687	2.16	3.2	5.71	5.08	4.24	3.94	1	3.52	3.63	5.73	3.8	5.47	5.07	4.96	4.83	4.04	3.193	2.77	2.26	3.2	5.65	6.33	6.445	2.056	4.26	3.7	4.05	3.53
3	149	2.404	4.327	2.16	3.2	5.71	5.08	4.24	4.114	1	3.52	3.63	5.73	3.8	5.47	5.07	4.96	4.83	4.04	3.195	2.641	2.26	3.2	5.65	6.33	6.481	1.98	4.26	3.7	4.05	3.53
3	150	2.41	4.332	2.183	3.197	5.71	5.08	4.24	4.31	1	3.52	3.63	5.73	3.8	5.47	5.07	4.96	4.83	4.04	3.201	2.64	2.26	3.2	5.65	6.331	6.52	1.98	4.26	3.7	4.044	3.53
4	1	5	5	5	5	5	5.008	5	5	5	5	5	5	5	5	5	5	5	5	5	5	5	5	5	5	5	5	5	5	5	5
4	2	5	4.994	5	5	5	5.01	5	5	5	5	5	5	5	5	5	5	5	5.028	5	5	5	5	5	5	5	5	5	5	5	5
4	3	5	5.035	5	5	4.946	5.013	5.225	5.001	5.005	5	5.02	5	5	5	5	5	5	5.432	4.956	5	5	5	5	5	5	5	5	5	5	5.216
4	4	5.028	5.771	5	4.935	4.53	5.02	5.48	4.814	5.578	5.153	5.3	3.976	5.444	4.997	5	5	5	5.46	4.94	5	5	5	5	4.955	4.457	5	5	4.938	5.131	5.925
4	5	5.273	6.09	5	4.139	4.5	5.016	5.55	5.113	6.46	5.466	4.165	3.76	4.637	4.99	5	6.866	5	5.584	4.948	5.014	5.343	5	5	4.764	4.496	5.251	5	4.886	5.205	6.084
4	6	5.397	6.09	5	3.816	4.5	5.073	5.55	4.727	6.524	5.63	4.498	3.76	4.56	4.99	5	7.16	5	5.59	4.642	5.02	5.627	5	4.983	4.907	4.775	5.869	5	4.836	5.2	5.97
4	7	4.639	6.09	5	4.17	4.27	5.16	5.483	4.627	6.62	5.63	5.758	3.76	4.56	4.99	5	6.91	5	5.59	4.898	5.026	5.707	5	4.931	4.689	4.77	6.032	5	4.778	5.191	5.97
4	8	4.355	6.09	5.028	4.17	4.143	5.155	5.122	4.585	6.571	5.63	5.544	3.76	4.56	4.99	5	6.91	5	5.59	5.131	5.02	5.75	4.728	4.768	4.68	4.775	6.178	5	4.76	5.019	5.734
4	9	4.335	6.09	5.04	4.17	3.981	5.148	5.238	4.529	6.421	5.63	5.77	3.76	4.557	4.99	5.068	6.91	5	5.59	4.921	5.02	5.748	4.59	4.58	4.68	4.78	6.296	5.009	4.734	4.99	5.578
4	10	4.31	6.109	5.04	4.1	3.954	5.14	5.276	4.47	6.296	5.63	5.77	3.76	4.56	4.99	5.311	6.845	5	5.59	4.836	5.02	5.593	4.59	4.618	4.753	4.78	6.255	5.009	4.73	4.952	5.759
4	11	4.307	6.11	5.04	3.849	3.961	5.14	5.33	4.47	6.172	5.63	5.66	3.76	4.549	4.99	5.318	6.82	5	5.59	4.784	5.02	5.377	4.59	4.623	5.05	4.78	5.895	4.959	4.73	4.896	5.77
4	12	4.324	6.223	4.801	3.186	3.849	5.136	5.33	4.341	5.719	5.63	5.481	3.678	3.602	5.018	5.239	6.852	5	5.59	4.889	5.108	5.316	4.59	4.544	5.05	4.78	6.066	4.926	4.718	4.761	5.77
4	13	5.379	6.065	4.735	2.996	3.81	5.16	5.33	3.988	5.101	5.63	5.48	3.64	3.41	5.03	5.209	6.86	5	5.59	4.908	5.24	5.392	4.59	5.405	4.584	4.78	6.326	4.931	4.7	4.623	5.77
4	14	5.234	6.212	4.57	3.135	3.81	5.16	5.33	3.445	4.618	5.431	5.557	3.957	3.41	5.03	5.02	6.86	5	5.59	4.869	5.24	5.324	4.59	5.092	4.217	4.78	6.34	4.879	4.663	4.539	5.77
4	15	5.296	6.268	4.57	3.379	3.762	5.17	5.33	3.35	3.831	4.985	5.804	3.76	3.41	5.041	5.02	6.86	5	5.59	4.885	5.24	5.245	4.59	4.89	4.25	4.78	6.34	4.804	4.56	4.752	5.77
4	16	5.618	6.335	4.57	3.647	3.632	5.171	5.33	3.465	3.266	4.93	5.95	3.961	3.41	5.082	5.02	6.86	5	5.59	5.201	5.24	5.163	4.59	4.89	4.25	4.78	6.34	4.746	4.552	5.114	5.768
4	17	5.627	6.33	4.57	3.734	3.636	5.184	5.33	3.799	2.855	4.93	5.95	3.385	3.41	5.084	5.02	6.86	5	5.59	5.267	5.24	5.06	4.59	4.89	4.25	4.78	6.34	4.583	4.52	5.333	5.742
4	18	5.62	6.33	4.57	3.673	3.898	5.19	5.33	3.627	2.522	4.93	5.901	2.858	3.41	5.04	5.02	6.86	5	5.59	5.27	5.24	5.044	4.59	5.072	4.25	4.78	6.34	4.502	4.52	5.424	5.776
4	19	5.626	6.33	4.57	3.965	3.92	5.19	5.33	3.665	2.509	4.93	5.79	2.613	3.41	5.03	5.02	6.86	5	5.59	5.322	5.24	4.864	4.59	5.266	4.25	4.78	6.34	4.5	4.52	5.43	5.84
4	20	5.668	6.33	4.57	3.915	3.92	5.2	5.33	3.65	2.5	4.519	5.735	2.861	3.41	5.03	5.02	6.86	5	5.59	5.44	5.215	4.913	4.59	5.192	4.25	4.78	6.34	4.517	4.52	5.43	5.84
4	21	6.281	6.33	4.57	3.9	3.92	5.2	5.255	3.62	2.503	4.049	5.741	3.604	3.41	5.03	5.02	6.86	5	5.59	5.44	4.975	5.33	4.59	5.635	4.25	4.78	6.34	4.644	4.52	5.43	5.84
4	22	5.496	6.33	4.57	3.801	3.92	5.221	5.017	3.523	2.444	4.119	5.755	3.792	3.41	5.03	5.02	6.86	5	5.59	5.438	4.487	5.542	4.59	5.513	4.25	4.78	6.34	4.714	4.52	5.425	5.802
4	23	5.088	6.33	4.57	3.773	3.92	5.235	4.894	3.49	2.439	4.498	5.706	3.8	3.41	5.03	5.02	6.86	5	5.59	5.43	4.55	5.585	4.59	5.494	4.25	4.78	6.34	4.902	4.52	5.385	5.8
4	24	4.9	6.33	4.57	3.748	3.938	5.24	4.87	3.49	2.48	5.107	5.7	3.8	3.41	5.03	5.02	6.86	5.008	5.59	5.427	4.55	5.589	4.53	5.466	4.25	4.574	6.34	5.062	4.52	5.348	5.8
4	25	4.861	6.33	4.57	3.898	4.06	5.24	4.87	3.49	2.474	5.37	5.7	3.8	3.41	5.03	5.02	6.86	5.318	5.589	5.412	4.55	5.545	4.218	5.392	4.25	4.318	6.34	5.039	4.52	5.34	5.8
4	26	5.097	6.349	4.57	3.88	3.841	5.24	4.87	3.49	2.46	5.704	5.7	3.8	3.41	5.03	5.02	6.86	5.39	5.57	5.41	4.55	5.518	4.17	5.402	4.25	4.179	6.34	5.049	4.52	5.34	5.8
4	27	5.499	6.4	4.579	3.88	3.77	5.24	4.87	3.49	2.46	5.626	5.7	3.8	3.41	5.03	5.02	6.842	5.39	5.57	5.42	4.55	5.509	4.17	5.476	4.25	3.977	6.34	5.044	4.5	5.308	5.87
4	28	5.296	6.308	4.58	3.88	3.839	5.24	4.87	3.49	2.46	5.513	5.7	3.8	3.41	5.03	5.02	6.8	5.182	5.57	5.372	4.55	5.5	4.17	5.48	4.25	3.911	6.34	5.026	4.484	5.3	5.92
4	29	4.763	6.293	4.379	3.88	3.81	5.24	4.87	3.49	2.46	5.5	5.7	3.8	3.41	5.03	5.02	6.8	5.148	5.57	5.174	4.55	5.5	4.17	5.48	4.25	3.891	6.34	5.02	4.48	5.283	5.92
4	30	4.698	6.268	4.272	3.841	3.81	5.242	4.87	3.49	2.46	5.5	5.7	3.8	3.41	5.03	5.02	6.81	5.18	5.57	5.16	4.55	5.5	4.17	5.48	4.25	3.859	6.34	4.968	4.48	5.279	5.92
4	31	4.673	6.234	4.27	3.962	3.81	5.25	4.87	3.511	2.375	5.488	5.7	3.8	3.41	5.03	5.02	6.82	5.18	5.57	5.16	4.55	5.5	4.162	5.48	4.25	3.762	6.34	4.883	4.474	5.252	5.92
4	32	4.591	6.21	4.27	4.04	3.809	5.25	4.87	3.53	2.272	5.451	5.7	3.8	3.41	5.03	5.02	6.82	5.18	5.57	5.137	4.55	5.5	4.065	5.236	4.25	3.675	6.34	4.816	4.43	5.247	5.92
4	33	4.59	6.186	4.27	4.04	3.8	5.25	4.87	3.53	2.203	5.45	5.7	3.8	3.41	5.03	5.02	6.82	5.18	5.57	5.113	4.55	5.5	3.957	4.797	4.155	3.66	6.34	4.8	4.43	5.217	5.92
4	34	4.51	6.15	4.27	4	3.799	5.25	4.87	3.542	2.219	5.45	5.7	3.8	3.41	5.03	5.02	6.82	5.18	5.57	5.11	4.55	5.5	3.866	4.66	3.816	3.642	6.34	4.775	4.43	5.21	5.92
4	35	4.743	6.15	4.247	3.894	3.79	5.25	4.87	3.553	2.26	5.369	5.7	3.8	3.41	5.03	5.02	6.82	5.18	5.57	5.11	4.55	5.5	3.81	4.643	3.76	3.556	6.34	4.722	4.43	5.204	5.92
4	36	5.361	6.15	4.23	3.27	3.79	5.25	4.87	3.57	2.27	4.842	5.583	3.8	3.41	5.03	5.042	6.82	5.18	5.57	5.094	4.55	5.5	3.81	4.53	3.76	3.541	6.34	4.698	4.43	5.2	5.92
4	37	5.372	6.15	4.23	3.587	3.79	5.242	4.87	3.57	2.27	4.84	5.455	3.8	3.41	5.03	5.07	6.809	5.18	5.57	5.136	4.467	5.5	3.81	4.53	3.76	3.483	6.34	4.655	4.414	5.194	5.92
4	38	5.367	6.103	4.23	3.423	3.786	5.244	4.87	3.57	2.582	4.84	5.429	3.8	3.41	5.03	5.07	6.79	5.18	5.57	5.228	4.27	5.5	3.81	4.53	3.76	3.43	6.34	4.59	4.397	5.183	5.92
4	39	4.924	5.605	4.23	3.465	3.78	5.25	4.87	3.57	3.43	4.84	5.047	3.8	3.41	5.03	5.07	6.79	5.18	5.57	5.228	4.22	5.5	3.81	4.53	3.778	3.417	6.34	4.567	4.374	5.156	5.92
4	40	4.506	5.094	4.23	3.58	3.78	5.25	4.87	3.57	3.707	4.84	4.876	3.8	3.41	5.03	5.07	6.79	5.18	5.57	5.189	4.22	5.5	3.81	4.516	4.044	3.627	6.34	4.537	4.36	5.144	5.92
4	41	4.497	4.98	4.23	3.498	3.78	5.244	4.87	3.57	3.774	4.84	4.83	3.8	3.41	5.03	5.07	6.79	5.18	5.57	5.17	4.22	5.5	3.81	4.48	4.231	3.8	6.34	4.52	4.342	5.137	5.92
4	42	4.349	4.69	4.23	3.366	3.78	5.24	4.87	3.57	3.598	4.84	4.83	3.8	3.41	5.03	5.07	6.79	5.18	5.57	5.166	4.22	5.5	3.81	4.48	4.464	3.858	6.34	4.52	4.31	5.118	5.92
4	43	4.125	4.63	4.23	3.421	3.78	5.23	4.87	3.57	3.496	4.84	4.83	3.8	3.41	5.03	5.07	6.79	5.18	5.57	5.151	4.22	5.5	3.81	4.48	4.765	3.816	6.34	4.509	4.451	5.1	5.92
4	44	4.085	4.664	4.23	3.51	3.78	5.2	4.87	3.609	3.253	4.84	4.797	3.8	3.41	5.03	5.07	6.79	5.18	5.57	5.15	4.22	5.5	3.81	4.48	4.899	3.825	6.34	4.48	4.706	5.096	5.92
4	45	4.07	4.953	4.499	3.536	3.78	5.2	4.87	3.907	3.087	4.84	4.724	3.8	3.41	5.03	5.07	6.79	5.18	5.57	5.15	4.22	5.5	3.81	4.48	5.049	4.009	6.34	4.45	4.679	5.015	6.013
4	46	3.833	5.201	5.682	3.575	3.78	5.152	4.931	3.804	3.876	4.726	4.711	3.8	3.41	5.03	5.07	6.79	5.18	5.57	5.123	4.679	5.5	3.81	4.48	5.04	3.952	6.34	4.45	4.769	4.894	5.382
4	47	3.755	5.977	5.944	3.523	3.78	5.063	5.005	3.474	4.096	4.401	4.748	3.8	3.41	5.021	5.374	6.79	5.337	5.57	5.11	5.664	5.5	3.81	4.504	5.04	4	6.34	4.45	5.398	4.827	4.96
4	48	3.731	6.178	6.251	3.544	3.78	5.086	4.769	3.47	3.752	4.264	4.775	3.8	3.466	5.02	5.62	6.752	5.44	5.57	5.11	6.242	5.5	3.81	4.55	5.07	3.979	6.34	4.45	5.755	4.443	4.96
4	49	3.74	6.292	6.05	3.577	3.78	5.109	4.72	3.47	3.377	4.2	5.422	3.8	4.165	5.036	5.62	5.843	5.44	5.57	5.055	6.464	5.5	4.268	4.555	5.075	3.91	6.34	4.472	5.78	4.147	4.96
4	50	3.74	6.343	5.878	3.584	3.78	5.11	4.72	3.47	3.198	4.2	6.498	3.8	4.847	5.175	5.62	5.494	5.44	5.57	4.981	6.51	5.5	4.5	4.66	5.232	3.84	6.34	4.513	5.732	4.09	4.96
4	51	3.74	6.267	5.622	3.58	3.78	5.11	4.72	3.47	3.088	4.2	6.52	3.8	4.954	5.236	5.62	5.233	5.44	5.57	4.98	6.51	5.5	4.466	4.67	5.18	3.819	6.34	4.52	5.566	4.09	4.96
4	52	3.737	6.275	4.777	3.695	3.78	5.123	4.72	3.47	2.996	4.176	6.303	3.8	4.98	5.165	5.62	4.841	5.44	5.57	4.98	6.51	5.5	4.46	4.67	5.18	3.778	6.34	4.52	5.52	4.09	4.96
4	53	3.73	6.459	4.274	3.641	3.78	5.103	4.72	3.47	2.822	4.17	6.09	3.8	4.98	5.027	5.62	4.908	5.44	5.57	4.98	6.51	5.5	4.46	4.67	5.18	3.709	5.698	4.544	5.514	4.089	4.96
4	54	3.73	5.965	4.21	3.604	3.78	5.1	4.72	3.47	2.507	3.764	6.09	3.8	4.98	4.95	5.62	5.149	5.44	5.57	4.98	6.51	5.5	4.46	4.67	5.18	3.686	5.584	4.557	5.455	4.052	4.96
4	55	3.727	5.729	4.21	3.66	3.78	5.106	4.72	3.491	2.258	3.45	6.041	3.8	4.98	4.95	5.606	5.201	5.44	5.57	4.98	6.51	5.5	4.46	4.67	5.18	3.616	6.328	4.587	5.45	4.05	4.96
4	56	3.672	5.22	4.21	3.66	3.78	5.11	4.72	3.538	2.204	3.46	5.739	3.8	4.98	4.95	5.048	4.253	5.44	5.57	4.943	6.375	5.5	4.46	4.631	5.18	3.546	6.18	4.603	5.45	4.05	5.129
4	57	3.623	4.965	4.21	3.66	3.78	5.11	4.72	3.55	2.23	3.46	5.483	3.8	4.98	4.95	4.844	4.088	5.44	5.57	4.846	6.233	5.5	4.46	4.568	5.19	3.512	6.18	4.585	5.443	4.05	5.799
4	58	3.57	4.864	4.182	3.66	3.782	5.11	4.72	3.55	2.259	3.46	5.398	3.8	4.98	4.95	4.974	4.09	5.44	5.57	4.77	5.898	5.599	4.46	4.56	5.355	3.528	6.18	4.536	5.433	4.05	5.699
4	59	3.54	4.91	4.17	3.624	3.809	5.119	4.72	3.55	2.529	3.46	4.611	3.8	4.98	4.95	5.042	4.09	5.44	5.57	4.77	5.728	5.732	4.392	4.56	5.468	3.494	6.18	4.503	5.428	4.034	5.73
4	60	3.54	4.846	4.167	3.625	3.81	5.12	4.72	3.55	2.983	3.467	4.049	3.8	4.98	4.95	5.12	4.39	5.411	5.57	4.696	5.263	5.76	4.09	4.514	5.47	3.44	6.18	4.485	5.393	3.988	5.73
4	61	3.553	4.7	4.111	3.627	3.81	5.12	4.72	3.55	2.767	3.47	4.229	3.8	4.98	4.95	5.12	5.086	5.218	5.57	4.582	4.983	5.76	4.134	4.42	5.47	3.348	6.18	4.379	5.381	3.973	5.73
4	62	3.599	5.256	4.11	3.601	3.81	5.12	4.72	3.55	2.509	3.47	4.02	3.8	4.98	4.993	5.12	5.562	5.076	5.57	4.409	4.98	5.76	4.14	4.42	5.582	3.315	6.18	4.279	5.38	3.95	5.73
4	63	3.647	5.49	4.11	3.647	3.81	5.12	4.72	3.55	2.316	3.47	4.064	3.8	4.837	5.04	5.12	5.66	5.07	5.57	3.832	4.98	5.76	3.803	4.42	5.64	3.358	6.642	4.257	5.38	4.079	5.73
4	64	3.655	5.435	4.11	3.159	3.81	5.12	4.72	3.55	2.3	3.47	4.09	3.8	4.463	5.04	5.12	5.66	5.065	5.57	3.47	4.98	5.76	3.572	4.42	5.64	3.35	6.88	4.179	5.38	4.092	5.73
4	65	3.751	5.32	4.11	2.849	3.81	5.12	4.72	3.55	2.3	3.47	4.09	3.8	4.46	5.04	5.12	5.66	5.002	5.57	3.488	4.98	5.305	3.54	4.42	5.64	3.35	6.88	4.156	5.38	4.11	5.73
4	66	3.884	5.482	4.11	2.91	3.81	5.12	4.72	3.55	2.316	3.47	4.085	3.8	4.46	5.04	5.12	5.66	4.98	5.57	3.568	4.98	5.18	3.54	4.42	5.64	3.35	6.88	4.137	5.38	4.102	5.73
4	67	4.157	5.79	4.11	3.16	3.81	5.12	4.72	3.547	2.732	3.47	4.032	3.8	4.46	5.04	5.12	5.66	4.98	5.57	3.673	4.98	5.18	3.54	4.42	5.64	3.35	6.88	4.088	5.343	4.076	5.736
4	68	4.16	5.763	4.11	3.178	3.81	5.12	4.72	3.381	3.118	3.47	4.03	3.8	4.46	5.04	5.12	5.66	4.98	5.57	3.799	4.98	5.18	3.54	4.42	5.64	3.341	6.88	4.07	4.859	4.06	5.798
4	69	4.144	5.76	4.11	3.241	3.81	5.12	4.72	3.353	2.855	3.47	4.03	3.8	4.46	5.04	5.12	5.66	4.98	5.57	4.064	4.98	5.18	3.54	4.462	5.64	3.34	6.88	4.003	4.284	4.042	5.776
4	70	4.078	5.76	4.11	3.053	3.81	5.117	4.72	3.35	2.705	3.47	4.03	3.8	4.46	5.04	5.12	5.66	4.98	5.566	4.245	4.98	5.18	3.54	4.52	5.64	3.34	6.88	3.922	4.2	4.04	5.837
4	71	4.002	5.731	4.11	3.15	3.81	5.11	4.72	3.359	2.705	3.47	4.03	3.8	4.46	5.04	5.12	5.66	4.98	5.49	4.25	4.864	5.18	3.54	4.52	5.64	3.335	6.88	3.849	4.2	4.046	5.831
4	72	3.957	5.704	4.11	3.13	3.81	5.101	4.72	3.381	3.551	3.47	4.03	3.8	4.573	5.04	5.12	5.66	4.98	5.47	4.283	4.508	5.18	3.54	4.52	5.64	3.33	6.88	3.839	4.2	4.06	5.717
4	73	3.949	5.725	4.123	3.14	3.81	5.099	4.72	3.42	3.934	3.47	4.03	3.8	4.179	5.04	5.12	5.66	4.98	5.47	4.414	4.358	5.18	3.54	4.501	5.655	3.33	6.827	3.802	4.2	4.06	5.7
4	74	3.934	5.837	4.081	3.217	3.81	5.09	4.72	3.582	3.951	3.47	4.03	3.8	3.374	5.037	5.12	5.66	4.98	5.47	4.542	4.688	5.18	3.54	4.5	5.772	3.284	6.581	3.77	4.2	4.055	5.7
4	75	3.912	5.883	3.982	3.21	3.81	5.09	4.72	3.756	4.076	3.461	4.03	3.8	3.45	5.03	5.12	5.66	4.98	5.47	4.667	5.042	5.18	3.54	4.5	5.95	3.152	6.252	3.755	4.2	4.036	5.7
4	76	3.835	5.744	3.887	3.162	3.81	5.09	4.757	4.168	4.548	3.46	4.03	3.8	3.45	5.03	5.12	5.66	4.98	5.47	4.917	5.176	5.18	3.54	4.5	5.95	2.947	6.19	3.719	4.2	4.03	5.7
4	77	3.83	5.62	3.87	3.16	3.81	5.09	4.635	4.839	4.736	3.46	4.03	3.8	3.45	5.03	5.12	5.66	4.98	5.47	4.822	5.309	5.18	3.54	4.499	5.869	2.843	6.19	3.689	4.2	4.03	5.7
4	78	3.805	5.62	3.87	3.153	3.81	5.09	4.69	4.771	4.753	3.46	4.03	3.8	3.45	5.03	5.12	5.66	4.98	5.47	4.83	5.33	5.18	3.54	4.48	5.603	2.82	6.19	3.668	4.2	4.02	5.7
4	79	3.77	5.654	3.87	3.21	3.81	5.09	4.834	4.706	4.609	3.46	4.03	3.8	3.45	5.03	5.12	5.682	4.98	5.47	4.945	5.369	5.18	3.54	4.48	5.59	2.803	6.19	3.615	4.2	4	5.7
4	80	3.77	5.95	3.87	3.224	3.81	5.09	4.786	4.7	4.515	3.46	4.03	3.8	3.45	5.03	5.12	5.7	4.98	5.47	5.038	5.37	5.18	3.54	4.48	5.59	2.796	6.19	3.59	4.2	4	5.7
4	81	3.77	5.893	3.87	3.21	3.81	5.09	4.745	4.69	4.426	3.46	4.03	3.8	3.45	5.03	5.12	5.7	4.98	5.47	5.805	5.347	5.18	3.54	4.48	5.59	2.77	6.19	3.59	4.2	4	5.7
4	82	3.77	5.66	3.87	3.225	3.81	5.09	4.725	4.538	4.391	3.46	4.03	3.8	3.45	5.03	5.12	5.7	4.98	5.467	5.8	5.34	5.18	3.54	4.48	5.703	2.77	6.19	3.546	4.2	3.994	5.7
4	83	3.77	4.97	3.87	3.223	3.81	5.09	4.801	4.52	4.357	3.46	4.03	3.8	3.45	5.03	5.12	5.7	4.98	5.46	5.447	5.34	5.18	3.54	4.48	5.963	2.77	6.19	3.514	4.2	3.983	5.7
4	84	3.77	4.84	3.87	3.251	3.81	5.09	4.961	4.52	4.256	3.465	4.03	3.8	3.45	5.03	5.12	5.7	4.98	5.46	5.251	5.34	5.18	3.54	4.48	5.791	2.77	6.19	3.496	4.2	3.98	5.7
4	85	3.77	4.83	3.87	3.289	3.81	5.09	4.921	4.477	3.918	3.47	4.03	3.8	3.45	5.03	5.12	5.7	4.98	5.46	5.107	5.34	5.18	3.54	4.48	5.623	2.77	6.19	3.461	4.2	3.98	5.7
4	86	3.77	4.83	3.923	3.27	3.818	5.087	4.985	4.181	3.752	3.47	4.03	3.8	3.45	5.03	5.12	5.7	4.98	5.45	4.585	5.34	5.18	3.54	4.48	5.62	2.77	6.19	3.45	4.2	3.98	5.7
4	87	3.762	4.83	3.977	3.27	3.84	5.08	4.98	4.159	3.65	3.47	4.03	3.8	3.45	5.03	5.12	5.7	4.98	5.45	4.12	5.337	5.18	3.54	4.48	5.62	2.77	6.169	3.449	4.2	3.98	5.7
4	88	3.76	4.83	3.93	3.271	3.84	5.08	4.98	4.207	3.637	3.47	4.03	3.8	3.45	5.03	5.12	5.7	4.98	5.45	3.845	5.31	5.18	3.54	4.48	5.62	2.77	6.146	3.41	4.2	3.98	5.7
4	89	3.76	4.83	3.93	3.279	3.84	5.08	4.98	4.23	3.63	3.47	4.03	3.8	3.45	5.03	5.12	5.7	4.98	5.45	3.781	5.31	5.18	3.54	4.48	5.62	2.77	6.13	3.41	4.2	3.98	5.7
4	90	3.76	4.83	3.808	3.262	3.84	5.077	4.98	4.039	3.63	3.47	4.03	3.8	3.45	5.03	5.12	5.7	5.003	5.45	3.754	5.254	5.18	3.54	4.48	5.62	2.77	6.122	3.4	4.2	3.98	5.676
4	91	3.692	4.83	3.76	3.248	3.846	5.07	4.98	3.318	3.632	3.47	4.03	3.8	3.45	5.03	5.12	5.7	5.159	5.45	3.644	5.07	5.18	3.54	4.48	5.62	2.77	6.093	3.381	4.2	3.98	5.186
4	92	3.58	4.83	3.76	3.249	3.876	5.07	4.98	3.093	3.669	3.47	4.03	3.8	3.45	5.03	5.12	5.7	5.23	5.45	3.39	5.065	5.18	3.54	4.48	5.62	2.77	6.055	3.35	4.2	3.98	4.144
4	93	3.58	4.83	3.76	2.902	3.88	5.07	4.98	3.153	3.67	3.47	4.38	3.8	3.45	5.03	5.12	5.7	5.23	5.45	3.145	4.948	5.18	3.54	4.462	5.62	2.77	6.04	3.35	4.2	3.98	3.489
4	94	3.58	4.83	3.76	3.017	3.88	5.07	4.98	3.116	3.601	3.444	4.566	3.8	3.45	5.03	5.12	5.7	5.23	5.45	2.676	4.903	5.18	3.54	4.46	5.62	2.77	6.04	3.35	4.2	3.98	3.46
4	95	3.58	4.83	3.76	2.961	3.88	5.067	4.98	3.03	3.396	3.26	4.62	3.8	3.45	5.03	5.12	5.7	5.23	5.45	2.632	4.674	5.18	3.54	4.46	5.62	2.77	6.007	3.347	4.2	3.98	3.46
4	96	3.58	4.83	3.76	2.972	3.88	5.06	4.98	3.03	3.123	2.874	4.62	3.8	3.45	5.03	5.12	5.7	5.23	5.45	2.765	4.323	5.18	3.54	4.46	5.62	2.77	5.964	3.34	4.2	3.98	3.46
4	97	3.58	4.83	3.76	3.166	3.88	5.06	4.98	3.03	2.62	2.767	4.62	3.8	3.45	5.03	5.12	5.7	5.23	5.45	2.806	4.27	5.18	3.54	4.46	5.62	2.77	5.96	3.34	4.2	3.98	3.46
4	98	3.58	4.83	3.76	3.13	3.88	5.06	4.98	3.03	2.392	2.76	4.62	3.8	3.45	5.03	5.12	5.7	5.23	5.45	2.895	4.241	5.18	3.54	4.46	5.62	2.77	5.956	3.34	4.2	3.98	3.46
4	99	3.566	4.83	3.76	3.059	3.88	5.06	4.98	3.03	2.37	2.76	4.62	3.8	3.45	5.03	5.12	5.7	5.23	5.45	3.062	4.217	5.18	3.54	4.46	5.62	2.77	5.94	3.34	4.2	3.98	3.46
4	100	3.542	4.83	3.76	2.978	3.88	5.06	4.98	3.03	2.376	2.76	4.557	3.8	3.45	5.03	5.12	5.7	5.23	5.45	3.24	4.267	5.18	3.54	4.46	5.62	2.77	5.94	3.34	4.2	3.98	3.46
4	101	3.54	4.83	3.76	2.921	3.88	5.06	4.98	3.03	2.466	2.761	4.113	3.8	3.45	5.03	5.12	5.7	5.23	5.45	3.283	4.27	5.18	3.54	4.46	5.62	2.77	5.94	3.34	4.2	3.98	3.46
4	102	3.541	4.83	3.76	3.126	3.88	5.06	4.98	2.975	2.237	2.81	3.552	3.8	3.45	5.03	5.12	5.7	5.23	5.45	3.643	4.27	5.18	3.54	4.46	5.62	2.77	5.934	3.34	4.2	3.98	3.46
4	103	3.559	4.9	3.76	2.805	3.88	5.06	4.98	2.882	2.192	2.85	3.43	3.8	3.45	5.03	5.12	5.7	5.23	5.45	4.398	4.27	5.18	3.54	4.46	5.62	2.77	6.064	3.34	4.2	3.98	3.46
4	104	3.531	4.92	3.76	2.849	3.88	5.054	4.98	2.88	2.18	2.85	3.43	3.8	3.45	5.03	5.12	5.7	5.23	5.45	4.53	4.27	5.18	3.54	4.46	5.62	2.77	6.256	3.34	4.2	3.96	3.46
4	105	3.52	4.92	3.677	2.893	3.88	5.05	4.98	2.88	2.18	2.85	3.43	3.8	3.45	5.03	5.12	5.7	5.23	5.45	4.568	4.27	5.359	3.54	4.46	5.62	2.77	6.26	3.34	4.2	3.95	3.46
4	106	3.5	4.92	3.443	3.011	3.88	5.05	4.98	2.88	2.18	2.85	3.43	3.8	3.45	5.03	5.12	5.7	5.23	5.444	5.028	4.27	5.723	3.54	4.46	5.62	2.77	6.26	3.34	4.2	3.95	3.46
4	107	3.359	5.101	3.43	3.039	3.88	5.027	4.98	2.875	2.18	2.85	3.43	3.8	3.45	5.03	5.12	5.7	5.23	5.44	5.13	4.27	5.294	3.54	4.46	5.62	2.77	6.26	3.34	4.2	3.95	3.46
4	108	3.302	5.2	3.422	2.904	3.88	5.021	4.98	2.87	2.18	2.85	3.43	3.8	3.45	5.03	5.12	5.7	5.23	5.44	5.13	4.27	5.1	3.54	4.462	5.62	2.77	6.26	3.34	4.2	3.95	3.46
4	109	3.3	5.2	3.42	2.734	3.88	5.057	4.98	2.965	2.18	2.85	3.43	3.8	3.45	5.03	5.12	5.7	5.23	5.44	5.13	4.27	5.1	3.54	4.534	5.62	2.945	6.26	3.34	4.2	3.96	3.46
4	110	3.3	5.204	3.42	2.872	3.88	5.09	4.98	3.02	2.177	2.849	3.43	3.8	3.45	5.03	5.12	5.7	5.23	5.438	5.13	4.285	5.097	3.54	4.55	5.62	3.15	6.26	3.428	4.2	4.098	3.46
4	111	3.3	5.21	3.418	2.788	3.88	5.09	4.98	3.02	2.17	2.84	3.43	3.8	3.45	5.03	5.12	5.7	5.23	5.43	5.13	4.354	5.09	3.54	4.558	5.62	2.896	6.26	3.477	4.2	4.094	3.46
4	112	3.3	5.289	3.41	2.892	3.88	5.096	4.98	3.051	2.17	2.84	3.43	3.8	3.45	5.03	5.12	5.7	5.23	5.43	5.127	4.428	5.09	3.54	4.808	5.62	2.86	6.26	3.542	4.2	4.09	3.46
4	113	3.3	5.687	3.41	2.906	3.88	5.1	4.98	3.16	2.17	2.84	3.411	3.8	3.45	5.03	5.12	5.7	5.23	5.43	5.097	4.577	5.09	3.54	5.319	5.62	2.86	6.26	3.56	4.2	4.089	3.46
4	114	3.255	5.71	3.41	2.887	3.88	5.1	4.98	3.165	2.17	2.84	3.208	3.8	3.45	5.03	5.12	5.7	5.23	5.423	4.921	4.59	5.09	3.54	5.35	5.62	2.86	6.26	3.538	4.2	4.056	3.46
4	115	3.129	5.71	3.402	2.905	3.88	5.102	4.98	3.17	2.17	2.84	3.13	3.8	3.45	5.03	5.12	5.501	5.23	5.41	4.518	4.59	5.09	3.54	5.35	5.62	2.86	6.26	3.46	4.2	4.05	3.46
4	116	3.148	5.71	3.4	2.743	3.88	5.13	4.98	3.17	2.17	2.84	3.13	3.8	3.45	5.03	5.12	5.31	5.23	5.41	4.42	4.408	5.09	3.54	5.425	5.62	2.86	6.26	3.393	4.2	4.05	3.46
4	117	3.335	5.71	3.4	2.824	3.88	5.134	4.98	3.17	2.17	2.84	3.13	3.8	3.45	5.03	5.12	5.201	5.23	5.405	4.42	3.63	5.09	3.54	5.476	5.611	2.86	6.078	3.326	4.2	4.044	3.46
4	118	3.321	5.71	3.4	2.796	3.88	5.171	4.98	3.17	2.14	2.84	3.13	3.8	3.45	5.03	5.12	5.056	5.23	5.4	4.381	3.441	5.079	3.54	5.5	5.55	2.86	5.691	3.272	4.2	4.029	3.46
4	119	3.041	5.71	3.4	2.865	3.88	5.19	4.98	3.566	2.15	2.84	3.13	3.8	3.45	5.03	5.12	4.97	5.23	5.4	4.249	3.44	5.07	3.54	5.447	5.55	2.86	5.349	3.266	4.2	4.09	3.46
4	120	3.019	5.074	3.4	2.889	3.88	5.19	4.98	3.71	2.127	2.84	3.13	3.8	3.45	5.03	5.12	4.97	5.23	5.4	4.165	3.44	5.07	3.54	5.09	5.55	2.86	5.416	3.201	4.2	4.09	3.46
4	121	3.01	4.824	3.397	2.932	3.88	5.195	4.98	3.71	2	2.84	3.13	3.8	3.45	5.03	5.12	4.97	5.23	5.4	4.04	3.44	5.07	3.54	4.855	5.548	2.86	5.47	3.17	4.2	4.086	3.46
4	122	3.01	4.82	3.37	2.875	3.88	5.208	4.98	3.71	2	2.84	3.13	3.8	3.45	5.03	5.12	4.97	5.23	5.4	3.751	3.44	5.07	3.54	4.85	5.577	2.86	5.487	3.184	4.2	4.066	3.46
4	123	3.01	4.82	3.353	3.135	3.88	5.234	4.98	3.71	2.003	2.84	3.13	3.8	3.45	5.03	5.12	4.97	5.23	5.4	3.582	3.458	5.255	3.54	4.85	5.63	2.86	5.67	3.199	4.2	4.05	3.46
4	124	3.01	4.82	3.35	3.207	3.88	5.27	4.98	3.71	2.01	2.84	3.13	3.8	3.45	5.03	5.12	5.077	5.23	5.4	3.537	3.747	5.31	3.54	4.85	5.63	2.86	6.032	3.19	4.194	4.028	3.46
4	125	3.011	4.82	3.35	2.889	3.88	5.278	4.98	3.618	2.01	2.84	3.13	3.8	3.45	5.03	5.12	5.162	5.23	5.4	3.274	3.806	5.31	3.54	4.85	5.63	2.878	6.267	3.19	4.128	4.02	3.46
4	126	3.057	4.81	3.35	2.995	3.88	5.274	4.98	3.526	2.015	2.84	3.36	3.8	3.45	5.03	5.12	5.17	5.23	5.4	3.002	3.81	5.31	3.54	4.85	5.637	2.95	6.38	3.185	4.103	4.02	3.46
4	127	3.178	4.746	3.35	2.97	3.88	5.28	4.98	3.59	2.047	2.84	3.603	3.8	3.45	5.03	5.12	5.17	5.23	5.4	3.118	3.81	5.31	3.54	4.85	5.64	2.857	6.38	3.151	4.1	4.02	3.46
4	128	3.202	4.73	3.35	3.074	3.88	5.28	4.98	3.337	2.05	2.84	3.48	3.8	3.45	5.03	5.12	5.17	5.23	5.4	3.244	3.784	5.31	3.54	4.85	5.64	2.677	6.38	3.145	4.1	4.02	3.46
4	129	3.219	4.73	3.35	3.113	3.88	5.28	4.98	3.291	2.05	2.84	3.48	3.8	3.45	5.03	5.12	5.17	5.23	5.4	3.321	3.695	5.31	3.54	4.85	5.64	2.67	6.38	3.14	4.1	4.02	3.46
4	130	3.205	4.73	3.35	2.946	3.88	5.28	4.98	3.28	2.05	2.84	3.48	3.8	3.45	5.03	5.12	5.17	5.23	5.4	3.496	3.6	5.31	3.54	4.85	5.64	2.66	6.38	3.14	4.1	4.02	3.46
4	131	3.2	4.73	3.35	2.798	3.88	5.28	4.98	3.333	2.05	2.845	3.48	3.8	3.45	5.03	5.12	5.17	5.23	5.4	3.714	3.455	5.31	3.54	4.85	5.64	2.66	6.38	3.14	4.1	4.02	3.46
4	132	3.206	4.73	3.35	2.978	3.88	5.28	4.98	3.39	2.055	2.85	3.48	3.8	3.45	5.022	5.12	5.17	5.23	5.4	3.75	3.386	5.31	3.54	4.85	5.64	2.66	6.38	3.14	4.1	4.012	3.46
4	133	3.214	4.73	3.35	2.923	3.88	5.28	4.98	3.373	2.082	2.85	3.48	3.8	3.45	5.02	5.12	5.17	5.23	5.388	3.761	3.421	5.302	3.54	4.85	5.64	2.666	6.492	3.14	4.1	4.01	3.46
4	134	3.253	4.73	3.343	2.82	3.88	5.28	4.98	3.229	2.21	2.85	3.48	3.8	3.45	5.02	5.12	5.17	5.23	5.34	3.864	3.432	5.3	3.54	4.85	5.64	2.669	6.727	3.14	4.08	4.01	3.46
4	135	3.315	4.73	3.269	2.868	3.88	5.28	4.98	3.148	2.398	2.85	3.48	3.8	3.45	5.02	5.12	5.17	5.23	5.34	3.88	3.498	5.3	3.54	4.85	5.648	2.66	6.601	3.14	4.143	4.01	3.46
4	136	3.35	4.73	3.21	2.902	3.88	5.28	4.98	3.12	2.48	2.85	3.48	3.8	3.45	5.02	5.12	5.17	5.23	5.34	3.913	3.621	5.295	3.54	4.85	5.66	2.66	6.6	3.14	4.181	4.008	3.46
4	137	3.364	4.73	3.203	2.894	3.88	5.28	4.98	3.11	2.48	2.876	3.48	3.8	3.45	5.02	5.12	5.17	5.23	5.34	4.161	3.328	5.273	3.54	4.85	5.66	2.671	6.6	3.14	4.125	4	3.46
4	138	3.343	4.73	3.122	2.888	3.88	5.28	4.98	3.11	2.553	2.88	3.48	3.8	3.45	5.02	5.12	5.17	5.23	5.34	4.26	3.087	5.269	3.54	4.85	5.66	2.857	6.6	3.14	4.12	4	3.46
4	139	3.29	4.73	3.036	2.812	3.88	5.276	4.98	3.187	3.009	2.842	3.48	3.8	3.45	5.02	5.12	5.17	5.227	5.34	4.26	3.08	5.26	3.54	4.853	5.66	2.824	6.6	3.14	4.12	4	3.46
4	140	3.266	4.731	3.02	2.846	3.88	5.294	4.98	3.504	3.397	2.829	3.48	3.8	3.45	5.02	5.12	5.17	5.002	5.34	4.26	3.12	5.307	3.54	4.87	5.66	2.875	6.6	3.14	4.12	4	3.46
4	141	3.26	4.817	3.02	2.817	3.88	5.302	4.98	3.947	2.985	2.852	3.48	3.8	3.45	5.02	5.145	5.17	4.98	5.34	4.26	3.305	5.457	3.54	4.87	5.66	2.988	6.6	3.159	4.12	4	3.46
4	142	3.26	4.925	3.02	2.896	3.88	5.31	4.98	4.109	2.789	2.91	3.48	3.8	3.45	5.02	5.237	5.17	4.98	5.34	4.26	3.674	5.7	3.54	4.87	5.742	3.032	6.6	3.217	4.12	4	3.46
4	143	3.26	4.93	3.02	2.956	3.88	5.303	4.98	4.137	3.021	2.974	3.48	3.8	3.45	5.02	5.24	5.17	4.98	5.34	4.26	4.218	5.935	3.54	4.87	6.006	3.026	6.6	3.27	4.12	4	3.46
4	144	3.26	4.93	3.02	2.965	3.88	5.3	4.98	4.094	3.13	3.318	3.48	3.8	3.45	5.02	5.24	5.17	4.98	5.34	4.26	4.308	6.053	3.507	4.87	6.08	3.024	6.6	3.312	4.12	4	3.46
4	145	3.257	4.93	3.02	2.899	3.88	5.31	4.98	4.06	3.17	3.39	3.48	3.8	3.45	5.02	5.24	5.17	4.98	5.34	4.26	4.654	6.006	3.45	5.058	6.196	3.04	6.6	3.352	4.12	4	3.46
4	146	3.249	4.937	3.02	2.97	3.88	5.329	4.98	4.06	3.197	3.39	3.48	3.8	3.45	5.02	5.24	5.17	4.98	5.34	4.339	5.05	6.012	3.462	5.332	6.23	3.04	6.6	3.471	4.12	4	3.46
4	147	3.232	4.996	3.02	2.912	3.88	5.364	4.98	4.06	3.32	3.391	3.48	3.8	3.45	5.02	5.24	5.17	4.98	5.34	4.854	4.987	5.872	3.48	5.34	6.235	3.045	6.6	3.635	4.12	4	3.46
4	148	3.229	5.01	3.02	3.099	3.88	5.446	4.98	4.057	3.33	3.4	3.48	3.8	3.45	5.02	5.24	5.17	4.98	5.311	5.061	4.86	5.619	3.48	5.34	6.277	3.026	6.6	3.828	4.12	4	3.46
5	1	5	5	5	5	5	5	5	5	5	5	5	5	5	5.008	5	5	5	5	4.905	5	5	5	5	5	5	5	5	5	5	4.789
5	2	5	5	5	5	4.993	5	5	5	5.002	5	5	5	5	5.035	5	5	5	5	4.71	5	5	5	5	5	5	5	5	5	4.974	4.661
5	3	5	5.505	5	5	4.99	5	5.436	5.009	5.256	5	7.084	5	5.001	5.895	4.978	5	5	5	4.973	4.986	5	5	5	5.001	5	5	5	4.982	5.006	4.925
5	4	5	6.518	5	5	5.118	5.202	5.78	6.16	5.823	4.973	9	4.996	6.578	7.051	4.96	5	5	5.028	5.039	6.121	5	5	5.092	5.222	4.91	5.028	5.165	4.97	5.156	6.461
5	5	5	7.08	5	5.588	5.525	5.081	5.83	6.7	6.008	4.92	8.278	5.704	7.371	6.695	4.96	5.045	5	5.763	5.077	8.419	5.192	5	5.494	7.359	3.071	5.768	5.307	4.97	6.087	6.761
5	6	5.481	7.2	5	6.69	5.775	5.448	5.83	6.392	6.095	4.92	7.347	5.659	7.113	7.622	4.96	5.67	5	5.83	4.982	7.899	7.806	5	6.04	6.504	2.874	5.98	5.829	4.97	6.524	6.961
5	7	5.654	7.289	5	6.559	5.977	5.569	5.83	5.841	6.491	4.92	7.622	5.648	7.27	6.859	4.96	5.87	5	5.83	4.891	7.8	6.141	5	6.04	6.159	2.923	6.256	5.872	4.966	6.145	7.06
5	8	5.696	6.965	5	6.7	5.85	5.744	5.888	6.045	6.783	4.92	7.64	5.799	7.27	5.774	5.166	5.87	5	5.83	4.89	7.482	5.624	5	6.045	6.247	2.776	6.578	5.819	4.95	6.132	7.06
5	9	5.749	5.72	5	6.767	6.165	5.88	5.98	6.08	7.308	4.92	7.344	5.868	7.27	5.107	5.377	5.87	5	5.83	4.952	7.168	5.78	5.516	6.05	6.3	2.821	6.62	5.685	4.95	6.265	7.06
5	10	5.7	5.482	5	6.759	5.957	5.822	5.98	6.09	7.297	4.834	7.088	6.013	7.27	5.154	5.482	5.87	5	5.83	5.01	6.751	5.8	5.73	6.034	6.3	2.859	6.62	5.676	4.95	6.252	7.06
5	11	5.7	5.47	5	6.955	5.711	5.84	5.98	6.145	7.095	4.68	6.92	6.281	7.27	5.248	5.49	5.87	5	5.839	5.01	6.521	5.759	5.73	5.951	6.3	2.88	6.62	5.68	4.95	6.23	7.06
5	12	5.664	5.47	5	6.961	5.604	5.84	5.98	6.2	7.022	4.463	6.302	6.629	7.27	5.25	5.49	5.87	5	5.84	5.01	6.49	5.7	5.73	5.928	6.906	2.84	6.62	5.68	4.95	6.217	7.06
5	13	5.543	5.501	5	6.995	5.67	5.848	5.98	6.203	7.01	4.377	6.5	6.75	7.27	5.25	5.49	5.87	5	5.84	5.013	6.49	5.469	5.73	5.652	7.038	2.823	6.62	5.677	4.95	6.21	7.198
5	14	5.43	5.52	5	6.777	5.73	5.86	5.98	5.6	6.876	4.288	6.5	6.75	7.27	5.25	5.49	5.87	5	5.84	5.027	6.49	5.21	5.73	5.562	6.761	2.775	6.62	5.77	4.95	6.21	7.2
5	15	5.503	5.52	5	6.45	5.73	5.86	5.98	5.131	6.089	4.3	6.5	6.75	7.27	5.25	5.49	5.87	5	5.84	5.03	6.49	5.22	5.73	5.454	6.539	2.936	6.62	5.878	4.95	6.204	7.2
5	16	5.768	5.494	5	6.542	5.736	5.86	5.98	5.133	4.474	4.171	6.5	6.75	7.27	5.25	5.49	5.87	5	5.84	5.044	6.442	5.23	5.73	5.411	6.46	3.091	6.62	5.946	4.95	6.177	7.191
5	17	5.766	5.472	5	6.594	5.784	5.86	5.98	5.14	3.927	4.163	6.5	6.75	7.27	5.25	5.49	5.87	5	5.823	5.11	6.157	5.23	5.73	5.3	6.457	3.05	6.62	5.959	4.95	6.165	7.19
5	18	5.753	5.47	5	6.63	5.904	5.86	5.98	5.157	3.981	4.17	6.5	6.75	7.27	5.25	5.49	5.87	5	5.706	5.187	5.861	5.23	5.73	5.3	6.45	3.05	6.62	5.96	4.95	6.16	7.19
5	19	5.893	5.47	5.076	6.63	5.907	5.86	5.98	5.169	3.906	4.158	6.5	6.75	7.27	5.241	5.49	5.87	5	5.7	5.205	5.82	5.23	5.73	5.3	6.407	3.05	6.62	5.984	4.95	6.148	7.19
5	20	5.858	5.47	5.1	6.839	5.88	5.86	5.98	5.182	4.507	4.133	6.5	6.75	7.27	5.24	5.49	5.87	5	5.645	5.247	5.82	5.23	5.73	5.3	6.36	3.05	6.62	6.023	4.95	6.139	7.19
5	21	5.794	5.47	5.1	7.582	5.88	5.86	5.98	5.365	5.106	4.036	6.5	6.75	7.27	5.249	5.49	5.87	5	5.62	5.333	5.82	5.23	5.73	5.304	6.36	3.05	6.62	6.02	4.95	6.13	7.19
5	22	5.716	5.518	5.1	7.637	5.88	5.86	5.98	5.579	5.146	3.709	6.5	6.75	7.27	5.25	5.49	5.87	5	5.62	5.401	5.827	5.23	5.704	5.378	6.36	3.08	6.62	6.02	4.95	6.13	7.19
5	23	5.672	5.582	5.1	7.946	5.88	5.86	5.98	6.122	4.814	3.642	6.5	6.75	7.27	5.25	5.49	5.87	5	5.62	5.502	5.85	5.23	5.543	5.359	6.36	3.405	6.62	6.015	4.95	6.12	7.19
5	24	5.66	5.592	5.366	7.537	5.887	5.916	6.038	6.19	5.517	3.61	6.5	6.75	7.27	5.346	5.49	5.87	5	5.62	5.636	5.874	5.282	5.54	5.939	6.412	4.126	6.62	6.054	4.95	6.092	7.184
5	25	5.594	5.675	6.375	7.206	6.17	6.148	6.578	6.687	6.377	3.61	6.687	6.75	7.27	6.804	6.093	5.87	5	5.776	5.703	6.218	5.36	5.686	6.808	7.314	4.083	6.62	6.18	5.101	6.09	6.782
5	26	5.573	5.785	6.46	7.434	6.249	6.328	5.978	5.75	6.757	3.611	6.8	6.75	7.27	7.007	6.16	5.87	5	5.836	5.782	7.483	5.945	5.942	7.212	7.148	3.891	6.62	6.18	5.288	6.1	6.39
5	27	5.446	5.954	6.601	7.512	6.202	6.36	5.94	5.206	6.998	3.678	6.8	6.75	7.27	6.482	6.16	5.87	5	5.84	5.787	7.73	7.197	6.16	6.613	6.572	3.31	6.62	6.18	5.28	6.165	6.204
5	28	5.392	5.988	6.607	7.411	6.133	6.393	5.94	4.99	6.733	3.874	6.803	6.75	7.27	6.09	6.224	5.87	5	5.84	5.78	7.383	6.557	6.282	5.575	6.506	3.062	6.62	6.18	5.44	6.17	5.92
5	29	5.312	6.018	5.763	6.877	6.13	6.412	5.94	4.99	5.328	3.78	7.191	6.75	7.27	5.754	6.39	5.87	5	5.84	5.835	6.979	5.766	6.22	5.396	6.424	2.962	6.62	6.18	5.438	6.175	5.679
5	30	5.31	6.02	5.5	6.38	6.13	6.43	5.94	4.99	3.156	3.761	7.75	6.75	7.27	5.7	6.008	5.92	5	5.84	6.236	6.593	5.59	5.982	5.39	6.42	2.94	6.62	6.162	5.382	6.2	5.63
5	31	5.31	6.038	5.5	6.705	6.13	6.448	5.94	4.99	3.667	3.772	7.75	6.75	7.27	5.7	5.944	6.33	5.008	5.84	6.24	6.392	5.59	5.98	5.39	6.415	2.93	6.62	6.067	5.399	6.2	5.63
5	32	5.333	6.129	5.5	7.005	6.13	6.475	5.94	4.99	4.224	3.88	7.741	6.75	7.27	5.7	5.94	6.33	5.259	5.84	6.269	6.077	5.59	5.98	5.963	6.398	2.936	6.62	5.955	5.45	5.939	5.63
5	33	5.22	6.129	5.5	7.09	6.13	6.501	6.085	5.005	4.373	3.885	7.729	6.75	7.27	5.7	5.94	6.441	5.361	5.84	6.336	5.672	6.139	5.98	6.742	6.39	3.029	6.62	5.864	5.45	5.983	5.626
5	34	5.25	6.108	5.593	6.66	6.13	6.545	6.574	5.518	4.167	3.93	7.657	6.75	7.27	5.708	5.931	6.45	5.625	5.84	6.32	5.55	6.34	5.98	6.975	6.834	3.682	6.62	5.84	5.465	6.539	5.63
5	35	5.128	6.1	6.391	7.43	6.13	6.55	5.814	6.519	4.647	3.94	7.64	6.75	7.401	6.336	6.319	6.45	5.87	5.84	6.32	5.62	6.348	5.98	6.556	7.74	3.89	6.62	5.84	5.619	6.598	5.688
5	36	5.03	6.1	6.765	7.819	6.189	6.55	6.06	5.385	5.206	3.97	7.638	6.75	7.598	6.668	6.876	6.45	5.87	5.84	6.321	5.66	6.72	5.98	6.663	7.211	4.05	6.62	5.84	5.619	6.65	5.685
5	37	5.037	6.1	6.77	7.238	6.287	6.55	6.002	5.21	4.622	4.014	7.478	6.75	7.57	6.67	6.804	6.45	5.87	5.84	6.455	5.843	7.299	5.987	5.904	6.589	3.793	6.62	5.84	5.59	6.767	5.54
5	38	4.926	6.1	6.77	7.629	6.232	6.55	6	5.212	4.358	4.149	6.826	6.75	7.57	6.344	6.077	6.45	5.87	5.84	6.46	5.88	7.267	6.049	5.498	6.452	3.614	6.62	5.84	5.556	6.97	5.54
5	39	4.822	6.1	6.731	7.354	6.261	6.55	6	5.262	4.433	4.394	6.894	6.75	7.57	6.386	5.803	6.45	5.87	5.84	6.589	5.88	6.816	6.05	5.526	6.45	3.598	6.62	5.845	5.57	6.97	5.54
5	40	4.689	6.1	6.02	7.34	6.552	6.55	6	6.144	4.901	4.433	6.94	6.75	7.57	6.967	6.65	6.45	5.87	5.84	6.8	6.456	6.583	6.05	6.447	6.45	3.597	6.62	5.896	5.57	6.97	5.54
5	41	4.678	6.1	5.83	7.34	6.507	6.667	6	6.471	5.122	4.4	6.94	6.75	7.57	6.531	7.116	6.45	5.87	5.84	6.802	7.435	6.799	6.05	6.694	6.724	3.578	6.62	5.969	5.592	6.955	5.543
5	42	4.829	6.1	5.83	7.384	6.44	6.73	6	5.772	5.405	4.294	6.94	6.75	7.57	6.013	6.615	6.45	5.87	5.903	6.88	7.63	6.566	6.05	6.026	7.151	3.628	6.62	5.98	5.64	6.553	5.55
5	43	4.645	6.1	5.83	7.601	6.406	6.627	6	5.872	5.45	4.242	6.94	6.75	7.57	5.767	5.832	6.45	5.87	6.083	6.625	7.598	6.38	6.051	5.538	6.902	3.69	6.62	5.98	5.635	6.34	5.55
5	44	4.458	6.122	5.83	7.659	6.32	6.473	6	6.019	5.179	4.24	6.94	6.75	7.57	5.76	5.98	6.45	5.87	6.09	6.559	7.503	6.376	6.15	5.363	6.337	3.69	6.62	5.979	5.63	6.426	5.55
5	45	4.45	6.13	5.83	7.522	6.27	6.45	6	5.63	5.388	4.23	6.94	6.75	7.57	5.76	6	6.45	5.754	6.09	6.484	7.468	6.327	6.16	5.393	6.31	3.766	6.62	5.947	5.628	6.445	5.55
5	46	4.45	6.13	5.688	7.52	6.27	6.45	6.059	5.482	5.489	4.02	6.94	6.75	7.57	5.76	5.855	6.45	4.915	6.09	6.631	7.368	6.276	6.16	5.572	6.31	3.703	6.62	5.891	5.62	6.235	5.55
5	47	4.479	6.13	5.19	7.107	6.278	6.45	6.12	6.004	5.674	3.88	6.94	6.75	7.57	5.76	5.416	6.45	4.82	6.09	6.664	7.092	6.219	6.16	5.422	6.31	3.7	6.62	5.63	5.661	6.17	5.408
5	48	4.5	6.13	4.985	6.143	6.3	6.45	6.12	5.305	5.948	3.89	6.94	6.75	7.57	5.72	5.39	6.45	4.82	6.09	6.66	6.68	5.798	6.16	5.49	6.31	3.698	6.62	5.519	5.69	6.192	5.001
5	49	4.381	6.122	5.058	5.98	6.3	6.45	6.12	5.127	6.164	3.91	6.94	6.75	7.57	5.503	5.39	6.45	4.82	6.09	6.559	6.184	5.628	6.16	5.49	6.31	3.67	6.62	5.46	5.69	6.2	4.996
5	50	4.38	6.092	5.02	5.992	6.264	6.45	6.169	5.677	6.184	3.91	6.94	6.75	7.57	5.49	5.39	6.45	4.82	6.09	6.413	5.732	5.56	6.16	5.494	6.31	3.67	6.62	5.697	5.69	6.2	5.05
5	51	4.38	6.084	5.02	6.086	6.245	6.472	6.349	6.344	6.232	3.91	6.94	6.75	7.57	5.49	5.549	6.45	4.82	6.09	6.595	5.73	5.6	6.16	5.764	6.31	3.67	6.62	6.062	5.69	6.2	5.05
5	52	4.393	6.054	5.52	6.204	6.629	6.51	6.556	6.991	6.157	3.91	6.94	6.75	7.57	5.716	5.989	6.45	4.82	6.09	6.649	5.73	5.987	6.16	6.661	6.341	3.666	6.62	6.354	5.69	6.314	5.05
5	53	4.45	6.103	6.069	6.802	6.662	6.51	5.984	6.208	6.349	3.91	6.94	6.75	7.57	7.159	6.034	6.45	4.82	6.09	6.234	5.715	6.169	5.99	7.09	7.302	3.836	6.62	6.641	5.69	6.748	5.05
5	54	4.477	6.606	6.648	8.031	6.45	6.51	6.03	5.201	5.433	3.91	6.94	6.75	7.57	6.928	6.445	6.45	4.82	6.09	6.135	5.371	6.683	5.919	7.151	7.366	4.059	6.62	6.72	5.69	6.88	5.043
5	55	4.47	6.765	6.72	7.456	6.378	6.51	6.03	5.198	4.959	3.91	6.94	6.75	7.57	6.233	6.51	6.45	4.82	6.09	6.18	5.34	6.628	5.776	6.302	6.606	4.113	6.62	6.581	5.69	6.88	5.173
5	56	4.47	6.686	6.462	6.816	6.384	6.51	6.03	5.205	4.325	3.91	6.94	6.75	7.57	5.357	6.497	6.45	4.82	6.091	6.18	5.34	6.348	5.722	6.263	6.45	3.941	6.62	6.468	5.696	6.88	5.97
5	57	4.47	6.54	6.192	6.279	6.664	6.51	6.03	5.225	4.458	3.91	6.94	6.75	7.57	5.28	6.467	6.45	4.82	6.108	6.18	5.34	6.176	5.76	7.246	6.45	4.035	6.62	6.393	5.7	6.88	6.613
5	58	4.449	6.462	5.868	6.158	6.389	6.51	6.03	5.237	4.49	3.91	6.94	6.75	7.57	5.698	6.609	6.45	4.82	6.11	6.18	5.34	6.5	5.832	6.945	6.46	4.202	6.62	6.216	5.7	6.88	6.62
5	59	4.399	6.45	5.63	6.128	6.312	6.51	6.03	5.251	4.49	3.91	6.94	6.75	7.57	5.649	6.578	6.45	4.82	6.11	6.182	5.34	6.105	5.84	6.229	6.71	4.188	6.62	6.13	5.7	6.88	6.62
5	60	4.38	6.45	5.646	6.054	6.31	6.51	6.03	5.26	4.49	3.91	6.94	6.75	7.57	5.63	6.844	6.45	4.82	6.11	6.251	5.34	6.004	5.923	5.694	6.611	4.124	6.62	6.08	5.7	6.877	6.62
5	61	4.397	6.458	5.685	6.01	6.31	6.51	6.03	5.26	4.558	3.91	6.94	6.75	7.57	5.622	6.847	6.45	4.82	6.11	6.48	5.34	5.965	6.245	5.449	6.428	3.768	6.62	6.017	5.7	6.87	6.537
5	62	4.387	6.487	5.312	6.01	6.31	6.51	6.03	5.26	4.774	3.965	6.94	6.75	7.57	5.619	6.797	6.45	4.82	6.11	6.425	5.34	5.95	6.335	5.41	6.41	3.72	6.62	5.99	5.7	6.856	6.445
5	63	4.284	6.526	5.229	6.01	6.31	6.51	6.03	5.26	4.45	4.063	6.94	6.75	7.57	5.608	6.714	6.45	4.82	6.11	6.35	5.34	5.91	6.34	5.41	6.41	3.729	6.62	5.982	5.7	6.776	6.3
5	64	4.109	6.526	5.67	6.01	6.306	6.51	6.03	5.313	4.354	4.344	6.94	6.75	7.57	5.554	6.71	6.45	4.82	6.11	6.266	5.38	5.858	6.34	5.429	6.41	3.703	6.62	5.98	5.7	6.752	6.028
5	65	4.08	6.52	5.65	6.022	6.3	6.51	6.171	5.241	3.483	4.38	6.457	6.75	7.57	5.509	6.697	6.45	4.82	6.11	6.326	5.4	5.95	6.34	5.444	6.41	3.667	6.62	5.98	5.7	6.443	5.777
5	66	4.08	6.52	5.767	6.122	6.3	6.51	6.686	6.075	3.065	4.38	6.08	6.75	7.57	5.5	6.661	6.559	4.82	6.133	6.384	5.4	5.95	6.34	5.7	6.41	3.72	6.62	5.98	5.7	6.211	5.339
5	67	4.08	6.52	6.542	6.453	6.308	6.51	6.201	6.247	4.221	4.374	6.2	6.75	7.57	5.37	6.217	6.658	4.82	6.246	6.649	5.558	5.95	6.34	6.192	6.41	3.86	6.62	5.98	5.7	6.29	5.394
5	68	4.114	6.52	6.334	7.314	6.585	6.51	6.11	5.419	5.097	4.351	6.2	6.75	7.57	5.136	5.86	6.156	4.82	6.27	6.51	7.012	6.435	6.34	6.223	6.41	4.091	6.62	5.989	5.7	6.29	5.671
5	69	4.15	6.52	6.22	7.212	6.466	6.51	6.11	5.374	5.678	4.34	6.2	6.75	7.57	5.004	5.86	6.14	4.82	6.27	6.473	7.666	7.274	6.351	6.398	6.41	4.438	6.62	6.033	5.7	6.29	5.418
5	70	4.146	6.52	6.22	6.372	6.433	6.51	6.11	5.43	5.931	4.34	6.2	6.75	7.57	4.99	5.86	6.14	4.604	6.27	6.45	7.57	6.689	6.449	6.203	6.41	4.526	6.62	6.033	5.753	6.29	5.027
5	71	4.14	6.52	6.198	6.094	6.334	6.51	6.11	5.489	5.89	4.34	6.2	6.75	7.57	4.99	5.86	6.14	4.381	6.27	6.45	7.231	6.339	6.45	5.896	6.41	4.48	6.62	6.014	5.77	6.28	4.935
5	72	4.172	6.52	6.24	6.114	6.332	6.51	6.11	5.5	5.037	4.34	6.2	6.75	7.57	4.99	5.854	6.14	4.41	6.27	6.45	7.127	6.291	6.45	5.966	6.41	4.519	6.62	6.107	5.77	6.385	4.997
5	73	4.191	6.667	6.973	6.903	6.716	6.51	6.11	5.588	5.868	4.34	6.2	6.75	7.57	4.99	5.85	6.14	4.417	6.27	6.578	7.385	6.258	6.45	6.715	6.782	4.55	6.62	6.382	5.77	6.697	5.065
5	74	4.243	6.927	6.532	7.045	6.674	6.51	6.11	6.434	6.588	4.348	6.2	6.75	7.57	4.99	5.85	6.14	4.45	6.356	6.561	7.916	6.307	6.45	6.73	7.496	4.581	6.62	7.105	5.77	7.083	5.506
5	75	4.262	6.98	6.175	6.095	6.529	6.51	6.11	6.131	6.213	4.4	6.2	6.75	7.57	4.99	5.85	6.14	4.579	6.39	6.501	7.91	7.345	6.45	6.73	7.55	4.57	6.62	6.965	5.77	7.179	5.68
5	76	4.259	6.98	6	6.595	6.483	6.51	6.11	5.82	5.5	4.4	6.2	6.75	7.57	4.99	5.85	6.14	4.793	6.39	7.198	7.91	7.135	6.45	6.73	7.334	4.502	6.62	6.95	5.77	7.19	5.68
5	77	4.26	6.942	5.607	6.17	6.32	6.51	6.11	5.586	5.04	4.271	6.2	6.75	7.57	4.99	5.85	6.14	4.8	6.39	6.773	7.781	6.22	6.45	6.73	6.506	4.364	6.62	6.95	5.77	7.19	5.593
5	78	4.213	6.874	5.034	6.12	6.213	6.51	6.11	5.459	4.906	4.154	6.2	6.75	7.623	4.99	5.85	6.14	4.8	6.39	6.259	7.555	6.16	6.45	6.73	6.574	4.375	6.62	6.911	5.77	7.19	5.106
5	79	4.069	6.865	4.95	6.12	6.091	6.51	6.11	5.382	4.84	4.047	6.2	6.75	7.357	4.99	5.85	6.14	4.8	6.39	6.189	7.422	6.143	6.45	6.73	6.63	4.19	6.62	6.772	5.77	7.19	5.02
5	80	4.056	6.8	4.95	6.12	5.999	6.51	6.11	5.24	4.749	4.042	6.2	6.75	7.337	4.99	5.85	6.14	4.8	6.39	6.16	7.29	6.083	6.45	6.73	6.63	4.14	6.62	6.638	5.86	7.19	5.02
5	81	4.05	6.71	4.95	6.12	5.892	6.51	6.233	5.24	4.549	4.05	6.2	6.75	7.29	4.99	5.85	6.14	4.8	6.39	6.115	7.15	6.059	6.45	6.73	6.63	4.14	6.62	6.62	6.15	6.624	5.02
5	82	4.044	6.61	4.95	6.12	5.788	6.51	6.36	5.24	4.536	4.066	6.2	6.75	7.29	4.996	5.85	6.14	4.8	6.364	6.08	7.076	6.05	6.45	6.73	6.63	4.14	6.62	6.506	6.252	5.84	5.02
5	83	4.04	6.6	4.95	6.12	5.76	6.51	6.361	5.946	4.673	4.09	6.2	6.75	7.29	5	5.85	6.14	4.8	6.274	6.078	6.562	6.025	6.45	6.73	6.63	4.14	6.62	6.397	6.376	5.813	5.02
5	84	4.04	6.581	4.95	6.12	5.975	6.48	6.755	6.975	4.765	4.071	6.2	6.75	7.29	5.01	5.85	6.635	4.8	6.196	6.048	6.422	5.974	6.45	6.73	6.63	4.14	6.62	6.302	6.393	5.88	5.057
5	85	4.04	6.54	5.444	6.12	6.06	6.288	6.092	5.501	4.77	4.054	6.2	6.75	7.29	5.01	5.85	6.944	4.8	6.17	6.04	6.42	5.97	6.45	6.73	6.63	4.14	6.62	6.236	6.402	5.88	4.916
5	86	3.918	6.52	6.123	6.12	6.094	6.278	6.1	5.341	4.77	4.111	6.2	6.75	7.29	5.01	5.85	6.252	4.8	6.17	6.04	6.376	5.881	6.45	6.73	6.63	4.023	6.62	6.196	6.41	5.88	4.831
5	87	3.611	6.52	5.69	6.12	6.078	6.419	6.1	5.351	4.77	4.29	6.2	6.75	7.29	5.01	5.85	6.086	4.8	6.17	6.04	6.325	5.5	6.45	6.73	6.63	3.802	6.62	6.154	6.424	6.083	4.83
5	88	3.433	6.52	5.167	6.12	6.043	6.42	6.1	5.367	4.77	4.276	6.2	6.75	7.29	5.01	5.85	6.08	4.8	6.17	6.04	6.32	5.5	6.45	6.73	6.63	4.189	6.62	6.11	6.44	6.11	4.83
5	89	3.304	6.52	5.16	6.12	6.043	6.42	6.1	5.38	4.77	4.532	6.2	6.75	7.29	5.01	5.85	6.08	4.8	6.17	6.04	6.289	5.5	6.45	6.73	6.63	4.349	6.62	6.06	6.45	6.11	4.83
5	90	3.301	6.52	5.52	6.406	6.34	6.42	6.1	5.789	4.97	4.77	6.207	6.75	7.29	5.09	5.85	6.197	4.832	6.17	6.04	6.271	5.176	6.45	6.73	6.63	4.181	6.62	6.06	6.45	6.11	4.83
5	91	3.267	6.52	6.745	7.141	6.799	6.42	6.1	6.129	5.706	4.78	6.356	6.75	7.29	6.695	6.272	6.34	5.558	6.222	6.04	6.152	5.1	6.45	6.73	6.63	4.187	6.62	6.082	6.45	6.11	5.578
5	92	3.23	6.52	6.697	7.449	6.994	6.42	6.1	5.3	6.052	4.798	6.36	6.75	7.29	7.466	6.411	6.459	5.66	6.45	6.04	7.063	5.524	6.45	6.73	6.63	4.185	6.775	6.484	6.45	6.141	7.007
5	93	3.23	6.52	6.537	6.502	6.791	6.42	6.1	5.3	6.202	4.862	6.36	6.75	7.29	6.26	5.929	6.48	5.81	6.45	6.04	7.325	6.558	6.45	6.73	6.63	4.061	7.113	6.633	6.45	6.448	7.06
5	94	3.23	6.52	6.509	6.317	6.623	6.42	6.1	5.3	6.207	4.88	6.36	6.75	7.29	5.164	5.957	6.48	5.98	6.45	6.04	7.171	5.401	6.543	6.73	6.63	3.963	7.19	6.59	6.45	6.47	6.489
5	95	3.23	6.641	5.843	6.758	6.55	6.42	6.1	5.325	6.115	4.88	6.394	6.75	7.29	5.09	6.064	6.48	5.98	6.45	6.04	7.001	5.051	6.564	6.73	6.63	3.89	7.113	6.59	6.45	6.47	5.718
5	96	3.23	6.88	5.426	6.85	6.491	6.42	6.1	5.056	6.118	4.805	6.57	6.75	7.29	5.127	6.13	6.327	5.98	6.45	6.04	6.678	5.03	6.513	5.782	6.63	3.89	6.954	6.576	6.45	6.463	5.107
5	97	3.23	6.88	5.318	6.85	6.428	6.42	6.1	4.83	6.002	4.668	6.7	6.75	7.29	5.156	6.13	6.28	5.98	6.45	6.04	6.448	5.03	6.51	5.55	6.63	3.866	6.854	6.513	6.45	6.46	5.02
5	98	3.189	6.875	5.23	6.85	6.355	6.42	6.1	4.874	4.807	4.314	6.7	6.75	7.29	5.192	6.13	6.28	5.98	6.45	6.04	6.347	5.03	6.475	5.55	6.63	3.851	6.781	6.474	6.45	6.46	5.02
5	99	3.18	6.861	5.23	6.843	6.281	6.42	6.1	5.044	3.664	4.27	6.7	6.75	7.29	5.2	6.13	6.28	5.98	6.45	6.04	6.049	5.03	6.45	5.559	6.63	3.85	6.682	6.36	6.45	6.46	5.02
5	100	3.17	6.879	5.217	6.682	6.39	6.42	6.189	5.432	4.46	4.27	6.7	6.75	7.29	5.838	6.13	6.28	5.98	6.45	6.04	5.763	5.03	6.45	5.684	6.63	3.85	6.607	6.32	6.45	6.46	5.02
5	101	3.172	6.967	5.027	6.67	6.43	6.42	6.329	6.741	5.495	4.29	6.844	6.75	7.29	6.405	6.514	6.28	5.98	6.45	6.04	5.7	5.219	6.447	5.762	6.63	4.365	6.561	6.449	6.45	6.46	5.02
5	102	3.216	7.09	4.98	6.839	6.339	6.42	6.07	5.904	5.988	4.3	7.058	6.75	7.29	5.941	6.58	6.28	5.98	6.45	6.04	5.7	6.975	6.44	5.84	6.63	4.4	6.527	6.468	6.45	6.46	5.02
5	103	3.33	7.116	4.98	7.073	6.25	6.42	6.07	5.094	6.17	4.307	7.536	6.75	7.29	5.511	6.58	6.28	5.98	6.45	6.04	5.7	7.354	6.431	5.918	6.63	4.319	6.441	6.299	6.45	6.46	5.02
5	104	3.336	7.17	4.98	7.082	6.245	6.42	6.07	5.09	5.946	4.328	7.73	6.75	7.29	5.21	6.51	6.28	5.98	6.423	6.04	5.726	6.482	6.43	5.693	6.63	4.14	6.214	6.323	6.45	6.46	5.02
5	105	3.36	7.17	4.98	6.678	6.23	6.42	6.07	5.09	5.978	4.311	7.73	6.75	7.29	5.117	5.816	6.28	5.919	6.41	6.04	5.73	6.308	6.426	5.41	6.828	4.474	6.073	6.374	6.45	6.437	5.02
5	106	3.36	7.17	4.98	6.546	6.222	6.42	6.07	5.334	6.144	4.423	7.73	6.75	7.29	5.11	6.266	6.28	5.762	6.41	6.04	5.73	6.3	6.414	5.41	6.872	4.743	5.994	6.39	6.45	6.417	5.02
5	107	3.36	7.17	4.98	6.489	6.2	6.42	6.07	5.657	6.683	4.839	7.73	6.709	7.29	5.11	6.3	6.28	5.72	6.41	6.04	5.73	6.3	6.41	5.41	6.691	5.11	5.94	6.41	6.45	6.41	5.02
5	108	3.36	7.166	4.98	6.48	6.19	6.42	6.07	5.799	5.904	4.783	7.73	6.603	7.29	5.11	6.3	6.28	5.648	6.41	6.04	5.73	6.3	6.41	5.41	6.69	5.123	5.91	6.41	6.45	6.408	5.02
5	109	3.36	7.16	4.98	6.48	6.184	6.42	6.07	5.948	5.62	4.361	7.73	6.59	7.29	5.11	6.288	6.28	5.263	6.41	6.04	5.73	6.3	6.41	5.41	6.69	4.826	5.896	6.41	6.45	6.4	5.02
5	110	3.405	7.16	4.98	6.48	6.173	6.42	6.07	6.012	5.62	4.28	7.372	6.59	7.29	5.11	5.814	6.28	5.007	6.41	6.04	5.782	6.3	6.41	5.41	6.69	4.515	5.875	6.41	6.45	6.383	5.02
5	111	3.48	7.16	4.98	6.48	6.157	6.42	6.07	6.353	5.599	4.28	6.98	6.59	7.29	5.11	5.721	6.28	4.98	6.41	6.04	5.841	6.3	6.41	5.41	6.69	4.411	5.858	6.41	6.45	6.228	5.02
5	112	3.46	7.16	4.98	6.594	6.113	6.42	6.07	6.818	5.061	4.28	6.98	6.59	7.29	5.11	5.72	6.28	4.98	6.41	6.04	5.87	6.3	6.41	5.41	6.69	4.38	5.837	6.41	6.45	6.167	5.02
5	113	3.46	7.16	4.981	6.729	6.131	6.42	6.07	6.861	4.414	4.28	6.98	6.59	7.29	5.172	5.72	6.28	4.98	6.41	6.04	5.87	6.267	6.41	5.41	6.69	4.351	5.804	6.564	6.45	6.2	5.02
5	114	3.503	7.188	5.348	6.721	6.651	6.42	6.07	7.441	5.212	4.263	6.98	6.59	7.29	7.325	5.834	6.28	4.98	6.41	6.04	5.922	6.22	6.448	5.742	6.69	4.35	5.8	6.754	6.45	6.2	5.108
5	115	3.616	7.264	6.267	7.215	6.969	6.42	6.07	5.971	5.903	4.19	7.178	6.59	7.29	7.294	6.651	6.401	5.355	6.41	6.21	6.466	6.485	6.519	5.82	6.69	4.798	5.825	6.669	6.45	6.462	5.691
5	116	3.499	7.187	6.593	7.658	6.764	6.42	6.249	5.37	6.108	4.267	7.46	6.59	7.426	6.333	6.702	6.59	5.6	6.41	6.306	7.148	7	6.598	5.82	6.69	4.806	6.203	6.417	6.549	6.878	5.684
5	117	3.529	7.143	6.383	7.376	6.496	6.42	6.683	5.36	5.956	4.46	7.46	6.59	7.46	6.21	6.342	6.59	5.6	6.41	6.32	7.368	6.322	6.5	5.82	6.69	4.637	6.524	6.323	6.68	6.91	5.479
5	118	3.522	7.14	6.34	7.128	6.45	6.42	6.8	5.447	5.55	4.46	7.46	6.59	7.46	6.207	6.23	6.59	5.575	6.41	6.284	7.591	6.264	6.45	5.82	6.71	4.498	6.624	6.433	6.683	6.919	5.045
5	119	3.483	7.135	6.34	6.93	6.45	6.42	6.794	5.694	4.821	4.46	7.46	6.59	7.46	6.192	6.205	6.59	5.46	6.41	6.27	7.679	6.25	6.45	5.82	6.667	4.43	6.628	6.45	6.69	6.986	4.96
5	120	3.423	7.127	6.34	6.93	6.442	6.42	6.76	6.104	4.032	4.46	7.46	6.59	7.46	6.174	6.194	6.59	5.316	6.41	6.23	7.529	6.25	6.45	5.82	6.619	4.427	6.592	6.439	6.69	7.04	4.96
5	121	3.41	7.105	6.34	6.928	6.446	6.42	6.75	6.159	3.933	4.46	7.46	6.59	7.46	5.933	6.186	6.59	5.097	6.41	6.228	7.279	6.25	6.45	5.82	6.665	4.482	6.59	6.41	6.69	7.041	4.96
5	122	3.41	7.1	6.564	6.758	6.436	6.42	6.515	5.808	3.952	4.46	7.46	6.59	7.46	5.66	6.165	6.59	4.906	6.41	6.205	7.129	6.24	6.45	5.82	6.669	4.645	6.58	6.41	6.637	7.016	4.96
5	123	3.41	7.105	6.344	6.672	6.41	6.42	6.01	5.374	4.167	4.46	7.46	6.59	7.46	5.66	6.006	6.59	4.998	6.41	6.198	6.756	6.232	6.45	5.701	6.636	4.439	6.534	6.355	6.63	6.424	4.96
5	124	3.41	7.133	6.233	6.67	6.37	6.42	6.09	5.032	4.438	4.46	7.46	6.59	7.46	5.66	5.592	6.59	5	6.41	6.2	6.604	6.23	6.45	5.842	6.58	4.469	6.445	6.24	6.622	6.249	4.96
5	125	3.41	6.931	6.311	6.67	6.264	6.42	6.09	5.02	4.484	4.46	7.46	6.59	7.46	5.66	5.59	6.59	5	6.41	6.2	6.5	6.225	6.45	5.91	6.58	4.316	6.43	6.151	6.591	6.22	4.96
5	126	3.41	6.85	6.413	6.67	6.206	6.389	6.09	5.02	4.491	4.444	7.46	6.59	7.46	5.544	5.59	6.59	5	6.41	6.2	6.387	6.21	6.45	5.881	6.58	4.31	6.412	6.09	6.59	6.22	4.96
5	127	3.41	6.85	6.42	6.67	6.098	6.38	6.09	5.006	4.754	4.371	7.46	6.59	7.46	5.48	5.59	6.59	5	6.41	6.2	6.38	6.2	6.45	5.49	6.613	4.31	6.36	6.112	6.59	6.346	4.96
5	128	3.41	6.85	6.419	6.67	5.999	6.333	6.09	4.778	4.843	4.25	7.46	6.59	7.46	5.476	5.59	6.59	5	6.41	6.239	6.38	6.164	6.45	5.37	6.62	4.31	6.34	6.188	6.59	6.492	4.96
5	129	3.41	6.85	6.225	6.67	6.475	6.247	6.324	4.77	5.01	4.207	7.46	6.59	7.46	5.436	5.604	6.59	5	6.41	6.232	6.38	6.143	6.45	5.609	6.77	4.305	6.34	6.19	6.59	6.528	4.96
5	130	3.41	6.887	5.866	6.67	6.198	6.23	6.35	4.777	4.991	4.192	7.46	6.59	7.46	5.456	5.62	6.59	5	6.41	6.206	6.38	6.134	6.45	6.227	6.994	4.3	6.34	6.128	6.59	6.53	4.96
5	131	3.332	6.95	5.596	6.67	5.856	6.23	6.01	4.831	4.99	4.393	7.46	6.59	7.46	5.47	5.634	6.59	5	6.41	6.24	6.38	6.32	6.45	6.17	6.565	4.3	6.34	6.045	6.59	6.53	4.96
5	132	3.229	6.352	5.59	6.67	5.539	6.117	6.01	4.92	4.99	4.921	7.46	6.59	7.46	5.474	5.65	6.59	5	6.41	6.24	6.304	6.392	6.45	6.17	6.71	4.3	6.339	6.002	6.595	6.53	4.96
5	133	3.322	6.03	5.693	6.67	5.462	6.11	6.01	4.89	4.99	5.038	7.46	6.59	7.46	5.477	5.65	6.277	5	6.41	6.24	5.977	6.09	6.45	6.17	6.71	4.215	6.34	5.929	6.6	6.53	4.96
5	134	3.34	6.03	6.617	6.67	6.154	6.09	6.019	5.548	4.979	5.151	7.362	6.59	7.46	5.758	5.65	6.118	5	6.41	6.24	5.96	6.138	6.45	5.971	6.71	4.262	6.681	5.996	6.6	6.637	4.96
5	135	3.331	6.03	6.953	6.8	6.479	6.015	6.72	6.359	4.658	4.948	7.257	6.59	7.46	6.223	5.65	6.18	5	6.626	6.24	5.816	6.407	6.45	6.838	6.71	4.501	6.682	6.323	6.6	7.742	4.96
5	136	3.319	6.03	7.106	7.319	6.52	5.978	6.353	6.36	4.492	4.888	7.25	6.59	7.46	6.148	5.65	6.18	5	6.65	6.24	5.81	7.287	6.45	6.92	6.71	4.58	6.427	6.35	6.617	7.212	4.96
5	137	3.329	6.069	7.378	7.64	6.605	6.331	6.213	6.46	4.371	5.036	7.25	6.59	7.46	6.632	5.65	6.18	5	6.65	6.251	5.965	7.085	6.45	6.92	6.71	4.695	6.348	6.35	6.63	6.987	4.96
5	138	3.34	6.18	7.46	7.677	6.463	6.38	5.977	6.98	4.385	5.359	7.25	6.59	7.46	6.586	5.65	6.18	5	6.65	6.285	6.046	6.276	6.45	6.92	6.701	4.8	6.3	6.326	6.762	6.932	4.96
5	139	3.34	6.299	7.175	6.897	6.24	6.38	6.02	7.237	4.56	5.409	7.25	6.59	7.46	5.494	5.65	6.18	5	6.65	6.273	6.183	5.825	6.45	6.92	6.69	4.8	6.298	6.254	6.8	6.99	4.975
5	140	3.34	6.409	6.169	6.868	6.11	6.38	6.02	7.25	4.192	5.693	7.25	6.59	7.46	5.21	5.65	6.18	5	6.645	6.262	6.725	5.8	6.45	6.92	6.64	4.8	6.281	6.246	6.785	6.99	5.05
5	141	3.34	6.47	5.992	7.306	6.058	6.38	6.02	7.187	4.039	5.846	7.25	6.59	7.46	5.241	5.65	6.18	5	6.656	6.24	6.896	5.8	6.45	6.92	6.268	4.8	6.272	6.159	6.765	6.99	5.021
5	142	3.343	6.51	5.925	7.36	6.006	6.38	6.02	7.27	4.02	5.797	7.25	6.59	7.46	5.367	5.65	6.18	4.997	6.699	6.24	6.584	5.845	6.45	6.92	6.17	4.8	6.27	6.082	6.736	6.99	5.02
5	143	3.359	6.51	5.85	7.405	6.101	6.38	6.028	6.621	4.073	5.75	7.25	6.59	7.46	5.431	5.65	6.18	4.913	6.7	6.23	6.028	6.146	6.454	6.92	6.18	4.782	6.235	6.053	6.73	6.99	5.02
5	144	3.361	6.51	5.85	7.392	6.657	6.403	6.073	7.08	5.123	5.624	7.25	6.59	7.46	5.509	5.65	6.18	4.901	6.7	6.336	5.844	5.845	6.52	6.92	6.441	4.763	6.23	5.855	6.748	6.962	5.231
5	145	3.622	6.51	5.85	7.395	6.41	6.51	6.094	6.705	5.488	5.635	7.25	6.59	7.46	5.53	5.887	6.18	4.663	6.7	6.633	7.421	5.766	6.52	6.92	6.284	4.835	6.23	5.814	6.77	6.95	5.933
5	146	3.707	6.51	5.847	7.41	6.281	6.51	6.106	6.611	5.667	5.73	7.25	6.59	7.46	5.53	6.15	6.18	4.59	6.632	6.526	7.331	5.731	6.52	6.92	6.688	5.024	6.199	5.858	6.77	6.95	5.931
5	147	3.589	6.535	5.787	7.42	6.123	6.51	6.11	6.552	5.67	5.73	7.25	6.59	7.46	5.53	6.15	6.18	4.59	6.574	6.485	6.927	5.73	6.52	6.92	6.042	5.381	6.184	5.86	6.773	6.95	5.77
5	148	3.554	6.607	5.78	7.42	6.519	6.51	6.216	6.561	5.476	5.72	7.25	6.59	7.46	5.531	6.15	6.18	4.59	6.57	6.46	6.458	5.73	6.52	6.92	6.07	5.46	6.179	5.897	6.816	6.926	5.039
5	149	3.545	6.61	5.488	7.42	6.359	6.51	6.116	6.894	5.153	5.449	7.25	6.59	7.46	5.54	6.15	6.18	4.59	6.57	6.46	5.959	5.73	6.52	6.92	6.07	5.364	6.146	6.055	6.82	6.91	4.981
5	150	3.553	6.445	5.015	7.45	6.223	6.51	6.1	6.92	5.068	5.508	7.25	6.59	7.46	5.54	6.15	6.18	4.59	6.57	6.46	5.737	5.723	6.52	6.92	6.07	5.371	6.126	6.141	6.82	6.91	5.028
5	151	3.588	6.38	4.98	7.49	6.025	6.51	6.1	6.92	5.049	5.6	7.25	6.59	7.46	5.613	6.15	6.18	4.59	6.57	6.46	5.56	5.702	6.52	6.92	6.07	5.52	6.12	6.227	6.82	6.91	5.066
5	152	3.59	6.384	4.98	7.49	6.046	6.51	6.1	6.964	4.827	5.6	7.25	6.59	7.46	6.497	6.15	6.18	4.59	6.57	6.46	5.56	5.69	6.52	6.92	6.094	5.541	6.109	6.266	6.82	6.905	5.05
5	153	3.872	6.702	4.98	7.49	6.154	6.51	6.1	7.024	4.629	5.6	7.25	6.59	7.46	6.509	6.119	6.18	4.59	6.57	6.46	5.56	5.647	6.52	6.001	6.1	5.724	6.091	6.27	6.82	6.813	5.114
5	154	3.888	6.981	4.992	7.378	6.19	6.51	6.1	6.545	4.62	5.6	7.25	6.59	7.46	6.355	5.96	6.18	4.59	6.57	6.462	5.56	5.573	6.398	6.218	6.118	5.606	6.09	6.27	6.82	6.81	5.047
5	155	3.849	7.06	5.085	7.041	6.089	6.497	6.1	5.88	4.6	5.521	7.25	6.59	7.46	6.106	5.95	6.18	4.59	6.57	6.48	5.58	5.3	6.37	6.064	6.169	5.423	6.085	6.298	6.811	6.81	4.98
5	156	3.974	7.045	5.167	6.932	6.003	6.438	6.1	5.517	4.561	5.341	7.25	6.59	7.46	6	5.95	6.18	4.59	6.57	6.48	5.604	5.3	6.37	5.715	6.13	5.311	6.059	6.323	6.81	6.81	4.98
5	157	4.075	6.856	5.254	6.92	5.932	6.41	6.1	5.411	4.624	5.35	7.215	6.59	7.46	5.981	5.95	6.18	4.59	6.57	6.48	5.616	5.3	6.37	5.388	6.13	5.133	6.05	6.33	6.81	6.81	4.98
5	158	4.079	6.706	5.393	6.92	5.897	6.41	6.105	5.657	4.944	5.35	6.65	6.59	7.46	5.848	5.95	6.18	4.59	6.57	6.48	5.66	5.3	6.37	5.38	6.13	5.046	6.05	6.395	6.81	6.81	4.98
5	159	4.09	6.69	5.824	6.92	6.241	6.352	6.533	6.314	5.069	5.257	6.61	6.59	7.46	5.583	5.95	6.18	4.59	6.676	6.48	5.666	5.3	6.37	5.604	6.13	4.85	6.038	6.438	6.81	6.81	4.98
5	160	4.098	6.84	6.678	6.937	6.498	6.32	6.068	7.216	5.474	5.23	6.61	6.59	7.46	5.485	5.937	6.18	4.795	6.74	6.484	5.66	5.308	6.37	6.36	6.12	4.855	6.02	6.456	6.81	6.826	4.995
5	161	4.116	7.294	6.808	7.054	6.251	6.311	6.06	6.789	5.67	5.197	6.61	6.59	7.46	5.42	5.631	6.18	5.304	6.74	6.569	5.66	6.397	6.37	6.569	6.358	4.857	6.02	6.506	6.793	7.187	5.02
5	162	4.11	7.36	6.84	7.163	6.099	6.31	6.06	6.273	6.203	5.158	6.61	6.59	7.46	5.323	5.59	6.18	5.35	6.74	6.618	5.66	7.025	6.37	6.302	6.004	4.706	6.013	6.52	6.78	7.23	5.02
5	163	4.11	7.327	6.838	7.261	6.041	6.31	6.06	7.185	6.374	5.105	6.61	6.59	7.46	5.27	5.59	6.18	5.35	6.74	6.617	5.66	6.134	6.45	6.256	5.944	5.043	6.01	6.488	6.78	7.222	5.059
5	164	4.11	7.259	6.766	6.931	6.01	6.31	6.06	7.2	6.247	5.128	6.61	6.59	7.46	5.234	5.59	6.18	5.35	6.74	6.453	5.655	6.304	6.48	6.114	5.94	5.195	6.01	6.259	6.78	7.22	5.03
5	165	4.11	7.24	6.75	6.941	6	6.31	6.06	7.2	6.11	5.13	6.61	6.59	7.46	5.23	5.59	6.18	5.35	6.74	6.591	5.644	5.924	6.48	5.683	5.94	5.213	6.01	6.172	6.78	7.22	5.03
5	166	4.11	7.23	6.75	7.371	5.991	6.31	6.06	7.2	6.089	5.142	6.61	6.59	7.46	5.224	5.59	6.18	5.35	6.74	6.61	5.64	5.869	6.48	5.296	5.94	5.335	6.01	6.134	6.78	7.22	5.03
5	167	4.11	7.21	6.703	7.4	5.99	6.31	6.06	7.2	6.058	5.18	6.385	6.59	7.46	5.216	5.59	6.18	5.35	6.74	6.61	5.636	5.832	6.48	5.564	5.94	5.142	6.01	6.027	6.78	7.214	5.03
5	168	4.11	7.204	5.872	7.26	5.99	6.31	6.06	7.2	5.934	5.18	6.273	6.59	7.46	5.2	5.59	6.18	5.35	6.74	6.61	5.604	5.782	6.48	5.669	5.94	5.13	6.01	5.954	6.78	7.21	5.03
5	169	4.11	7.197	5.511	7.137	5.99	6.31	6.321	6.876	5.603	5.219	6.208	6.59	7.46	5.2	5.59	6.18	5.35	6.74	6.61	5.638	5.748	6.459	5.602	5.94	5.12	6.396	5.95	6.78	7.202	5.03
5	170	4.11	7.175	5.51	7.13	5.959	6.31	6.36	6.242	5.424	5.393	6.139	6.59	7.46	5.2	5.59	6.18	5.35	6.74	6.61	5.64	5.752	6.349	5.635	5.94	4.699	6.501	5.95	6.794	7.18	5.03
5	171	4.107	6.943	5.51	7.13	5.95	6.311	6.053	6.326	5.652	5.48	6.13	6.59	7.46	5.2	5.59	6.18	5.35	6.74	6.595	5.64	5.73	6.245	5.64	5.94	4.498	6.52	5.95	6.81	7.18	5.03
5	172	4.1	6.96	5.584	7.13	5.95	6.462	6.02	6.384	5.778	5.48	6.13	6.59	7.46	5.825	5.59	6.18	5.35	6.74	6.59	5.64	5.737	6.057	6.083	5.94	4.498	6.52	5.95	6.81	7.18	5.03
5	173	4.1	7.248	6.057	7.13	6.261	6.52	6.02	6.998	5.8	5.48	6.13	6.59	7.46	6.166	5.59	6.18	5.35	6.74	6.889	5.64	5.77	6.03	5.886	6.456	4.52	6.525	5.965	6.81	7.18	5.169
5	174	4.1	7.401	5.511	7.13	6.292	6.52	6.02	6.22	5.852	5.406	6.13	6.59	7.46	5.512	5.59	6.18	5.35	6.74	6.965	5.68	5.774	6.03	5.793	6.8	4.52	6.6	5.998	6.81	7.203	5.037
5	175	4.1	7.41	5.5	7.202	6.127	6.52	6.02	5.339	6.114	5.119	6.13	6.59	7.46	5.305	5.59	6.318	5.35	6.74	6.54	5.905	5.805	6.014	5.571	6.84	4.497	6.6	6.016	6.81	7.25	5.02
5	176	4.094	7.41	5.5	7.24	6.624	6.52	6.02	5.262	5.863	5.14	6.13	6.59	7.46	5.305	5.59	6.398	5.35	6.74	7.018	5.91	5.659	5.691	6.109	6.297	4.437	6.6	6.02	6.81	7.25	5.02
5	177	4.09	7.41	5.5	7.246	6.311	6.52	6.02	6.255	5.413	5.14	6.13	6.59	7.46	5.34	5.59	6.381	5.35	6.74	6.507	5.91	5.65	5.614	6.358	6.534	4.696	6.6	6.02	6.789	7.25	5.02
5	178	4.09	7.41	5.5	6.699	6.048	6.52	6.02	5.431	5.19	5.147	6.13	6.59	7.46	5.34	5.759	6.38	5.35	6.74	6.164	5.91	5.65	5.729	6.054	6.63	5.109	6.6	6.02	6.76	7.25	5.02
5	179	4.081	7.374	5.5	6.767	6.016	6.52	6.02	5.623	5.098	5.15	6.13	6.59	7.46	5.34	5.78	6.38	5.35	6.74	6.03	5.896	5.65	5.758	5.509	6.63	5.105	6.6	6.02	6.783	7.25	5.02
5	180	4.06	7.361	5.667	7.234	5.968	6.52	6.02	5.771	5.064	5.15	6.13	6.59	7.46	5.34	5.78	6.38	5.35	6.74	6.028	5.87	5.65	5.85	5.479	6.709	5.11	6.6	6.02	6.8	7.32	5.02
5	181	4.06	7.45	5.888	7.24	6.147	6.52	6.02	5.78	5.056	5.15	6.13	6.59	7.46	5.53	5.78	6.38	5.35	6.74	6.02	5.87	5.654	5.85	5.787	6.811	5.11	6.6	6.117	6.8	7.521	5.025
5	182	4.06	7.457	6.676	7.24	7.149	6.52	6.066	6.496	5.118	5.15	6.13	6.59	7.46	7.608	5.786	6.404	5.35	6.74	6.031	5.745	5.724	5.85	6.753	6.82	5.121	6.6	6.491	6.8	7.295	5.03
5	183	4.038	7.46	6.951	7.24	6.87	6.52	6.19	7.096	5.701	5.106	6.13	6.59	7.46	7.912	6.365	6.658	5.35	6.74	6.04	6.081	6.252	5.85	7.2	6.82	5.17	6.6	6.768	6.8	6.654	5.1
5	184	4.02	7.46	7.059	7.226	6.33	6.52	6.134	6.438	6.174	5.09	6.13	6.59	7.46	7.692	6.48	6.906	5.35	6.74	6.04	6.568	6.9	5.85	6.501	6.836	5.379	6.6	6.778	6.8	6.099	5.393
5	185	4.02	7.46	7.06	6.725	6.177	6.473	6.05	7.059	6.336	5.082	6.13	6.59	7.46	7.339	6.48	6.91	5.35	6.74	6.044	6.57	6.086	5.85	6.32	7.209	5.673	6.6	6.729	6.8	6.052	5.416
5	186	4.02	7.448	6.998	6.955	6.293	6.47	6.05	6.502	6.351	5.06	6.13	6.59	7.46	7.127	6.504	6.91	5.351	6.74	6.05	6.547	5.973	5.85	6.062	7.36	5.866	6.6	6.767	6.8	6.091	5.113
5	187	4.115	7.135	6.859	6.661	6.553	6.464	6.2	7.036	6.488	5.06	6.557	6.59	7.46	7.058	6.559	6.91	5.488	6.74	6.05	6.624	5.97	5.85	5.503	7.322	5.81	6.6	6.687	6.8	6.331	5.408
5	188	4.071	6.684	6.636	6.795	6.565	6.45	6.06	6.739	6.254	5.181	6.85	6.59	7.46	6.921	6.56	6.91	5.72	6.74	6.05	7.013	5.97	5.85	5.389	7.23	5.74	6.6	6.515	6.8	6.438	6.068
5	189	3.816	6.56	6.487	7.072	6.405	6.45	6.06	5.897	6.198	5.315	6.85	6.59	7.46	6.88	6.56	6.91	5.73	6.74	6.05	7.224	5.937	5.85	5.588	7.23	5.71	6.6	6.307	6.8	6.96	5.452
5	190	3.424	6.56	6.347	6.643	6.182	6.45	6.06	6.609	6.173	5.756	6.823	6.59	7.46	6.576	6.56	7.016	5.73	6.743	6.05	7.285	5.697	5.85	5.64	7.255	5.71	6.6	6.169	6.8	6.993	5.049
5	191	3.22	6.56	6.038	6.614	6.02	6.45	6.06	6.73	6.167	5.76	6.753	6.59	7.46	6.124	6.56	7.121	5.475	6.744	6.05	7.252	5.384	5.85	5.64	7.386	5.71	6.6	6.129	6.8	7	5.016
5	192	3.22	6.489	6	6.816	5.916	6.45	6.06	6.73	6.16	5.76	6.608	6.59	7.46	5.717	6.56	7.13	5.278	6.687	6.05	7.165	5.228	5.85	5.653	7.472	5.71	6.6	6.12	6.8	7	5.02
5	193	3.22	6.48	5.697	6.941	5.773	6.45	6.06	6.562	6.16	5.76	6.57	6.59	7.46	5.138	6.56	7.13	5.34	6.72	6.05	6.962	5.31	5.798	5.654	7.698	5.611	6.6	6.12	6.8	7	5.02
5	194	3.22	6.627	6.216	6.813	5.812	6.471	6.06	5.65	6.25	5.76	6.57	6.59	7.46	4.982	6.608	7.13	5.34	6.734	6.05	6.811	5.378	5.611	5.63	7.642	5.622	6.6	6.151	6.855	7	5.02
5	195	3.22	6.72	7.155	6.808	6.447	6.485	6.06	6.083	6.13	5.76	6.494	6.59	7.46	5.116	6.771	7.258	5.34	6.822	6.05	6.394	5.704	5.591	5.64	7.63	5.608	6.6	6.164	6.866	7	5.02
5	196	3.276	7.371	7.587	6.819	6.875	6.515	6.112	7.572	6.003	5.76	6.36	6.59	7.46	5.13	6.99	7.301	5.34	6.953	6.104	5.699	6.009	5.564	6.066	7.797	6.092	6.6	6.112	6.87	7.008	5.02
