# Supplementary material for: Exploration of Emotion Dynamics Sensing Using Trapezius EMG and Fingertip Temperature
Source: Sensors (Basel). 2022 Aug 30;22(17):6553. doi: 10.3390/s22176553 (PMC9460856; doi:10.3390/s22176553)
Supplement: Supplementary file 1 [file sensors-22-06553-s001.zip › SupplementaryTables/TableS4Corrugator.xlsx]

## Sheet: Sheet1
Stimlus (1 = Anger; 2 = Sadness; 3 = Neutral; 4 = Contentment; 5 = Amusement)	Time (1s)	Participant01	Participant02	Participant03	Participant04	Participant05	Participant06	Participant07	Participant08	Participant09	Participant10	Participant11	Participant12	Participant13	Participant14	Participant15	Participant16	Participant17	Participant18	Participant19	Participant20	Participant21	Participant22	Participant23	Participant24	Participant25	Participant26	Participant27	Participant28	Participant29	Participant30
1	1	-9.5676	-0.4002	0.4312	0.0974	1.0406	-0.7546	-0.5738	-0.5284	0.31	0.0006	1.665	1.1018	-0.9778	-2.0936	-0.7128	0.716	-0.2474	-0.2556	4.4908	-0.1756	3.716	0.6378	-9.5676	1.481	-0.306	1.033	2.257	-1.2742	0.0552	0.2308
1	2	-3.7656	-0.6682	0.9892	1.5714	1.3466	-0.2226	-0.3658	0.7936	-0.034	-0.0314	1.487	0.2918	-0.9178	-1.1216	-0.0888	-0.28	0.1946	0.6564	3.1008	0.2744	6.03	-0.6462	-3.7656	-0.055	-0.936	-0.783	1.653	-1.8302	0.3132	3.5428
1	3	3.4164	-0.2422	1.7952	1.5714	-0.2274	-0.5066	-0.5338	0.8196	0.084	-0.3114	4.479	0.1678	0.1522	-0.3836	0.8392	-0.344	-0.9034	1.0664	2.8008	0.5244	-1.01	-0.7482	3.4164	-0.605	-0.428	-1.887	1.567	1.1378	0.6712	2.7108
1	4	8.5604	-0.1082	2604.4	0.5774	-0.6974	-0.1306	-0.8358	0.9836	0.408	0.0966	2.677	0.8338	-0.8598	-0.7556	-0.1128	0.684	-0.1114	0.0684	2.0388	0.7464	-1.086	0.3238	8.5604	0.385	-1.172	-1.711	17.515	2.2178	1.4432	0.0368
1	5	-4.4316	0.0058	52.3812	1.1474	-0.1154	-0.4646	-0.2018	1.3116	0.478	-0.1234	5.887	0.0698	-0.8898	-0.9736	1.0372	0.242	0.1166	-0.7796	2.5548	1.1704	-1.046	0.4278	-4.4316	-0.273	-0.438	-3.033	-1.525	3.3398	1.3032	0.6948
1	6	-9.5656	-0.4482	1513.12	0.6014	-0.2974	-0.6126	-1.0478	0.2716	0.23	-0.4314	3.575	-0.5262	-0.7278	-0.8836	-0.1328	-0.058	-0.4694	-0.8496	3.9988	1.0944	0.274	-0.6982	-9.5656	-0.491	-0.474	-3.683	-0.805	2.7618	1.0512	0.7508
1	7	-8.8056	0.1458	1815.13	0.2114	-0.6774	-0.2286	-1.5718	0.0196	0.816	-0.1394	3.091	-0.4362	-0.3138	-1.8956	0.8332	-1.406	-0.0294	-3.4416	4.1728	1.3224	0.132	-0.6082	-8.8056	0.205	-0.02	-6.123	5.291	3.0638	1.2052	1.2188
1	8	-9.7756	0.3518	99.5712	1.1874	-1.1074	0.4654	-1.8658	1.2256	-0.064	0.1206	2.677	-0.3962	-0.1478	-1.6776	-0.4008	-0.928	-0.0614	-2.0816	4.3068	1.2484	-0.356	0.4258	-9.7756	1.019	-0.546	-1.241	-0.879	7.7658	1.5792	1.1148
1	9	-9.9096	-0.3002	23.4232	1.1934	-1.3034	2.9714	-1.1578	-1.5544	0.084	-0.0754	3.105	-0.4042	-0.1458	-1.8856	0.2572	-1.916	0.1926	-2.1836	5.0588	1.2424	-0.464	-0.7742	-9.9096	65.731	-0.678	-1.837	-1.191	5.2658	1.2232	0.7288
1	10	-9.4476	-0.2422	6.5352	1.2454	-0.7434	2.8434	-0.7938	-2.1904	0.53	0.0726	2.331	-0.3122	-0.1758	-0.6896	0.6812	-2.314	-0.3454	-1.5416	3.3748	1.9644	-0.148	-0.4042	-9.4476	93.727	-0.334	-1.583	-1.313	6.1258	2.4492	1.2408
1	11	-9.1476	-0.1142	3.5532	1.2134	-0.1694	2.6494	-0.6558	-2.2644	0.026	0.0346	4.079	-0.1922	0.2782	-1.5456	0.4832	0.378	-0.3714	-0.0136	3.5468	1.6404	0.072	0.7438	-9.1476	227.167	-0.428	-1.121	-0.053	14.1938	1.9592	0.8868
1	12	-9.1096	0.1138	2.8932	0.9554	-0.2874	3.8774	-1.5158	-2.8204	0.068	0.4026	6.411	-0.4442	0.6542	-0.6576	0.5392	-2.06	-0.4714	-0.7336	4.9708	1.8364	0.238	-0.7122	-9.1096	110.873	-0.736	-1.243	2.239	4.9098	1.9712	1.2468
1	13	-8.2856	-0.2042	3.1432	0.9814	-0.6334	1.0154	-0.8238	44.5116	0.744	-0.0314	3.939	-0.2602	-0.3498	0.4044	1.2272	-1.85	-0.3094	0.0404	4.7848	2.0384	-0.206	-0.8042	-8.2856	118.701	-0.318	-1.263	6.609	8.0438	2.4152	1.2748
1	14	-9.8036	-0.5102	0.4872	0.6954	-0.5034	1.5474	-0.6978	126.682	0.126	0.1226	3.263	-0.1982	-0.8378	-2.1196	0.3452	-2.634	-0.3674	0.0364	4.9228	1.7024	0.182	-0.4222	-9.8036	43.823	-0.102	-0.549	5.095	4.7658	1.9292	0.9128
1	15	-9.3436	0.2158	0.3672	1.1174	-0.9914	1.2194	-1.3758	64.7396	0.464	0.1366	3.183	0.0798	-1.3998	-1.5016	-0.2648	-2.542	-0.6254	-0.4676	4.8288	1.4804	0.306	-0.5402	-9.3436	54.683	-0.544	-0.333	1.897	4.0618	3.0452	0.4728
1	16	-8.5496	-0.0762	0.1092	0.7874	-1.0634	1.4074	-1.0658	30.0576	0.202	0.4106	2.369	-0.0322	-0.5118	-2.0956	-0.9048	-2.86	-0.1794	0.1544	4.4188	1.4824	5.258	-0.3962	-8.5496	95.711	-0.908	0.153	1.523	3.5218	1.9412	0.7148
1	17	-10.1396	0.0358	0.6472	0.8574	-0.8614	0.8614	-2.5538	26.4316	0.228	0.4166	2.143	-0.2642	-0.9058	-1.9296	0.3232	-2.128	-0.3154	0.5204	4.5128	1.7784	4.1	-0.5902	-10.1396	122.105	-0.55	2.709	2.013	3.5538	0.7772	0.8888
1	18	-6.5456	-0.0602	56.8432	0.5154	-0.8474	0.5994	-2.9518	24.7976	0.142	0.4846	2.655	-0.3122	-0.2098	-1.4996	0.2872	-2.502	0.0946	-0.5456	4.9428	1.9624	4.454	-0.6622	-6.5456	85.185	-0.33	3.855	2.519	3.2618	1.4192	0.6328
1	19	-10.2956	-0.0122	1.2412	1.1494	-0.6074	1.6114	-2.6658	34.7896	0.724	0.1706	1.561	-0.0942	-0.9458	-1.8716	-0.3348	-2.106	0.1206	0.4884	3.7068	1.7584	2.22	-0.3782	-10.2956	93.971	-0.654	0.615	1.545	3.1018	2.0492	0.8168
1	20	-9.8436	-0.5082	1.6872	1.0754	-0.8114	0.6494	-1.8038	27.8156	1.206	0.2226	2.157	-0.2022	-0.2558	-2.3076	-0.4948	-1.916	0.1146	0.8484	2.8388	1.8904	0.034	0.3998	-9.8436	103.705	-0.67	0.211	3.957	4.3338	1.8812	0.7188
1	21	-9.6036	0.1798	0.8312	1.0954	-1.1534	0.8474	-1.3958	32.7456	0.53	0.2606	2.043	-0.0042	-0.5298	-2.2316	0.3132	-2.586	-0.1134	0.6404	2.6948	1.8644	3.374	-0.1402	-9.6036	145.681	-0.734	0.305	6.851	3.5018	1.5332	1.4608
1	22	-10.0956	-0.5222	0.1952	2.0094	-0.8034	1.4734	-1.6958	14.3296	0.382	0.2926	1.173	-0.0022	-0.8138	0.8464	1.0112	-2.676	-0.0794	-0.0416	2.9028	1.9424	0.836	-0.5782	-10.0956	181.965	-0.554	0.219	1.619	5.4958	1.3652	1.8968
1	23	-9.8296	-0.2722	8.2852	1.3674	-0.8594	2.9794	-1.5758	15.8216	0.836	0.5106	2.079	-0.2522	0.9942	-1.0356	0.1912	-2.106	-0.3414	0.3424	3.6888	1.6504	0.62	-0.3822	-9.8296	102.757	-0.232	-0.291	1.623	4.1178	1.6932	0.0968
1	24	-10.5496	-0.0242	0.9512	0.7914	-0.8454	1.1834	-1.5778	16.7276	0.352	0.1926	3.175	-0.3382	-0.1938	-1.7176	0.6912	-2.08	-0.5434	0.4604	4.1128	1.7784	0.062	-0.6182	-10.5496	119.059	-0.378	0.347	1.825	3.6638	0.9572	0.9528
1	25	-10.7636	-0.2022	1.2832	1.0974	-1.2354	2.1334	-1.3958	733.436	-0.014	0.2286	2.175	-0.2662	-0.2158	-1.6016	0.2132	-2.806	-0.0994	-0.7956	3.4448	1.7744	-0.182	-0.5782	-10.7636	-2.779	0.06	-1.213	1.405	4.6698	1.2992	0.2948
1	26	-10.0776	0.1738	0.5272	1.2054	-0.8034	1.2354	-1.4698	9.5156	0.37	0.4806	3.715	-0.3322	-0.4258	-1.6656	0.8752	-2.782	-0.4934	-0.0676	3.3508	1.2584	0.4	-0.4762	-10.0776	-2.699	-0.162	-1.389	2.271	3.2358	1.2132	0.8328
1	27	-10.5636	0.4298	0.7992	1.2974	-0.7554	0.5574	-0.5298	-2.6764	0.674	0.3246	2.087	-0.5382	-0.7578	-1.3616	0.2592	-2.884	-0.4394	-0.5416	4.1548	0.9364	0.584	0.6138	-10.5636	-3.243	-0.81	-1.543	2.083	3.9098	0.8572	0.4748
1	28	-10.4636	-0.2802	0.5092	0.9914	-0.7794	0.6274	-1.1198	-2.4164	0.748	0.1506	2.335	-0.7702	0.2062	-1.2216	0.3992	-2.636	0.0546	-0.2456	3.3308	0.7904	0.756	-0.3822	-10.4636	-1.769	-0.044	-0.845	4.849	3.7658	0.7112	0.1868
1	29	-10.5916	-0.1962	0.6532	0.8574	-0.3814	0.5194	-0.8298	-2.4784	0.236	0.2886	1.323	-0.4022	-1.0118	-1.8696	0.4972	-2.778	-0.4334	0.4144	4.8528	0.7904	0.708	-0.3502	-10.5916	-2.913	-0.078	-1.519	4.181	3.4638	1.1252	0.4928
1	30	-9.9596	-0.1982	0.6212	0.6374	-0.7134	3.4334	-1.4858	-2.4504	0.188	0.4566	1.071	-0.7122	-0.4158	-1.9516	0.7952	-2.2	-0.5114	-0.3716	4.7888	1.1084	0.228	-0.1402	-9.9596	-2.397	-0.042	-1.747	3.223	2.2258	1.6792	0.7088
1	31	-9.6176	0.4518	0.2512	1.1994	-0.5934	1.3094	-1.6558	5.0236	-0.66	0.1046	1.341	0.2098	-0.8238	-1.7976	-0.2368	-1.83	-0.7114	-1.3436	4.1028	1.4384	1.288	-0.4802	-9.6176	-1.475	0.318	-2.017	4.711	3.1658	2.0992	0.5668
1	32	-10.4676	-0.7122	0.7132	1.4494	-1.1714	2.5654	-1.2518	-0.5504	-0.512	0.2166	1.281	2.0038	-0.5798	-0.3936	0.1252	-1.546	-0.6574	-0.7256	4.7708	1.7344	0.752	-0.1702	-10.4676	-1.337	-0.058	-2.105	1.803	3.4058	1.5192	0.6408
1	33	-10.4776	-0.6002	0.2972	0.6494	-1.4074	2.0694	-1.2458	3.8196	-0.312	0.2546	2.113	-0.2082	-0.4818	-0.7536	0.4212	-1.706	-0.4994	0.8284	4.3988	1.2664	0.87	4.7898	-10.4776	-1.303	0.056	-0.607	3.137	7.0038	2.7812	1.3588
1	34	-10.5996	-0.4282	0.9532	0.6714	-1.2454	0.9574	-0.8478	4.5496	-0.222	0.4486	1.151	-0.5822	-0.8298	-0.6076	-0.1828	-1.486	-0.2154	-1.4896	3.2688	1.4064	1.652	0.5538	-10.5996	1.353	-0.308	-1.473	3.827	2.7818	2.0312	0.9628
1	35	-10.6456	-0.6582	0.8672	1.4674	-1.0494	0.5314	-1.3698	2.9896	0.092	0.1826	2.419	-0.5182	-0.5998	-1.0176	0.5392	-2.602	-0.3074	-0.1236	3.5768	1.4624	1.842	0.0858	-10.6456	0.013	-0.346	-1.397	4.211	15.5918	2.1972	0.6348
1	36	-10.4536	-0.1142	1.0012	0.5854	-1.1014	3.3134	-0.8998	1.1816	0.42	0.1726	2.339	-0.2082	-0.8078	-0.4256	0.2932	-2.58	0.5406	-0.9316	3.2568	1.4024	1.216	0.0798	-10.4536	-0.507	-0.25	-1.415	4.435	5.7018	1.7192	0.4668
1	37	-10.4656	-0.6342	1.4272	3.1974	-1.0794	3.3414	-0.5458	0.2476	0.384	0.2686	1.901	0.0778	-0.9778	-1.2616	0.2112	-1.824	-0.3254	0.2844	2.4508	1.6344	3.388	0.4518	-10.4656	-0.111	-0.22	-1.143	1.359	3.1798	1.8392	0.7068
1	38	-9.4576	-0.9782	0.3912	2.0814	-1.0054	3.4054	-0.0038	-0.4964	0.138	0.1766	2.097	-0.0602	-1.0038	-0.6176	0.8392	-1.868	-0.4554	-0.2836	3.7068	1.6144	2.278	0.7018	-9.4576	-1.041	-0.278	-1.747	-1.355	3.9958	1.8292	0.1568
1	39	-9.9676	-0.1902	1.4132	2.3194	-0.7754	2.5814	-0.0898	-0.9644	-0.092	0.2966	2.143	9.3738	-0.2498	-1.6056	0.6212	-2.658	-0.1754	-0.8436	4.0708	1.4664	2.552	0.0578	-9.9676	-0.973	-0.254	-0.707	1.653	2.9898	1.7852	0.4948
1	40	-10.2476	-0.0482	1.2452	1.4394	-0.8054	2.6934	-0.6978	-1.5204	0.27	0.4246	1.761	3.7238	-0.5818	0.1004	0.7392	-2.258	-0.1914	0.0844	2.9368	1.7764	2.2	-0.2562	-10.2476	0.735	-0.548	-0.979	1.423	3.3738	2.1172	0.5488
1	41	-10.6876	0.4558	1.0572	2.1614	-1.0174	6.2274	-0.5818	-1.4864	-0.392	0.7806	2.815	-0.4022	-0.0098	-0.2816	0.4372	-2.302	-0.5354	0.6084	3.0008	2.1644	2.792	-0.1422	-10.6876	52.737	-0.364	-1.347	2.123	3.5118	2.0072	0.8548
1	42	-9.8596	-0.3482	1.3652	1.9634	-0.8774	4.2714	0.9722	0.4496	-0.168	0.3766	2.117	-0.2382	-0.3238	-1.0916	0.3472	-2.482	-0.3794	1.1304	3.4628	1.7504	1.274	-0.1282	-9.8596	-0.111	-0.164	-2.075	2.191	3.0118	2.1672	1.7628
1	43	-10.5096	0.0238	1.3052	1.2514	-0.7314	5.5414	0.8462	-1.0144	0.678	0.1806	0.819	-0.4862	-0.4098	-1.3176	0.0292	-2.774	-0.5654	1.7584	4.1068	1.7384	2.268	0.2538	-10.5096	73.089	-0.368	-1.823	3.507	3.8238	2.1492	1.7728
1	44	-9.0036	-0.0142	1.0552	1.1774	0.1366	8.2874	0.1782	-1.1484	0.03	-0.0634	1.259	-0.6222	-0.0818	-1.6116	0.4372	-2.47	0.0066	356.198	4.0468	1.5484	2.702	0.7118	-9.0036	16.149	-0.27	-2.035	10.455	3.6238	3.1952	0.9468
1	45	-9.8136	-0.5142	1.9392	0.8034	0.7126	6.9094	0.8382	-0.8724	0.632	0.1086	1.891	-0.4702	0.0502	-1.1436	0.0032	-2.802	-1.2914	177.872	4.2168	1.0064	3.012	0.3138	-9.8136	132.311	-0.476	-2.611	7.667	3.3578	3.8032	0.0088
1	46	-10.1596	0.1738	1.1672	1.6094	0.9226	7.6254	0.6682	-0.6204	0.014	0.3686	1.481	-0.3482	0.0042	0.4424	-0.0948	-2.354	-0.5854	130.658	3.4328	0.8264	3.04	0.4718	-10.1596	500.327	-0.012	-3.303	4.831	3.4758	2.3552	1.2708
1	47	-9.9516	-0.0722	1.5012	1.1254	1.1226	5.7714	2.0482	-0.3884	-0.488	1.1766	1.889	-0.4882	-0.0438	-2.3556	0.1432	-2.914	-0.3474	6.4204	3.4068	0.4244	2.13	0.6658	-9.9516	-2.705	-0.032	-3.147	-3.263	3.8198	1.9272	1.8208
1	48	-10.3256	-0.3262	1.5752	0.9414	-0.1414	2.9714	1.3202	-0.7544	0.004	0.7026	1.499	-0.4502	-0.2838	-1.8416	-0.6028	-2.936	-0.6814	18.8764	4.1688	0.2704	2.822	0.5738	-10.3256	-1.277	-0.914	-3.871	-1.687	3.7398	2.8512	2.1988
1	49	-10.5016	-0.3162	1.0212	1.2914	-0.7274	3.9494	1.3022	-1.0544	1.028	0.3646	2.101	-0.2602	-0.1078	-2.2036	0.4012	-2.236	-0.1954	8.2964	3.1028	1.2564	1.758	0.4318	-10.5016	0.953	-0.452	-2.051	0.893	3.7558	2.6972	1.1388
1	50	-10.4756	0.0038	1.5472	1.8614	-0.2634	5.5714	0.2802	-0.7464	0.708	0.2226	2.159	-0.3882	-0.4278	-2.0656	0.2532	-2.642	-0.1114	6.7244	3.3288	0.5304	2.534	4.6578	-10.4756	-0.143	-0.168	-1.907	0.055	4.5458	2.7772	1.6048
1	51	-10.5676	-0.1202	1.0652	1.7474	-0.0334	4.7814	0.7582	-0.6664	0.156	0.1366	1.415	-0.4562	-0.1898	2.2404	0.4172	-2.692	-0.3734	7.2124	5.1648	0.9704	2.196	3.2078	-10.5676	0.015	-0.186	-1.351	1.841	4.3138	2.4072	1.0788
1	52	-9.9496	0.0158	1.5812	2.2334	0.1746	3.7934	1.4042	-0.9304	0.412	0.8986	2.651	-0.7642	0.3922	1.0804	-0.1628	-1.658	-0.3374	4.1544	3.4428	1.2684	3.23	2.1178	-9.9496	0.863	0.168	-2.461	2.507	3.7978	2.3592	0.3128
1	53	-7.6256	0.6158	1.5472	1.3974	0.3526	4.0914	2.6802	0.6076	0.42	0.2326	3.311	-0.5962	-0.3998	-0.5376	0.8552	-2.064	-0.3134	3.7384	3.7528	1.8004	3.314	2.0938	-7.6256	1.771	0.538	-1.097	2.131	4.7518	2.5712	4.5728
1	54	-10.3016	0.2658	2.0432	1.2154	-0.0194	1.7894	1.6122	0.8896	-0.028	0.2286	2.477	-0.3182	-0.4638	-0.1496	1.0072	-2.504	-0.1214	5.1684	5.2708	1.5224	2.4	1.2818	-10.3016	1.243	0.152	-0.169	2.455	4.1318	2.6052	3.3988
1	55	-9.4796	0.7238	1.2392	1.9054	0.2246	0.8794	1.9942	-0.3184	0.166	0.1966	2.799	0.0638	-0.2698	-0.3016	1.2012	-2.718	-0.3814	19.2364	3.8048	1.6044	1.648	0.8918	-9.4796	0.797	0.296	-1.403	2.011	3.7098	1.6592	1.9488
1	56	-10.3676	1.0778	2.2192	1.6514	-0.0474	3.7554	2.3402	-0.3564	0.286	0.4886	2.847	-0.1522	-0.2278	-1.3216	0.7072	-2.79	0.2446	22.9124	3.4488	1.8124	1.348	1.1818	-10.3676	680.691	0.428	-0.697	1.799	4.9478	2.7692	3.0768
1	57	-10.2936	0.7218	1.1512	1.5574	-0.0654	2.1834	1.5062	9.5816	0.648	0.3726	4.225	-0.3502	-0.6758	-0.0836	1.2752	-1.898	-0.3174	8.1004	4.3528	1.7044	1.452	2.8398	-10.2936	1539.73	0.328	-0.077	1.673	5.9278	2.4812	1.9208
1	58	-10.1556	1.3178	1.7192	1.2734	-0.2854	4.5754	1.2582	-0.0624	-0.576	0.4246	2.491	-0.5022	0.6462	-0.7296	1.1912	-2.83	-0.1214	4.6744	4.3368	1.8884	2.036	1.4478	-10.1556	391.177	0.226	-1.569	1.553	4.8578	3.0732	2.6308
1	59	-10.0916	1.0178	1.9952	1.1994	-0.1494	4.5114	1.1682	-0.5344	-0.156	0.3046	2.177	-0.6582	-0.4258	-0.5656	1.7572	-2.764	0.1546	7.2264	3.7208	1.8504	1.346	1.4618	-10.0916	1928.19	0.364	-1.231	0.615	5.4758	3.0612	2.6788
1	60	-9.9816	1.1758	1.3712	1.3054	-0.3954	4.2194	1.1522	0.0256	-0.12	0.9126	2.279	4.7378	-0.1198	0.0324	0.7852	-2.688	0.2026	4.0964	3.6408	2.2164	1.818	1.8178	-9.9816	2600	0.068	-1.187	1.323	5.3158	2.3872	2.5388
1	61	-8.7556	0.6538	1.7552	2.7314	-0.2194	2.5154	1.2962	-1.9144	0.266	0.8606	2.393	0.2818	-0.6118	-1.0336	1.2312	-2.022	-0.0914	7.9804	2.4748	2.1004	2.06	3.1798	-8.7556	1946.6	0.738	2.347	2.047	4.4718	2.4912	3.2588
1	62	-9.6856	0.8278	1.5332	2.2494	-0.2374	0.9234	1.6482	-2.6184	-0.176	0.9686	1.573	-0.3602	-0.7698	0.1024	1.0812	-2.486	-0.4114	5.5664	3.0508	2.2924	0.628	2.4838	-9.6856	1557.74	0.372	-0.293	2.135	4.9138	3.1892	3.8668
1	63	-6.8676	0.8338	1.4352	2.7114	-0.2574	3.2354	1.9042	-2.5884	-0.4	1.6806	1.789	0.2818	-0.0958	0.7724	0.8312	-1.658	0.0766	869.588	3.6408	2.2144	0.768	1.9358	-6.8676	1632.39	0.736	-0.919	1.507	5.1698	2.7332	2.7688
1	64	-10.2856	0.1598	1.5252	2.1934	-0.5654	6.1814	1.2582	-1.9624	-0.082	1.4126	2.223	-0.2822	-0.6998	-0.1236	0.1772	-2.672	0.0806	894.196	3.6768	2.3824	2.22	2.0978	-10.2856	2821.14	0.26	-0.465	1.959	4.5518	2.3552	2.9368
1	65	-9.4776	0.9618	1.5572	3.3774	-0.8154	1.8274	1.5002	-0.9724	-0.31	1.4726	1.571	0.4938	-0.5478	-0.4976	1.0712	-2.6	0.1066	3000.5	2.1908	2.0564	4.084	1.8158	-9.4776	2203.3	0.956	0.633	2.173	4.4858	2.2732	2.8788
1	66	-10.2716	0.9598	1.5052	2.2154	-0.5494	2.2034	2.3442	-0.5004	-0.208	1.4586	2.933	0.1058	-0.3758	-0.0636	0.8872	-2.25	-0.4654	2321.03	4.1468	2.0364	4.49	2.4538	-10.2716	1.279	1.376	0.425	2.269	5.4338	2.9012	3.1948
1	67	-10.2376	0.6678	1.0172	3.0294	-0.4254	2.9154	3.7302	-0.9284	-0.094	1.3626	2.377	1.2638	-0.2578	3.8684	0.3212	-2.892	0.4786	1816.5	2.4968	1.9644	3.292	1.8038	-10.2376	3045.65	1.306	1.881	1.847	5.1998	3.2052	4.4168
1	68	-9.1336	-0.4822	1.0052	2.9314	-0.0854	6.9974	3.2542	-0.2904	0.126	1.6446	2.257	0.0058	-0.8678	0.3644	0.6352	-2.226	-0.0314	1004.56	4.0468	1.7804	2.28	1.3338	-9.1336	773.427	2.272	1.839	2.095	8.4938	2.4772	5.1968
1	69	-9.5556	-0.3522	1.9912	2.0134	-0.0354	7.0734	2.1562	-1.1544	-0.282	1.3846	1.285	-0.4242	-0.3038	0.8104	-0.3488	-2.688	0.1546	8.7004	3.5488	1.2764	2.262	1.2298	-9.5556	26.839	2.428	1.103	2.131	6.2978	2.9892	4.1988
1	70	-7.7576	0.2718	1.1372	2.3674	-0.3014	9.0154	2.2102	-1.6864	-0.374	1.7226	1.959	1.7958	-0.5598	1.6264	0.1432	-2.64	-0.3474	7.8004	3.7608	1.4164	0.646	1.2458	-7.7576	2.723	3.26	0.575	2.771	7.4058	2.9532	1.2688
1	71	-9.2136	0.8938	1.5912	3.0074	-0.3874	9.5434	3.5362	-0.9204	0.256	1.2406	2.569	1.0198	-0.1018	0.2524	0.0612	-2.284	0.0146	4.6184	2.9948	2.2164	1.654	0.8978	-9.2136	1.897	2.412	1.575	3.061	9.9118	3.2152	1.7228
1	72	-10.7716	1.4198	2.0092	2.2514	-0.0414	6.0294	3.9922	-0.9644	4.99	1.4326	2.807	0.1378	-0.4998	-1.0436	0.5752	-2.618	-0.7554	6.9324	3.8108	2.5284	2.52	6.3878	-10.7716	248.651	2.396	2.519	3.053	8.9798	2.8612	3.0708
1	73	-10.3616	0.9018	1.3372	2.2134	0.0286	4.5334	3.5182	0.5236	0.518	1.7166	3.245	-0.2422	0.5382	-0.4416	0.9232	-2.638	-1.0674	6.5624	3.1168	2.1824	2.254	3.6198	-10.3616	60.885	2.57	2.071	2.409	11.2398	2.6012	1.8908
1	74	-10.4756	0.8378	1.9512	2.6354	-0.6394	2.2194	2.7182	-0.8084	0.232	1.5326	1.975	0.8898	-0.4798	-0.9916	-0.1268	-2.486	-0.3354	4.3904	3.6148	2.0284	1.992	3.8858	-10.4756	244.601	1.948	1.215	2.281	9.7798	3.0612	3.4688
1	75	23.7564	1.2538	2.7412	2.1534	-0.3874	3.9754	2.9962	-0.6844	0.73	1.5686	1.705	2.7158	0.7542	0.3604	1.3552	-2.266	-0.1134	4.2064	4.2248	47.3084	1.602	3.3318	23.7564	24.945	3.192	1.533	2.697	7.9878	3.1092	5.2228
1	76	6.2444	0.9818	1.3372	2.7574	-0.1794	6.0894	3.8402	-0.4044	0.84	1.9786	2.073	1.4458	-0.8998	-1.0376	1.4132	-2.788	-0.3534	4.2224	4.3828	33.5344	2.774	3.2998	6.2444	36.537	3.232	0.433	3.215	4.2738	2.9172	5.9268
1	77	1.8784	1.0418	1.6372	2.1594	-0.0674	9.8374	4.1342	-0.2164	0.866	1.3146	2.489	0.5238	-0.2438	0.2304	-0.0248	-2.28	-0.1994	6.6904	4.2108	13.1744	1.852	2.9338	1.8784	5.063	8.596	1.481	3.663	8.3778	2.3772	6.4688
1	78	-5.4536	1.0918	1.6352	1.7434	0.1006	12.1654	3.9242	1.2556	0.718	2.0526	2.153	1.7658	-0.2898	-0.1456	1.2852	-0.83	-0.2114	4.1304	3.8508	13.2464	1.408	6.3818	-5.4536	4.427	7.166	1.137	4.839	8.5478	2.3872	4.7228
1	79	-5.9656	1.0358	1.6892	2.1314	-0.1294	14.8054	4.2802	1.8796	0.072	2.1766	2.285	17.3738	0.1082	-0.1896	1.7272	-1.862	-0.1594	6.3304	3.9328	14.3264	2.306	4.4258	-5.9656	4.013	6.644	1.393	4.209	8.6918	3.3612	5.0088
1	80	-8.2456	1.2558	2.4452	2.5654	0.0626	2.4454	3.2082	3.2136	0.192	2.0066	2.267	6.3678	0.2942	0.7024	2.3192	-1.574	0.4106	5.7344	3.5128	10.3264	1.61	2.9718	-8.2456	10.577	5.654	0.035	5.135	7.5438	3.3812	6.8288
1	81	-1.3656	1.0218	1.2692	3.0334	-0.2234	7.0394	4.5382	24.5116	0.86	1.9586	2.959	0.3938	0.2422	0.9744	1.4752	-2.18	0.3366	4.8204	2.5608	9.7464	1.65	3.4618	-1.3656	1162.36	6.014	0.275	4.517	6.7318	2.8772	7.7548
1	82	-4.5476	1.1458	4.2472	1.5774	0.1686	11.2394	5.2482	5.7536	1.134	2.3966	2.133	0.1238	-0.3298	-0.3016	1.8132	-2.08	0.1066	3.4344	3.4508	13.5064	2.238	4.7098	-4.5476	867.659	6.144	0.623	4.487	8.5258	2.2552	7.5048
1	83	-8.4676	1.7838	1.2492	2.6114	-0.2374	18.3654	4.4362	35.8296	0.664	2.4046	2.065	-0.1462	0.1302	0.9704	2.2432	-1.676	-0.1394	4.6984	3.5448	12.4204	2.332	4.0438	-8.4676	475.695	7.474	0.695	5.509	7.7698	2.6852	5.9828
1	84	-7.6276	0.4718	2.1592	2.6494	0.1246	9.1174	4.9302	48.8676	0.948	1.6366	2.959	-0.2562	0.1262	1.0944	0.8932	-0.962	0.3986	5.1424	4.2368	25.5804	2.102	3.7858	-7.6276	2017.51	9.372	1.041	6.169	8.0438	2.8392	6.3228
1	85	-8.1796	1.3498	1.8612	2.8294	0.0566	10.5654	5.9702	66.5996	0.636	2.2286	3.803	-0.0262	0.2162	2.3304	1.8772	-1.92	-0.4114	5.0304	4.5328	17.7564	2.132	3.4478	-8.1796	3137.79	7.314	2.279	6.179	8.2058	2.7272	6.9748
1	86	-7.4416	1.2098	1.7692	3.1634	-0.0574	11.2734	5.6682	24.6796	0.598	2.2786	2.319	-0.4022	0.5282	3.3184	1.6012	-2.372	-0.2474	4.7904	4.1108	15.7564	2.364	3.1918	-7.4416	474.679	8.004	1.377	5.893	8.7458	3.6692	7.0448
1	87	-8.6316	1.3158	2.0492	2.9274	0.9126	11.6314	5.3902	4.1376	1.374	2.4066	2.749	-0.5802	0.7042	-0.6596	1.7732	-2.754	0.2286	7.6424	4.8168	18.3844	2.556	3.0838	-8.6316	5.499	8.506	0.875	6.615	8.2178	3.3352	9.3648
1	88	-8.3336	1.7698	2.1212	3.1434	0.0406	10.6694	5.5542	2.2096	1.164	2.0646	3.087	-0.4662	0.7262	1.4784	1.3732	-2.652	0.7886	10.1264	4.6148	15.3724	2.252	3.4798	-8.3336	405.755	8.216	2.123	5.179	8.7298	3.3992	6.8208
1	89	-3.9416	1.2698	2.7472	2.6134	0.5666	11.8394	10.3142	2.6276	1.104	2.4046	2.707	-0.6042	0.5162	0.0324	0.5772	-2.128	0.2366	5.1884	4.2428	16.3944	2.938	7.8978	-3.9416	341.817	8.574	1.549	4.787	8.8858	3.2012	7.4388
1	90	-8.4656	1.2938	2.1012	2.7614	0.5166	12.2594	8.1962	3.6956	0.838	2.6606	4.697	-0.4362	0.3062	3.0824	1.1252	-1.494	0.3106	129.472	4.3428	12.3204	2.354	6.0918	-8.4656	159.665	8.392	2.669	4.731	10.3478	3.5572	7.1268
1	91	-8.2476	1.0678	18.7792	1.9774	0.3606	12.6954	7.2642	3.8116	1.272	2.4046	4.849	-0.5582	0.5562	0.6724	0.0992	-2.602	0.3286	3.5484	5.1768	13.5324	2.904	4.8338	-8.2476	18.585	6.66	3.105	4.285	8.8998	3.4272	8.7928
1	92	-6.3356	1.9198	2.1692	3.3514	0.5306	9.2994	5.7362	5.0376	0.888	2.5426	4.825	-0.3322	1.0242	3.2324	-0.4928	-1.874	0.0046	2.7544	3.4628	16.1084	2.388	4.0718	-6.3356	5.365	8.694	3.381	3.377	9.4518	3.5492	8.3688
1	93	-8.1916	1.2898	2.2692	2.6434	0.6446	10.6114	5.7582	2.7276	0.644	2.0026	5.509	-0.6002	1.4322	0.6384	1.5552	-2.822	0.4206	4.2464	4.1548	17.0684	2.038	4.0138	-8.1916	3.115	7.718	4.451	0.085	9.2418	2.9852	8.9888
1	94	-8.5456	0.5078	2.2312	2.1294	1.0886	9.5474	5.5482	2.2036	0.946	1.7286	4.581	-0.6122	1.6922	-0.4956	0.6172	-2.692	0.0146	5.9744	4.7508	20.5704	2.464	4.2178	-8.5456	4.797	9.69	2.207	-3.147	9.1018	3.0552	8.2808
1	95	-8.1536	1.2138	2.3772	2.5674	1.3566	11.5274	5.7882	3.3856	1.132	1.9806	3.033	-0.6662	1.7122	0.0504	1.1592	-2.326	0.1546	5.9664	4.7948	18.5384	2.946	7.0078	-8.1536	5.777	9.044	2.935	-1.083	9.5898	3.1792	8.5188
1	96	-8.8836	1.3818	1.5752	2.3974	1.2126	13.4114	3.9722	0.9996	1.338	2.1666	2.923	-0.5222	1.6062	0.8864	1.2872	-2.754	0.5586	5.1264	4.9808	16.0204	2.98	6.0758	-8.8836	5.415	8.618	2.227	1.269	8.5018	3.7052	7.8228
1	97	-5.9936	1.3238	1.4552	2.5614	0.6946	16.0654	5.0442	-0.2344	0.324	2.3046	3.259	-0.5602	1.3482	-0.1596	1.2932	-2.67	0.9046	4.1864	3.4168	15.5124	2.274	4.4438	-5.9936	8.415	9.232	1.899	3.549	11.0578	3.5332	8.9768
1	98	-8.0576	1.8258	2.0412	2.5094	0.9526	16.3734	5.6122	1.4276	1.216	2.3266	3.901	-0.5182	2.2982	-0.1156	1.0972	-2.678	0.8186	6.1204	4.4368	18.4884	2.36	5.8518	-8.0576	7.569	14.476	2.355	4.869	8.7338	3.1912	9.6688
1	99	-8.4496	1.4398	2.6332	2.7814	2.2686	32.8654	5.7462	3.4836	0.978	2.5066	4.777	-0.3402	1.7302	-0.4456	1.8052	-2.132	-0.1194	4.6864	4.2148	19.6764	4.898	5.4758	-8.4496	6.173	8.232	2.713	4.647	8.3438	3.1212	11.3408
1	100	-7.5496	2.0558	2.3432	2.8194	2.1726	29.4714	6.7242	3.3096	1.956	2.4906	4.729	-0.4842	2.2002	0.3264	1.4312	-2.818	0.6026	5.6704	3.5608	20.6624	3.608	5.0438	-7.5496	6.993	14.966	2.163	4.543	8.4458	2.4052	11.1208
1	101	-7.0236	1.7938	2.5052	2.7834	1.7466	22.6914	5.3662	4.6596	1.164	2.5466	4.521	-0.4682	2.2802	0.6164	1.7292	-2.874	-0.2174	5.8184	4.9948	24.0304	3.748	4.8678	-7.0236	5.505	20.73	3.529	4.875	9.6858	3.5712	13.3368
1	102	-8.6416	1.7818	2.6972	2.6014	1.7386	30.5934	3.7122	4.4336	0.39	2.8226	3.959	-0.4202	1.5182	3.6484	0.4972	-2.672	0.1986	7.3284	3.9768	27.1324	3.708	8.1758	-8.6416	1.481	20.362	4.729	3.795	9.1038	6.4912	13.9808
1	103	-8.1996	1.2118	2.1752	3.7414	1.9866	22.7594	3.3962	2.6956	1.148	2.6186	4.435	-0.4222	0.9082	0.6604	1.0072	-1.528	0.1566	7.8424	3.8348	20.4284	3.676	4.9278	-8.1996	3.695	19.78	4.627	2.857	10.5378	1.8832	13.8088
1	104	-8.2956	0.8758	1.9732	4.0414	1.6946	25.4194	4.5662	2.3976	0.538	2.6406	6.625	-0.4022	1.4022	1.6604	1.9992	-2.39	0.5406	7.9324	4.1988	15.9284	3.716	3.6098	-8.2956	2.131	16.774	2.387	3.889	9.2298	2.3052	12.1048
1	105	-8.0656	1.3118	2.2092	2.9094	1.1966	24.3894	4.0622	3.8836	0.274	2.5206	3.613	-0.6542	0.7542	0.7744	-0.4548	-1.904	0.1646	6.6524	4.8448	15.9984	3.892	8.1418	-8.0656	3.501	17.246	2.895	1.425	9.3378	2.4812	11.6548
1	106	-7.7236	1.6258	2.0832	3.4134	0.9606	17.3354	5.6722	2.2656	0.414	2.5386	2.793	-0.6862	1.3362	-0.6436	-0.1628	-2.274	-0.0814	4.1624	3.9088	17.3884	3.85	4.3418	-7.7236	3.053	9.518	1.545	2.273	10.9198	2.0412	10.3568
1	107	-8.0596	1.9278	2.4532	4.3014	1.2666	17.8914	5.8502	0.0036	-0.016	2.4326	3.149	-0.5322	1.1362	0.0544	0.9892	-1.882	0.0566	4.7084	4.7728	17.7164	3.882	4.5318	-8.0596	3.917	10.278	0.007	4.173	9.4018	1.6512	11.5728
1	108	-8.1476	1.0998	1.7492	3.1414	0.8726	12.3154	5.6342	0.0616	0.78	2.8646	3.567	-0.4382	1.4902	-0.7796	1.6512	-2.104	0.2946	7.2744	6.2028	18.5744	4.082	4.5058	-8.1476	3.741	9.402	1.009	3.533	10.0278	3.6312	11.9168
1	109	-9.3096	2.2038	2.1072	3.8234	0.8866	16.7834	6.3182	-0.4564	0.612	2.9746	3.519	-0.4902	1.3682	0.7984	1.6592	-1.644	0.2546	6.7024	5.4568	20.5224	5.94	4.9878	-9.3096	3.781	9.842	1.183	3.901	9.1978	3.3632	11.7768
1	110	-9.1576	1.4218	1.8292	4.1354	1.2466	13.2974	6.3202	0.7056	0.694	2.5966	3.661	-0.4462	1.5302	-0.0736	1.3712	-2.304	1.2166	6.3384	6.5068	22.2364	6.002	8.3138	-9.1576	3.611	9.56	0.973	3.951	11.2138	3.5572	11.6388
1	111	-8.7796	1.3578	1.9572	2.4994	1.5546	11.4414	5.0302	1.3256	0.888	2.8606	3.621	-0.4882	1.6262	0.4124	2.2172	-1.474	0.0026	6.4284	5.8028	23.9844	4.42	7.3918	-8.7796	209.781	11.128	1.689	5.691	10.5458	3.6512	11.2008
1	112	-8.2256	1.5578	2.5792	3.0034	1.2986	11.7374	4.7182	0.7216	10.342	3.3546	3.237	-0.4902	1.8102	-0.4036	1.7032	-1.626	0.1146	5.1444	6.6288	21.3904	4.16	6.2578	-8.2256	41.893	11.654	1.605	4.277	10.7218	3.1192	12.3048
1	113	-7.9236	1.0818	2.3012	3.7934	1.3626	13.5834	3.2482	1.0216	9.268	2.6626	2.441	-0.4642	1.2082	0.2344	1.3332	-1.038	0.5466	4.5224	6.1208	24.0224	3.322	5.4238	-7.9236	2.829	11.16	2.091	3.829	12.6938	2.7592	12.1588
1	114	-8.4956	0.7378	1.9132	3.3694	2.1666	13.3894	2.6842	2.3476	0.728	3.0366	2.603	-0.5422	1.2162	0.8184	1.8412	-1.374	-0.0134	7.1624	3.9988	20.8864	3.802	5.9198	-8.4956	3.705	10.896	2.279	4.641	9.1398	1.9012	10.9528
1	115	-7.4136	1.9298	2.0452	3.6894	1.6466	14.0974	3.2422	1.3136	0.186	3.0726	5.397	-0.6802	-0.0598	-0.3856	1.4452	-1.562	0.2746	4.7144	5.0308	22.5424	3.78	7.0298	-7.4136	2.907	11.572	2.507	3.745	10.1298	2.2092	12.4888
1	116	-7.5216	1.4758	1.6352	4.1234	1.3646	16.7574	3.1642	1.1416	0.022	3.0606	4.539	-0.5182	0.5262	1.0024	3.0032	-1.032	0.4066	4.4664	5.4408	21.2284	3.57	4.6658	-7.5216	53.495	11.468	2.939	2.767	9.8858	2.8252	10.5028
1	117	-7.5496	1.0638	1.2432	2.9874	1.0046	12.9414	5.0702	0.1776	0.046	2.8186	4.283	-0.5342	0.4022	0.1364	2.3352	-1.318	0.3066	7.6324	5.7928	20.7924	3.632	4.3778	-7.5496	32.763	12.25	4.773	3.473	11.3698	3.0712	10.1608
1	118	-6.7776	1.6198	1.4732	3.6614	1.4306	21.9514	5.7762	1.8236	-0.192	3.2026	4.647	-0.5822	1.3622	0.4684	1.6032	-1.19	0.2066	6.8864	5.5608	19.7584	4.14	3.2958	-6.7776	28.431	12.082	3.033	3.369	9.7098	3.1872	10.9048
1	119	-6.1676	1.2718	1.9032	3.6334	1.5246	20.6794	5.4462	2.3996	0.522	3.4146	5.033	-0.5762	1.0642	0.1264	1.3712	-0.42	0.3486	8.5864	6.6548	19.8984	3.938	4.2558	-6.1676	20.045	11.698	3.053	3.037	10.3518	3.6852	8.4348
1	120	-7.7616	1.6338	2.2752	3.7014	1.4126	13.7514	5.2542	3.5936	0.842	2.6146	5.657	-0.5882	1.7522	1.1224	1.8112	0.34	0.2166	7.7044	5.6608	17.1064	4.392	4.1558	-7.7616	0.529	11.678	2.489	4.169	11.5498	3.4472	9.8148
1	121	-7.9656	1.1758	1.0332	4.4854	1.9586	14.8334	6.3842	3.1316	0.198	2.5626	4.575	-0.4862	0.8702	4.3744	0.8512	0.362	-0.1014	12.6684	5.8048	22.4184	3.866	4.7798	-7.9656	1.263	10.534	1.985	4.097	11.6538	2.9272	11.7768
1	122	-7.7696	0.6978	2.3352	4.6394	1.5166	19.5014	5.6382	3.3236	-0.184	2.7406	5.617	-0.4062	0.5962	0.6744	0.4112	-0.162	0.3846	7.2264	5.8908	21.5984	3.708	4.4518	-7.7696	4.221	11.212	2.781	4.029	11.4658	2.5712	10.7508
1	123	-7.3656	1.5318	2.9232	4.0454	1.5046	16.7574	5.2582	3.6496	0.504	2.7746	8.127	-0.4982	1.3002	0.1044	2.0812	-0.204	0.2326	7.0024	7.2908	23.0104	4.024	6.6718	-7.3656	3.003	10.844	3.407	4.605	11.7938	1.6232	9.9468
1	124	-7.5476	2.5458	2.0032	3.2534	1.3466	16.2794	5.0262	1.4976	0.784	3.5686	6.785	-0.3242	1.1582	1.0624	2.6432	-0.392	0.4566	28.7544	11.7288	23.9484	3.678	6.9678	-7.5476	4.643	11.436	3.821	5.003	12.0998	2.0672	11.7628
1	125	-6.2396	1.5778	1.5632	3.1054	0.8926	17.6094	5.2262	2.2376	0.55	3.7786	4.051	-0.4362	1.1362	0.8144	2.0432	-0.304	0.6206	23.5664	7.9528	24.7484	4.93	5.8278	-6.2396	3.203	6.946	3.177	4.483	13.6058	4.0212	12.0988
1	126	-7.5016	2.5758	1.8892	3.7034	1.0566	13.6754	4.7822	2.7336	-0.1	3.2046	5.919	-0.4162	1.2582	-0.3076	3.5932	-0.772	0.4466	23.5544	8.4328	23.3204	3.91	5.3778	-7.5016	3.671	11.536	3.615	4.215	11.5118	4.2572	11.9368
1	127	-7.7416	2.7978	2.3832	3.7634	1.6366	13.9754	6.2802	3.1336	-0.01	3.8266	6.495	-0.5382	1.1822	-0.1876	2.6912	-0.82	0.3906	13.7584	7.5988	25.8084	3.696	5.0498	-7.7416	7.395	11.716	3.315	3.799	12.5138	5.2472	12.5128
1	128	-7.4596	2.7458	2.4372	3.6834	2.2306	19.5754	3.6422	3.7836	1.17	3.9666	4.939	-0.4582	1.0942	0.5364	3.5632	-1.36	0.1966	26.9924	9.0768	24.0384	4.252	5.2298	-7.4596	6.273	11.47	3.301	4.465	12.0398	4.0612	11.6608
1	129	-7.9416	2.5098	2.3572	2.7474	2.1906	24.2514	4.4922	45.1816	0.58	3.4546	6.719	-0.4002	1.0382	-0.2976	1.1372	-0.774	0.3146	27.0644	7.1388	22.1324	4.01	5.5818	-7.9416	6.001	11.952	4.097	4.769	11.4378	4.1672	11.7848
1	130	-8.4716	2.6318	3.2772	4.2434	2.0446	14.5274	4.2602	725.054	1.622	2.9366	6.245	-0.4542	1.2682	0.7604	3.5712	-1.198	0.1806	29.0084	8.8848	25.0884	3.524	5.5958	-8.4716	6.471	11.062	3.935	4.961	11.1798	5.1292	13.1948
1	131	-8.2856	3.8618	2.6032	3.6294	1.7806	14.4654	3.4162	246.076	0.748	3.6106	7.001	-0.5022	1.4482	1.1024	2.0292	-0.066	0.3586	19.7644	7.3468	26.7044	3.91	4.3218	-8.2856	3.313	11.334	5.651	5.379	16.3598	3.0032	12.3928
1	132	-8.5296	3.3538	2.3672	4.0974	2.1906	5.1354	4.4162	6.5716	0.524	4.2726	6.363	-0.3262	1.5202	1.5764	2.5112	-0.588	1.0286	6.1584	7.2968	23.0944	3.544	4.5438	-8.5296	4.589	11.728	4.195	5.429	18.7158	3.7912	13.2248
1	133	-8.3576	3.3298	2.3252	3.6354	2.1886	13.5414	4.4682	-2.4064	1.064	4.2886	6.719	-0.4942	1.4962	1.9084	3.1292	0.098	0.8486	7.3064	6.8348	24.4044	4.852	6.5818	-8.3576	3.457	11.004	3.319	5.491	17.4618	3.9872	11.7068
1	134	-8.9616	2.6538	2.4692	4.4454	2.4306	13.4954	4.5402	-1.8844	0.536	4.5806	5.827	-0.3382	2.2542	-0.5316	2.8112	0.258	0.9126	11.5544	6.9848	24.4124	3.044	6.7698	-8.9616	5.449	12.486	1.047	4.939	14.2678	3.1472	12.6908
1	135	-8.3796	3.0678	2.3612	4.1294	1.7466	21.2214	4.9582	0.7356	1.182	5.0306	6.493	-0.4302	1.8502	0.4364	3.2012	-0.134	1.1646	7.2164	6.5728	24.9184	4.242	4.9778	-8.3796	2.501	11.798	2.717	3.521	13.1458	3.8652	13.1568
1	136	-8.7576	2.6218	1.8732	4.1714	1.4526	22.2914	4.4742	163.058	0.194	4.7906	7.041	-0.3322	1.5982	0.7144	2.6192	-1.734	0.7426	8.0544	7.4788	24.1224	3.466	4.8858	-8.7576	3.825	12.918	4.195	3.927	14.2198	3.6472	13.9848
1	137	-8.5216	3.4098	2.5652	4.2314	1.5146	21.9894	6.4922	116.62	1.762	5.0946	6.393	-0.2442	1.7502	0.1564	3.4412	-0.974	1.1186	7.3584	6.9508	26.9444	3.548	4.4098	-8.5216	4.653	12.936	3.265	6.565	16.3438	4.8352	12.5428
1	138	-7.3336	3.9038	2.9872	3.4354	1.8466	18.0794	7.0962	6.2096	1.078	4.7886	7.333	-0.4922	2.1522	0.9764	3.7172	-0.224	2.6026	6.3304	7.0068	24.8444	4.018	4.7498	-7.3336	6.623	17.196	3.171	6.501	18.0638	5.3472	10.8468
1	139	-6.2176	3.3698	3.4332	3.8094	1.9646	17.3454	7.0742	6.0796	0.674	4.7466	7.295	13.4058	1.5722	0.3684	3.1752	0.74	2.4546	6.3904	7.4988	24.4444	3.604	4.9158	-6.2176	5.873	16.894	4.007	6.361	79.3778	9.2692	11.7268
1	140	-7.4236	3.2998	2.4452	4.0274	1.9226	15.1994	8.4482	2.9576	1.654	5.1626	7.111	1.3558	1.8362	0.5824	4.1992	2.976	2.7486	4.7944	7.8608	25.8964	4.504	5.7378	-7.4236	7.123	18.13	5.277	8.165	40.5078	8.3172	10.9268
1	141	-8.0836	2.2138	1.9972	4.2634	1.5786	16.3054	8.2022	4.1996	0.544	5.2126	6.277	-0.3262	1.8342	0.2024	3.4632	4.54	2.4746	4.7884	6.3068	24.8184	4.204	4.8658	-8.0836	6.185	112.788	4.571	8.735	69.3078	250.407	11.9868
1	142	-6.3696	2.6678	1.0452	3.8134	1.8706	17.7554	9.8442	5.3636	1.048	4.8646	6.261	-0.4962	2.1002	-0.1096	4.7092	3.814	3.0206	6.1724	7.2628	27.2104	4.656	5.1038	-6.3696	6.495	44.988	5.313	8.225	56.3278	26.6132	10.7768
1	143	-8.0016	3.7898	1.7252	3.8154	1.3066	16.9834	8.1062	6.9276	0.99	4.7886	5.993	-0.5322	1.6782	2.3484	3.5392	3.378	2.3726	5.5844	8.1988	30.2744	4.306	9.6098	-8.0016	6.705	24.318	4.145	8.167	25.7678	21.7172	12.4608
1	144	-7.8116	1.1238	1.0172	4.0194	1.9086	17.7714	7.6102	4.6396	0.698	4.9306	5.461	-0.4682	2.1902	-0.0376	3.4732	3.032	1.5346	5.6104	7.1068	28.6544	3.444	7.6678	-7.8116	8.611	23.292	3.965	8.869	19.1498	14.2372	13.9968
1	145	-8.9176	1.8138	1.6352	3.7894	1.9466	23.3734	7.8222	2.9196	0.692	6.7586	6.075	-0.4082	2.0242	1.0604	4.7032	2.606	1.4706	9.8984	8.1768	27.6004	10.066	7.4058	-8.9176	8.047	22.184	4.277	9.729	20.8158	8.2012	12.7028
1	146	-9.0856	2.4278	1.0672	4.1394	2.0986	19.3314	6.9982	3.1056	0.93	7.1046	6.403	-0.4262	1.9422	1.3924	4.5672	1.974	1.9026	5.7864	7.2768	29.0944	4.406	6.6638	-9.0856	8.071	17.348	4.311	8.079	34.8218	9.5672	11.3068
1	147	-7.6576	2.4498	1.3112	4.4594	1.9246	18.4534	8.8262	3.9396	0.272	6.8186	6.663	-0.4422	1.6422	-0.0176	4.7032	1.784	0.9146	5.5924	7.4468	29.8264	5.872	7.6378	-7.6576	7.389	16.732	4.109	7.601	18.5778	11.1232	11.8088
1	148	-5.9016	3.0798	0.9112	3.5854	1.2926	16.8594	7.8242	4.6896	0.686	7.0766	5.805	-0.4542	2.4202	1.9404	3.3952	1.562	1.0666	8.6604	8.1908	32.1424	4.858	7.2938	-5.9016	6.913	14.382	5.155	6.157	18.1938	9.0072	11.1968
1	149	-8.3696	3.2638	1.3312	4.2754	1.9826	16.1074	8.1362	467.264	1.114	5.3546	5.829	-0.5682	1.7542	1.6244	1.7732	1.838	1.4126	5.7444	7.6868	27.4764	5.024	5.5798	-8.3696	7.217	15.42	5.463	6.539	15.6218	3.6452	10.4768
1	150	-8.4876	3.1078	1.5112	4.5554	1.7886	14.7334	7.2222	4.8296	1.802	6.1026	6.019	-0.2682	2.3182	0.5364	1.8592	2.316	0.8786	7.8124	9.0588	21.9724	5.758	6.3578	-8.4876	8.619	20.204	4.957	4.831	13.8078	3.0992	8.4928
1	151	-8.0496	2.6058	2.1472	3.8674	1.6626	17.1214	7.9262	2.6136	2.364	5.6266	6.777	-0.4122	0.5642	0.9164	1.2792	2.438	1.5886	9.1624	8.7508	21.1344	5.024	6.1178	-8.0496	7.071	27.138	5.831	7.103	17.2318	6.2212	11.0348
1	152	-8.8916	3.4658	2.7072	3.9354	2.0946	15.9654	7.7802	4.2876	1.09	6.1486	6.299	-0.5862	1.1342	0.1944	2.5992	2.7	1.6986	9.9744	9.2248	25.1944	3.582	6.4718	-8.8916	10.133	107.33	4.225	7.789	2110.69	9.3392	13.0328
1	153	-8.4936	3.5278	1.7712	4.3434	2.5406	16.1434	6.3742	11.1476	0.45	4.9626	5.483	-0.4962	0.9242	0.7804	6.1212	2.922	2.3106	14.4444	7.9528	27.6104	3.782	9.4298	-8.4936	9.347	30.2	4.519	9.167	983.25	9.4332	15.2128
1	154	-8.8156	3.6938	2.6052	3.3434	1.7926	18.3374	7.7302	6.8796	0.948	4.8166	5.503	-0.5202	0.9982	1.5564	4.7132	3.182	1.9086	8.3244	9.6188	28.0024	4.618	8.4038	-8.8156	8.287	24.13	4.621	13.423	105.998	11.8752	9.7828
1	155	-8.8936	4.3798	2.7392	4.5714	1.4926	15.8374	7.0282	1.9276	1.232	5.0086	6.913	-0.5402	0.8662	0.5204	4.6532	3.342	1.7786	4.6924	7.6768	28.2584	4.678	7.4538	-8.8936	8.499	26.682	4.225	11.749	53.7758	15.4132	10.4988
1	156	-9.2476	3.5678	1.8092	3.2834	1.9786	17.7654	6.5422	-0.0884	-0.674	5.7066	5.751	-0.4482	0.7582	2.2184	40.9912	3.268	2.2426	17.1744	5.8928	29.8504	5.096	6.8158	-9.2476	9.297	25.136	4.303	15.627	50.4278	13.7152	10.6248
2	1	-47.723	0.77	0.2362	-0.1288	1.864	0.0676	19.2948	1.2692	0.2602	0.5362	1.6152	0.0984	1.3788	-0.4048	-0.1828	2.4016	-0.6358	-8.0714	-2.5408	0.4592	2.2422	0.3938	-47.723	1.1984	-0.4198	-1.6482	0.701	2.7992	-0.2808	0.239
2	2	63.533	-0.766	0.5802	0.4192	4.228	1.2696	-56.2772	2.4852	-0.5438	0.6982	0.7232	-0.6276	1.3008	1.4432	0.3912	1.3536	-1.0498	-7.9614	-2.1548	0.3152	-0.4458	-1.2362	63.533	-0.6156	2.5142	-0.5882	0.669	5.1592	0.3192	-1.235
2	3	-32.083	-1.376	0.6222	0.8212	3.854	1.2576	-55.8492	2.1032	-0.8378	1.5482	67.4272	-0.2096	0.0988	1.5292	0.5352	2.2416	-1.1678	-7.7074	-3.1448	0.9492	-0.8898	-0.7562	-32.083	1.0644	1.1162	0.6738	1.493	4.0712	0.3832	6.885
2	4	-38.803	-0.488	1.2802	0.7052	5.666	0.9976	-56.9332	2.7312	-0.5558	1.5242	15.8952	-0.8576	-0.1392	0.4572	0.7712	1.7836	-0.4558	-8.1134	-4.9508	1.1852	-0.5378	-0.5342	-38.803	1.8584	2.4082	0.6758	0.715	6.1132	0.0652	8.459
2	5	-42.571	-0.382	1.2942	0.8672	5.92	1.0376	-56.1752	2.9452	-0.4778	1.6722	11.6032	-1.4796	0.3628	1.2852	1.1492	2.5216	0.4962	-7.8734	-4.0968	1.2732	0.2302	-1.0142	-42.571	2.4164	3.0142	-0.3802	2.595	6.0252	0.7132	4.553
2	6	-46.175	-0.462	1.5862	0.4452	4.328	1.3216	-56.1092	3.3272	-0.3738	2.0062	33.2372	-1.2056	0.3948	0.3412	0.0272	1.9076	-0.3578	-7.3754	-4.8188	2.0752	1.7402	0.7298	-46.175	1.4164	3.1322	-0.4482	1.197	6.8092	0.7812	4.665
2	7	-41.101	-0.48	1.0802	0.4732	3.44	1.6676	-56.9532	0.2512	-0.0698	1.4442	46.2372	-0.9156	1.7948	0.4092	0.5072	1.5316	-0.6778	-7.5834	-5.1688	1.6712	2.8282	-0.4742	-41.101	1.6284	1.1422	-0.8562	-0.531	7.8432	0.7212	0.679
2	8	-45.435	-0.054	1.2442	0.8552	2.518	-0.0804	-56.3452	0.5072	-0.0518	1.5742	1078.9	-0.9116	1.6788	1.7552	0.5712	1.8696	-0.4978	-7.5614	-5.6508	1.9352	3.6322	0.1658	-45.435	2.2724	-0.5918	-0.0102	0.325	9.9372	1.3352	1.933
2	9	-34.747	0.324	1.8362	1.1912	2.55	1.9816	-55.7972	0.9912	0.0582	1.7822	42.9512	-0.6996	3.0348	0.8912	1.3972	3.3696	0.2202	-6.9474	-4.4848	2.2432	4.1482	-0.4842	-34.747	2.0764	1.5502	0.3238	-2.641	9.1112	1.5292	3.177
2	10	-37.407	0.85	2.2902	0.6252	1.188	-0.0944	-55.6392	2.4232	-0.0578	4.2662	34.3132	-0.7396	1.2908	3.7512	1.2252	3.6396	-0.8178	-5.5234	-5.0888	3.0792	1.2102	-0.3522	-37.407	3.4924	2.5562	-0.2062	0.227	8.8332	1.2492	2.857
2	11	-43.967	0.456	1.7742	1.6612	2.16	0.4276	-55.7592	2.1312	0.2042	3.1942	11.3032	-0.6716	23.1268	2.2392	1.1632	2.4036	-0.5138	-5.0834	-5.6888	2.2952	0.5502	-1.2702	-43.967	3.7284	1.2822	0.0558	-1.641	9.1912	1.8192	1.917
2	12	-46.701	0.274	2.0822	0.7772	1.384	0.6376	-55.5932	1.7552	-0.2458	3.2582	8.0392	-1.1136	8.6248	1.3292	0.6892	1.9536	-0.1638	-5.8234	3.5832	2.6032	0.7502	1.2218	-46.701	2.7824	3.3222	0.9198	-3.403	10.3612	0.3512	1.787
2	13	-43.785	0.044	1.2522	0.6892	1.186	2.0876	-55.9652	4.0012	-0.2498	3.1822	8.7772	-1.2416	15.5388	2.3692	0.9812	2.6696	-1.0058	-5.2054	7.7992	2.2412	0.7242	-0.4482	-43.785	2.9744	2.2742	0.6158	-3.181	10.1612	0.8052	1.747
2	14	-44.427	0.914	1.6722	0.9492	0.398	0.6056	-55.1952	3.7752	0.4862	2.7442	8.7992	-0.8276	17.7068	3.4572	1.8032	3.3036	-0.1718	-4.8914	-5.2808	2.1352	0.9362	-0.5322	-44.427	2.5844	1.4582	0.8718	0.717	11.4352	1.2152	3.851
2	15	-48.993	1.276	1.1182	1.3372	0.788	0.8896	-53.8772	4.4712	0.5322	2.2302	6.5352	-1.3216	18.2268	4.2672	1.5652	2.4576	-0.8018	-4.4214	0.6932	1.7372	0.6842	0.4838	-48.993	2.8844	1.7742	1.5058	-0.829	11.9952	1.5872	1.231
2	16	-48.231	1.596	2.0902	1.2352	1.276	1.3596	-55.8392	6.9952	0.6742	2.1382	7.3252	-1.0936	3.5768	2.3972	0.3712	2.1516	-0.6178	-4.4174	11.2252	2.0612	0.8162	0.5958	-48.231	3.1344	1.8822	0.9158	0.457	13.2512	1.2392	2.285
2	17	-47.125	1.244	1.6362	1.0112	0.532	1.0616	-56.2432	3.8972	0.3122	1.4282	6.9412	-1.2196	2.4428	2.7832	1.7772	2.5796	-0.6978	-4.7834	6.1952	1.3312	1.0682	-0.8902	-47.125	3.6684	2.0802	1.8158	1.199	11.9532	1.4692	2.871
2	18	-47.767	1.358	2.1202	1.1732	0.55	0.5796	-55.2532	3.5552	0.1562	2.2582	6.9492	-1.5956	2.3128	2.7312	1.1272	2.7036	-0.4838	-4.8994	-2.1608	2.8032	0.5202	-1.0562	-47.767	3.2604	2.3702	1.1278	0.697	13.0732	1.0672	1.663
2	19	-49.473	0.462	1.2402	1.3812	0.904	0.7536	-53.8052	1.9152	0.5802	1.8342	6.7312	-1.4496	0.7888	3.2512	1.0812	2.4316	-0.4618	-5.2714	0.2472	2.5512	0.5842	-1.0362	-49.473	4.0264	2.3682	0.9438	-0.017	12.3472	1.2752	3.157
2	20	-47.939	-0.352	1.6582	1.8492	0.37	1.7876	-55.3992	3.9792	0.2462	1.5882	8.2752	-0.6176	0.9048	1.6692	1.0252	3.0256	-0.3778	-5.1814	1.9472	2.0572	0.7402	-0.7822	-47.939	2.3264	2.7942	1.7698	-0.103	12.9272	1.2052	1.817
2	21	-45.487	-0.08	1.8162	2.4772	0.446	1.7556	-54.7152	5.0172	0.3782	1.7462	8.1712	19.3984	0.7548	1.1352	1.8952	2.7116	-0.0898	-5.4794	0.6632	3.2232	1.4362	-0.9702	-45.487	3.4624	3.4802	2.0558	-0.239	13.5012	1.2772	2.167
2	22	-41.245	0.162	0.4302	1.9792	1.058	2.9496	-52.7472	4.6572	0.4882	2.1562	7.2712	13.0984	2.5308	3.2312	1.1792	2.8096	0.2302	-5.3694	0.8132	2.8172	1.2922	-0.6462	-41.245	4.0004	5.2742	1.3998	-3.439	10.7652	1.4172	3.045
2	23	-44.703	0.534	1.1662	1.6932	1.34	2.1136	-54.5772	4.3752	0.7402	1.5942	7.7932	-0.9376	0.5408	2.3712	0.5892	2.9116	-0.0038	-5.6894	-1.5488	2.3172	1.3462	-0.5822	-44.703	223.568	2.9082	2.7218	-2.625	11.3112	1.0272	3.157
2	24	-46.061	0.196	2.0822	1.8672	1.086	4.5436	-54.5252	5.0852	0.4002	2.3842	7.4272	-0.9156	1.2848	7.5952	0.8692	3.0376	-0.6278	-4.9674	0.5792	4.2032	1.3422	-0.3162	-46.061	32.1584	4.4562	2.7138	-3.783	12.5112	1.7572	3.401
2	25	-45.631	1.41	1.6642	2.6252	0.592	4.3316	-54.9812	4.4632	0.3122	1.9302	7.4732	-0.9976	0.1248	25.6392	1.6172	3.4076	-0.1318	-5.5614	-1.2488	5.8412	1.9082	-0.8442	-45.631	9.0604	3.8082	1.7638	-3.265	15.9032	0.8532	3.615
2	26	-50.431	1.038	1.6062	2.4552	0.058	4.1916	-54.1792	4.1452	0.7082	2.6482	7.7232	-1.1456	1.7968	7.4832	1.4352	3.2696	-0.2078	-5.7254	0.7432	8.9372	1.7562	-0.5222	-50.431	8.6804	2.5542	2.4358	-3.315	18.8432	1.2412	3.493
2	27	-49.017	1.436	0.9642	1.4792	1.008	3.9556	-55.0432	3.7972	0.6742	2.0462	6.9352	-0.7136	1.2268	3.2192	2.0512	3.5796	-0.3478	-4.5534	4.6532	10.8032	2.3142	-0.4682	-49.017	7.1764	1.9662	1.2798	-3.617	17.6112	1.6792	6.523
2	28	-47.895	1.186	1.6662	1.4352	0.368	2.5516	-54.9812	4.8012	0.8722	2.6482	7.3972	-1.1136	0.6788	3.0872	1.8472	3.3496	0.3742	-4.5974	7.9252	10.9412	2.3202	-0.5602	-47.895	7.5004	1.0982	1.6778	-2.545	16.6552	1.8212	3.293
2	29	-50.323	2	1.8442	2.2552	0.628	1.9856	-53.6412	5.2212	0.8682	2.3702	7.0952	-1.0656	1.9148	4.4692	1.6252	2.5136	1.4202	-4.9474	6.5192	9.9132	1.8002	-0.5542	-50.323	6.7324	1.4202	1.2078	-1.671	16.0952	1.1352	4.201
2	30	-48.965	1.56	1.3642	1.2452	0.768	2.1356	-54.2312	4.3112	0.8102	2.1702	8.5232	-0.8316	0.5088	3.2492	1.9032	2.9176	0.1982	-4.9994	7.2412	10.0312	2.2782	-0.9082	-48.965	6.4524	3.3302	1.7698	-1.145	15.2312	1.6472	5.589
2	31	-50.859	2.146	1.9042	1.9832	1.152	1.4216	-54.2732	3.7932	0.9442	2.5782	8.0272	-0.7436	0.2848	5.5272	1.8192	3.6296	-0.3458	-4.1874	8.2272	12.1072	1.7622	-0.6082	-50.859	5.8564	2.8982	1.2818	-2.989	13.6212	1.1252	2.133
2	32	-49.731	1.578	1.5762	0.9892	0.986	2.9216	-53.6112	4.2192	0.8242	1.5202	9.0432	-1.0136	1.1188	7.2952	1.0932	3.5176	0.5922	-4.5994	12.0372	11.0612	1.8662	-0.6482	-49.731	5.8004	3.9862	2.3218	-1.935	14.3472	1.4472	0.221
2	33	-50.493	1.766	4.3102	1.7512	1.39	5.7736	-53.4652	1.7112	1.0802	2.4802	8.1052	-0.8556	0.1748	3.6052	1.5052	3.2996	-0.1378	-4.2134	5.9312	9.5532	1.6962	2.7258	-50.493	4.9444	3.0162	1.9578	-1.521	17.9472	0.7292	1.967
2	34	-49.223	1.218	2.3002	1.5092	0.87	2.8196	-54.4672	3.3072	1.0702	2.1242	8.1072	-0.9796	0.2148	3.4792	2.5072	3.5216	-0.2358	-3.8514	6.5652	8.4032	1.8662	-0.9862	-49.223	5.7644	3.3162	2.1518	-0.485	14.2292	1.7112	3.235
2	35	-48.655	-0.288	2.1422	2.0292	2.482	3.3116	-54.7132	5.8232	1.5342	1.8722	8.2752	-0.7496	0.4448	2.6432	1.8992	3.8336	-0.0438	-4.0774	7.5432	10.2552	1.7242	-0.7902	-48.655	5.7004	1.6682	1.9658	-0.087	14.2052	1.3832	2.975
2	36	-46.553	0.298	1.6902	1.1112	1.062	2.2576	-54.2432	3.3232	1.9022	2.3742	8.5032	0.2944	1.1308	5.5412	2.6232	4.0116	-0.2718	-3.0554	5.9772	10.5652	1.9122	-0.5622	-46.553	5.7064	2.8242	1.4818	1.611	13.4532	1.5392	3.521
2	37	-51.153	2.26	2.0682	1.8852	1.986	3.9056	-53.9272	5.7972	1.8282	2.1142	8.2052	-0.9616	1.5708	4.1512	1.4732	3.7696	1.3782	-4.9134	8.6392	8.1232	2.6982	-0.4042	-51.153	6.7384	3.0422	2.9378	1.587	13.0552	1.4452	2.791
2	38	-51.543	0.994	1.5742	0.9192	1.062	2.6376	-52.8832	6.1212	1.2662	1.7322	8.7952	-0.9616	1.0748	1.5652	1.3852	4.1656	1.0162	-5.0454	8.8552	6.3132	1.7502	-0.1962	-51.543	5.7824	3.6102	2.2538	-2.165	13.9892	1.9772	3.717
2	39	-45.033	1.738	2.5402	1.2112	1.112	3.2236	-52.1112	4.5212	1.4662	2.4062	7.7432	-1.1776	0.7388	3.1652	1.3332	3.9316	0.0762	-4.5574	9.2572	4.9832	2.1022	-1.2422	-45.033	6.2464	2.5302	1.6598	0.401	18.9192	1.8772	4.775
2	40	-47.143	1.892	1.3362	0.9352	1.332	3.5196	-53.5392	3.1192	1.6462	1.5722	8.3692	-1.1316	0.7988	1.8852	2.1692	4.4516	-0.3918	-4.8454	8.7312	3.7412	2.6022	0.3138	-47.143	6.4824	3.0982	1.1798	-4.085	17.6472	2.0892	1.507
2	41	-45.385	1.668	1.5542	2.6532	0.356	3.3716	-53.8932	2.6432	1.4542	2.2742	9.0392	-1.1016	2.1488	2.8052	2.0092	3.7536	-0.3178	-4.6094	7.4192	5.0292	1.9482	-0.7302	-45.385	6.3324	2.3362	3.0418	-1.095	15.4892	2.3052	2.545
2	42	-47.071	1.734	1.9862	2.2712	0.846	2.4896	-53.5992	4.5692	1.7502	2.3102	7.7832	-1.1796	1.3648	2.9712	2.3192	4.0736	-0.1758	-4.0374	6.4412	4.9612	1.3002	-1.2362	-47.071	6.2264	3.8962	3.8598	-0.099	15.7892	2.0212	3.221
2	43	-52.101	1.632	2.1762	1.9452	0.244	3.6296	-52.6832	4.7492	1.2322	1.9782	7.6512	-1.0876	0.1688	2.2292	1.9872	4.9336	-0.1118	-4.2394	5.0352	5.2052	2.3442	-1.0862	-52.101	5.8804	3.3722	3.2378	-0.807	13.4752	1.9712	4.469
2	44	-49.797	1.68	2.3742	1.3052	0.342	2.3016	-51.6472	3.7572	1.3042	0.8482	6.8032	-1.0136	0.0368	2.2652	1.9412	4.0696	-0.4358	-4.4554	6.2772	6.2912	2.5302	-0.2842	-49.797	5.1944	3.5142	2.5418	-1.171	16.0972	1.0892	2.087
2	45	-52.063	1.124	2.2282	1.8272	0.474	3.8436	-52.3192	2.4692	1.7242	0.5382	7.8132	-1.0256	0.1828	2.7112	1.0532	3.6216	0.0362	-3.5194	8.2332	7.0412	2.1382	-0.8042	-52.063	5.8284	3.3022	3.8538	-1.017	14.5892	1.2872	3.373
2	46	-53.167	2.566	1.8462	1.6492	0.226	4.1896	-55.0112	2.6992	1.8082	1.8742	8.1992	-1.3176	-0.4612	3.3632	1.7592	4.2396	0.1662	-4.1394	7.1352	6.5072	3.7702	-0.8402	-53.167	5.4424	4.2282	2.9298	1.311	15.7852	0.8732	3.575
2	47	-48.961	1.952	2.3862	1.5892	0.28	4.7176	-54.8132	3.6392	1.1342	1.9822	8.4072	-1.1956	0.6408	3.6632	1.8452	4.9996	-0.4978	-3.4674	5.7252	5.4772	4.2802	-1.1822	-48.961	6.8964	4.1482	3.7578	-1.593	13.5672	1.0832	3.413
2	48	-48.243	2.214	2.7762	1.7432	0.634	3.8476	-55.2532	2.7452	1.8282	2.2842	7.2332	-1.0136	0.5668	3.5052	2.5132	3.3876	-0.2898	-4.1214	3.1972	6.2532	2.4462	-1.0642	-48.243	7.3584	3.9642	4.4618	-2.483	14.4492	1.2872	1.307
2	49	-50.299	2.648	1.4522	1.5092	0.956	4.7416	-55.1392	4.9012	1.1402	2.0702	8.3292	-0.8336	-0.6632	5.3912	1.9752	4.4836	-0.4378	-4.0674	6.2352	7.1752	2.2702	-0.9422	-50.299	6.1944	4.6242	4.3838	-1.259	15.4432	2.0192	2.049
2	50	-50.425	2.116	2.4162	1.4712	1.396	5.7916	-53.6652	4.1892	1.4462	2.3002	7.9872	-0.8516	-0.3392	3.5392	1.8072	4.4836	-0.6118	-4.3834	6.5512	11.2752	2.3162	-1.0262	-50.425	6.9804	3.8162	3.9858	-0.647	15.9852	1.6132	2.227
2	51	-50.417	2.112	2.7222	1.8472	0.892	4.3296	-52.7552	3.5652	1.6782	2.0822	6.4612	-0.9896	-0.7112	3.1312	1.8312	4.7036	0.3122	-4.2294	5.3932	10.9892	2.5602	-1.2222	-50.417	5.3484	3.4022	5.8398	0.109	17.4332	2.1832	2.467
2	52	-51.987	1.958	2.9482	1.4732	0.546	8.2736	-53.5872	3.6012	2.2722	2.3782	6.6552	-0.6136	-0.9812	4.9812	1.9452	4.6356	-0.4018	-3.2614	6.5512	10.8452	2.5562	-1.1062	-51.987	6.4064	5.0922	5.5518	1.793	17.6912	1.3652	2.217
2	53	-53.269	1.984	3.1302	1.0192	0.914	5.4776	-54.8132	2.0952	1.6522	2.7582	6.9952	-1.0016	0.3128	3.5872	1.6592	4.5616	-0.0698	-3.6594	6.2972	10.8772	2.1222	-0.9142	-53.269	7.0944	5.1202	4.4438	0.289	17.9192	1.4912	2.869
2	54	-53.189	2.67	2.7482	1.4472	0.696	2.1436	-53.9892	3.2592	1.9502	3.9022	7.3872	-0.3896	-0.8792	3.6792	1.9472	4.4656	-0.4458	-2.6174	6.3312	9.7792	2.4142	-1.0302	-53.189	6.3644	5.4902	7.1298	8.719	14.5452	1.6712	2.211
2	55	-53.179	1.806	2.3582	1.8712	0.036	2.2556	-55.6472	3.4492	2.0202	2.8062	7.9792	-0.7656	-0.6572	4.9912	1.5772	3.6916	0.1042	-3.6974	5.7992	12.8652	2.0902	-0.6882	-53.179	6.7324	3.7082	4.3978	12.873	13.5632	1.5552	1.959
2	56	-52.609	2.738	2.6062	1.8232	0.396	1.6056	-56.1792	1.2992	1.2902	2.5462	7.3652	0.1704	0.0048	4.0052	1.7032	4.4856	0.2482	-3.0014	6.1312	12.6032	2.5742	-0.4642	-52.609	6.2424	5.1282	4.6278	14.849	12.4212	1.9052	1.017
2	57	-45.683	1.608	2.1462	0.9832	-0.212	1.0876	-55.8352	3.2132	1.5822	1.8082	6.6632	-0.8396	0.0408	4.3632	3.3112	4.5156	0.1122	-3.3734	11.0692	7.5832	2.9422	-0.3562	-45.683	7.3944	4.1582	6.0758	-1.531	14.1792	1.9692	1.027
2	58	-46.889	1.73	2.6042	1.1072	0.262	2.9076	-55.3012	1.3112	1.5642	2.1082	7.4332	-0.1596	0.1148	3.3692	2.7432	5.1176	0.0122	-2.6214	9.0692	5.5032	2.5722	-0.3602	-46.889	6.3984	4.8022	4.2238	-2.919	14.3532	2.0992	2.521
2	59	-44.181	1.966	2.3902	0.6252	1.138	5.6636	-53.9672	1.4292	2.3222	2.2722	7.4072	-0.7296	-0.5592	3.2112	2.3712	4.1856	-0.2638	-3.3494	9.7872	3.4892	2.4102	0.4378	-44.181	6.2104	4.3242	3.2078	-1.193	13.1992	2.0412	2.115
2	60	-40.809	2.624	2.5482	1.8092	-0.38	6.6876	-53.6412	2.7952	1.6722	3.0462	7.7152	-0.2576	-0.7172	4.0132	3.1512	4.6476	0.2442	-2.7334	6.9732	2.6892	1.7422	-0.3622	-40.809	6.6604	5.9502	3.6538	-0.313	13.7872	2.2812	1.683
2	61	-42.953	1.198	2.8882	1.2612	-0.212	5.9036	-53.7812	1.5792	1.0842	3.9522	7.6512	-1.1056	-0.2792	3.6332	3.0452	4.4096	-0.2198	-3.3274	6.5552	3.0532	2.7082	-0.1442	-42.953	7.1384	4.3922	4.1758	2.159	15.3272	2.6992	3.035
2	62	-49.641	2.838	2.6402	0.9212	0.034	4.2196	-53.5592	3.1492	1.7322	4.8302	8.0612	-0.5676	0.2268	4.8412	2.6432	4.7596	0.0762	-2.6794	6.5612	3.3972	2.9122	-0.6102	-49.641	6.9564	4.3242	3.7538	-3.085	16.0812	2.3712	2.657
2	63	-48.909	2.156	2.2122	1.4012	-0.1	5.9656	-54.5172	4.8052	1.7842	3.7522	10.6732	-0.9736	-0.6032	4.8372	1.9452	4.1656	-0.4618	-4.1754	5.0552	2.8552	2.7882	-0.6882	-48.909	6.2844	4.6162	5.5718	-2.029	15.2792	2.1292	2.753
2	64	-47.081	2.764	2.4402	1.7792	0.748	9.7616	-54.6712	3.2192	1.0162	5.5102	8.8552	-0.8756	0.6648	3.9972	2.1272	4.9256	-0.1438	-2.4954	12.7032	4.3872	3.0982	-0.8302	-47.081	6.2484	4.5322	5.0238	3.985	13.6712	1.5192	2.793
2	65	-50.409	1.846	1.8882	1.3572	1.092	9.4236	-54.4392	4.9712	1.7102	6.6822	8.5112	-1.1056	-0.0112	4.5792	2.0852	4.3456	-0.0098	-3.1894	11.3452	2.9312	2.7722	-0.8042	-50.409	7.3224	4.2582	3.6398	-3.931	15.6452	2.2372	1.039
2	66	-45.527	2.708	1.7762	1.3812	0.252	8.5636	-54.2232	6.5472	1.7962	4.1322	8.6192	-1.1556	-0.3572	2.7252	1.7892	4.0776	0.7722	-3.5214	19.4132	3.6812	2.3582	-0.8622	-45.527	6.1184	6.0062	5.5258	-3.641	15.4832	1.8272	0.407
2	67	-47.275	2.248	1.7862	1.6392	0.698	9.8876	-54.5092	6.6892	1.8922	3.1762	11.4512	-0.9256	1.4168	4.4352	2.1792	3.7036	-0.4658	-3.1174	18.2112	2.7652	3.0202	-0.3682	-47.275	6.3584	5.1422	4.8738	-4.441	15.9312	2.1552	1.265
2	68	-33.137	2.62	2.0902	1.6832	0.804	9.6836	-53.0672	5.2152	1.4482	3.8022	8.7472	-0.9536	0.5268	5.8712	3.1572	3.4336	-0.0398	-3.0754	27.2972	3.3392	3.7242	-0.0902	-33.137	6.4784	3.7462	4.7978	-3.887	14.4952	2.2952	1.515
2	69	-34.073	2.64	2.7502	1.1892	0.542	9.0816	-53.7892	6.2832	1.4842	3.3782	7.0632	-0.8676	-0.1972	3.2032	3.0452	3.9336	-0.1218	-2.5734	15.6252	2.9912	3.3122	-1.1822	-34.073	6.3304	4.1362	4.0458	-2.643	14.9552	2.3492	0.967
2	70	-26.871	2.33	2.4202	1.3572	0.342	9.6616	-54.5712	6.9992	0.6562	3.3542	11.9752	0.8284	0.4848	3.0712	2.4812	3.7056	0.0482	-4.3734	23.0732	2.6552	3.8642	-1.1402	-26.871	6.7944	3.2562	3.0338	-1.423	16.3632	1.6632	0.377
2	71	-13.223	2.014	3.0342	0.8432	1.1	11.9576	-54.2912	6.5772	0.4682	3.3802	10.2192	-1.3476	-0.3632	3.7772	2.3612	4.8956	-0.2018	-4.7754	20.7552	3.5852	3.6062	-1.0522	-13.223	8.6684	4.1602	2.6178	-1.155	17.9692	1.1492	0.365
2	72	-18.139	2.798	3.6642	0.9992	0.802	10.6516	-54.4272	5.2092	0.9102	2.4582	7.7112	-1.3216	-0.8372	2.5152	2.1212	5.0676	-0.1518	-4.7534	21.6212	3.5692	2.7022	-1.1662	-18.139	5.8124	3.7642	5.3418	0.251	17.6052	2.0932	0.871
2	73	-42.071	2.464	2.2682	0.6172	1.28	9.7416	-53.3172	7.3752	1.2482	2.5222	10.8592	-1.3376	-0.9292	3.2952	2.1072	5.8176	0.0922	-4.0254	16.3032	3.1372	4.1582	-0.8822	-42.071	7.4824	2.3962	4.8318	0.513	18.0912	0.7012	1.121
2	74	-46.499	2.546	2.3742	0.1032	0.82	9.8176	-52.2452	6.8352	1.5922	3.1282	8.5832	-1.3596	-0.9532	3.7672	2.4892	4.6076	-0.3058	-4.6914	17.0812	2.1532	2.6082	-0.8522	-46.499	6.0284	2.2702	4.1218	0.835	18.4532	0.8292	1.563
2	75	-38.311	2.58	2.4662	1.6492	0.312	11.2896	-55.3572	8.3512	1.7402	3.0502	7.9372	-1.4836	-0.1252	4.2252	2.0172	1.0736	-0.2358	-3.5794	16.6312	2.7872	2.8962	-1.0342	-38.311	5.6864	1.7822	4.5098	0.991	18.5132	1.2512	-0.203
2	76	-43.005	2.35	2.2402	0.6832	0.5	12.6036	-57.4692	3.7592	1.7582	3.4162	7.4772	-1.7196	-0.0712	3.6912	3.2472	0.0916	-0.1618	-4.3374	16.9732	3.1432	2.9122	-1.0522	-43.005	6.2604	3.4462	5.1338	-1.519	16.1772	1.4952	0.803
2	77	-37.205	3.662	1.9082	0.9232	0.876	11.5696	-57.2632	10.0172	1.3842	3.1082	8.1692	-1.3676	-0.9112	5.0732	3.6092	1.3956	-0.2618	-4.5554	18.4612	3.7172	3.4562	-0.9522	-37.205	8.0744	3.6662	4.0598	-1.255	14.9732	1.6352	2.183
2	78	-31.343	2.336	2.3622	0.8712	0.528	12.6116	-56.3452	10.7272	1.7682	3.3902	8.6892	-1.5476	-0.6272	4.8552	3.9952	3.2436	0.1222	-4.0114	17.6372	4.2512	3.9282	-0.8882	-31.343	6.3284	4.0622	4.2218	0.089	15.1392	1.9952	2.301
2	79	-29.673	2.146	2.4482	1.4712	0.51	9.6236	-56.5232	9.3492	1.7062	3.2562	9.5952	-1.3036	-0.6672	4.8312	4.0832	3.7176	-0.0918	-4.0954	15.2392	2.6892	3.6362	-0.8222	-29.673	6.0044	3.7442	3.5998	1.295	15.9852	1.6932	2.057
2	80	-31.959	2.512	2.9842	1.0832	0.322	9.5076	-55.7192	8.3872	1.9382	2.9142	9.0272	-1.3176	-0.4672	3.6072	3.3172	4.3996	0.1002	-3.3334	13.0952	4.9252	2.5702	-0.7822	-31.959	6.2304	3.0182	5.4158	0.897	15.8672	1.4172	1.433
2	81	-38.553	2.828	2.5042	0.2172	0.632	9.0116	-55.2532	10.7792	1.6782	2.9242	9.8392	-1.3756	-0.5992	4.4492	3.7972	3.9876	2.1402	-5.3214	11.6992	4.1392	4.2662	-0.8862	-38.553	5.9404	3.7782	5.0998	0.679	18.9412	1.6472	1.245
2	82	-46.607	2.398	2.4582	0.4772	0.672	7.9676	-55.6732	9.3912	1.9462	3.6242	8.6952	-1.3096	-0.2792	5.2012	3.7212	5.1316	3.2502	-5.1694	12.9732	5.0312	3.6302	-0.9002	-46.607	6.4104	3.7102	3.7338	0.913	15.5412	2.2712	2.145
2	83	-45.027	2.302	2.0402	0.6692	0.518	7.2996	-54.7852	5.4832	1.9102	3.2882	8.5832	2.3364	-0.6712	4.0192	3.3772	4.7896	3.6202	-5.4194	11.0032	4.7692	3.7862	-0.6762	-45.027	5.7264	4.8262	4.3538	0.665	14.6672	2.2312	1.467
2	84	-45.051	3.304	2.3182	0.8932	0.508	11.6656	-55.6512	2.8432	2.0242	3.0522	9.2332	4.7944	-0.6352	4.3252	2.4152	4.3656	1.2742	-4.9034	10.7152	4.6632	3.5642	-0.9462	-45.051	6.3984	3.3922	4.7838	1.435	16.2752	1.3252	1.431
2	85	-42.947	2.572	2.5442	1.4152	0.422	11.4176	-55.3012	5.1032	1.5982	3.2922	9.2112	-1.1076	-0.8092	3.3292	2.9672	4.1156	0.8022	-4.8714	14.3592	5.6792	4.6582	7.2238	-42.947	6.8044	4.6762	4.9218	1.171	13.5152	1.6452	3.165
2	86	-45.217	3.176	2.5482	1.8952	-0.076	10.1256	-55.2272	5.7952	1.0202	3.0802	8.2232	-1.1216	-0.3132	5.3172	3.3412	4.8956	0.6062	-4.7514	16.4132	5.4652	3.5582	-1.0502	-45.217	5.9744	4.8322	5.0058	1.271	14.9712	1.7732	1.795
2	87	-48.249	1.95	2.0302	1.1472	1.682	9.8736	-54.7352	9.8532	1.8622	3.2622	9.7592	-1.1156	-0.5912	3.7352	2.4112	4.8636	1.0282	-4.8594	12.2592	6.6232	3.6122	-0.7762	-48.249	7.8604	3.4282	6.2678	1.867	13.8872	1.7872	0.939
2	88	-47.361	2.596	3.4922	1.4412	1.362	9.6036	-55.3312	8.9792	1.9862	2.9402	8.4752	-1.2616	-0.4892	4.7912	3.6152	4.5816	0.4342	-4.5494	11.2132	5.4392	3.9782	-1.1062	-47.361	6.6444	3.8662	6.2138	-0.177	16.0512	1.6772	0.583
2	89	-48.267	3.508	2.2642	1.1672	1.278	10.2136	-55.9752	11.2832	1.8842	2.9942	7.3132	-1.1016	-0.6272	3.7712	4.7512	6.4176	0.3022	-4.5214	13.3912	5.8592	3.6082	-1.1082	-48.267	6.3844	4.3002	5.6618	1.389	15.4572	1.9752	-2.461
2	90	-46.301	2.344	2.3122	0.6832	1.12	12.8036	-56.5612	5.8072	1.8942	2.4322	8.4472	-1.1636	-0.5372	5.1032	3.3612	5.3716	1.6142	-4.5974	11.5372	5.8532	3.7762	-0.7382	-46.301	6.9124	4.5082	4.9498	1.029	13.6932	1.5512	-2.811
2	91	-46.243	2.588	2.4442	1.7832	1.274	14.3996	-57.0612	0.8812	1.5122	3.3522	7.7872	-0.5516	-0.7472	3.9252	3.1312	5.5776	2.8322	-5.0254	15.6632	7.3812	4.1222	-0.7482	-46.243	7.4604	3.3782	5.2918	0.159	13.4912	1.5752	-3.937
2	92	-49.191	2.458	2.2582	1.2692	1.322	14.3396	-57.1872	3.4152	1.7062	2.8602	8.1232	-1.1896	-0.5852	3.7892	1.1212	5.2956	2.6022	-4.6094	23.2512	5.9892	3.9862	-1.1662	-49.191	6.6244	3.7322	4.5218	0.993	18.9672	2.0612	-2.757
2	93	-50.751	2.602	3.0582	0.5812	0.622	11.9376	-56.3792	5.9152	2.2682	3.2042	7.6772	-1.1116	-0.4952	4.6072	4.4352	5.4616	2.8762	-3.5514	21.3552	7.5172	3.5042	0.5398	-50.751	6.1384	3.9202	4.4018	1.411	18.6172	2.1852	-2.323
2	94	-50.457	1.818	3.1002	1.3812	0.694	12.5836	-56.0512	1.4752	1.9682	2.8362	8.3112	-0.9556	-0.7932	4.8372	3.8112	5.5096	2.0202	-4.9374	20.5432	7.6112	4.1882	-0.9722	-50.457	6.5444	4.5822	4.1218	2.217	16.9092	2.2432	-2.259
2	95	-50.095	3.294	2.7682	1.1292	0.478	12.6476	-56.7792	3.3792	2.1542	2.9902	8.6572	-1.2316	-0.6732	4.8352	3.3832	5.6056	1.1102	-4.0574	19.2992	7.2772	3.7142	-0.9662	-50.095	4.0444	4.8202	5.5138	1.911	16.8092	1.8052	-1.315
2	96	-51.051	2.432	2.8662	1.3092	0.548	12.9356	-55.7992	4.4332	1.2322	2.9322	8.0572	-1.3036	-0.3312	4.5832	3.7532	5.5216	1.3502	-3.9234	17.8552	7.3992	2.9582	-1.2462	-51.051	4.8904	4.2762	4.5298	1.555	16.2732	1.6332	-2.285
2	97	-51.875	2.868	2.6902	0.5472	1.816	15.1616	-56.2752	5.2612	2.2482	3.1802	9.2032	-1.1496	0.1428	3.7912	3.7052	4.3216	2.5762	-4.7174	18.1732	7.5572	3.3202	-1.2822	-51.875	5.0984	4.4062	5.3418	2.477	15.4592	0.6412	-0.819
2	98	-49.113	2.536	2.9322	1.2352	1.494	15.8116	-56.1372	4.6332	0.8122	3.2462	8.3432	-1.2336	0.1908	3.8232	1.3072	4.5956	2.0302	-5.0554	22.1192	8.6152	3.3722	-0.7922	-49.113	5.1044	2.8362	4.9278	5.739	14.1652	0.8012	-1.305
2	99	-49.085	2.586	2.5102	1.2372	1.608	13.8516	-55.8092	4.1212	0.9442	3.1042	7.6152	-1.2796	-0.6692	5.0132	1.2192	3.9276	2.7202	-4.9514	15.4212	7.9012	3.7982	-1.0542	-49.085	3.0924	4.5142	5.2898	2.099	14.5272	0.3992	-0.815
2	100	-40.501	2.482	2.7222	1.3032	1.31	13.5876	-56.2832	4.4732	0.9662	2.5742	8.6112	-1.2776	0.2388	3.5792	2.1472	4.4016	3.0042	-4.5034	20.6592	7.9632	3.8142	-1.0982	-40.501	1.9044	3.4942	5.6878	2.647	11.6732	0.8712	-1.303
2	101	-46.071	2.308	2.2422	1.6212	1.606	17.6016	-55.2352	3.9612	1.2282	2.9422	8.2812	-1.1796	-0.5652	4.6732	3.5092	4.3996	3.1242	-4.8194	23.6092	8.0592	3.8202	-1.1022	-46.071	1.9784	4.3062	4.6658	2.149	14.9572	1.3792	-0.853
2	102	-45.339	2.768	2.5382	1.5092	1.1	17.1936	-55.9632	4.9752	1.9262	3.0942	9.0512	-1.0296	-0.1232	4.3732	3.2732	5.2016	2.7522	-5.3914	27.2912	6.7352	3.8762	-0.8782	-45.339	4.4304	5.3042	5.3678	1.357	13.1332	1.5432	-1.397
2	103	-43.107	2.156	2.5182	1.5212	1.54	13.4816	-56.3392	5.4412	1.7142	2.9262	8.7472	-1.0296	-0.3552	4.5632	3.7632	4.2956	2.2282	-3.3454	21.8852	8.7632	3.8402	-0.9302	-43.107	4.8164	7.6682	4.9398	1.573	14.3032	1.6812	-1.121
2	104	-39.843	3.046	2.7122	1.6972	1.622	13.8596	-55.8432	6.1192	1.8582	3.1242	7.2772	-0.8796	0.1748	4.1892	4.0812	4.1976	1.9262	-4.0394	25.3432	7.6392	4.3382	-0.8782	-39.843	5.0684	4.5602	4.8238	-0.941	15.9872	0.5032	0.567
2	105	-48.009	1.408	2.2582	1.0272	1.044	12.2436	-56.2292	4.3172	1.7582	2.8622	7.5332	-1.0096	0.3108	3.6032	3.1812	5.1476	0.4262	-4.4754	26.3712	8.4192	4.0182	1.4478	-48.009	2.8664	4.4842	5.2718	-2.697	14.9432	1.0752	-0.205
2	106	-48.461	2.52	3.2602	1.0812	1.038	11.3456	-56.1252	4.8632	1.5302	3.0422	7.1992	-1.3136	0.6628	3.6932	3.1512	4.4236	-0.5718	-4.6294	74.5952	7.9632	3.8342	-1.1222	-48.461	4.4064	4.7582	4.5238	0.557	16.4792	0.9472	-0.093
2	107	-42.291	2.144	2.4202	2.0572	1.236	12.9216	-55.3392	5.8492	1.8382	3.3782	7.7412	-1.0596	-0.5772	3.7872	3.2172	5.1696	-0.0978	-3.9774	45.5392	9.9172	3.0982	-1.3322	-42.291	4.2324	5.1362	4.4818	0.955	18.0612	1.5192	0.515
2	108	-51.207	2.2	2.6322	1.4652	1.55	13.5736	-54.0432	8.5132	2.0062	3.4682	8.2032	-0.9476	0.3128	3.9092	3.5312	5.9716	4.5982	-3.0774	22.8132	9.1272	4.0282	-1.0462	-51.207	6.8324	5.1482	4.7958	1.541	14.3912	1.7172	0.289
2	109	-48.419	3.266	3.9662	1.8952	2.052	12.5796	-54.3212	8.1132	1.2062	3.0602	7.9832	-0.7716	1.4468	3.4992	2.3612	4.9816	4.9082	-3.4934	17.5292	9.3712	3.7942	-1.0502	-48.419	6.0104	5.7022	4.2178	-1.227	15.0812	2.0432	1.379
2	110	-48.659	2.532	2.8642	1.7432	2.488	9.8356	-56.3352	8.8452	1.9342	3.8482	8.6992	-0.4036	-0.0712	4.8372	3.0632	5.8496	3.1562	-3.5594	36.4592	13.7992	3.9802	-0.6942	-48.659	5.4564	4.2842	3.9118	1.269	13.3152	2.4112	0.427
2	111	-49.635	1.996	3.1802	1.6012	2.93	10.6416	-57.1352	5.2492	2.2462	2.6982	8.3592	0.8304	-0.1472	5.0712	3.8572	5.4296	2.8322	-4.1974	29.5472	11.5612	4.5682	-0.3802	-49.635	5.4984	4.4562	3.9078	1.443	9.8392	1.5072	1.163
2	112	-46.423	3.078	2.5182	1.3992	1.528	9.0776	-57.9312	6.2912	2.5502	3.1642	7.7052	1.5564	0.6648	3.4392	3.5192	5.9436	3.7542	-4.6734	36.9932	11.8132	5.6822	-0.8402	-46.423	6.0024	3.4522	2.9978	0.469	15.0772	1.5772	-0.365
2	113	-48.227	2.702	2.7342	0.9432	2.074	10.6356	-56.6892	10.6032	2.3342	2.8802	7.5792	5.6524	-0.6292	4.5012	3.0512	5.0056	3.5802	-4.4154	38.5492	7.9192	1.2462	-0.9122	-48.227	6.2584	3.5902	4.6618	1.263	15.1632	1.7952	-1.565
2	114	-49.325	1.452	1.7062	1.0052	1.566	11.3916	-56.7232	9.9252	2.4982	2.9082	7.0272	5.0044	-0.0152	3.9972	2.9852	5.5176	2.2442	-3.7094	31.7572	5.0232	2.8902	-0.8762	-49.325	5.2544	3.7842	3.6238	1.521	12.5552	1.6432	-4.497
2	115	-50.563	3.022	2.4642	1.3012	2.024	11.1516	-56.0272	5.4192	2.3882	2.9302	7.6952	-0.3776	1.3088	3.4472	3.4172	4.7016	3.0462	-4.6814	29.4112	5.5452	4.6982	-0.9562	-50.563	4.8084	4.0462	4.7998	0.745	9.3512	1.5932	-2.863
2	116	-47.323	2.634	2.3522	1.4852	1.65	10.4156	-56.8172	8.2852	2.1762	3.0942	7.9092	-0.9236	-0.5752	4.0932	3.7992	5.1956	3.4382	-3.5574	34.7092	4.7672	3.4562	-0.6142	-47.323	5.6004	5.0202	6.3998	1.983	10.4892	1.6872	-2.077
2	117	-43.425	3	2.3182	1.0252	1.19	10.6316	-55.4352	7.3592	2.7402	2.7902	7.5652	-0.5936	0.3688	2.7072	3.5472	6.0836	2.7042	-4.1334	26.8852	5.1732	3.9902	-0.1882	-43.425	5.5864	4.3402	5.9978	2.431	11.5032	1.6012	-2.113
2	118	-49.207	3.018	1.8962	0.5972	1.408	9.3416	-55.4372	6.5712	3.0162	2.3522	6.8512	-0.7496	0.1388	3.6612	3.6772	5.1396	2.2042	-3.7934	20.3052	4.2692	3.5642	-1.0282	-49.207	5.6204	3.8542	5.9018	0.217	9.9632	1.4152	-1.693
2	119	-46.463	4.026	3.0222	0.8252	1.654	12.8536	-56.0612	4.2212	3.5602	2.8842	7.5452	-0.8036	0.6488	3.5112	2.8052	5.9356	3.0022	-3.5214	33.5772	5.7212	3.2882	-0.9542	-46.463	5.8844	4.9502	5.1298	-0.225	11.1972	1.7172	-1.727
2	120	-48.283	1.734	2.3282	1.5592	2.132	11.3856	-55.4252	5.1712	3.2502	2.5842	7.6572	-0.7876	-1.0292	3.5272	2.7892	5.8176	2.8082	-4.3054	27.7272	6.0472	3.0962	4.8358	-48.283	5.3644	5.7522	5.3958	2.129	13.3312	1.5072	-2.083
2	121	-47.815	1.998	1.6362	0.8112	2.51	9.3156	-55.4172	4.9872	2.5742	2.6722	7.1992	-0.8256	-0.7532	4.8572	3.7812	4.1876	2.8322	-4.6934	20.7772	5.9532	5.0242	0.8558	-47.815	5.7924	4.5522	3.9938	0.629	14.3452	2.6192	-1.673
2	122	-37.091	3.02	2.0802	1.3412	1.874	8.9356	-56.1452	7.0952	2.6042	3.0702	7.7272	-0.7416	0.7308	3.4972	3.7892	4.4356	2.1962	-3.2334	20.2012	7.0232	9.3022	-0.7782	-37.091	4.9624	5.3002	3.8898	0.305	12.3272	0.9552	-1.571
2	123	-38.353	2.266	1.2822	1.1892	1.736	9.5796	-56.4512	8.9072	2.2782	2.9782	8.5352	-0.8576	-0.8292	4.5972	3.7912	3.4516	2.4342	-3.5474	17.2732	8.8992	3.1282	-1.1962	-38.353	5.5764	4.9702	3.6678	-0.439	13.0092	2.3672	-1.545
2	124	-44.689	2.618	2.3382	1.9252	1.728	12.9136	-56.7852	10.2632	2.4142	2.6862	7.5452	-0.8316	-0.7532	3.6632	2.1932	5.6436	2.1882	-4.0494	18.9352	7.5772	2.7082	-0.9322	-44.689	3.6624	7.1522	4.7638	1.569	13.3012	1.6392	-0.463
2	125	-48.349	2.782	2.1822	1.4912	1.99	14.0096	-56.6872	8.5492	2.0782	2.8262	7.3192	-0.9296	1.1348	2.1032	3.9432	4.8256	2.0782	-4.2574	16.7892	5.6172	2.9582	-0.2222	-48.349	4.5104	4.4942	5.6318	-2.419	12.2432	2.1572	-1.273
2	126	-49.215	2.38	1.5022	1.2032	2.178	12.1176	-55.7632	4.9672	2.2622	2.6422	7.0032	-0.8396	-0.7132	2.4132	3.4352	5.1576	2.4962	-3.3094	13.6152	4.4552	2.8222	-0.5962	-49.215	4.6584	4.5822	4.4518	-3.405	11.0992	2.0192	-1.223
2	127	-48.629	2.582	3.0182	1.3472	2.066	11.6576	-55.9512	0.1132	2.5922	2.3682	7.9592	-0.7276	-0.8732	2.6672	2.6392	4.4136	2.6002	-3.4774	14.3032	4.4972	3.4782	-0.7342	-48.629	5.5424	7.7642	5.9358	-0.453	10.1432	1.4392	-1.219
2	128	-48.301	3.446	2.0602	1.3492	1.908	10.4336	-55.1432	9.1552	2.5362	2.8102	8.1312	-0.8256	-0.4312	2.2932	3.1812	4.8276	2.6942	-2.5034	12.2772	5.2532	2.8002	-1.1602	-48.301	6.1884	5.2342	5.9458	0.655	11.8252	1.1892	-0.843
2	129	-48.277	2.552	2.3202	1.1932	1.778	10.2676	-55.5032	13.7312	3.3522	2.7282	8.0332	-0.7796	1.2188	1.8872	3.7452	4.6816	2.9282	-3.7274	19.1592	5.4652	2.9562	-1.1682	-48.277	5.0124	4.2522	5.6298	-0.263	11.6772	1.2512	-0.595
2	130	-34.343	3.07	2.2162	0.9752	1.51	10.2036	-54.5812	10.0352	3.8542	3.0322	8.4652	-0.4376	-0.8992	2.4572	3.8712	5.2516	2.4902	-3.9854	22.1772	5.0972	3.7322	-1.3742	-34.343	6.5224	6.2642	4.6978	-1.705	11.7412	1.6552	-0.165
2	131	-41.413	3.226	2.6882	0.8432	2.302	10.0016	-55.2912	9.7352	4.0282	2.5862	8.7872	-0.0776	0.0688	1.9252	3.5892	5.3376	2.4042	-4.2174	20.0932	7.1692	3.6622	-0.2422	-41.413	6.8264	3.5922	5.3698	-2.255	12.7172	2.4152	-1.733
2	132	-43.743	2.806	1.9682	1.2692	0.912	7.5916	-56.7172	8.2612	3.9382	2.8042	7.8332	-0.3736	-0.6912	2.7412	3.1472	5.3276	2.5842	-4.0814	29.9652	6.0112	2.9522	-0.7922	-43.743	5.5484	5.5562	5.6278	0.847	13.0012	1.3492	-0.715
2	133	-46.293	2.53	2.3522	1.8812	0.596	9.1336	-55.3792	6.9712	3.5802	3.0002	7.3672	-0.3456	-0.0272	3.2532	2.7812	5.1336	3.1302	-4.8094	27.3412	5.2892	3.4342	-1.1742	-46.293	6.6264	3.8702	6.0098	1.011	13.1652	0.5972	-0.957
2	134	-39.523	3.02	2.4142	1.5072	0.842	9.1296	-54.8972	8.7912	3.3862	3.1962	8.3532	1.6664	-0.3412	1.9772	3.6852	3.8796	2.9302	-3.2574	35.3892	6.2132	3.8082	-0.5102	-39.523	6.2564	3.4502	4.7798	-0.851	14.5612	1.6212	-1.287
2	135	-46.247	1.902	2.2262	1.2232	1.094	9.4756	-55.7792	9.5512	3.1662	2.9182	7.6452	1.6524	15.9128	1.6412	4.9832	4.8936	2.7762	-4.7934	41.4772	6.6652	3.5282	-1.0482	-46.247	7.0364	3.1222	5.1758	-3.309	10.2032	1.9732	-0.467
2	136	-44.767	2.574	2.4722	1.6952	1.182	8.2836	-55.7612	11.2652	3.5802	2.8022	8.0712	-0.4636	-0.0392	1.8812	2.7752	5.1136	2.1722	-4.6774	37.4572	7.1152	3.9262	-0.3182	-44.767	8.2544	2.6722	4.1538	0.205	11.9832	0.2992	-0.991
2	137	-44.697	3.102	1.9262	1.4492	0.848	8.5696	-55.2712	11.1672	2.5342	2.5442	8.3472	-0.6516	-0.4152	2.4912	3.3072	4.9796	1.1022	-4.3374	32.7472	8.0152	3.8342	-0.4422	-44.697	6.3484	3.2222	5.2458	-3.825	11.1072	2.0432	-1.501
2	138	-48.839	2.894	1.8482	1.2552	1.184	9.0776	-55.2612	8.1012	3.2442	2.4222	8.5472	-0.7816	-0.3732	1.5972	3.2772	8.9076	2.1602	-3.7194	34.1852	8.5152	4.3102	-0.9382	-48.839	6.4064	3.2482	4.1118	-3.115	10.2732	1.5392	-2.399
2	139	-42.869	1.768	1.4502	1.0172	0.532	10.8916	-55.3792	5.8592	2.6462	3.1262	7.8712	-0.6816	-0.6472	2.6272	2.4512	8.5656	1.8862	-5.0114	32.4872	9.5312	4.0342	-1.1562	-42.869	7.6604	3.1562	4.2298	-2.371	12.0532	1.3692	-1.749
2	140	-46.231	2.198	2.0462	1.5432	0.396	9.7716	-56.1952	5.4432	3.1042	3.0702	7.6612	0.1564	-0.6492	2.9452	3.1972	8.9376	2.1762	-4.4114	41.2092	8.2652	3.3502	-0.8522	-46.231	7.2224	1.3802	5.7178	-2.185	12.7512	0.6932	-0.681
2	141	-48.515	1.766	2.6242	1.8092	1.368	9.7436	-56.4552	3.0292	3.3242	2.8722	7.5492	1.7204	0.1388	3.4232	3.2052	6.9896	1.8382	-4.1554	42.1092	8.2392	2.8902	-0.7302	-48.515	6.7964	0.7002	5.4498	-0.917	12.3792	0.0712	-1.337
2	142	-50.371	3.046	1.5282	1.1852	1.492	8.8916	-55.4572	3.8972	3.3802	3.2262	8.9332	1.5844	-0.0252	2.6112	3.3752	5.0196	2.8642	-3.8354	29.8612	9.5232	3.3822	-0.8242	-50.371	8.7744	1.3002	6.1418	-0.675	14.2532	1.5572	-1.339
2	143	-50.577	2.79	1.6922	0.6412	1.086	6.0256	-56.0292	5.0452	2.6062	2.8782	7.9012	-0.1576	2.7188	1.7432	3.3892	5.8496	3.0102	-4.8394	29.3072	9.0812	3.8122	-1.1302	-50.577	6.8904	3.1202	5.0558	0.233	13.0732	2.2972	-0.937
2	144	-47.433	3.154	2.6922	0.9932	1.042	4.0636	-56.1952	8.0112	3.3122	2.5162	8.2232	-0.4516	1.4408	3.6592	3.3412	7.5736	3.8522	-4.1994	32.1752	8.9692	3.2122	-0.7362	-47.433	5.7864	-0.4758	4.0738	-1.565	12.0912	1.6552	-0.715
2	145	-46.963	2.438	1.9042	1.2592	1.072	4.8276	-55.6372	11.6692	2.8162	2.8822	8.6692	1.1564	0.2368	3.4852	3.0612	8.2836	3.4302	-3.9514	24.6212	10.6012	5.4002	-1.0142	-46.963	5.8764	-1.4678	4.1298	-1.373	12.3152	1.6272	-1.413
2	146	-46.999	2.82	2.6902	1.7252	1.19	3.7756	-55.4212	45.0032	2.8002	2.8002	7.7732	1.2704	0.1028	2.2852	3.7432	6.9916	3.6022	-3.5014	28.8492	11.0392	3.8782	-0.9242	-46.999	6.9844	-3.3698	4.6698	-1.287	11.5152	1.9912	-1.175
2	147	-51.147	2.604	2.8262	0.7832	0.792	2.1716	-56.2452	36.1812	2.4962	2.9302	7.8732	1.1984	-0.2892	1.9432	4.6052	5.6316	3.4722	-3.7374	19.2872	11.7852	4.2582	-1.0002	-51.147	6.3704	-2.5798	4.8298	0.619	13.5972	2.2132	-1.857
2	148	-52.445	3.08	2.2342	0.7012	0.948	3.5436	-54.5592	29.3292	2.5282	2.8922	7.4832	0.8084	-0.1892	2.7492	4.4912	8.3856	2.8402	-2.6874	22.9812	12.0612	3.7202	-0.3262	-52.445	6.2564	5.9122	4.7298	0.929	12.5732	2.2052	-1.089
2	149	-49.569	2.334	2.3562	1.3612	1.298	3.4396	-55.7032	11.8432	2.5302	3.1082	8.2012	1.0024	-0.3712	2.3732	3.8352	6.5196	2.9562	-3.0394	21.7292	13.1612	3.5962	-1.1042	-49.569	6.2144	3.4942	5.0278	2.325	14.4712	2.3672	-1.013
2	150	-49.053	2.35	2.5842	1.2872	0.466	6.4336	-55.4552	11.9332	3.0962	2.5682	7.6992	2.5084	-0.6892	3.4172	4.0752	6.8696	3.3462	-2.8954	23.1472	14.5632	3.4822	-1.0222	-49.053	6.7844	3.7002	4.5078	1.365	10.9652	1.9032	-0.995
2	151	-44.343	3.74	2.4822	1.0752	1.258	4.7636	-55.4812	39.9212	2.6062	3.0082	7.5052	4.9024	-0.4792	2.7432	3.5952	8.3656	3.9822	-1.7034	20.6932	15.1812	3.5442	-0.6442	-44.343	6.1404	2.8742	4.7718	1.827	12.5852	1.6332	-0.833
2	152	-31.731	2.296	2.3362	1.1932	1.39	4.4336	-56.2372	11.5212	2.7422	2.8582	7.4192	2.8304	-0.8572	3.3372	4.8152	7.7176	3.8742	-2.9974	27.5032	13.8532	3.3162	-0.4262	-31.731	5.3304	4.0262	4.6978	2.869	15.6472	1.7852	-1.135
2	153	-46.865	3.394	2.3662	0.6472	0.688	6.5796	-56.3432	12.0992	3.3582	2.8862	8.6552	2.5804	-0.7132	2.7472	5.3592	6.6416	3.1042	-2.6274	22.1832	13.7812	2.8122	-0.6882	-46.865	6.3724	2.8282	3.6398	2.941	11.6972	1.6832	-0.477
2	154	-47.619	3.44	1.9522	1.4532	0.728	6.2036	-55.3912	6.5272	3.4062	2.4322	8.0912	0.5304	-0.1932	2.2112	4.3112	8.6736	3.7342	-2.6574	21.2292	14.1992	3.6022	-0.5642	-47.619	8.0524	2.6682	4.1078	1.601	11.9952	2.2592	-1.115
2	155	-43.975	3.296	2.4942	1.4632	0.548	5.6116	-56.4332	8.4192	4.5982	2.4282	7.4932	0.5024	-0.6352	2.6232	3.7072	8.5076	3.6942	-2.4154	24.5712	13.1312	2.5002	0.2178	-43.975	6.4364	3.4282	4.3778	1.195	13.6232	1.9732	-1.111
2	156	-45.135	2.552	3.3542	0.5652	0.926	6.7616	-56.4072	8.2752	3.6822	2.7522	8.0292	0.6444	-0.7512	2.2032	2.6412	8.2796	3.0982	-2.3354	25.7332	12.8692	3.6182	-0.5642	-45.135	5.9384	5.7642	3.9858	2.259	11.4312	1.8472	-1.473
2	157	-50.499	3.338	2.5782	0.9392	1.02	8.0836	-56.7332	6.5092	3.3522	2.8942	7.7592	2.2824	-0.5312	3.4032	3.5892	7.7736	2.9602	-2.8834	20.4432	13.7952	3.2082	-1.0202	-50.499	6.2444	4.4242	4.8218	1.635	8.3272	1.3632	-0.857
2	158	-48.085	2.86	2.2222	0.9672	1.038	11.0656	-56.4192	9.1252	3.4362	2.7942	7.4812	1.1564	-0.6672	2.6512	3.2312	9.6416	1.9742	-2.1834	37.8072	14.6272	3.2482	-0.7382	-48.085	6.2364	2.3462	5.4458	1.819	7.0712	0.3952	-0.327
2	159	-47.991	2.658	2.3162	0.9932	0.642	9.9676	-56.1412	8.5932	3.2542	3.4062	7.3112	0.9504	0.8428	3.2892	3.8332	8.6596	3.2302	-2.3574	27.8292	15.0792	3.7162	-0.6342	-47.991	6.8684	4.6782	5.6178	-0.391	11.0992	2.0652	-0.997
2	160	-47.989	2.62	1.8442	0.3752	0.418	10.9616	-55.3332	9.6752	3.0602	3.0042	7.8292	0.3184	-0.8372	2.9872	4.0332	9.1356	2.6762	-3.0134	27.8072	13.5172	4.2442	-0.0662	-47.989	6.5224	2.9782	5.1178	0.861	12.7972	2.4872	-0.555
2	161	-48.147	3.626	2.2442	1.6072	0.222	11.2416	-56.1212	8.1892	2.3382	3.1202	7.1772	0.5904	-0.5052	3.0192	3.4692	8.7856	3.2342	-2.3494	31.2332	13.5052	3.5542	-0.9642	-48.147	5.6164	3.6842	5.0818	0.051	13.4712	1.9872	-1.035
2	162	-48.887	3.206	2.2802	1.0972	0.782	11.4876	-56.6672	11.2952	3.8802	3.1162	7.9012	0.5444	-0.3832	2.6772	4.4412	8.3276	3.1762	-3.5654	22.9312	9.7772	3.6222	-1.0262	-48.887	6.6324	4.8162	4.6518	0.115	14.6492	2.0172	-1.319
2	163	-42.931	2.018	2.5462	1.1712	1.084	12.5476	-56.8332	15.5952	3.0842	2.9102	7.5972	1.1904	-0.8732	3.5872	3.6472	10.9916	1.6962	-3.4314	25.9272	11.6752	4.5362	-0.8502	-42.931	5.5824	2.9802	5.9598	0.411	13.6172	2.5012	-0.839
2	164	-23.489	2.92	2.0822	1.5932	1.348	12.3636	-55.8052	14.7612	3.1382	2.9102	7.3472	0.9224	-0.7032	4.2892	3.5892	7.8736	2.2302	-4.0374	28.6612	14.3852	4.6842	-0.8142	-23.489	5.6584	2.1822	4.8258	-2.157	8.8452	1.8192	-1.647
2	165	-38.501	3.334	2.4562	1.3452	0.866	14.1816	-56.9072	11.4892	2.9622	2.2722	7.1992	9.2984	-0.7492	2.8572	3.8892	7.1636	3.1922	-3.0454	30.1212	14.0672	3.2662	-0.9922	-38.501	7.1704	2.3062	4.5998	-1.931	3.6632	1.9312	-0.517
2	166	-33.491	3.124	2.0662	1.0272	0.788	12.9776	-55.7252	11.6192	3.4542	1.7122	7.2712	81.9184	-0.7452	2.4212	3.5252	9.7796	2.0442	-3.5294	24.9012	13.0432	4.1722	-0.3882	-33.491	6.8424	2.9062	4.9498	-0.621	8.5432	2.1612	-1.339
2	167	-40.769	2.476	2.8802	1.1452	0.606	12.0416	-56.4972	14.0932	2.6902	2.1162	8.6892	3.5344	-0.5532	1.7452	3.6352	9.6776	1.5022	-4.1094	24.0932	13.5732	4.2162	-0.6402	-40.769	6.9184	3.4882	4.9458	-0.341	8.3972	1.9672	-0.329
2	168	-36.755	2.826	2.5042	0.9072	0.398	12.3396	-56.8492	15.2232	2.2342	2.3622	7.0872	0.3024	-0.6272	2.3752	3.9272	9.6536	3.2842	-4.2054	26.0372	14.6572	3.7922	-0.9502	-36.755	5.6624	3.0522	1.3098	-0.323	10.4432	1.4132	-1.181
2	169	-23.851	3.22	2.2682	1.9372	1.066	10.0336	-55.3532	12.0392	1.9782	2.7602	7.2092	-0.1836	-0.8372	3.0332	3.5672	9.3296	3.4902	-4.3474	24.4392	14.0912	4.0902	-0.9582	-23.851	5.7704	2.5922	3.9958	-1.327	10.5272	1.8392	-1.317
2	170	-42.967	3.988	2.5342	1.6932	0.424	15.1916	-56.3652	13.4592	2.3642	2.9342	7.8972	0.1684	-0.4432	3.2252	1.7712	9.2616	3.4602	-3.2954	20.2792	14.0092	3.8062	-1.0582	-42.967	6.0364	4.3742	4.4638	-2.083	9.0412	1.8812	-0.273
2	171	-39.895	1.972	3.0562	1.8472	0.602	10.9596	-56.1832	10.1592	3.2542	3.2002	7.5152	0.5464	-0.5412	2.4192	0.8932	9.4956	3.8822	-3.1774	24.2732	11.3832	3.4362	-0.7422	-39.895	6.5164	5.0022	4.8058	-0.677	8.9432	2.4412	-0.667
2	172	-41.015	3.16	2.6122	2.1372	1.062	10.6696	-56.5952	12.2572	3.4362	2.4402	7.6092	0.4424	-0.2552	3.0872	2.7072	10.3236	5.9682	-3.3134	16.7812	10.8492	3.6342	-0.8562	-41.015	6.9584	4.1922	4.0478	0.223	8.6712	2.0692	0.597
3	1	0.001	0.7086	-1.3664	1.0232	-0.594	0.336	0.3498	155.401	0.853	-0.185	-3.338	-0.2842	-0.5154	0.9062	0.785	0.9924	0.2886	-1.1266	-0.5068	0.2226	-0.1894	0.6134	0.001	0.8508	0.0574	-1.1666	1.2414	1.4726	0.2968	0.4686
3	2	0.785	-0.0854	-1.0204	1.0912	-0.474	1.492	0.6598	138.203	1.137	0.249	-3.272	0.2258	-1.3954	-1.8998	1.389	0.4484	0.4926	0.4554	0.2712	-0.5294	0.4386	-1.1186	0.785	0.4228	0.9814	0.1454	2.7234	1.2946	0.1968	-0.8954
3	3	10.867	0.3086	-1.1084	0.9392	1.746	0.48	0.5038	75.5668	1.437	0.079	-3.804	0.4238	-0.1634	0.9742	1.617	1.2904	0.2386	2.5354	0.9112	-0.5394	-0.0034	-0.8426	10.867	0.7548	1.0154	0.0454	5.0954	1.1886	1.3568	0.0726
3	4	9.689	0.3286	-1.2284	1.8112	-0.02	1.592	1.0218	74.7248	0.751	1.153	-3.134	0.3398	-0.9014	-0.7658	0.735	0.9904	0.4806	3.2314	0.9332	0.0966	-0.3114	-1.0206	9.689	2.7248	1.5954	0.1754	0.3534	1.6886	0.5808	0.3326
3	5	0.677	0.0306	-0.9284	3.2572	-0.4	0.55	0.1638	50.5908	1.045	0.771	-3.128	0.5158	-0.4414	0.3822	0.109	0.3824	0.1746	2.8634	0.8352	0.6646	-0.1874	-0.9126	0.677	2.0548	2.2634	0.3854	-0.9506	3.3626	0.7868	-0.8114
3	6	2.049	0.4266	-1.3704	3.1992	-0.152	0.902	1.0598	65.6248	1.209	0.345	-2.924	0.0878	-0.5414	-1.5678	0.507	0.3344	0.6726	2.8574	0.7852	-0.4174	1.4966	2.4454	2.049	2.8188	1.6014	0.7614	-0.7666	2.6046	0.8768	-0.9414
3	7	0.269	1.0986	-1.5944	2.7812	-0.852	-0.112	0.5618	57.2288	1.359	0.321	-3.772	-0.4242	-0.6454	-1.7938	0.483	0.8564	0.3746	2.7214	1.2052	-0.7254	1.4906	-0.6606	0.269	2.3648	2.1554	0.1154	-1.2506	4.5026	0.9388	0.0206
3	8	2.369	0.3886	-0.5084	2.2452	-0.278	0.098	0.5738	60.6548	1.279	0.523	-4.554	-0.6862	-0.7534	-1.2838	0.305	1.0604	0.4666	3.6994	1.6552	-0.7774	1.4466	-0.6306	2.369	25.3688	1.9254	0.2614	-0.8386	4.4746	0.9828	-0.5794
3	9	-0.089	0.9926	-0.6924	1.4212	2.504	0.484	0.7038	48.3848	1.565	0.503	-4.578	-0.6322	-0.2234	-1.6398	0.355	0.2084	0.3326	2.4794	1.6792	-0.5654	0.4706	-0.6506	-0.089	2.0208	1.6954	1.4154	0.8554	4.6366	1.1608	-0.8994
3	10	0.209	1.4446	-0.3764	2.2692	0.128	0.052	0.7258	57.7988	1.331	0.217	-5.718	-0.6702	0.1166	-2.1818	0.383	0.6164	1.1386	4.1754	1.0632	0.3866	0.1566	-0.2426	0.209	1.0628	1.1614	0.5534	-0.0286	2.3786	0.3948	-0.4254
3	11	0.223	0.7406	-0.8804	2.8672	-0.378	1.16	0.5018	60.8528	1.383	-0.395	-6.16	-0.6062	1.3926	-1.6738	0.349	0.5204	0.4006	3.5194	0.7752	-0.3994	1.2386	2.2414	0.223	0.4408	0.6354	0.0434	-0.2766	3.5026	0.8628	0.1106
3	12	0.549	0.5326	-1.0704	2.8032	-0.054	0.338	1.5398	35.1368	0.943	0.265	-4.834	-0.4522	0.1066	-1.3158	0.363	0.6104	0.5166	2.5294	0.8272	-0.5954	0.8206	-0.7366	0.549	1.2948	0.9894	1.4174	-0.0866	5.9526	1.0208	-0.8194
3	13	0.049	0.4026	-1.4864	3.5932	0.818	0.182	0.2158	32.1048	0.393	-0.287	-4.322	-0.1102	-0.0854	-2.0958	0.289	-0.2576	0.2346	1.9134	0.7952	-0.6234	1.1526	-0.6066	0.049	1.5328	1.6234	0.9814	-0.7246	5.6366	0.9948	-0.1694
3	14	0.357	0.4306	-1.2304	2.9892	0.24	0.196	0.0278	55.7108	0.667	-0.461	-4.666	0.3018	0.0846	-1.5678	0.285	0.7924	0.3126	2.2994	1.9612	-0.5754	0.4786	-0.5086	0.357	2.5108	1.7814	2.0734	-0.8426	4.4186	1.1908	-0.5034
3	15	0.063	-0.0874	-1.8944	3.3412	-0.248	1.312	0.5758	74.0608	0.867	-0.797	-4.332	-0.5802	0.2886	-1.0398	0.083	0.2104	0.6466	1.9114	1.0812	0.0626	1.7946	0.1474	0.063	1.0588	2.0654	1.7354	-0.0726	4.3366	1.1788	-0.5194
3	16	0.073	-0.5974	-1.5424	2.4372	-0.278	-0.028	0.4798	191.353	0.627	-1.445	-4.852	-0.4342	2.6406	-2.3278	0.787	0.0704	0.3486	2.8054	0.7132	-0.4714	1.0386	-0.0046	0.073	1.2808	0.4014	0.5254	-0.4306	2.2526	0.6548	0.4206
3	17	-0.049	-0.7534	-1.6004	2.4592	-0.436	2.704	0.2918	186.959	1.763	-0.315	-5.686	-0.0402	1.0746	-1.6078	0.481	1.1604	0.1246	4.2794	1.1452	-0.2594	1.5486	0.3234	-0.049	1.0428	0.5294	1.8354	-0.5666	2.8246	0.1368	-0.5374
3	18	0.009	-0.5274	-1.7764	2.2872	-0.304	0.882	0.4198	191.383	1.265	-1.101	-5.83	0.0058	-0.4874	-1.3978	-0.125	1.0884	0.3746	4.2634	1.4292	-0.5354	3.4606	0.2634	0.009	1.8768	0.6334	0.9514	-0.7506	0.7006	0.5808	0.0986
3	19	0.465	0.3146	-1.7064	2.7652	-0.43	0.964	0.8018	288.775	1.093	-0.241	-5.622	-1.0882	-0.1994	-2.4078	0.497	0.4984	0.4966	0.8894	1.6192	-0.7234	1.5666	-0.0646	0.465	1.4468	0.3054	1.0294	-0.3286	1.3026	-0.2352	0.2786
3	20	0.053	0.7086	-1.8384	3.3392	-1.29	-0.036	0.0478	265.987	1.163	-0.663	-5.118	-0.6762	0.1526	-1.9218	0.025	0.4404	0.2786	-0.0266	1.3632	-0.5694	2.0626	0.6074	0.053	1.1748	2.2154	0.5234	0.2174	2.3146	-0.0132	-0.2794
3	21	0.079	0.2186	-2.6924	3.1752	-1.018	-1.086	0.5938	101.619	1.497	-0.409	-4.726	-0.7962	0.1566	-2.2258	0.265	1.4364	0.4486	-1.0426	2.0932	-0.7134	1.9066	0.4914	0.079	1.5988	0.3774	1.5454	0.1014	0.4726	0.8688	0.6086
3	22	0.175	0.7686	-2.7604	3.4892	-0.42	-1.506	0.6618	210.851	0.811	-0.631	-5.02	-0.6702	0.2286	-1.6718	0.053	0.6944	0.5766	6.4814	2.4792	-0.3414	1.6026	1.0854	0.175	-0.9892	0.1854	0.8494	1.3334	3.0066	0.9108	0.4146
3	23	0.153	0.9166	-2.9724	2.6752	-0.018	-1.372	0.6578	163.855	1.069	0.299	-4.618	-0.3202	0.0066	-0.1378	0.123	-0.0176	0.1626	2.2134	1.7012	-0.7354	2.2066	1.6054	0.153	-1.1372	1.7814	1.8734	1.2714	4.9046	-0.1052	-0.7314
3	24	0.587	-0.0454	-3.1304	1.9092	-0.532	-1.698	0.1738	231.725	1.225	-0.563	-5.124	-0.2462	-0.0534	-0.7458	-0.109	0.6164	0.4246	2.7574	2.3492	-0.7174	3.1626	4.7174	0.587	-1.2812	1.4774	0.5934	0.1934	4.5706	-0.5972	0.1106
3	25	0.391	0.5786	-3.1864	2.7232	-1.102	-0.644	0.3498	156.185	12.973	-0.827	-5.754	-0.1302	-0.3834	-0.8318	-0.149	0.7764	0.6726	4.3254	1.8812	-0.4974	2.0686	1.5574	0.391	-0.3432	1.6394	1.7054	0.8314	4.2226	0.0768	-0.3274
3	26	0.375	-0.1854	-3.4804	2.6512	-0.67	-0.898	-0.0902	88.2488	1.537	-0.007	-5.356	-0.2782	0.0426	-0.8338	-0.283	0.2204	0.3306	3.0974	2.0072	0.4386	1.6086	1.5714	0.375	-0.2472	1.2494	0.6814	1.2354	4.4886	0.3528	-0.5694
3	27	0.503	-0.0114	-1.5924	2.9772	-0.77	-1.566	0.0658	104.259	1.001	-0.677	-5.182	0.9338	-0.7014	-1.1558	0.299	0.4464	0.3666	1.7234	1.7432	-0.5074	2.9866	1.9114	0.503	-0.5532	1.1894	0.7034	1.0794	4.8766	0.5748	0.3826
3	28	0.465	-0.3754	-1.0524	2.2132	-0.812	-1.836	0.0638	168.173	0.921	-0.591	-5.658	2.3218	-0.8294	-1.3018	0.305	0.1404	0.4906	3.3174	1.7192	-0.6634	3.0946	1.5194	0.465	-0.5192	1.7834	1.4674	0.4754	5.4846	0.3348	0.3866
3	29	0.481	0.3046	-1.4284	2.3152	-0.442	-2.04	0.9158	211.601	1.043	-0.919	-5.114	5.5498	-1.0574	-1.1198	0.101	1.4444	0.1206	1.6754	3.1712	-0.4314	2.1446	0.7174	0.481	-0.3472	2.0034	1.7394	0.4894	6.7766	0.9628	-0.6054
3	30	0.053	0.4586	-1.0824	2.7872	-0.314	-2.508	0.8398	64.2528	1.355	-0.691	-4.852	18.4098	-0.7614	-1.6338	0.409	0.3124	0.7706	1.6334	0.3552	-0.6234	3.0306	3.6994	0.053	-0.1832	1.5594	1.4474	-1.2006	5.6766	1.2408	-1.2334
3	31	0.311	-0.2234	-1.8564	2.4992	-0.358	0.554	0.0658	36.1928	1.563	-0.559	-5.116	16.5018	-0.5554	-1.5678	0.519	0.2124	0.5346	2.8934	2.0252	-0.5174	3.2246	2.0634	0.311	-0.1012	1.6934	1.2954	-1.8826	4.3146	1.3068	-0.5534
3	32	0.105	-0.2094	-0.1584	2.7032	-0.872	-1.396	0.0298	138.813	1.291	-0.929	-5.558	39.6418	-1.0254	-1.9258	0.617	0.0424	0.4906	2.9974	4.5012	-0.3174	4.5926	1.0134	0.105	0.2328	1.1314	1.8714	-2.2666	3.3686	1.7028	-0.8494
3	33	0.589	0.2046	-0.6084	2.2472	-0.71	-2.036	-0.5182	289.667	1.775	-0.327	-5.522	17.9218	-1.0454	-2.0158	0.773	0.3744	0.1746	2.3894	4.6672	-0.5374	3.0186	0.4034	0.589	-0.1632	0.1534	1.6514	0.2874	4.1946	0.2648	0.4646
3	34	0.045	0.4306	-0.7564	2.8592	-0.986	-1.896	-0.2442	642.537	1.393	-0.583	-5.552	14.7758	-0.6814	-2.0518	70.065	-0.0736	0.6126	2.8214	22.8872	-0.4454	1.7906	0.2894	0.045	0.3328	-1.4226	2.0894	0.0394	5.6006	0.4408	-0.4174
3	35	1.105	0.4626	-0.7124	3.3352	-0.042	-0.598	-0.8582	140.545	1.205	-1.107	-5.502	9.9298	-0.3594	-1.9258	5.735	-0.3976	0.4686	2.9334	17.5612	-0.7994	2.2366	0.3014	1.105	0.2588	-1.1126	1.8134	1.1974	5.2066	0.3328	-1.1614
3	36	0.511	0.7786	-0.9804	2.4992	-0.34	-1.592	-0.3862	200.287	1.537	-0.459	-5.478	8.1678	-0.6574	-1.8098	60.811	2.5964	0.3586	2.6034	14.0132	-0.2934	1.7546	-0.0026	0.511	-0.4452	-1.7606	1.3734	1.5694	9.1786	0.6668	-0.7874
3	37	4.057	0.7186	-1.1984	3.9292	-0.206	-1.512	-0.4822	19.3068	1.303	-0.105	-5.644	4.0398	-0.7494	-2.2978	17.859	0.5164	0.3926	2.3354	5.8292	-0.5734	2.2706	0.2094	4.057	0.2748	-0.9226	2.0894	1.0594	5.1486	0.7748	-0.7134
3	38	0.637	0.9986	-2.6764	3.8552	-0.302	-1.658	-0.8102	-5.0332	1.303	-0.997	-5.432	-0.0182	-0.5434	-1.4278	3.879	1.1124	1.8486	2.8654	13.2752	0.7206	1.5946	0.2254	0.637	0.9388	2.5414	1.9234	1.8194	3.0526	0.0448	-0.6474
3	39	5.077	-0.2074	-2.2864	2.3172	-0.648	-1.988	-0.9482	-6.4332	1.305	-0.877	-6.158	-0.3962	-0.4114	0.0682	0.969	1.0544	0.2586	2.2314	16.0112	0.2646	2.2646	1.3774	5.077	0.4108	2.5814	-0.2346	1.3494	0.2346	-0.6792	-0.9354
3	40	-0.153	0.2646	-2.3224	2.7772	-0.618	-0.312	-0.4002	-6.2292	1.485	-1.051	-5.288	-0.6902	1.1586	-1.1238	0.681	0.5524	0.5906	3.1214	18.6972	0.3226	3.0066	0.8034	-0.153	0.4568	1.9654	1.6554	0.7574	5.2266	1.1048	-0.7754
3	41	0.919	-0.0334	-2.9804	3.7712	-0.938	-0.934	-0.5162	-1.4652	1.253	-0.165	-5.86	-0.5462	-0.3534	-0.8238	0.601	0.8464	0.5066	2.7314	14.3672	0.6986	2.4226	-0.0926	0.919	-0.0892	3.3514	1.1234	-0.3406	6.3106	0.9788	-0.5594
3	42	1.539	-0.0434	-2.3844	2.9772	-0.386	-1.488	-0.1202	18.6448	1.031	-0.111	-6.114	-0.4482	-0.4114	-1.0978	0.047	1.1964	0.2386	3.1534	11.2732	1.4446	3.0526	1.6234	1.539	-0.3132	1.9054	0.7394	1.0774	5.9966	1.0768	-0.4634
3	43	0.657	-0.1574	-2.9204	2.3632	0.514	-1.284	-0.0982	19.8908	1.599	-0.121	-6.318	-0.0922	0.2566	-1.1938	0.353	0.9184	0.4346	3.7594	14.1832	0.9646	10.7666	0.6234	0.657	-0.1732	1.8614	0.0734	0.8694	5.8506	1.2108	-0.2214
3	44	-0.177	-0.1914	-1.8544	2.6792	0.316	0.034	0.6498	8.0748	1.299	-0.213	-6.284	-0.4282	-0.0254	-1.7518	0.325	0.7144	0.5726	3.3014	10.1392	0.6826	5.2106	0.2514	-0.177	0.0408	-0.1686	0.1314	0.6434	6.5506	0.7688	-0.9074
3	45	0.647	-0.1254	-1.6224	2.8452	0.092	-1.226	0.3698	14.1648	1.289	-0.305	-6.906	-0.3302	-0.0554	-1.8478	0.001	0.6664	0.4226	4.6254	8.7032	0.7766	3.9446	1.8554	0.647	0.0148	0.8314	0.2954	0.8114	8.7506	0.3808	-0.2314
3	46	-0.431	0.6946	-1.6024	3.6112	-0.184	-1.346	0.9178	7.3588	1.121	-0.877	-6.466	-0.2282	-0.3074	-1.5038	0.909	0.7404	0.5566	2.4014	12.9052	0.0366	3.5086	0.1934	-0.431	0.1288	-1.3946	0.5354	0.3554	6.6766	0.1648	-0.3574
3	47	0.813	0.2686	0.2416	3.5012	-0.134	-0.808	2.5178	14.0408	0.669	-0.513	-6.404	-0.2282	-0.5174	-1.3038	0.999	1.3624	0.8786	2.8134	14.0472	-0.1974	4.3646	0.3534	0.813	-0.6232	-0.2046	0.7714	0.4534	6.0646	1.7588	-1.1374
3	48	-0.005	-0.1834	-1.4804	2.4532	-0.174	-0.836	0.3758	3.8808	1.261	-0.673	-6.99	-0.3342	0.1506	-1.1678	0.473	-0.0436	0.4386	7.3374	14.8912	0.4266	2.4086	-0.2006	-0.005	-0.2112	-1.6086	0.1774	3.8794	6.8246	1.0948	-0.1014
3	49	0.297	0.3146	-2.0724	2.0232	0.348	-1.366	1.2838	4.4908	0.939	0.079	-7.138	-0.4122	-0.4934	-1.7418	0.321	0.7684	0.4606	2.6974	13.7512	0.4046	2.0526	-0.2546	0.297	0.0788	-3.5626	0.8814	1.6494	6.1146	0.7568	0.0886
3	50	0.213	0.0386	-0.9264	2.8412	1.51	-1.706	1.1758	2.6568	1.095	-0.501	-7.494	-0.1882	-0.3794	-1.4618	0.597	1.7544	0.5526	3.3114	14.6452	1.1166	3.2746	0.2254	0.213	-0.0332	-3.8606	0.5974	0.5514	5.4486	0.5368	0.3846
3	51	-0.485	0.1046	-1.1164	2.9692	-0.394	-1.53	1.2198	2.9668	0.497	-0.263	-7.406	-0.3362	-0.0474	-1.8238	0.437	1.3684	0.9746	3.7194	10.6892	0.0446	3.8926	0.1094	-0.485	-0.8252	-0.4066	0.9994	1.9694	6.9386	-0.1872	-1.3394
3	52	-0.455	0.3386	-0.6204	3.1332	0.016	-2.064	1.1518	3.8128	1.617	-0.433	-7.18	-0.2342	-0.6894	-1.6878	0.509	2.7624	0.5026	4.3634	13.8252	-0.6014	4.0446	-0.4166	-0.455	-0.4332	1.2954	0.4794	0.7794	7.0566	0.2148	-0.4234
3	53	-0.691	0.2906	-1.8744	3.4872	-0.434	-1.506	0.7578	0.0508	1.571	-0.681	-6.782	-0.0122	-0.3994	-1.6158	0.565	1.7604	0.2906	3.0034	10.6772	-0.6234	3.3386	-0.1726	-0.691	-2.1132	1.6574	0.4294	0.8474	8.3146	-0.5692	-0.5374
3	54	-0.711	-0.0854	-1.5984	3.4832	-0.438	-0.24	1.0858	0.7508	0.871	-0.509	-5.686	-0.1562	-0.1974	-1.9518	0.539	1.3164	0.5206	2.2294	11.0072	-0.5574	1.9866	-0.0406	-0.711	0.3608	0.8374	0.4494	0.5414	6.8486	-1.0132	-1.2514
3	55	1.465	-0.2234	-1.5604	1.9432	-0.216	-0.754	0.1898	-0.2532	1.341	-0.173	-5.598	-0.2042	0.1126	-2.3218	0.773	1.2644	0.1126	2.5194	8.4752	-0.5694	3.1106	-0.2046	1.465	1.4188	0.8534	0.2314	0.3814	5.6946	0.1408	-0.2214
3	56	-0.173	-0.0114	-2.2504	2.9532	0.024	-0.88	1.0878	1.4748	1.151	-0.383	-5.818	-0.0802	0.0086	-2.1938	0.817	1.1244	0.9386	1.9814	8.6332	-0.7154	3.6966	0.0974	-0.173	0.3028	0.0614	1.6174	0.2914	3.2866	0.0588	-0.5254
3	57	0.041	-0.0674	-1.9224	2.0472	3.258	-1.218	1.0678	0.3468	1.219	-0.233	-5.748	-0.2802	0.1546	-1.7118	0.827	0.6584	0.8086	3.2574	7.2232	-0.5814	3.3586	-0.2666	0.041	-0.2012	-0.3146	1.6514	-0.3726	2.8506	-0.1112	-0.2954
3	58	0.101	0.5646	-3.0624	2.0272	7.698	-0.366	2.0118	-0.1412	2.049	-0.147	-5.652	0.0718	-0.1654	-2.0758	0.399	0.6464	0.4766	2.9674	6.6532	-0.7234	3.6406	0.1474	0.101	-1.2292	1.1994	0.5754	0.2814	1.1466	1.2568	-0.6434
3	59	-0.371	0.2946	-3.5404	3.5452	6.632	-1.118	1.6258	-0.1572	1.607	-0.055	-6.036	-0.2342	-0.0254	-2.2738	0.269	1.7144	0.5086	3.2334	6.9072	-0.7834	3.9266	-0.5226	-0.371	-2.0212	0.4374	1.1834	0.7774	7.0726	0.7208	-0.3114
3	60	-0.275	2.5826	-3.1744	3.5052	9.188	-0.234	2.1598	2.5188	1.555	-0.901	-5.26	-0.3962	-0.1554	-2.4818	0.273	1.6564	0.6166	2.0974	5.9852	-0.6954	2.4666	-0.3746	-0.275	-2.5512	0.6874	1.0254	-0.2686	3.2346	0.2128	-0.4874
3	61	-0.405	0.8366	-3.1304	2.9172	15.504	-0.724	1.9658	3.5548	1.081	-1.259	-4.794	-0.1822	1.0006	-1.1738	0.959	1.1264	0.3166	1.5194	5.7292	-0.7194	3.5026	-0.3866	-0.405	-1.0612	0.8154	-0.1186	-1.4046	-1.9594	1.1488	0.6586
3	62	-0.493	0.3386	-2.2784	3.8052	61.94	-0.72	1.7838	3.9728	1.159	-0.321	-5.114	-0.1262	0.6586	-1.7178	0.293	1.2484	0.4486	3.3674	6.4132	-0.6214	4.1066	0.5954	-0.493	-2.0392	1.6874	0.3694	2.1974	3.9866	-0.2692	-0.3974
3	63	-0.439	0.2346	-2.8684	3.6732	15.822	0.694	1.3618	4.1968	1.721	-0.429	-5.052	-0.3722	-0.7814	-2.5278	0.549	1.2624	0.3966	3.9874	5.2632	-0.7814	3.0846	-0.2606	-0.439	-1.6432	2.0274	0.3134	1.7314	4.6686	-0.1632	-0.6414
3	64	-0.613	0.3766	-2.4724	2.6732	10.392	-0.64	1.6658	-1.9172	1.287	-0.119	-4.614	-0.3222	-0.2874	-2.5618	0.151	6.8244	0.0886	2.6574	5.8352	-0.4214	3.4526	-0.3726	-0.613	-1.7252	1.5694	-0.8406	1.7154	5.1526	0.3128	-0.6974
3	65	-0.213	0.3486	-1.8384	3.3192	5.712	-0.93	1.1478	-2.0672	1.541	-0.255	-5.636	-0.1202	0.1326	-2.2178	0.627	1.2204	0.4686	2.5854	6.2192	-0.6294	2.1446	-0.2126	-0.213	-1.2312	1.7514	-0.9066	0.6754	4.2126	0.5788	0.0806
3	66	-0.297	0.4506	-2.1044	2.7392	2.73	-0.878	1.1738	-1.6192	0.927	-0.275	-5.714	-0.2842	-0.1194	-2.6458	0.005	0.7984	0.3766	1.8174	8.9352	-0.5954	2.9746	0.5854	-0.297	-0.7272	1.2054	0.6994	0.1454	4.7646	0.8208	-0.3514
3	67	-0.625	0.5906	-2.5464	2.2732	-0.69	-1.42	0.6418	-0.0752	2.249	-0.133	-5.742	-0.3402	-0.2154	-2.7198	0.193	1.4644	0.7266	2.3514	8.0732	-0.5674	2.0686	0.0834	-0.625	-0.2372	1.1254	0.3834	0.0374	5.5666	0.3288	-0.5574
3	68	-0.491	0.2786	-1.8664	3.6012	-1.594	0.204	0.8938	0.0108	1.489	-0.549	-5.88	-0.1302	-0.6654	-1.3958	-0.021	1.1804	0.1966	3.0134	7.8632	-0.4214	2.9106	-0.1666	-0.491	1.2128	1.4014	-0.0426	0.4434	5.7346	0.6228	-1.1874
3	69	-0.423	0.3866	-2.0604	2.5852	-1.346	-0.046	0.0898	0.1388	0.951	0.111	-6.244	-0.2542	-0.0954	0.8642	0.521	1.8444	0.5766	3.0474	6.3752	-0.5634	3.3486	-0.4946	-0.423	0.6428	1.2074	-2.6186	-0.8766	5.6426	1.9388	0.0626
3	70	-0.661	0.9746	-0.4144	2.9992	-1.638	-0.214	0.8098	2.0628	1.119	-0.259	-6.68	-0.4422	2.3986	-0.9838	0.599	2.0084	0.5926	6.4934	5.4672	0.1546	3.6266	1.6954	-0.661	0.0168	0.5474	1.2314	-0.5046	4.8506	0.3568	1.0586
3	71	-0.185	0.6026	-1.8444	3.0932	-1.248	0.496	0.3998	11.5028	0.807	0.077	-6.682	-0.4162	-0.4934	-1.7358	0.487	1.1964	0.1286	2.5634	8.0192	1.8786	2.9326	-0.3146	-0.185	-0.1512	0.5254	6.0834	-0.9626	5.9106	1.1288	-0.5574
3	72	-0.557	0.5006	-2.6264	2.9152	0.642	0.31	0.8418	6.5128	1.045	-0.455	-5.852	-0.3662	-0.2594	-2.1638	0.335	0.9864	0.4186	1.8874	7.3712	1.7906	1.9466	-0.3566	-0.557	1.2708	2.1334	0.8614	-1.3806	6.3706	2.0168	-0.1434
3	73	-0.499	0.4826	-2.4564	3.2312	-1.496	-1.92	0.1518	1.0428	1.713	-0.447	-5.662	0.0378	-0.6914	-2.0238	0.033	1.7624	0.7646	2.6894	7.1112	0.4706	2.4026	0.5594	-0.499	0.0788	0.9334	1.4354	1.0394	5.3066	1.1888	0.1706
3	74	-0.533	0.5526	-2.2784	3.3132	-1.44	-1.49	4.9858	14.1768	1.161	0.245	-5.176	-0.0642	-0.6134	-1.4898	0.643	2.3064	0.7706	2.6354	6.4432	0.7566	3.8466	-0.1506	-0.533	0.7308	2.1014	1.0514	0.9394	6.5826	1.0728	-1.0154
3	75	-0.667	0.2606	-1.4524	2.4852	-1.58	-2.812	2.3138	0.9168	1.643	-0.421	-5.786	19.0098	-0.7974	-1.8438	-0.001	1.0104	0.3226	3.9014	10.4452	1.0166	3.2686	-0.4446	-0.667	-1.0732	1.2374	1.7894	1.1614	3.2566	1.2688	-0.4874
3	76	0.091	0.3206	-1.8284	3.1132	-1.29	-1.178	4.2678	4.3368	1.905	0.067	-5.722	3.7498	-0.3374	-1.7498	0.455	1.6424	0.8286	2.4834	8.1952	0.7026	2.0346	0.9414	0.091	-0.9272	3.0694	0.4834	1.3874	4.2966	0.0808	-1.1634
3	77	-0.285	0.6886	-1.4204	3.7072	-1.572	-3.006	3.3418	7.0388	0.535	-0.023	-5.942	4.1978	-0.8574	-1.7698	0.205	2.1404	0.5986	2.7214	6.2452	0.8946	3.3046	0.0894	-0.285	0.1368	1.8094	0.2114	1.1754	2.0426	1.5808	0.5046
3	78	-0.401	0.7506	-1.3164	3.7152	-1.392	-1.818	3.1318	9.0468	6.381	-0.071	-5.786	2.1338	-0.0574	-1.3218	0.707	1.7004	0.9746	3.7294	6.3532	0.2326	3.9466	0.1534	-0.401	-0.5672	2.2734	0.6594	0.8954	2.7266	0.3448	0.2066
3	79	-0.197	0.6406	-1.1824	2.2192	-0.876	-2.982	1.6318	3.9848	0.767	-0.263	-5.96	3.7378	-0.2834	-1.6918	0.157	2.4704	3.1726	2.5154	6.0352	0.5346	4.5166	0.0494	-0.197	-0.9692	0.3354	0.6194	2.0774	5.3586	1.5308	0.1626
3	80	-0.181	0.5466	-1.9724	2.5392	-1.386	-2.716	1.4418	15.8688	-0.391	-0.417	-6.182	0.7918	-0.9074	-1.8658	0.411	2.1404	0.6366	2.6294	6.5232	1.0846	3.6146	0.1074	-0.181	-1.2912	1.6714	0.5734	0.8274	4.8426	0.5528	0.2366
3	81	0.173	0.2746	-1.5544	3.0092	-1.134	-4.284	1.7058	3.8048	-0.111	-0.659	-6.074	-0.0162	-0.5714	-2.0818	0.639	1.1344	0.8206	2.3154	7.6452	1.3306	2.8506	0.2574	0.173	-0.0952	0.4754	1.9054	0.3854	4.6666	1.4948	0.3026
3	82	-0.021	0.6386	-1.1844	2.3152	-1.82	-1.618	1.2198	-0.3852	0.383	-0.317	-7.096	3.3178	-0.1514	-0.6278	0.489	1.6084	0.8146	4.3374	5.7492	0.9246	3.0866	-0.0286	-0.021	0.3208	0.4434	0.9754	0.9794	4.8266	0.8488	-0.4694
3	83	0.013	0.5986	-1.5004	2.6652	-1.658	-2.444	1.1458	-0.6272	2.053	-0.473	-7.124	8.7458	-0.9714	-1.3898	0.099	1.6804	0.9326	3.6854	4.3372	1.2146	3.6626	-0.2026	0.013	-0.9052	-0.5586	-0.5246	1.6194	3.9146	1.0208	-1.1614
3	84	-0.521	0.7766	-1.9204	2.8632	-1.238	-3.358	1.0858	-0.8632	0.777	-0.585	-7.01	0.0158	-0.0974	-1.5878	0.499	1.8724	0.4026	3.5574	6.4512	0.5326	11.7026	-0.2906	-0.521	-0.6372	-2.6986	-0.7626	3.5214	5.5086	1.6228	-1.0854
3	85	-0.109	0.1566	-1.0544	2.5992	-1.676	-1.95	1.0758	-1.2012	1.163	-0.839	-5.988	-0.2282	0.6526	-1.1978	0.823	1.6484	0.8406	3.1994	5.7032	1.3486	5.2286	-0.0326	-0.109	-0.1932	0.3854	-1.2006	0.5034	4.8646	0.7548	-0.5774
3	86	-0.171	1.0306	-1.6384	2.9212	-1.686	-0.686	0.6558	3.3528	1.417	-0.481	-6.408	-0.2202	-0.1094	-1.5298	-0.197	2.1404	0.7446	3.2814	7.2112	1.0106	3.6746	0.2674	-0.171	-1.0872	2.0814	-1.9266	1.0374	4.6466	1.1508	-0.8814
3	87	-0.367	0.3026	-1.3064	3.3072	-1.286	-2.86	1.9438	9.8048	1.049	-0.577	-6.038	-0.4842	-0.2934	-2.1398	0.097	2.0244	0.2106	3.2814	8.1852	0.6926	3.0986	1.1134	-0.367	-0.9592	2.2674	0.1194	1.0294	5.5866	1.0768	0.2266
3	88	-0.271	1.0526	-1.2704	3.4952	-1.982	-2.442	1.6138	10.8848	0.929	-0.233	-6.61	-0.4262	0.2746	-2.0078	0.341	1.7524	0.6106	3.0654	8.9072	0.9066	2.7166	-0.0626	-0.271	-1.3352	2.6034	-0.6106	0.7554	5.3266	1.3288	0.3306
3	89	-0.137	0.2926	-1.5804	3.1372	-1.59	-2.678	1.3498	4.6428	-0.669	-0.425	-6.068	-0.4022	-0.3674	-0.7998	0.129	2.0624	0.6306	1.9894	8.1572	1.1126	2.0646	0.0874	-0.137	-1.1992	1.7674	-0.9806	0.8594	6.6186	1.6248	0.4126
3	90	-0.205	0.6586	-2.3384	2.3132	-1.292	-3.124	1.0478	-3.2192	-0.131	-2.401	-5.886	0.0638	-0.8634	-1.2298	0.349	1.9044	0.5286	2.4914	6.8152	0.8866	2.9366	-0.0666	-0.205	-0.4972	2.4994	-2.4766	0.6114	6.3366	0.5908	-0.2614
3	91	-0.217	0.5086	-2.7124	3.4912	-1.732	0.178	1.3258	-3.4552	-0.225	-2.719	-6.346	-0.4362	-1.0914	-1.4058	0.491	2.3064	0.6306	3.1834	8.3032	1.0206	4.2446	-0.1346	-0.217	-1.2112	1.5354	-2.3706	-0.0086	5.3006	0.2468	0.3786
3	92	0.105	0.5006	-1.0904	2.8052	-1.968	-2.178	1.4338	27.3848	1.831	-1.295	-6.42	-0.2162	-0.3434	-1.4978	0.303	1.8244	0.7726	3.0394	6.6672	1.2246	2.5346	-0.0606	0.105	-2.2252	0.4494	-0.3126	0.4014	6.0386	1.0208	-0.1674
3	93	0.147	1.0126	-0.5904	2.3932	-1.064	-2.756	0.9958	9.0568	0.479	-1.591	-6.156	-0.2962	-0.6394	-1.7418	0.519	1.4464	0.8546	2.4734	7.4232	1.1166	5.0726	0.1794	0.147	-2.2832	1.2794	1.2994	0.7674	6.4846	0.8588	0.1486
3	94	0.061	1.2386	-1.2004	2.8492	-1.54	-3.58	1.2298	6.1828	0.591	-1.107	-6.146	-0.1342	-0.6794	-1.9858	-0.085	2.2124	1.3246	2.2834	7.2152	0.9806	2.4286	0.4054	0.061	-0.8492	0.7914	0.3274	1.1474	9.6606	0.8488	0.9106
3	95	1.293	0.5946	1.3176	3.1512	-1.206	-2.1	0.7078	91.2728	0.015	-1.163	-6.802	-0.1702	-0.0714	-1.5918	-0.403	1.8844	0.5406	2.6574	6.7492	0.9426	3.4806	3.3654	1.293	-1.6152	5.3354	1.5894	1.1954	5.7806	1.0748	-0.0294
3	96	-0.041	1.4486	0.9376	3.7172	-1.182	-2.834	1.2918	103.375	0.145	-0.565	-6.146	-0.4342	-0.6834	-1.5578	0.227	1.7024	0.7326	2.7554	2.0732	1.0766	4.2166	0.1974	-0.041	-1.9272	2.2454	1.4914	0.2414	6.8866	1.8528	0.2386
3	97	-0.205	0.7026	0.1776	4.3672	-0.858	-3.352	0.9678	1131.35	0.971	-1.057	-6.104	-0.5802	-0.7714	-1.3198	-0.051	2.1364	0.8666	3.4374	5.4892	1.1906	2.5026	0.2594	-0.205	-1.7672	0.3934	1.2454	0.3954	7.1006	0.9428	-0.2034
3	98	0.221	1.0406	0.1176	4.6992	-1.74	-2.43	1.4238	1266.94	1.377	-1.275	-6.394	1.0938	0.1346	-1.7938	-0.265	1.4264	0.8766	4.7134	16.5132	0.9206	-1.2474	0.3654	0.221	-2.1492	2.2774	1.7054	0.7574	7.6026	0.3168	-0.5234
3	99	2.353	0.8266	-0.1344	4.0272	-1.8	-2.25	1.2358	154.419	0.425	-1.305	-6.052	-0.0082	0.2086	-1.6218	0.171	2.4724	1.2886	5.2614	0.5012	0.9326	-1.5314	0.8214	2.353	-1.1352	2.7994	0.9014	-0.8246	6.6206	0.7728	-0.4714
3	100	-0.249	0.6666	0.2696	4.4412	-1.794	-1.896	0.8378	71.8008	0.289	-0.903	-6.582	8.0398	-0.3434	-1.9518	0.091	1.6804	0.9286	3.6674	1.7012	1.2286	-0.5854	1.2154	-0.249	-1.3592	6.8374	0.9434	-2.4006	2.4306	2.3388	-0.1474
3	101	-0.067	0.4846	-0.0044	4.4272	-1.718	-2.316	0.5218	98.4028	2.127	-0.597	-6.91	0.3858	-0.1434	-2.2218	-0.121	1.1104	1.1666	2.6674	2.4312	1.3066	2.6226	2.3114	-0.067	-0.8772	3.8574	1.4154	-2.5846	4.7266	2.0188	-0.9794
3	102	0.525	0.8826	-0.8004	3.1432	-1.432	-2.026	1.1098	9.6248	1.603	-0.309	-6.212	0.4998	0.3806	-2.3858	0.541	2.0244	1.0366	3.1854	3.3132	0.9966	3.0426	1.7594	0.525	-1.0272	0.9054	0.7654	-2.1666	3.7266	0.9148	0.0906
3	103	0.377	1.1106	-0.9224	4.7272	4.444	-0.846	1.2878	4.8908	1.997	-1.109	-6.408	0.1838	0.6186	-1.9398	-0.281	2.5644	1.0766	4.0034	1.4932	0.8886	1.8226	2.7274	0.377	-1.3472	0.5354	0.0814	-1.5286	3.6986	0.8688	0.2926
3	104	-0.015	0.6066	-0.2504	4.1192	-1.072	-2.77	1.1778	122.673	4.475	-1.461	-6.114	0.1658	-0.6314	-1.8138	0.127	1.6784	0.8966	4.1074	2.9692	1.0126	2.7766	1.3654	-0.015	0.0868	0.9034	0.4754	-0.4426	4.5746	0.1908	0.8046
3	105	-0.307	1.0686	-0.9344	2.9172	-0.04	-2.568	1.2378	154.389	0.899	-1.199	-6.614	0.3918	0.1586	-1.5778	-0.181	2.2744	0.6546	2.2614	4.7992	0.9466	0.8166	0.6674	-0.307	-1.0312	2.5614	-0.6886	0.9234	4.1046	-2.3912	0.6986
3	106	-0.093	0.5906	-1.1884	3.0092	-1.054	-2.606	0.5998	89.5948	0.937	-0.487	-6.632	0.3298	-0.7654	-1.8438	0.173	2.8564	1.2466	2.9734	4.5012	0.9706	1.4126	0.0914	-0.093	-1.0792	2.2814	1.6494	0.5654	2.0686	-1.3712	0.0246
3	107	-0.203	0.3406	-0.8404	3.1092	-1.606	-3.04	0.8658	92.6648	1.567	-1.217	-6.726	0.1558	-0.8494	-1.7738	0.123	2.1724	1.1646	2.9874	2.1752	0.7426	-0.4174	3.8494	-0.203	-1.2392	2.4854	2.0374	0.6914	4.5926	0.6008	-0.3174
3	108	0.607	1.2286	-0.5524	3.4692	-1.608	-2.798	0.4758	119.579	1.739	-1.257	-6.534	0.4818	-0.4614	-2.0798	-0.441	2.3824	1.1346	4.5394	4.2212	0.8226	1.0726	0.3114	0.607	-1.7112	0.4574	2.1114	1.3434	4.4006	-0.1032	-0.3214
3	109	0.033	0.4726	0.1596	3.9212	-1.494	-1.406	0.7158	418.783	2.157	-0.973	-6.076	0.2658	-0.0274	-2.1018	-0.049	2.6964	1.4786	3.5434	5.9492	0.8306	4.1426	0.5794	0.033	-0.8092	-0.1666	1.3554	0.7734	4.6426	-0.7832	-0.4194
3	110	2.433	0.2606	0.3136	3.7392	-2.094	-2.128	0.8678	186.033	1.975	-1.115	-6.088	0.2498	0.0846	-1.7098	0.055	2.7044	1.1066	2.1094	6.9772	1.0206	-0.7134	1.8814	2.433	-1.0552	-0.8646	0.3434	0.3454	3.9846	0.2088	-1.1214
3	111	0.245	0.3306	-0.6644	4.5532	-1.808	-2.414	1.1538	276.487	1.459	-0.609	-5.522	0.2918	7.2886	-1.5678	0.525	3.2184	1.3706	3.4054	5.1492	0.8506	0.4346	0.9354	0.245	-0.8712	1.1394	0.8634	0.4734	2.6386	-0.1232	0.2626
3	112	-0.297	0.7206	-0.4944	4.6792	-1.52	-1.58	0.6738	198.429	1.737	-0.831	-5.44	0.2058	14.0406	-2.0878	0.183	3.3084	0.8346	3.9134	5.7492	1.3066	3.0286	0.5574	-0.297	-0.9912	3.4154	0.6734	0.4294	4.6866	-0.5052	-0.0094
3	113	-0.299	0.6986	0.1756	3.8472	-2.32	-1.892	-0.1302	169.039	1.727	-1.327	-6.014	0.1018	0.9186	-1.8698	0.229	3.1424	0.9786	3.7174	7.2972	2.4666	3.1646	0.4114	-0.299	-1.0712	3.5714	0.3214	0.4834	2.4666	-0.1172	-0.5654
3	114	-0.795	0.8106	-0.3204	3.3292	-1.756	-2.354	0.6178	177.957	2.229	-0.881	-5.644	0.2758	-0.1614	-1.9358	0.001	2.8144	0.9526	2.9914	9.2232	1.2926	3.3706	-0.3146	-0.795	-1.6972	2.9614	-0.5246	1.2734	3.8086	-1.0732	-0.4914
3	115	-0.035	1.0766	-0.4004	3.1792	-1.806	-2.456	0.4058	113.837	1.485	-0.955	-5.72	0.4158	-0.7454	-2.0298	0.567	2.6504	0.6246	3.5274	10.7172	1.7626	3.9886	0.4654	-0.035	-1.0632	1.1274	-1.4666	1.3794	5.0826	0.6468	0.1786
3	116	-0.289	0.7886	-0.1304	3.4892	-1.998	-2.738	0.6898	130.311	1.423	-1.099	-5.958	0.1438	-0.8454	-1.8018	0.755	2.7324	1.2166	3.4354	10.7232	1.7406	3.5886	4.4594	-0.289	-1.0572	2.3474	-2.3006	1.8834	4.7066	0.5508	0.5966
3	117	-0.433	0.7086	-0.2784	4.0972	-1.694	-2.128	-0.2862	193.601	1.401	-0.655	-5.39	0.0678	-0.1374	-1.8258	0.841	2.1744	1.0366	2.2494	10.0112	1.6946	2.6786	1.2094	-0.433	-2.2672	1.7354	-2.8486	1.6494	3.2866	-0.3432	-0.4054
3	118	-0.611	0.5526	-0.8724	5.1712	-2.196	-2.642	-0.1662	182.079	0.875	-0.841	-5.664	0.2818	0.1186	-1.8418	0.617	4.1824	1.4646	1.4294	9.4832	1.7206	2.9446	1.2014	-0.611	-2.2252	4.2234	0.0074	1.1714	4.9106	0.7488	-0.1294
3	119	-0.461	0.8226	-0.6044	3.8992	-2.162	-0.928	0.7298	107.295	1.797	-0.987	-5.228	0.2238	-0.4454	-1.8418	-0.301	2.2844	1.2826	0.8274	8.9032	1.9326	3.3146	-0.3946	-0.461	-0.6112	2.3914	1.1154	0.8954	3.7826	0.7528	-0.5074
3	120	-0.233	0.5066	-0.2364	3.3112	-2.566	-1.932	0.6118	91.3288	1.749	-1.035	-6.09	0.4358	-0.6774	-1.9038	0.783	1.1344	0.8186	18.7074	8.6492	1.9306	3.0186	-0.4926	-0.233	-0.8072	2.1634	0.8494	1.6894	4.6666	0.2428	-0.0014
3	121	0.119	0.8426	-1.3184	3.0272	-2.416	-2.252	0.8018	73.1008	1.347	-0.871	-5.944	0.4338	-0.7674	-1.6118	0.303	1.7024	1.1026	5.4914	7.3432	1.3626	3.4366	0.0274	0.119	-1.3892	2.8414	0.4034	1.4354	5.3426	0.1788	1.2726
3	122	-0.453	0.9286	-0.6764	3.7412	-2.422	-2.26	0.6398	94.4168	1.595	-0.847	-5.706	0.3798	-1.1494	-2.3358	1.231	1.9964	0.7906	3.4594	4.8492	1.0226	2.4726	-0.2146	-0.453	-0.6812	2.5654	-0.0726	0.3874	5.6186	-0.1412	0.3026
3	123	-0.445	0.8026	-0.6804	3.7232	-1.918	-2.422	0.1838	83.8508	1.703	-0.679	-6.002	0.5218	-0.8994	-1.9918	0.341	-1.2116	0.8806	2.1434	6.9192	1.4386	3.3746	0.1834	-0.445	-0.6212	-0.8566	-0.7546	1.5094	5.2746	-0.3352	0.2346
3	124	0.227	0.8706	-0.7624	4.2212	-1.826	-1.202	1.3018	75.6708	2.133	-1.121	-5.78	0.5158	-0.2814	-1.6398	0.957	1.6444	0.9106	2.8074	8.8732	1.7526	3.2166	1.7614	0.227	-1.1412	-2.0966	-1.4306	1.9494	4.9246	-0.1972	0.1806
3	125	-0.209	1.2666	-0.9924	4.6852	-2.174	-2.372	0.3738	102.887	1.959	-1.075	-5.674	0.4218	-0.7734	-1.4818	0.749	2.5444	0.9386	4.2554	9.3992	1.2526	3.8926	1.2094	-0.209	-1.1812	0.7794	-1.4946	0.9394	5.2386	0.7328	-0.3334
3	126	0.163	1.0346	-1.4084	4.3012	-2.254	-1.992	4.9558	123.691	2.229	-0.775	-5.824	0.4338	-0.7894	-1.5398	0.811	1.4844	1.2446	3.3994	9.4332	2.1026	1.3006	-0.2746	0.163	-1.2652	2.5294	-0.8386	1.7234	3.5326	0.5548	-0.4714
3	127	0.571	1.5146	-1.7184	4.3972	-2.12	-1.978	12.3158	98.3188	1.709	-1.333	-6.29	0.3098	-0.6894	-1.8478	0.913	1.6104	0.9046	8.5734	8.4032	1.6246	-0.3694	-0.0686	0.571	-0.7372	0.5094	-0.3026	1.2454	4.7526	0.4268	-0.0514
3	128	-0.141	0.9666	-1.2404	5.3192	-2.096	-2.274	3.0238	72.7388	1.641	-0.625	-6.696	0.2158	-0.8634	-1.9158	0.547	2.6564	1.6706	5.1994	10.9572	1.7486	0.0586	-0.1646	-0.141	-1.0592	-0.6606	-1.3566	1.4974	4.6806	-0.2852	1.0306
3	129	-0.543	1.3526	-1.0244	4.4712	-2.026	-1.854	4.2018	63.0208	2.215	-0.841	-6.42	0.7378	-0.2994	-1.4558	-0.123	-0.0716	1.5226	3.7254	11.2612	1.9806	0.0446	-0.8226	-0.543	-1.2552	0.4854	1.6734	1.7194	3.5546	-0.3612	-0.1014
3	130	-0.313	0.9686	-1.3624	4.4632	-2.402	-1.57	1.5858	104.135	1.927	-0.515	-6.434	0.3238	-0.5254	-2.1498	0.151	0.2604	1.1126	3.0914	9.4712	2.0346	1.4546	-0.4506	-0.313	-0.1452	2.0374	1.5274	1.1514	3.9746	0.6408	0.1346
3	131	-0.333	1.9466	-1.2484	4.8232	-1.82	-1.748	0.7238	196.005	2.455	-1.013	-6.404	0.3038	-0.6594	-1.9658	0.451	0.1504	0.8006	5.6294	16.4312	1.4146	2.0666	-0.5286	-0.333	-1.3912	1.6294	0.8234	-0.1946	5.6946	-0.3092	-0.1714
3	132	-0.557	0.7986	-1.4084	4.7052	-2.048	-1.92	1.5718	204.271	2.245	-1.317	-6.544	0.5318	-0.1474	-1.5678	0.153	2.4504	1.0466	3.6534	11.3872	7.4786	1.5906	-0.9086	-0.557	-0.7752	3.8254	0.5934	0.9494	5.1946	-0.2592	-0.0954
3	133	-0.373	1.2926	-0.8524	4.0652	-1.082	-1.896	1.0758	170.187	2.297	-0.957	-5.762	0.5258	-0.8014	-1.6418	0.903	1.1484	0.9526	2.2614	7.2432	5.5786	0.9466	-0.9706	-0.373	0.8268	2.2454	0.5414	1.3554	5.0346	-1.0552	0.0386
3	134	-0.873	1.1406	-0.4304	4.5832	-1.478	-2.162	0.9738	204.101	2.089	-1.159	-6.14	0.3318	-0.5034	-1.8778	-0.011	0.0984	1.0586	3.7174	9.0692	1.5746	1.1366	-0.6666	-0.873	0.1528	2.9454	-0.9506	1.6914	4.3606	0.2728	-0.4454
3	135	-0.523	1.0886	-0.7044	4.5032	-1.826	-1.246	0.9358	196.559	2.283	-1.293	-6.694	0.4938	0.6066	-1.5498	1.675	-1.1976	0.9846	4.4654	7.3692	2.2246	1.7186	-0.6926	-0.523	-0.4732	2.6694	-1.5566	2.4694	4.8626	0.7088	-0.3814
3	136	-1.123	2.0766	-0.3064	3.7312	-1.49	-1.512	0.6658	275.079	2.359	-1.089	-6.816	0.4358	0.7066	-1.6618	0.303	-2.7236	0.7626	10.9194	9.4612	3.7486	2.2266	-0.9366	-1.123	-1.9212	3.3774	-3.1686	2.8754	4.7366	0.5988	0.1206
3	137	-0.377	0.8526	-1.1364	4.3292	-2.058	-1.624	0.3958	286.555	2.287	-0.919	-6.454	0.3678	2.9786	-1.7918	-0.265	0.2464	1.1186	4.0714	7.3972	2.9646	2.0786	-0.5626	-0.377	-2.5072	2.3074	-3.8146	4.8934	4.6126	0.1128	-0.0834
3	138	-0.501	0.7006	-1.3584	4.4372	-1.596	-0.444	0.1478	203.583	1.925	-0.963	-5.434	0.3898	8.0466	-1.7478	1.971	-2.1976	0.9086	3.1474	7.1852	2.4666	2.3746	-0.5466	-0.501	-1.1192	2.1594	-4.5946	5.2754	2.8246	1.0508	-0.7754
3	139	-0.863	1.7306	-1.3204	2.8312	-1.742	-0.84	-0.3162	206.159	1.875	-0.553	-5.566	0.6678	6.3926	-1.6318	-0.091	-3.4336	1.9406	2.5234	6.2272	2.3646	0.6446	-0.9206	-0.863	-2.3032	0.7114	-4.7846	1.1594	3.1566	-0.0892	-0.5634
3	140	-0.953	1.3706	-0.8124	2.8592	1.512	-1.552	0.1158	91.9948	1.535	-0.967	-5.376	0.5698	1.8766	-2.2438	0.967	-3.7756	1.3166	3.5934	6.5852	2.0786	1.6546	-0.7546	-0.953	-3.2212	-1.8366	-4.8466	0.4354	2.2966	-0.0252	-0.7374
3	141	-0.355	1.1526	-1.8684	5.2292	-0.808	-1.734	-0.1502	41.8868	1.513	-1.039	-5.316	0.5458	1.3766	-1.3658	0.083	-2.3816	1.5806	6.0034	5.6992	2.5486	2.5926	-0.7526	-0.355	-2.7252	-0.8966	-5.2186	-1.0766	4.5366	-0.1292	-1.0594
3	142	-0.125	1.0386	-0.3724	4.9512	-1.804	-1.47	0.4158	45.0528	2.103	-0.801	-5.496	0.2518	1.4346	-1.4718	-0.053	0.8684	1.1926	5.1714	7.1372	3.2866	1.9106	-0.7646	-0.125	-4.1012	1.8254	-4.1446	0.9874	4.2406	0.3588	-0.2374
3	143	-0.461	0.9446	-0.2944	3.7412	-1.814	-1.552	0.2318	57.0488	3.239	-1.301	-5.296	0.7478	1.2106	-2.0438	-0.127	0.7084	1.4866	2.5194	8.7532	2.6926	2.0706	1.0334	-0.461	-4.0692	-0.6706	-3.9506	0.8154	3.8346	0.5168	-0.5554
3	144	-0.433	1.2906	-0.8324	3.3912	-1.874	-0.786	0.8178	51.5728	2.017	-0.583	-5.724	0.3518	1.7826	-2.1158	0.317	2.0024	1.2506	3.9014	8.1692	3.0346	1.9326	-0.3586	-0.433	-3.4492	2.8114	-4.7066	2.9734	6.1946	0.8188	-0.2614
3	145	-0.921	0.4386	-1.0324	2.1172	-2.332	-1.394	1.3978	482.495	2.091	-0.957	-5.752	0.6218	1.5126	-1.4758	-0.165	2.5384	0.9726	3.9494	7.8512	2.8306	2.2426	-0.3166	-0.921	-2.9812	1.7594	-4.4966	1.5374	4.1926	1.0208	0.1386
3	146	-0.597	0.6546	0.6216	3.7512	-2.154	-1.546	1.2758	-6.6172	2.215	-1.017	-5.962	0.5078	1.2666	-1.8678	0.397	2.2684	7.9786	2.3814	9.8112	2.2886	1.6686	-0.3026	-0.597	-3.1932	1.8874	-4.3926	-0.6986	4.8446	0.7048	0.7946
3	147	-0.281	1.0826	-0.5844	2.1772	-2.25	-1.858	0.2578	-5.8672	1.499	-1.213	-5.706	0.6038	1.4746	-1.3598	0.049	1.9284	1.8986	2.3374	5.8652	2.0126	0.5926	-0.5786	-0.281	-3.6152	2.7594	-4.1826	1.0214	6.0066	1.2148	-0.1294
3	148	-0.847	0.8286	-1.3104	2.9812	-2.61	-1.13	0.9818	-5.0092	2.345	-1.781	-6.094	0.4658	-0.4834	-1.8658	0.387	2.2024	4.7186	3.5574	25.6632	1.3226	0.8806	-0.5186	-0.847	-3.7172	3.1394	-0.6166	1.1274	4.9126	0.4748	0.5066
3	149	-0.329	1.3406	-0.5704	2.8412	-1.914	-1.568	1.0278	-4.9012	2.079	-1.231	-6.314	0.6338	-0.8634	-0.9578	0.175	2.9384	4.2006	2.7014	17.0512	2.1106	0.0706	-0.3786	-0.329	-3.1712	2.9614	1.5414	1.4674	5.7106	1.5388	1.0006
3	150	-0.411	1.2066	-0.4184	2.0572	-2.232	-0.768	1.6078	-5.1212	1.961	-0.881	-5.772	0.3978	-0.0314	-1.7878	0.279	1.8484	1.8286	4.7714	17.6432	2.2346	-0.7214	-0.5106	-0.411	-2.3972	1.6114	0.8374	2.0194	3.6846	1.4568	-0.5034
4	1	-42.777	-0.0428	0.2282	0.3784	0.2364	0.6668	1.524	-1.5836	0.1712	-0.0954	-1.2468	1.1272	1.157	-0.6614	0.0794	0.867	0.519	0.5602	9.1506	-0.6114	1.1754	-0.2026	-42.777	1.1152	-0.118	1.0354	1.0374	-22.9802	0.0132	-0.6378
4	2	570.149	-0.0068	0.5122	0.7464	0.5624	1.3948	1.064	-1.0916	0.1992	-0.1794	-0.6928	-0.0808	0.061	0.0066	0.6374	1.359	0.755	1.2022	8.9766	-0.6094	1.6674	-0.9266	570.149	2.3752	-0.326	0.0234	0.8414	-37.3022	0.0152	-1.4478
4	3	-20.191	0.4292	-0.9058	0.6304	0.0304	-0.4692	1.416	-1.0476	0.0232	-0.1354	-0.9648	-0.0288	0.773	-0.1074	1.1674	0.771	0.349	0.4842	2.3406	-0.4014	0.4534	0.3954	-20.191	5.2112	-1.082	-0.6986	0.9434	-44.9402	0.0372	-4.5578
4	4	-49.289	-0.0248	0.1402	1.1184	-0.0296	0.6788	1.304	0.1264	0.2532	-0.7594	-0.3868	0.0392	0.417	0.4006	0.4994	-0.579	0.583	-1.3578	0.0966	-0.2654	0.7054	-0.3386	-49.289	3.6012	-0.12	-0.7346	-0.3286	-55.0282	-0.2048	-4.0138
4	5	-49.549	-0.2848	-0.1478	1.1544	0.5124	-0.3412	1.108	0.5184	-0.0188	-0.0274	-0.5808	-0.1208	0.043	0.1186	0.7074	0.459	0.497	-0.1218	0.3706	-0.2834	2.3794	1.5034	-49.549	1.3472	0.086	-0.2646	-0.7866	-57.5302	0.1532	-3.8638
4	6	-49.119	-0.6608	0.1842	0.9644	0.0764	0.9288	1.256	0.1784	0.2692	0.4146	-1.3708	0.1032	0.325	0.5146	0.3914	-0.119	0.243	0.2122	1.2466	0.6406	5.6754	0.7854	-49.119	0.6572	0.078	-0.1426	-1.2106	-50.8002	0.1932	-3.7858
4	7	-49.929	0.2732	-0.2958	0.3864	-0.7476	-0.2152	0.486	1.2624	0.7212	0.0166	-2.1268	5.0072	1.209	0.5466	1.2254	-0.401	0.447	0.6162	1.9106	1.2886	0.8234	-0.2746	-49.929	0.7012	-0.308	-0.3266	-0.7806	-57.9742	0.0872	-3.9438
4	8	-49.403	-0.4688	-0.9098	0.3224	-0.6616	-0.4092	0.576	1.0164	0.2152	-0.1894	-2.2188	3.6812	0.027	0.1446	0.1074	-0.143	0.655	0.4702	1.7746	-0.0534	0.4314	-0.4666	-49.403	0.0172	-0.75	-0.1626	-1.0126	-56.8702	0.2552	-3.3738
4	9	-48.517	0.1252	-1.2298	0.3404	0.1704	0.2288	0.298	0.8424	0.0932	-0.3574	-1.7248	1.5292	0.189	0.0186	0.9994	-0.569	1.237	-0.1958	18.8386	0.2486	1.6414	-0.7366	-48.517	-0.5748	-0.892	0.4794	-0.8466	-58.2422	0.1972	-3.2258
4	10	-49.239	-0.3908	0.7102	1.0264	0.1524	1.6128	0.72	1.5524	0.3172	-0.0474	-2.0648	0.2792	0.819	-0.7034	0.6014	-0.069	1.371	0.9482	3.9186	-0.2974	1.4574	0.2314	-49.239	0.8132	-0.694	0.1474	-0.7526	-55.3882	0.3412	-3.3338
4	11	-49.499	-0.2348	-0.0558	0.0724	0.3624	1.6808	1.116	1.8984	0.5232	0.1226	-1.9468	0.1672	0.439	0.2126	1.1914	-0.243	0.821	-1.8518	0.2406	-0.1114	3.8894	-0.6866	-49.499	0.0932	-0.242	0.4254	0.3974	-57.6322	0.5112	-2.9418
4	12	-47.383	0.1252	0.1142	0.6184	0.2064	-0.1472	0.93	-0.2956	-0.0368	0.3206	-1.5428	0.2652	-0.043	0.1866	0.1814	-0.529	-0.531	-2.6498	-0.4574	-0.2154	3.5674	0.7154	-47.383	-0.7688	-1.188	-0.1146	-1.2046	52.9718	0.0132	-3.2118
4	13	-45.703	-0.5008	0.5162	1.6464	0.1644	1.4908	1.078	-0.6856	-0.6808	0.1366	-1.8908	0.2192	1.041	-0.0654	1.4474	-0.035	0.453	-1.1818	0.7586	-0.0554	1.9154	-0.8186	-45.703	-0.4568	-1.198	0.7634	-0.9806	-52.8462	0.2792	-1.7618
4	14	-46.291	-0.2048	0.2622	0.6604	0.0024	0.4828	1.328	-0.1956	0.5272	-0.0534	-1.8228	0.1512	0.511	0.0906	0.0534	-0.463	0.415	-0.5218	1.2626	-0.2874	2.2254	-0.6826	-46.291	3.5452	-1.188	0.8394	-0.8966	53.2558	0.1152	-3.0698
4	15	-48.935	-0.3808	0.5882	0.5704	0.0284	-0.2012	0.574	-1.5236	-0.0168	0.0906	-1.3608	0.4672	0.027	-0.1974	0.8134	-0.547	0.659	-1.3458	3.2786	-0.0734	2.5274	-0.5766	-48.935	3.0752	-1.088	0.7894	-1.1746	-64.6482	0.1552	-1.9738
4	16	-48.607	-0.3108	0.2142	0.2624	-0.0896	1.6028	0.572	-0.7316	-0.2088	0.0906	-1.5288	0.0492	1.465	-0.9894	1.0374	0.019	1.097	-1.7558	3.8266	-0.1274	2.0394	0.2474	-48.607	1.6672	-1.076	1.3974	-2.2906	-64.2582	0.3972	-2.3498
4	17	-47.987	-0.2968	-0.3878	0.5044	-0.2996	0.2548	-0.058	0.1364	0.2432	0.7126	-1.8888	0.0112	0.713	-1.0794	1.5374	-0.935	0.169	-1.1598	2.7186	-0.2214	1.5254	-0.2846	-47.987	2.7772	-0.684	1.1714	-3.0466	-62.9322	0.3532	-2.1878
4	18	-48.429	-0.4548	0.4842	0.6924	0.0864	0.0268	0.316	0.0504	0.7712	0.4406	-2.4768	0.0832	0.707	-0.7214	0.6614	-0.625	0.595	-0.6518	1.4286	-0.3694	2.0494	-0.8206	-48.429	1.1012	-0.478	1.5634	-2.1946	2.8858	0.7632	-2.0098
4	19	-47.899	-0.2248	-0.4658	0.0484	0.3884	0.4628	3.266	-1.1876	0.8312	0.3366	-2.9408	0.0392	-0.019	-0.3934	0.3714	-0.383	0.899	-0.2698	2.3226	-0.3734	1.6774	-0.8926	-47.899	1.5952	-0.898	0.7614	-1.4186	-66.8522	0.0832	-2.5198
4	20	-48.069	-0.3468	-0.8398	0.9584	0.5724	-0.5072	0.976	0.4804	0.8772	0.3606	-2.4088	-0.0868	0.195	-0.1854	-0.5086	-0.359	0.879	0.0802	11.9266	-0.2594	1.0274	-0.8966	-48.069	0.7572	-0.728	0.9394	-1.4886	-65.0022	0.3792	-2.5838
4	21	-46.345	-0.1268	-1.7498	0.6264	-0.2396	-0.4732	0.492	-0.1116	0.6532	-0.0454	-1.7828	-0.0028	0.123	-0.3734	0.6054	-0.969	0.829	-0.7218	6.0166	-0.8374	0.9334	-0.7626	-46.345	1.6792	-0.746	1.1854	-3.0386	-63.4822	0.3952	-2.5218
4	22	-49.093	-0.3608	-0.7278	-0.0096	-0.2216	1.2428	1.496	-1.7756	0.2372	0.3246	-1.9168	0.1632	0.437	-0.2154	0.2754	-1.063	0.797	0.1842	4.9346	-0.7454	1.5194	-0.9966	-49.093	1.0132	-0.77	0.6074	-5.7486	-27.7002	0.3292	-2.8058
4	23	-48.317	-0.0188	-1.4978	-0.3396	-0.1136	-0.6672	0.57	-1.9396	0.7032	0.6586	-2.0628	0.2732	0.463	-0.6034	1.1494	-1.023	-0.021	0.2422	4.4606	-1.0154	1.3094	-0.8286	-48.317	1.5152	-0.694	1.3514	-1.9886	-61.8442	0.5952	-2.0338
4	24	-48.619	0.2652	-0.7058	-0.0996	0.0044	-0.4812	0.124	-1.7376	0.8752	0.0586	-1.5408	0.2032	0.337	-0.3014	0.3214	-0.749	0.885	-0.3918	2.7966	-0.6634	1.2554	-0.6866	-48.619	1.4712	-0.766	2.2534	-2.9846	-64.7102	0.7292	-2.7578
4	25	-48.423	0.1652	-0.1418	-0.2096	0.3104	-0.0512	1.052	-1.3076	0.6052	0.2446	-1.4588	0.3052	0.089	-0.4794	0.1034	-0.487	0.451	-0.8438	5.2786	-0.4874	2.9394	1.0914	-48.423	2.0152	-1.148	1.8814	-4.5966	-65.6202	0.7452	-2.5298
4	26	-48.633	0.2872	0.2102	1.0624	0.4284	0.4508	0.828	-2.1816	0.3972	0.6546	-1.6008	0.0612	0.535	-1.0334	0.1214	-0.455	0.691	-0.3578	6.3726	-0.9674	1.4254	-1.0326	-48.633	1.6512	-1.794	1.5974	-1.8366	-67.0582	0.3632	-2.2178
4	27	-46.315	0.1352	1.0702	-0.9536	0.4244	0.4628	0.272	-2.3196	-0.9188	0.0006	-1.5568	0.0172	0.855	-0.2874	0.7334	-0.423	1.083	0.0882	4.5686	-0.5694	1.8334	-1.0726	-46.315	2.8312	-0.512	1.9934	-2.3306	-64.4742	0.9192	-2.9358
4	28	-49.003	0.0212	0.3242	0.0944	-0.2296	0.2248	0.512	-1.8136	-0.1508	0.3186	-1.2468	0.0752	5.207	0.0626	0.9594	-0.937	0.905	0.0162	8.5886	-0.4974	1.7714	-0.1026	-49.003	2.8672	-0.9	1.9634	-1.9486	-66.0802	0.7352	-3.1838
4	29	-49.103	-0.3168	0.0282	0.2384	-0.0656	-0.5152	0.458	-0.0656	0.0892	0.7146	-1.1188	0.0432	3.653	-0.5494	0.8134	-0.735	1.039	-0.4838	6.2646	-0.1374	2.3674	-0.9586	-49.103	2.6272	-1.19	1.9154	-3.0946	-66.7242	0.7772	-2.6898
4	30	-48.795	-0.2688	-0.0378	0.1684	-0.4016	-0.5852	0.562	-0.8196	-0.4288	1.2326	-1.1168	0.1092	13.819	-0.8314	0.5414	0.785	1.199	-0.6778	4.6506	-0.0894	1.5914	-0.2466	-48.795	3.1792	-1.436	1.5934	-5.5746	-67.3022	0.7752	-2.7438
4	31	-48.133	0.3292	0.3462	-0.1296	-1.3876	0.6388	0.464	-0.9136	-0.7608	1.3626	-1.8528	0.1672	16.777	-1.1274	0.8494	-0.849	0.561	-1.1318	5.2826	-0.2174	1.5614	-0.9426	-48.133	2.1852	-1.264	1.8274	-2.0666	-66.6282	0.9192	-2.6618
4	32	-49.085	0.6932	-0.2958	0.0304	-1.3276	-0.1592	0.432	-0.5556	-0.3028	1.3906	-0.7788	0.0412	12.245	-0.6154	1.7094	-0.941	0.127	-2.1018	7.4266	-0.0274	1.5174	-0.9646	-49.085	2.8072	-1.11	1.6474	-1.3526	-66.6382	1.0012	-2.1318
4	33	-48.977	-0.3388	0.0382	0.3764	-0.9476	0.0408	1.358	0.6204	-0.3888	1.2626	-0.9748	0.2812	5.663	-1.1214	0.7334	0.395	0.465	-0.6978	4.3926	-0.2554	1.7714	-1.0706	-48.977	2.7192	-0.716	1.5134	-1.2226	-66.7922	1.0012	-3.3658
4	34	-49.325	-0.3788	0.4602	0.0404	-0.5096	-0.4192	0.688	1.5984	-0.8708	1.3126	-1.6788	0.2092	7.549	-0.1674	1.5794	-0.489	0.681	-1.7338	6.3846	0.0366	1.6494	-0.9326	-49.325	2.5292	-0.83	1.9234	-1.6946	-63.2842	0.8992	-2.9418
4	35	-48.639	-0.1448	1.2422	-0.4176	-0.4896	-0.3672	1.11	0.3804	-1.6108	1.5966	-1.5848	0.1352	2.163	-0.2674	0.7974	-0.283	0.209	-2.5558	6.3306	0.4806	1.4694	-0.6846	-48.639	1.2992	-0.794	1.3674	-2.5946	-62.8162	0.6912	-2.1638
4	36	-48.433	0.1072	0.7002	0.0444	-0.4156	0.4888	0.868	-0.1556	16.2752	1.4306	-1.5088	0.1192	3.403	-0.1754	1.2854	-0.231	0.195	-1.5758	4.0886	0.4446	1.2894	-0.3066	-48.433	1.4372	-1.376	1.9034	-2.1086	-65.7162	0.8852	-2.1978
4	37	-49.001	0.0772	0.1802	0.8864	-0.3296	-0.3932	1.316	-0.4916	2.8352	1.3686	-1.5688	0.4172	0.951	-0.1134	1.0794	-1.043	0.157	-2.4118	3.9926	-0.1974	2.0094	-0.7846	-49.001	1.4452	-0.986	1.6614	-1.4726	-67.6402	1.3012	-2.8738
4	38	-48.703	-0.3748	-0.1778	0.2344	-0.1076	0.3908	1.3	-1.5976	0.2112	1.8646	-1.2388	0.2732	5.837	-0.6634	1.0034	-0.589	0.281	-1.9198	3.6646	-0.2614	2.1034	-0.7886	-48.703	1.0552	-0.724	1.4054	-1.0586	-67.9082	1.0932	-2.9538
4	39	-48.347	0.0612	0.0522	0.7404	-0.0096	-0.8832	1.062	-3.1736	-0.4088	1.6726	-1.5888	0.1012	1.069	-0.8014	1.0174	-0.391	3.689	-1.8878	4.3446	0.0486	2.0854	-0.3246	-48.347	2.5052	-0.782	1.3754	-1.9426	-69.1102	1.1132	-2.5438
4	40	-48.417	-0.0408	-0.3158	0.3284	-0.2536	-1.2372	1.652	-4.3736	-0.3628	1.6866	-0.9928	0.0452	0.411	0.2146	0.7794	-0.497	1.917	-1.7458	7.1286	0.0906	1.9654	-0.8486	-48.417	2.5552	-0.704	1.5974	-2.0866	-67.3502	2.1912	-3.0778
4	41	-47.603	0.2892	0.2802	0.0504	-0.2256	0.0408	1.544	-3.4036	0.5732	1.4326	-1.5228	0.2092	-0.077	0.4306	1.0474	-0.569	0.171	-1.9638	6.0946	0.0566	1.8174	-0.7966	-47.603	1.9592	-0.618	1.8294	-2.1406	-68.2202	1.7132	-2.9838
4	42	-48.611	-0.0788	0.6562	0.0824	0.1444	-0.8252	1.408	-2.5776	0.2272	1.7766	-1.1408	0.2552	2.085	-0.2814	1.5434	-0.871	0.523	-1.8278	7.3206	0.3786	1.4814	-0.7686	-48.611	2.4772	-0.838	2.2134	-3.1526	-65.5582	1.2632	-2.3858
4	43	-48.735	-0.1148	-0.1158	-0.0436	-0.0916	-1.2972	1.136	-5.6956	-0.3988	1.4346	-1.5768	-0.0348	3.379	0.0746	1.2274	-0.273	3.191	-1.8858	7.4346	0.2426	1.1494	-0.1346	-48.735	2.7352	-0.758	2.2394	-1.9966	-64.5182	1.3212	-2.5958
4	44	-49.353	-0.0588	0.1682	-0.3816	-0.6216	-0.1612	1.276	-6.3696	-0.1748	1.5586	-1.1828	0.1732	3.311	0.1986	-0.1886	-0.777	1.433	-0.5878	5.6986	10.2286	2.2594	-0.6146	-49.353	0.4972	-0.346	1.6934	-1.5306	-63.2902	1.3892	-2.8258
4	45	-49.417	0.0232	-0.3038	-0.7696	-1.1116	-0.1512	1.592	-5.3156	0.1592	1.2446	-2.6328	-0.1388	1.165	1.0006	0.1534	-0.483	-0.035	-0.0638	4.1926	6.9126	2.1714	2.4314	-49.417	-0.0888	-0.298	2.3614	-1.6386	-63.7562	1.4352	-2.4218
4	46	-49.415	1.1072	0.8062	0.4544	-1.2256	0.0388	1.372	-5.5376	-0.5388	1.4546	-2.1348	0.0452	1.613	-0.1474	0.6974	-0.521	0.513	-0.6098	1.7026	-0.5674	2.3214	2.2914	-49.415	1.0412	-0.958	1.4594	-3.1166	-64.4302	1.3372	-2.5078
4	47	-49.543	-0.8308	-1.8238	1.1164	-1.2016	-0.5432	1.9	-5.6976	-1.7888	1.3546	-2.6388	0.1832	1.613	0.0406	0.6414	-0.477	0.241	28.6842	3.7326	2.6806	2.0374	-0.2766	-49.543	1.1652	-1.13	2.0194	-3.9546	-63.5642	1.3332	-1.8518
4	48	-49.291	-0.6408	-1.6398	-0.5556	-1.5696	0.5068	1.448	-5.1496	-0.1428	1.5466	-3.9148	0.4092	4.339	0.7706	1.4354	-0.611	0.505	-2.6778	3.2046	1.2666	2.2254	-0.0506	-49.291	1.9892	-0.414	2.4454	-3.8146	-62.8342	1.2672	-2.7618
4	49	-48.789	-0.7908	-1.6158	0.8164	-0.2316	-0.1132	2.314	-5.4236	-1.3348	1.4046	-3.1508	0.3732	0.745	-0.5534	1.5974	-1.073	0.847	-1.1598	3.3786	-0.5214	2.1134	-0.0226	-48.789	1.7492	-0.946	2.5194	-3.1566	-64.1702	1.4272	-2.6678
4	50	-49.305	-0.7588	-1.1578	0.3164	-0.5396	-0.4252	1.718	-5.3196	-1.7588	1.5946	-2.3148	0.1472	0.919	-0.0374	0.5314	-0.871	0.847	0.1222	2.8306	-0.8594	2.4634	0.8494	-49.305	1.4132	-1.05	1.6754	-2.1726	-63.4962	1.3552	-2.6678
4	51	-49.527	-0.8888	-0.6798	-0.2696	-0.5956	0.7848	1.886	-3.5876	-1.5888	1.6166	-0.9468	0.0972	0.835	-0.4254	0.2074	-0.659	1.417	-0.2118	3.5706	-0.5574	2.1414	0.9474	-49.527	1.7712	-0.932	2.1134	-1.3866	-64.1642	1.3032	-2.4998
4	52	-48.557	-0.7808	-0.4738	-0.2716	-0.3236	-0.5472	1.658	-3.3036	-1.4328	1.2086	-1.7568	0.1712	1.733	-0.7014	0.2554	-0.853	1.129	-0.8898	3.2766	-0.4834	2.2054	0.6674	-48.557	1.9972	-0.944	2.4594	-1.4426	-64.4882	0.9672	-3.1698
4	53	-49.321	-0.6868	-1.4638	0.2404	-0.0376	-1.1172	1.406	-3.4916	-0.9208	1.5146	-1.5848	0.3472	2.743	0.4106	1.3294	-0.573	1.319	-0.2638	2.4486	-0.4614	2.2754	0.3854	-49.321	2.2192	-0.968	2.5614	-1.7826	-64.1522	1.2052	-3.0878
4	54	-49.467	-0.2108	-1.3398	0.5364	-0.6856	-1.0012	1.262	-2.1836	-1.0948	1.2726	-1.3808	0.4352	2.555	-0.2174	1.5674	-0.783	1.289	-0.6958	4.2126	-0.0274	2.4574	1.0474	-49.467	1.4352	-0.3	2.5834	-3.1826	-64.2622	2.2252	-2.8638
4	55	-49.621	-0.6988	-2.1158	0.0424	-0.3136	-0.6552	0.964	-2.9016	-1.2128	1.6526	-1.6308	0.2292	0.691	-0.2194	1.1094	-0.285	0.987	-0.4478	3.9766	-0.3114	2.2634	0.5134	-49.621	2.0872	-0.842	2.6214	-2.2306	-63.4062	2.2352	-3.1518
4	56	-49.179	-0.7688	-1.6978	0.8384	-0.5136	-1.3112	1.826	-2.8496	-0.5828	1.7766	-1.9888	0.5092	3.509	0.2446	0.5814	-0.315	1.009	0.3902	3.6266	-0.3254	2.8834	1.8834	-49.179	2.3192	-1.06	2.2074	-1.3706	-63.7402	2.2552	-2.8918
4	57	-49.545	-1.0528	-1.6578	1.4164	-0.6536	-1.0052	1.566	-3.2896	-0.4828	1.4766	-2.3748	0.2872	3.607	0.3166	0.6814	-0.603	0.837	-0.3578	2.7926	0.0426	3.8154	-0.1346	-49.545	2.5932	-1.332	2.0834	-1.2826	-64.3782	2.3872	-3.1038
4	58	-48.761	-0.4988	-1.8298	-0.0056	-0.3376	-0.2752	1.438	-2.7596	-0.2568	1.4886	-1.8848	0.2572	2.817	-0.1154	1.8294	-0.593	1.647	0.7162	3.6526	-0.5254	8.2874	-0.2606	-48.761	2.8032	-0.834	3.3094	-1.2086	-65.0962	2.0472	-2.7378
4	59	-48.487	-0.8488	-1.5218	-0.2256	-0.5756	-1.4012	2.066	-1.7076	0.1332	1.7286	-2.1808	0.1352	1.741	-0.3554	1.7754	0.771	1.065	-0.5358	3.7006	-0.9194	4.7034	-0.5146	-48.487	1.9332	-0.25	2.3654	-2.1206	-64.9462	2.2792	-2.4438
4	60	-49.137	-0.2128	-1.1878	0.5544	-0.1576	-1.8532	1.722	-2.2736	-1.3588	1.2646	-1.8568	0.3652	1.325	0.2806	1.7614	0.029	1.163	-0.4638	4.2426	-0.0374	2.9454	0.9934	-49.137	1.0512	-0.486	2.8574	-2.0066	-65.1662	2.1612	-2.7258
4	61	-49.159	-0.9008	-1.3778	0.6084	-0.8796	-0.4332	1.754	-2.1396	-0.0628	1.8126	-1.8928	0.3692	1.135	-0.8674	0.4994	-0.783	0.405	-0.0678	2.4546	-0.0534	1.3694	-0.2786	-49.159	1.7072	-0.606	2.1954	-1.7846	-63.7302	1.9652	-1.9818
4	62	-48.131	-0.9088	-1.0378	0.9684	-0.6136	-0.8052	2.468	-1.6156	-0.0068	1.4026	-2.2128	0.3632	1.103	-0.6074	1.0794	0.003	0.747	0.1302	4.6386	-0.1974	1.5594	0.1314	-48.131	1.9492	-0.776	3.1474	-1.8386	-64.2722	1.8392	-2.4258
4	63	-39.363	-0.9488	-0.4038	0.5524	-0.8476	-0.6152	1.222	-2.0836	-0.0188	1.5766	-2.3948	0.2912	0.633	-1.0834	1.2334	1.199	0.825	0.7922	3.9546	-0.0774	2.4854	-0.1906	-39.363	2.0592	-1.132	3.3794	-2.2066	-64.1942	1.8692	-2.1118
4	64	-41.683	-0.4948	0.1842	-0.3676	-0.9156	-0.5612	2.194	-2.4236	-0.0628	1.4746	-2.3348	0.4512	0.653	0.0686	0.9854	1.983	1.323	0.2702	-0.7594	0.3886	2.0994	-0.0546	-41.683	2.2672	-0.688	2.4034	-1.0946	-64.2942	1.5712	-2.5918
4	65	-45.399	-0.1408	-0.3238	0.8924	-0.7356	-1.0532	1.716	-2.0156	-0.2848	1.5466	-1.7428	0.4232	1.163	-0.9114	-0.0946	3.031	0.763	0.0942	-1.0474	0.1906	2.4274	-0.1806	-45.399	4.3772	-0.76	2.6894	-1.4506	-63.9362	2.1012	-2.1218
4	66	-47.829	-0.6288	-0.1998	-0.3476	-0.2376	-1.5872	1.202	-1.9816	0.4052	1.1286	-2.8388	0.2852	1.887	-0.9414	0.6274	2.081	0.967	1.3462	2.8166	0.1066	2.2434	0.3774	-47.829	4.9172	-0.87	2.8734	-1.1746	-64.3862	2.1232	-2.2498
4	67	-47.493	-0.3468	-0.7618	-0.1776	-0.3096	-0.0532	1.336	-1.9576	0.2192	1.4226	-2.3808	0.1352	1.013	-0.8734	0.9234	2.349	0.613	0.4082	2.4946	-0.0614	2.7174	-0.1406	-47.493	1.3352	-1.324	2.6994	-1.4246	-64.2562	1.8892	-2.7238
4	68	-44.943	-0.5008	-0.1838	0.4184	-0.4376	-0.9712	1.384	-3.0436	-0.0348	1.2526	-2.0108	0.2252	2.289	0.0066	0.7634	0.549	0.353	0.4502	3.1226	0.1446	2.8334	0.6034	-44.943	0.7692	-1.41	2.9294	-2.1386	-63.7262	2.1292	-2.0858
4	69	-49.419	-0.8688	-0.0818	0.3304	-0.6936	-0.6212	1.106	-2.3196	-0.2728	1.4446	-1.9948	0.0932	1.221	-0.5494	1.0874	0.941	1.541	0.2302	3.7966	0.6546	2.2814	0.1954	-49.419	1.1012	-0.804	2.5614	-1.3846	-64.7882	3.1172	-1.7238
4	70	-47.075	-0.5988	-0.1678	0.9864	-0.7416	-0.5912	1.59	-2.7396	0.1132	1.3366	-1.8288	0.2332	0.455	-0.2874	0.3254	1.285	0.657	0.2962	3.6966	0.4626	2.3314	0.3134	-47.075	1.5912	-1.122	2.9894	-1.2426	-64.6722	2.0792	-2.0318
4	71	-49.623	-0.0828	1.1762	0.8964	-0.4896	-0.8772	1.388	-3.4596	-0.2288	1.5666	-1.8928	0.4352	1.233	-0.2254	0.7954	1.327	0.741	-0.0478	6.5866	0.6126	2.5014	-0.1186	-49.623	1.1252	-0.966	2.5254	-1.3366	-64.5682	1.8232	-2.1238
4	72	-49.741	-0.3588	0.9902	0.5224	-0.4576	-0.7312	1.404	-3.0556	0.7472	1.7406	-1.9468	2.6972	1.063	-0.1294	1.1894	0.903	0.931	-0.1598	7.3086	0.1886	3.9734	0.0634	-49.741	0.5052	-1.062	3.2614	-0.9646	-64.5562	2.9392	-2.6678
4	73	-49.815	-0.5148	0.3742	-0.6616	-1.0316	-0.7852	1.696	-3.3216	0.4332	1.4926	-1.8508	0.4692	0.849	-0.1294	1.4014	1.495	0.723	0.6382	6.9706	0.0906	6.0814	-0.1826	-49.815	0.9112	-0.602	3.2474	-1.1686	-64.6822	2.9112	-1.6978
4	74	-49.343	-0.3408	0.6762	1.1884	-0.7436	-0.1272	2.1	-3.4776	0.1452	1.8386	-2.6428	0.3012	1.091	-0.4554	1.3254	1.133	1.435	0.9102	9.6766	0.0786	1.4654	-0.2586	-49.343	1.6752	-0.808	2.6814	-2.3046	-64.8762	2.3272	-2.1858
4	75	-49.891	-0.3848	0.6502	0.6004	-0.2596	-0.6092	2.946	-3.2936	0.2012	2.0906	-3.1208	0.3772	0.479	-0.6354	1.0454	0.641	0.605	0.8162	5.1346	0.5846	1.5574	0.5274	-49.891	1.7272	-0.842	2.4054	-1.4346	-63.3242	2.5212	-1.5378
4	76	-49.621	0.1612	0.1142	0.0424	-0.5856	0.1068	2.078	-2.6676	0.2132	1.1006	-2.6148	0.1912	0.921	-0.4074	1.7234	2.473	0.723	0.2062	11.8446	1.4006	1.8934	-0.2426	-49.621	2.9872	-0.64	3.0394	-1.6446	-65.1802	2.5332	-2.0778
4	77	-50.109	-0.1288	0.5302	0.4344	-0.6836	0.1748	2.41	-3.2436	0.1692	0.2486	-1.8348	0.2412	1.541	0.5726	1.0874	0.795	1.007	0.4862	13.5686	2.2006	2.0034	0.3614	-50.109	3.8272	-1.01	2.8274	-1.7086	-67.3922	2.5452	-1.7258
4	78	-49.677	-0.5648	0.2342	1.1784	-0.5336	-0.1472	1.47	-2.8236	0.0332	0.3486	-2.1108	0.3932	0.791	-0.1654	0.4174	1.021	0.835	0.3442	12.5826	9.2746	2.3054	0.1614	-49.677	3.5512	-1.908	2.3654	-1.0546	-66.0242	3.1912	-2.6398
4	79	-49.187	0.3112	0.5122	-0.4196	-0.7996	0.1508	1.586	-2.4956	0.2552	0.4426	-2.1928	0.2852	0.897	-0.1734	1.2074	1.807	0.857	0.1382	8.0226	8.0206	2.1994	0.1114	-49.187	3.6392	-1.776	2.6194	-1.4106	-65.7442	2.4772	-2.2398
4	80	-49.877	-0.4308	0.9402	0.8204	-0.8816	0.6548	2.016	-3.0356	0.2472	1.3786	-1.8928	0.2332	0.673	-0.6174	1.0494	2.825	0.379	-0.4918	9.8546	7.7686	2.1494	0.1554	-49.877	3.4492	1.084	2.6934	-1.2466	-67.0042	2.7172	-2.0938
4	81	-49.915	-0.0608	0.2242	-0.0736	-0.4316	0.0328	2.074	-2.6456	-0.1668	1.3626	-2.4848	0.2012	1.289	-0.6814	1.4134	1.673	0.431	0.9602	9.9986	5.7786	3.6534	1.6614	-49.915	3.4212	-0.838	2.2174	-0.6046	-67.3542	2.4252	-2.2858
4	82	-50.027	-0.2208	0.6142	0.1464	-0.8316	-0.1572	1.112	-2.5176	0.1332	1.7386	-2.2548	1.1312	0.609	-0.6394	1.6574	1.759	0.387	0.1402	10.6806	6.1106	4.5594	0.4174	-50.027	2.4792	-0.746	2.6214	-0.7526	-66.1782	2.4512	-2.3598
4	83	-49.999	0.0072	0.3262	0.1304	-0.0816	-0.3332	1.704	-2.8976	-0.2748	1.3706	-2.1748	0.2812	0.797	-0.8634	1.4234	0.395	0.933	0.7942	8.8586	8.9406	2.4554	0.2314	-49.999	2.9132	-0.432	2.4154	-1.6746	-67.0442	2.5152	-1.9378
4	84	-49.975	-0.0148	-0.2798	0.5484	-0.5736	-0.4452	1.91	-2.9056	0.1312	1.9426	-1.9648	0.2132	0.889	-0.3574	1.6834	0.191	0.501	0.7282	7.9046	4.4346	1.9994	0.1714	-49.975	2.8792	-0.942	3.0874	-0.7886	-67.4062	2.7092	-1.9178
4	85	-50.071	0.1752	0.1242	1.2844	-0.5936	1.0748	1.926	-3.2836	0.3212	1.4726	-2.5168	0.4532	0.631	-0.1094	0.5854	1.563	0.277	0.2802	8.3546	4.2726	2.7574	0.6634	-50.071	2.6092	-1.082	2.7174	-0.7226	-67.0322	2.3552	-2.1458
4	86	-50.177	-0.1448	0.5302	1.0904	-1.3516	-0.3532	1.916	-4.3256	0.1572	1.3306	-2.7468	0.3912	0.669	-0.2154	1.3874	3.355	0.951	0.5222	15.5526	4.5486	2.1774	0.7994	-50.177	3.9852	-1.038	2.6014	-0.1746	-67.1022	3.1432	-2.5078
4	87	-49.913	0.2072	0.1342	0.2964	-0.8156	0.6388	2.064	-4.0356	-0.1528	1.3946	-2.2688	0.4292	0.951	-0.5114	0.7594	1.119	0.941	0.6782	15.4326	5.4266	3.2994	0.2454	-49.913	2.4552	-0.836	2.5734	-1.5006	-66.9282	2.6932	-2.2738
4	88	-49.611	0.7012	0.4862	0.4924	-0.8556	0.0068	1.628	-2.8396	-0.4328	1.2806	-2.4488	0.4812	0.939	0.2786	0.6674	0.491	1.405	1.9322	13.7966	5.1006	2.4594	0.3534	-49.611	3.1032	-0.584	2.6874	-1.5526	-68.0262	2.3972	-1.8318
4	89	-49.181	-0.0128	1.0122	1.8484	-0.5776	-0.1312	1.116	-1.8776	-0.2888	1.0226	-2.2068	0.4712	0.893	0.1526	-0.5186	2.107	0.971	0.1602	9.5886	5.0586	3.9994	0.3114	-49.181	1.5652	-1.49	3.0034	-1.0666	-67.5002	2.5732	-2.2018
4	90	-49.717	0.0072	0.0282	0.4904	-0.3436	0.8528	1.468	-2.7716	-0.4928	1.2866	-2.1028	0.2852	0.767	0.7566	0.5594	3.575	0.931	-0.0818	10.2726	3.1386	2.8434	1.0534	-49.717	2.2212	-1.39	2.4354	-1.9586	-66.9022	2.6812	-1.9398
4	91	-49.627	-0.0128	-0.6358	-0.5156	-0.9436	0.0528	1.716	-3.7336	-1.6128	1.3746	-2.4148	0.7752	1.087	-0.4014	1.1834	3.231	1.153	0.0822	8.9646	2.0646	6.2634	0.1894	-49.627	2.6412	-0.734	3.3234	-2.8966	-66.5942	2.3312	-2.2358
4	92	-49.873	0.2532	-0.0138	0.2724	-0.4896	0.2068	1.26	-2.4316	-0.9508	1.1486	-2.7668	0.5972	0.665	-0.7934	0.1374	3.427	0.625	-0.4758	9.1726	3.4606	2.8294	0.1694	-49.873	2.7252	-0.688	2.3754	-2.4466	-65.3342	2.7252	-2.1258
4	93	-49.853	0.5152	-0.3538	0.7584	-1.2096	0.0648	1.596	-3.0956	-0.9928	1.3666	-2.7848	0.5572	1.073	-0.1634	-0.1406	3.349	1.001	-0.2018	8.2426	3.8886	2.9854	1.2174	-49.853	3.1712	-0.68	2.7934	-2.3846	-66.9382	3.6652	-1.2178
4	94	-50.007	0.2952	-0.9578	0.4944	-1.0516	-0.4012	0.976	-2.9156	-0.0928	1.9726	-2.4168	0.4952	1.191	-0.8154	-0.2366	2.675	0.377	0.1122	4.4266	4.1566	3.4174	0.3274	-50.007	2.4612	-0.458	2.5074	-2.3826	-66.1382	2.9092	-1.7158
4	95	-50.017	0.4512	-1.2018	0.9564	-1.3436	-0.9472	0.76	-3.3256	0.0012	1.1666	-2.0068	0.6332	1.169	-0.4014	-0.3346	3.411	1.183	0.1962	4.7106	5.1706	5.2414	0.1074	-50.017	2.8612	-0.632	2.6574	-1.5546	-66.0362	2.6572	-1.9598
4	96	-49.959	0.2112	-0.5458	0.2664	-1.2876	0.2108	0.7	-3.5136	0.0732	1.6686	-2.2168	0.5992	0.933	-1.5894	-0.3486	2.567	1.057	0.0482	8.4886	3.7566	6.9614	0.3314	-49.959	2.9772	-0.804	2.4854	-2.4946	-65.8162	2.4852	-1.7378
4	97	-50.087	0.1252	0.1762	0.6084	-0.6976	0.6268	1.734	-3.1856	0.0232	1.3346	-2.5728	0.4332	1.141	-1.5614	-0.5206	3.329	1.089	0.4222	6.8426	4.9046	6.6154	0.2714	-50.087	3.4412	-0.646	2.4594	-2.0206	-66.5342	2.6792	-1.6718
4	98	-49.019	0.0532	0.1962	1.5484	-0.8016	-0.1412	1.326	-2.7556	0.0072	1.0566	-2.6268	0.3892	2.797	-1.5914	-2.6546	3.349	1.129	1.1762	6.8746	4.8486	2.9354	0.9154	-49.019	2.9392	-0.95	3.0394	-3.1146	-66.5022	3.9012	-2.4238
4	99	-49.509	0.7192	-0.0298	0.8424	-0.5056	0.9428	1.11	-3.3876	-0.1768	1.2266	-2.4768	0.4072	0.707	-0.8714	-3.3546	1.989	1.223	0.0062	5.8446	3.3506	3.3634	0.2154	-49.509	2.3952	-0.732	3.0014	-4.4626	-66.0862	2.7452	-1.2418
4	100	-49.815	0.4712	1.4562	0.7544	-0.3556	-0.0692	1.198	-2.7576	0.0072	1.5566	-2.8048	0.5692	1.211	-1.0094	-3.3626	1.477	0.911	0.4542	6.4326	3.0726	3.0894	0.2254	-49.815	3.0512	-1.234	3.0914	-4.1166	-65.5882	2.7092	-1.7698
4	101	-49.749	0.1972	0.3062	0.4084	-0.9956	-0.8552	1.184	-3.0216	0.2432	1.3166	-2.5848	0.5052	0.763	-1.2354	-2.8066	1.637	1.427	1.3062	0.9586	2.5106	2.7234	-0.0786	-49.749	3.3452	-0.926	2.3114	-2.4526	-66.6762	2.8652	-2.5418
4	102	-49.699	0.2452	0.7282	1.2944	-1.0336	0.7288	1.084	-3.6276	0.4132	1.2526	-2.6968	0.4432	1.075	-0.5694	-1.6686	1.585	1.335	-0.3158	0.1146	2.6906	3.2114	0.4234	-49.699	2.6952	-1.204	2.6074	-2.3286	-66.6462	2.6332	-2.1618
4	103	-49.121	0.6332	0.1242	0.7164	-0.4576	0.0468	1.724	-3.1896	0.3912	1.1506	-2.5728	0.4052	0.743	-0.5334	-0.9646	2.703	1.157	-0.3618	2.6746	3.5226	3.2614	0.1534	-49.121	2.4072	-0.664	2.2774	-3.8446	-66.1762	2.7472	-1.9218
4	104	-48.771	0.0952	-0.0818	1.5004	-1.1876	-0.2032	1.138	-3.5136	0.4632	1.0726	-2.1008	0.3572	1.901	1.3306	0.1714	2.547	0.637	0.8002	6.1766	3.3806	4.2974	0.0754	-48.771	2.7752	-0.692	2.6774	-4.9426	-65.6802	2.9412	-2.0158
4	105	-48.099	0.4072	-0.3238	0.6364	-0.7576	-0.4432	1.55	-2.4876	0.1352	1.4006	-1.4748	0.4652	1.689	1.1046	1.0834	2.151	1.005	1.7442	8.0486	2.9506	3.5554	0.5034	-48.099	3.2852	-1.164	2.2554	-5.7666	-67.3922	1.9512	-1.9158
4	106	-49.181	-0.1908	0.2022	0.5584	-0.8116	-0.7652	1.072	-2.3416	0.3712	1.7506	-2.1308	0.4332	0.829	-0.5894	1.0574	2.571	0.981	0.3882	4.0426	3.3446	3.0734	0.3354	-49.181	2.9712	-0.872	2.6574	-2.3986	-66.9242	2.3452	-1.7878
4	107	-48.865	0.2652	-0.0438	0.8784	-0.8436	-1.0872	0.994	-3.1936	0.3812	1.4126	-1.6288	4.9812	0.529	-0.2274	0.8294	1.819	0.877	0.8562	1.5146	3.8906	3.3334	0.1214	-48.865	1.8232	-1.026	2.3094	-2.0486	-66.8702	2.5952	-2.1618
4	108	-47.505	0.2372	-0.0098	1.4784	-0.7516	0.2408	1.312	-3.3056	0.5032	1.1326	-2.2768	0.8272	0.999	-0.8754	-0.8966	1.459	1.039	0.3742	1.2486	3.5446	3.8194	0.4494	-47.505	2.9032	-0.83	1.5234	-2.3986	-66.9442	1.8452	-2.0318
4	109	-49.597	0.8752	-0.2518	0.0564	-0.8816	-0.6312	0.89	-3.0816	0.3032	1.5646	-1.9988	0.6472	1.593	-0.7734	-1.3226	0.365	2.485	1.9702	-3.2014	3.3146	3.9974	-0.2086	-49.597	3.2492	-1.348	1.9574	-2.8466	-66.5642	1.9712	-2.4718
4	110	-48.337	0.8672	-0.1358	0.2404	-1.0816	-0.5452	1.458	-3.2776	0.1492	1.1126	-2.4288	0.7872	1.025	0.8546	-0.0466	1.977	1.747	0.2662	-0.5914	3.5846	6.9494	-0.1046	-48.337	2.3612	-0.882	1.7034	-2.2946	-67.1682	1.4232	-1.7938
4	111	-48.739	0.4532	0.6462	0.9604	-1.3096	0.4088	0.696	-2.4816	0.2692	1.3426	-2.7308	0.9192	1.249	-0.6934	0.1494	1.705	1.179	0.0742	-2.7274	4.4506	3.3214	0.5114	-48.739	3.3012	0.654	3.1394	-3.0486	-67.3862	1.0332	-1.9418
4	112	-49.763	0.3572	0.0382	1.6104	-0.8716	-0.6352	1.904	-2.6776	0.1252	1.6886	-2.2888	0.8472	1.161	-0.1654	0.4834	2.421	0.941	-0.1458	-1.9334	4.0466	2.9054	0.2394	-49.763	3.4192	-0.286	1.5434	-2.8106	-68.0742	2.2532	-2.4578
4	113	-48.517	0.2932	0.7822	1.3164	-1.3456	-0.6372	1.426	-3.6256	0.3872	1.0606	-2.3708	0.6932	1.035	-1.2974	-1.5886	2.039	0.767	-0.2778	11.1906	3.9546	4.2014	0.2694	-48.517	3.4312	-0.048	0.5354	-2.3026	-67.6642	5.8132	-1.6798
4	114	-48.807	0.6132	0.5662	1.6484	-1.8036	-0.8312	1.498	-3.3316	0.5272	1.0066	-2.0128	4.3552	1.225	-1.2114	0.3574	1.583	1.107	0.2922	-0.9034	3.1606	3.5994	0.3234	-48.807	1.9492	-0.146	1.2974	-1.5326	-67.3802	5.6992	-2.1918
4	115	-49.039	1.1352	0.4902	1.4124	-1.4656	-0.3172	1.158	-2.8956	0.0852	1.2486	-1.9748	0.8912	1.345	-0.8834	0.1694	2.551	1.199	0.3122	1.0586	3.3606	4.3394	1.1254	-49.039	2.9552	1.792	1.6974	-1.3986	-68.3922	4.3852	-1.9078
4	116	-48.837	0.3012	0.8742	0.7744	-0.7376	0.2908	1.482	-3.1856	-0.6048	1.3506	-2.7268	0.7432	0.863	-1.5534	0.7074	3.895	0.475	-0.2778	-3.0594	4.1726	3.9574	-0.0626	-48.837	2.7112	1.512	2.0394	-1.1526	-68.9442	2.6572	-1.7798
4	117	-49.107	0.1892	0.7022	1.1704	-0.9016	-0.4872	1.664	-2.4876	0.5252	1.0806	-2.2348	0.6812	1.593	-1.3794	-0.5866	3.471	1.061	-0.9118	-1.7834	3.6886	3.8574	0.2494	-49.107	3.2052	0.672	1.6454	-1.0326	-66.6362	2.9092	-2.3378
4	118	-48.997	0.3192	0.2922	1.3524	-1.3476	-0.2412	1.796	-1.8676	0.1192	1.4206	-2.1108	0.6192	1.397	-0.2114	-0.1826	4.085	0.923	-0.2518	1.7966	3.8226	3.9814	-0.2646	-48.997	2.4012	1.242	1.2254	0.2694	-66.6202	2.7892	-2.0998
4	119	-48.745	0.2352	0.7642	-0.0016	-1.2976	-1.1632	0.96	-1.9656	-0.0948	1.0626	-2.1608	3.7332	1.099	-0.4634	-0.1846	3.771	0.585	0.7822	31.9946	3.1286	4.1434	0.6614	-48.745	3.4232	-0.086	1.3234	-0.0606	-66.0702	2.5912	-1.9838
4	120	-48.935	-0.0768	0.2262	1.1824	-1.0876	-1.3792	1.316	-1.1096	0.5432	1.7406	-2.1368	0.8072	1.241	-0.9054	1.0974	3.533	0.465	-0.1938	17.7226	2.6226	5.1234	-0.0226	-48.935	3.3392	0.442	1.5734	-0.9686	-69.8702	2.9652	-1.6618
4	121	-49.231	0.3852	0.1362	1.0364	-1.4136	-0.4412	1.516	-0.3656	0.3912	1.6866	-2.5928	0.8032	1.383	-0.9914	0.8534	0.341	0.329	0.7762	19.8626	1.7806	7.7774	0.2714	-49.231	2.8672	0.304	1.5394	-0.7686	-69.5922	2.7472	-2.3978
4	122	-48.621	0.5832	0.8802	0.6204	-1.2716	-0.9712	1.724	-0.9076	0.4392	1.6766	-2.5228	0.7072	0.817	0.8866	1.1374	0.983	0.803	0.6562	17.4506	0.8766	5.4734	-0.0966	-48.621	4.1352	-0.138	0.7714	-1.6546	-69.0442	2.6972	-1.7938
4	123	-48.091	0.1952	1.1482	0.3664	-1.2676	-1.3792	1.77	-0.5256	0.2472	1.6766	-2.1008	0.7152	0.671	0.2346	1.2254	2.283	1.289	0.9022	14.0606	1.6766	4.4034	0.1774	-48.091	3.3992	0.43	1.5214	-1.5226	-68.3142	3.0452	-2.0438
4	124	-45.513	-0.2508	0.2502	0.5364	-1.1296	-0.9172	1.662	-0.6456	0.6472	1.5446	-2.2208	0.6692	0.975	-0.1714	0.8294	3.589	1.187	0.1142	16.0106	0.8446	4.1574	1.2394	-45.513	3.3592	0.218	1.3474	-0.9406	-66.8182	2.7712	-1.8778
4	125	-49.181	0.8632	0.0162	0.9484	-0.8876	-1.7372	1.466	-0.6356	0.3872	1.4326	-2.3088	0.5432	0.993	1.3366	0.1874	2.813	1.349	0.6182	18.5746	0.5986	3.7534	0.6194	-49.181	2.9972	0.592	1.5974	-1.3166	-65.9902	2.5952	-1.8538
4	126	-49.357	0.2552	0.4022	0.8424	-0.9676	-1.5772	0.968	-0.7396	0.7072	1.4746	-2.4968	0.6352	0.353	2.0786	0.1274	2.685	1.153	0.3442	12.9966	2.0346	2.4154	0.4614	-49.357	3.4032	-0.58	1.7334	-1.1746	-66.0642	2.9772	-1.2998
4	127	-49.865	0.4712	-0.3138	1.1084	-1.1136	-1.1772	1.594	-1.7356	0.9672	1.7006	-2.6708	0.5572	0.637	0.4006	0.1054	2.965	1.027	-0.4138	9.3966	1.6226	2.1054	0.5474	-49.865	4.2912	0.358	1.8214	-1.1746	-66.2022	2.8892	-1.8378
4	128	-49.105	0.9512	0.2522	0.7244	-1.2996	-1.5272	1.718	-1.6056	0.3452	1.2206	-1.2948	1.0132	0.697	-0.7894	0.6114	1.399	0.715	-0.7078	9.0766	2.2726	2.5054	1.2594	-49.105	3.4772	-0.652	2.2594	-1.2446	-66.5902	3.3472	-1.6078
4	129	-48.469	0.5172	0.4902	0.4804	-1.3796	-0.2012	1.65	-0.8516	0.5292	1.1166	-1.9308	0.5892	1.263	-0.1074	1.1914	2.589	1.315	-0.4838	8.2086	2.4506	2.5854	0.3234	-48.469	3.8612	-0.792	1.7614	-0.8106	-64.8402	3.1432	-2.2358
4	130	-49.563	0.4992	0.4822	1.0124	-1.4396	-1.0712	1.192	-0.2656	0.4712	1.3626	-1.9768	0.7112	0.703	-0.2074	-0.3646	1.697	1.177	-0.3758	9.2106	2.1606	3.1414	0.4994	-49.563	3.6052	-0.246	2.1414	-1.0746	-65.2982	2.6752	-2.0818
4	131	-49.761	0.1832	0.8122	1.5904	-1.6536	0.1128	1.828	-0.7296	0.3072	1.6846	-2.2388	0.7052	0.665	0.1386	0.3114	0.793	1.143	-0.6718	6.8986	1.9726	3.9034	1.7594	-49.761	2.8992	0.154	1.5654	-0.4106	-66.1162	2.5292	-2.0758
4	132	-49.331	0.7872	0.2962	-0.0816	-1.3896	0.5028	1.274	-1.7476	-1.5648	1.7006	-2.3508	1.5632	0.983	1.1566	0.5634	1.071	1.163	-0.9678	12.4686	1.6526	3.6914	0.7174	-49.331	3.0952	-0.992	2.1174	-0.5466	-66.5962	2.5372	-2.3898
4	133	-49.793	0.4512	0.1282	1.4364	-1.9596	-1.2152	1.332	-1.3376	2.2452	1.6726	-2.8508	1.8472	0.759	1.9586	1.5654	0.687	0.593	-0.9678	11.4546	1.9326	10.2394	0.9374	-49.793	2.8312	-0.678	2.2294	-1.2186	-65.0622	2.7352	-2.7078
4	134	-50.065	0.4812	-0.0098	1.7164	-1.5656	-1.1452	0.688	-1.3016	4.5792	1.5546	-1.9408	0.2712	0.985	0.1606	0.4234	0.075	1.151	-0.1058	9.8946	1.2346	3.1314	0.7034	-50.065	1.6312	-0.582	2.2474	-0.4466	-65.5902	2.6592	-1.3918
4	135	-49.127	0.1292	-0.5918	0.8444	-1.5496	-2.0292	1.24	-1.0216	-0.4228	1.7626	-1.9568	0.8112	0.649	-0.2354	0.2174	-0.389	0.977	0.4142	14.9166	0.0066	3.4074	0.8614	-49.127	3.2692	-0.048	2.0574	-0.5906	537.214	2.8012	-0.6698
4	136	-49.527	1.1772	0.1802	0.7904	-1.4956	-0.9572	1.72	-1.2536	0.7952	1.5726	-2.3428	0.3332	1.173	0.4166	-0.6646	-0.273	1.027	-0.5538	10.8706	0.7466	3.3374	0.6934	-49.527	2.8492	0.244	2.1774	-2.1706	-61.6242	3.3992	-1.1918
4	137	-49.823	0.4532	-0.0098	1.5824	-0.6696	-1.4112	1.598	-2.2456	-0.4288	1.6726	-1.8428	1.7532	0.509	0.1066	0.4314	-0.167	1.083	-1.0618	18.7086	2.3546	4.1834	0.5234	-49.823	3.1832	-0.018	2.0274	-3.3386	-63.1282	3.5692	-2.3638
4	138	-50.171	0.6292	0.0642	1.5004	-1.0756	-2.1052	1.9	-0.9516	-0.2368	1.7126	-1.8328	0.5312	0.883	-0.0834	-0.0846	0.461	1.049	-1.3778	20.0126	2.4406	4.1234	0.3934	-50.171	3.0092	0.05	1.8174	-2.7666	-64.2662	3.4172	-2.7498
4	139	-49.537	0.5792	-0.5318	1.0364	-0.9756	-2.0632	1.566	-1.9916	0.4292	1.2526	-1.9708	0.7992	0.527	-0.3754	0.4614	-0.261	0.885	-1.6998	15.9946	2.1606	3.6534	0.2754	-49.537	3.8892	0.128	2.2474	-4.2206	-64.7422	2.5552	-2.4958
4	140	-48.955	0.5352	0.1242	0.0664	-0.6036	-0.3832	1.222	-2.0676	-0.6288	1.2826	-2.3028	0.6932	0.665	-0.1814	0.1174	-0.103	1.117	-1.1978	11.9406	2.0826	4.0314	0.3114	-48.955	4.1072	0.358	2.0714	-1.0186	-64.4582	3.3352	-0.9158
4	141	-48.949	0.7912	-0.2238	0.8164	-0.7636	-1.1232	1.742	-2.4296	-1.2148	1.0466	-1.7948	14.0572	0.847	0.7846	0.9634	-0.389	0.409	-1.3618	13.9906	1.9886	3.6594	0.1534	-48.949	2.7852	-0.76	2.0374	-0.5406	-65.4182	3.1032	-1.7598
4	142	-49.311	0.4632	-0.3878	1.3364	-1.5696	-0.3472	0.884	-2.2436	-0.6968	1.0426	-2.3148	0.9532	1.591	-0.0614	0.7294	-0.115	1.207	-1.0978	13.7226	2.2966	3.3434	4.1494	-49.311	4.4592	-0.86	2.0154	-0.6086	-64.8762	3.0632	-1.6878
4	143	-49.513	0.9012	0.4722	1.2324	-0.8976	-0.9292	1.474	-2.2736	-0.1848	1.3906	-1.9868	0.5012	1.211	0.3326	1.1154	0.127	1.163	-1.6498	8.9846	2.3766	3.9814	0.6414	-49.513	5.3452	-0.4	1.9614	0.0674	-66.3142	3.0792	-1.5278
4	144	-49.029	0.6352	1.6722	0.9924	-1.0396	-0.6212	0.89	-1.6836	-0.3668	1.3626	-2.0888	0.6752	0.601	0.0926	0.2474	-0.039	0.895	-1.7798	13.5746	2.5286	3.9514	0.4274	-49.029	4.4232	-0.87	2.9154	-0.3066	-66.3122	3.3972	-1.4018
4	145	-48.593	1.1952	-0.1718	0.7484	-1.4136	-1.5472	1.594	-1.9616	-0.5788	1.6166	-2.7028	0.6452	1.045	0.0966	1.3394	0.217	0.533	-2.4838	12.3426	1.9726	3.2334	0.4214	-48.593	4.4952	-0.394	2.0414	0.7914	-69.9922	2.4872	-2.5678
4	146	-48.763	0.9912	0.8722	1.4764	-1.1496	-0.9392	2.014	-1.2296	-1.9328	1.4006	-2.2668	0.8032	1.161	0.4206	1.3894	-0.683	0.823	-1.9278	11.5786	2.0766	3.1874	0.6034	-48.763	5.5332	-0.652	2.7194	0.2414	-69.6922	3.0152	-1.4958
4	147	-49.099	0.6312	0.4102	0.3664	-0.7236	-0.8012	1.406	-2.1776	-2.4928	1.8166	-2.2368	0.5692	0.803	1.7026	0.6934	-0.607	1.485	-2.6698	10.1126	2.8986	3.9274	0.7154	-49.099	3.2312	-0.316	2.5074	0.5734	-69.9762	3.1732	-1.7238
4	148	-48.945	1.0212	-0.2898	0.8144	-1.1596	-0.7072	2.138	-1.9916	-2.6508	1.5486	-1.5468	0.1292	1.211	0.0346	1.5254	-0.321	1.265	-2.3498	8.6746	2.5046	3.4174	1.0074	-48.945	3.2232	-0.116	2.7834	1.7574	-68.7502	2.7012	-1.4098
5	1	-74.2316	0.1814	-0.358	0.586	-0.6056	0.5248	-0.8736	-0.0926	0.935	-0.3302	0.9104	0.7584	1.057	-0.7086	6.254	2.9422	-0.4888	-2.109	1.1202	-1.2058	0.0822	-0.9604	-74.2316	-0.2292	-6.4648	11.3066	2.2944	0.5168	-0.5224	1.3162
5	2	-43.6796	-0.6566	-0.212	0.258	0.3824	0.4028	-1.3756	0.3894	1.617	0.0178	-0.5396	-0.0476	0.257	-0.9346	-3.632	0.6202	-0.9688	-2.705	1.7962	-3.6738	5.0842	-1.0904	-43.6796	0.0988	-11.4528	8.8966	-3.0956	0.6688	0.4036	1.2462
5	3	-69.3256	-0.9546	-0.092	-0.172	-1.2976	0.1288	-1.3096	0.8214	0.789	-0.3642	0.0124	0.0124	0.145	0.3674	-3.934	-0.5378	0.3192	-3.015	0.4042	-4.1138	-1.4698	0.1256	-69.3256	-0.8992	-12.8368	8.0826	-2.0456	2.2588	-0.3284	-0.1998
5	4	-73.0176	-0.2746	0.856	-0.028	-1.4616	-0.5832	-2.4056	-1.7326	2.121	-0.5282	-1.2536	-0.2016	2.099	2.2214	-3.926	-0.5038	-0.7308	-2.977	-1.6258	-4.6058	-1.7838	-0.8144	-73.0176	-1.7672	51.3172	6.0806	-1.6276	9.5428	0.3616	-0.2918
5	5	-70.3396	0.7074	1631.95	-0.386	-1.4736	-0.4052	-2.7696	-3.2766	1.285	-1.4282	-4.1316	0.6984	0.577	1.2514	-3.43	-1.3938	-0.2968	-6.197	-2.3578	-4.4218	-1.1558	-1.0564	-70.3396	4.7028	76.3532	5.3946	-1.5656	1.3548	-1.0004	0.3582
5	6	-71.9876	-0.4226	3466.18	-0.564	-1.4296	-0.0372	-3.5696	-2.0686	1.139	-0.1122	7.6224	1.1084	1.509	0.6294	-3.66	-0.6678	0.0712	-5.625	-1.7658	-3.0558	-0.8538	-0.9524	-71.9876	193.647	31.8732	6.5406	-1.8696	2.6428	-0.4324	-0.0118
5	7	-61.3836	1.0174	2556.91	0.218	-1.8396	-0.1232	-4.2536	-1.1466	1.491	-0.1802	4.7224	-0.0116	0.469	1.5014	-3.518	-0.9638	-0.4448	-5.005	-1.4258	-4.1038	-1.5658	0.0176	-61.3836	17.5748	30.4432	5.4146	-1.7176	2.1028	0.4396	0.0582
5	8	-67.7996	-0.6286	1215.98	-0.092	-1.8456	1.2128	-4.3316	-1.8746	2.759	-0.4102	1.9544	-0.1816	0.677	1.0354	-3.21	1.3762	-0.7408	-2.853	3.2002	-4.4258	-1.2778	-0.9164	-67.7996	14.3688	11.7892	5.7646	-1.5896	2.9788	0.4876	0.1002
5	9	-32.0396	-1.3326	15.74	-0.434	-2.4476	-0.8912	-4.2056	-2.1286	1.679	-0.4902	2.0384	-0.2976	0.193	0.3254	-3.644	-0.7038	-0.8348	-3.941	-1.2518	-3.8118	2.4022	-1.1184	-32.0396	-3.1132	15.0312	4.4106	-1.5296	3.6808	0.8636	0.7442
5	10	-40.5656	-0.2206	-0.452	-0.474	-1.8716	-1.0652	-3.6796	-3.0646	2.703	-0.2782	1.1664	0.1084	1.657	0.8134	-4.648	-0.7858	-0.3368	-4.565	-1.5078	-4.1498	-1.0938	-0.1884	-40.5656	-3.3092	4.3952	3.2646	-1.7296	1.9968	0.6056	0.2922
5	11	-56.7296	-0.9726	-0.198	-0.04	-1.7316	-0.1712	-3.5696	-4.2746	1.317	0.1118	-0.7876	0.3084	1.883	-0.2706	-4.512	-1.0878	0.0472	-4.137	-0.3638	-3.7558	-0.7138	0.3916	-56.7296	-2.2312	-15.4028	5.3806	-1.5076	1.4888	0.8396	0.3402
5	12	-30.8496	-1.2166	-0.332	0.106	-2.4996	-1.1852	-2.4536	-4.4406	2.515	0.2538	0.3124	0.7404	0.427	0.0514	-3.744	-0.2738	0.3212	-4.811	1.1862	-4.3178	-0.9098	-0.5944	-30.8496	160.817	-26.9988	7.3046	-1.5996	1.3448	0.7796	-0.3418
5	13	-64.0376	-1.0786	-0.402	-0.674	-1.8956	-1.3952	-2.1496	-3.4746	2.607	0.6318	-0.2136	0.0124	0.535	0.4214	-4.458	0.0022	-0.1508	-4.179	1.0242	-3.3638	-0.3638	-0.4384	-64.0376	26.2788	-24.7188	6.5686	-1.6016	2.2888	0.6476	0.6022
5	14	-75.4556	-2.1806	0.984	-0.174	-1.9936	-0.3692	-2.6036	-4.4266	2.439	0.5978	-0.0416	-0.0756	0.483	-0.5066	-4.18	-0.4858	-0.5288	-4.897	0.6442	-3.2918	-0.8578	-1.1024	-75.4556	8.5228	-23.8028	6.6306	-2.0296	4.0908	0.7676	-0.3098
5	15	-70.0076	-1.5306	0.166	0.09	-2.5516	-0.5012	-2.1896	-4.4726	3.211	-0.0542	-0.5816	-0.1116	0.563	0.0874	-4.488	-0.3638	0.0472	-6.165	4.9542	-4.0478	-1.2698	-0.9124	-70.0076	25.5668	-26.5588	6.5566	-2.4896	2.0828	-0.1444	0.7702
5	16	-74.1896	-1.9326	0.668	-0.008	-2.4536	-1.7052	-2.1116	-4.3126	2.143	0.7618	-1.7296	-0.1696	0.229	0.0654	-4.758	-0.3398	-1.0708	-4.889	1.7842	-3.8678	-1.0238	-0.8964	-74.1896	6.5808	-22.4748	7.2006	-1.6236	1.2128	1.3216	-0.7358
5	17	-66.6876	-0.7926	0.544	-0.894	-2.5716	-1.5452	-2.1336	-3.8686	2.547	0.3418	-2.6456	-0.1256	0.343	-0.2466	-4.718	-0.8938	-0.7328	-5.059	0.2402	-3.8178	-0.5418	-1.0024	-66.6876	404.483	-21.3188	5.7986	-1.8496	3.0528	1.1036	1.6862
5	18	-7.8896	-2.3026	-0.744	0.212	-2.5556	-0.7352	-2.0016	-4.1626	2.079	0.4158	-3.1316	-0.0936	0.829	-0.2126	-4.522	-0.9018	-0.3168	-4.443	0.9982	-3.3338	5.1222	-0.1804	-7.8896	586.931	-19.1268	5.8086	-2.1496	2.6608	0.3756	-0.3858
5	19	-64.4696	-1.2126	-0.18	0.26	-2.5756	0.4168	-2.2436	-4.2506	2.137	0.6038	3.7944	0.0044	0.109	0.5054	-4.128	-0.3418	-0.5608	-5.803	1.4902	-3.6978	0.2242	-1.1244	-64.4696	331.947	-15.0268	5.7266	-1.5956	2.1828	1.0496	-0.2258
5	20	-69.2496	-2.2026	-0.078	0.544	-2.4576	-0.6332	-2.7356	-3.3266	2.421	0.4238	-1.2616	0.0904	-0.253	0.0954	-4.462	-0.9138	-0.1448	-4.897	0.1482	-2.8838	-0.9618	-0.9324	-69.2496	60.1368	-18.3968	6.3266	-1.9296	1.8368	0.8596	0.3062
5	21	-70.1356	-1.4446	-0.362	0.626	-2.0236	-1.0452	-2.7096	-2.2646	3.265	-0.1242	-4.3696	0.4344	-0.353	1.5754	-4.536	-0.6778	-0.1908	-6.039	-0.9698	-3.0358	-1.2538	-1.0864	-70.1356	6.4528	-19.6608	2.0586	-2.4716	2.6708	1.3156	-0.2098
5	22	-62.3956	-1.8726	-1.396	0.812	-2.0856	-1.0872	-3.0436	-2.2946	3.355	-0.2002	-4.4396	0.0104	-0.005	0.4194	-4.102	-1.0278	0.1872	-6.615	-0.1838	-2.6218	-0.6658	-0.8004	-62.3956	20.8988	-3.7988	2.1566	-1.8876	2.6228	1.4736	-0.1338
5	23	-36.6936	-2.0106	-2.206	0.188	-2.2376	-2.1032	-4.6416	-3.5426	2.493	-1.5242	-5.1396	-0.1496	-0.623	-0.2206	-5.966	-0.8398	-0.9908	-7.231	0.1162	-4.1858	-1.0478	-1.1304	-36.6936	0.5568	24.7652	1.9246	-2.2356	1.3368	0.4956	-0.5678
5	24	-41.8976	-1.8186	951.7	-1.234	-2.0616	-2.2372	-5.5836	-4.3146	1.991	-0.8122	-5.2756	-0.1416	-0.439	-0.4466	-6.192	-1.1318	-1.1948	-7.873	-1.6158	-3.4698	-1.3578	-0.9504	-41.8976	107.395	-10.8548	1.1886	-2.5296	1.3168	-1.6144	0.4662
5	25	-46.0036	-1.6346	2393.81	-0.214	-2.1376	-1.3192	-4.8236	-4.5026	1.769	-0.1002	-3.8056	0.0504	-0.413	0.0014	-5.976	-1.2518	-0.6168	-7.683	-1.0438	-2.9518	-1.5918	-0.7884	-46.0036	35.1308	31.1732	4.2446	-2.9216	0.1888	-2.1124	0.0222
5	26	-70.4216	-1.1266	549.302	-2.024	-1.9556	-2.3732	-4.0856	-4.5386	2.699	-0.7522	-4.3736	-0.0376	-0.185	-0.3306	-4.726	-0.4118	-0.8808	-8.033	-1.6338	-2.9458	-0.9538	-0.7904	-70.4216	3.8588	272.785	5.3426	-3.1456	0.6228	-0.9304	-0.1078
5	27	-63.9556	-2.2046	99.342	-1.796	-1.9996	-2.5052	-2.9356	-4.5306	2.605	-1.0322	-4.3416	0.1544	-0.457	-0.7466	-5.24	-1.0018	-0.6388	-7.675	0.4342	-2.6678	-1.0558	-0.7924	-63.9556	658.391	30.4712	4.7926	-3.6076	0.9908	-0.7044	0.0522
5	28	-60.4736	-2.0226	-1.55	-0.934	-1.4976	-1.1812	-3.5796	-2.4206	2.831	0.0378	-3.0656	0.0484	0.727	-0.6766	-4.046	-0.3238	0.4532	-7.269	13.1642	-2.2778	-0.8838	0.5396	-60.4736	138.257	16.5712	5.4466	-2.1256	2.5768	-0.5484	-0.2518
5	29	-68.8576	-1.8786	-0.088	-0.314	-2.3536	-2.0792	-2.8476	-3.3066	2.947	-1.0882	0.2464	-0.0776	0.065	-0.1646	34.598	-0.0938	0.0532	-6.639	2.7382	-2.8558	-0.8378	-1.1524	-68.8576	12.2688	14.8752	6.1226	-2.7316	2.1048	0.7836	0.5722
5	30	-65.5256	-1.7366	0.102	-0.292	-2.6896	-0.7752	-2.7096	-0.0606	2.501	-0.4902	-1.7596	0.2004	-0.353	-0.8206	3.862	-0.4078	0.0112	-7.337	1.5642	-0.8038	-0.1618	-0.8764	-65.5256	1.4288	11.8132	4.7386	-1.3816	1.5088	0.4256	-0.1018
5	31	53.4044	-1.5826	0.456	-0.504	-2.5316	-0.2292	-3.4616	-0.9366	2.271	0.1578	-2.8036	0.0144	-0.517	-0.4766	-4.606	-0.3858	-0.3208	-6.283	2.1522	11.7082	-0.8438	-1.0544	53.4044	3.4668	29.7692	5.0386	-2.6196	1.8208	-0.3604	-0.5318
5	32	-49.0176	-2.2206	-1.314	0.574	-2.2636	-1.2712	-3.7636	-0.0886	2.199	0.1438	-4.5336	0.0284	0.115	-0.0606	-4.508	-1.2398	0.3212	-5.857	0.8082	7.2642	-1.8118	-1.1844	-49.0176	32.5248	43.0732	4.6306	-3.4496	3.4548	-0.5884	-0.3918
5	33	-41.3916	-1.9866	-3.248	-0.47	-2.4996	-2.1692	-5.3136	0.5654	1.497	-1.0882	-5.5416	-0.0536	-0.507	-0.1166	-6.646	-0.2498	-0.9088	-7.531	8.6522	14.1942	-1.2498	-1.2084	-41.3916	48.4228	368.129	4.6586	-3.0616	2.2768	-0.3744	-0.3998
5	34	124.742	-1.6726	689.956	0.144	-1.8036	-1.3352	-5.4436	-4.3406	1.825	-1.7302	-6.9216	-0.1156	-0.849	-0.8206	-6.958	-0.9418	-0.4948	-8.313	7.2942	8.8982	-1.2018	-1.5324	124.742	6.7808	196.753	3.3426	-2.1416	1.0208	-0.4504	-0.7738
5	35	11.5824	-2.0646	-4.12	-0.19	-1.9836	-2.1992	-4.4716	-4.1266	1.871	-0.7702	-7.6976	0.1044	-0.113	0.1954	-7.314	-1.0318	0.5392	-8.171	-0.3558	7.2782	-0.9138	-1.1764	11.5824	3.1528	475.659	4.8986	-3.3796	0.1628	-0.8804	-0.1598
5	36	-36.0336	-2.3466	67.03	-0.648	-2.5456	-2.4292	-4.9196	-3.9066	1.713	-0.2582	-7.9876	5.0504	-0.531	-0.4566	-6.93	-1.1798	0.2132	-7.697	2.0122	8.2182	-1.8518	-0.9764	-36.0336	33.9368	259.709	4.0486	-4.0356	2.5708	0.1956	0.7482
5	37	-83.4136	-1.7226	12	-0.428	-0.9996	-2.3952	-4.5456	-3.7266	3.417	0.1258	-6.3496	2.6204	0.089	-0.2726	-5.978	-1.1298	0.0652	-8.149	4.4702	3.2742	-1.7418	0.1876	-83.4136	0.8808	68.5352	4.3706	-4.2016	2.9008	0.4416	0.9482
5	38	-78.6236	-2.0646	-4.32	0.088	-1.9396	-2.4932	-3.4836	-3.4886	3.123	0.0758	-6.9016	0.2984	-0.935	-0.5386	-6.052	-0.7198	0.0192	-7.867	7.3462	2.4622	-1.4078	-1.2484	-78.6236	-1.6452	46.8312	3.4766	-3.7036	3.1648	0.2776	0.6082
5	39	54.9584	-1.6886	-4.902	-0.052	-2.2136	-2.6452	-5.4036	-4.8106	2.145	-0.4742	-7.7536	-0.0736	-0.911	-0.5186	-7.174	-0.9938	-0.6668	-7.853	4.6842	-1.7358	-1.2798	-1.4344	54.9584	-0.3232	38.3532	2.9206	-2.2576	7.3328	-1.9084	-0.5698
5	40	116.828	-1.4606	-5.138	-1.44	-2.1676	-1.7992	-3.6136	-4.3186	3.011	0.6178	-7.4876	0.0944	-0.679	-0.1206	-7.04	-1.3198	-0.8188	-8.103	2.0302	-0.6758	-1.4338	-1.3704	116.828	-1.1712	77.1912	3.9566	-1.3656	1.2088	-2.0304	0.0042
5	41	108.954	-2.0866	-5.22	-1.284	-2.7896	-2.3492	-2.1136	-4.6986	2.311	0.4858	-7.7116	0.0704	-0.657	-0.0766	-6.946	-1.0298	-0.9388	-8.043	0.4662	-0.8498	-1.4738	-1.5284	108.954	-1.6272	137.719	3.5546	-3.1396	0.0928	-2.3464	-0.3878
5	42	18.3364	-2.1046	-4.696	-1.474	-2.2636	-1.5672	-3.4196	-4.2386	2.387	0.1418	-7.6496	1.4724	-0.789	-0.6466	-5.894	-1.0798	-1.5588	-8.041	0.8582	-2.2858	-1.0978	-1.4224	18.3364	-1.2052	112.733	3.8546	-3.3416	1.5548	-1.3104	0.2882
5	43	-50.1216	-2.3446	-3.996	-0.918	-2.0296	-2.5072	-1.8656	-4.4046	3.627	0.3998	-6.8436	0.1124	-0.677	-0.4066	-4.402	-0.4558	-1.0108	-7.741	0.2242	-3.8998	-1.3858	-1.4704	-50.1216	-2.2292	56.9412	3.0426	-3.9576	2.3668	-0.6084	0.4262
5	44	-55.9476	-1.8626	-3.434	0.184	-2.4036	-2.0872	-0.1296	-3.7566	4.205	0.0258	-5.3176	-0.0616	-0.567	-0.2506	-4.66	-0.5118	-0.3588	-7.413	2.5942	-3.3398	-1.4758	-1.3244	-55.9476	-1.4392	57.3412	3.5746	-3.3616	6.0048	0.7856	0.4382
5	45	-54.6856	-1.0726	-2.168	0.578	-3.1236	-2.1132	-2.5016	-0.6826	3.163	0.5418	-6.0936	-0.0716	-0.865	-0.9866	-4.752	-0.4318	-0.1388	-7.597	3.1982	-4.1218	-1.8378	-1.3444	-54.6856	-1.2332	89.2492	3.5646	-3.7676	3.5348	1.4176	0.1682
5	46	-14.8516	-2.5946	-2.592	-0.182	-2.6556	-2.4892	-3.1796	-0.4886	2.703	0.1638	-7.0256	-0.0056	-0.493	-0.0146	-4.222	-1.0218	-1.0188	-6.917	2.1442	-3.6978	-1.1718	-1.0804	-14.8516	-1.3792	97.9612	3.4006	-3.4136	1.8608	0.7216	-0.8498
5	47	-76.7176	-2.5866	-2.928	-0.786	-2.5616	-1.5692	-3.2956	1.1434	1.647	0.3298	-7.5096	0.3704	-0.963	-0.6066	130.322	-1.0158	-1.5508	-7.615	3.9282	-4.1778	-1.6678	-1.2144	-76.7176	30.3368	721.963	2.7186	-2.4836	3.4788	-1.4424	-1.7398
5	48	-85.0576	-2.3646	-4.718	0.746	-2.5396	-2.0372	-3.3936	1.3634	1.657	1.0638	-8.0996	1.7804	-0.993	0.0374	-4.758	-0.9718	-1.1308	-7.735	9.8342	-3.2878	-1.9918	-1.5384	-85.0576	252.715	92.1412	2.3986	-3.2996	3.0868	-1.4004	-1.6898
5	49	-85.0236	-2.4926	-5.198	-0.406	-3.0376	-2.5392	-3.4956	-1.7726	1.125	1.6438	-8.0376	1.5824	-0.513	0.6574	-4.838	-0.9378	-1.4308	-7.781	7.1862	-3.9158	-1.7678	-1.3704	-85.0236	79.3308	63.8012	2.6926	-2.7316	5.6008	-1.6244	-1.5258
5	50	-84.8116	-2.5246	-2.192	-0.696	-3.3116	-2.2252	-0.2216	0.2274	1.687	2.6938	-7.9496	4.1624	-1.009	0.2654	11.326	-1.1058	-1.6888	-7.471	5.6222	-3.0498	-1.8918	-1.5064	-84.8116	-1.8312	54.4612	2.6726	-3.4156	11.6028	-0.7444	-1.4238
5	51	-75.8896	-1.0286	-4.916	-1.554	-2.2716	-2.5792	-3.1216	-0.2726	1.233	2.1938	-7.5276	0.6364	-0.875	0.0294	-6.472	-1.1298	-1.9268	-8.339	1.4722	-2.1138	-0.8878	-1.4904	-75.8896	-2.6872	50.1152	2.3686	-2.3956	4.7368	-1.9504	-0.8178
5	52	-38.3736	-1.8926	-2.786	-1.67	-1.8556	-2.6452	-2.0676	-4.6206	2.031	2.4598	-7.5776	0.4584	-0.029	-0.0166	-7.066	-1.0458	-1.6368	-8.033	-0.7758	0.4742	-1.1598	-1.6264	-38.3736	-2.8052	55.6192	2.6126	-2.8896	2.4388	-1.8484	-1.2238
5	53	-37.2996	-2.3026	-5.016	-2.102	-1.4056	-1.4472	-3.3496	-4.1966	2.635	2.8158	-5.9056	0.0784	-1.261	0.2654	-6.41	-1.1518	-1.5008	-8.391	-0.2058	-0.4258	-1.7818	-1.4444	-37.2996	-2.3032	26.2412	2.3446	-2.4336	2.0628	-2.0264	-0.0138
5	54	-72.4976	-2.4146	-4.83	-1.648	-0.0836	-1.9452	-2.4136	-4.5706	2.669	1.8978	-6.2496	-0.0536	-0.799	0.2694	-6.952	-0.8758	-1.6048	-8.647	-0.2658	-2.7118	-1.3938	-1.3984	-72.4976	20.9388	5.0492	2.2306	-1.7336	1.4248	-2.2184	-0.8598
5	55	-65.0116	-1.8426	-4.596	-1.94	-2.4356	-2.3812	-1.6136	-4.0266	2.533	1.4478	-6.2396	-0.3656	-1.199	0.3194	-6.772	-0.8878	-1.4368	-8.489	-0.2138	-4.1318	-1.1518	-1.3804	-65.0116	18.6208	2.3272	2.1226	-3.3756	-0.2592	-1.4144	-1.9558
5	56	-69.6416	-2.2386	-1.608	-1.378	-2.3216	-2.0992	-2.1976	-4.6186	2.827	1.4358	-6.8296	-0.2376	-0.907	0.6594	-7.094	-1.1438	-1.6548	-8.251	2.9702	-4.4958	-1.5598	-1.2364	-69.6416	-2.3772	-10.6828	2.9866	-2.6776	0.2948	-1.5424	0.1022
5	57	-76.2496	-2.3606	-4.766	-1.776	-2.7456	-2.0772	-2.0556	-4.2966	3.407	1.3438	-6.0336	0.0944	-0.177	-0.0506	-7.258	-0.9578	-1.7828	-8.509	1.7782	-4.0538	-1.5698	-1.4284	-76.2496	-2.1972	58.0632	3.5486	-2.3656	0.5088	-0.5884	-1.3398
5	58	-54.4596	-2.1786	-5.148	-1.722	-2.4576	-2.5232	-2.3616	-4.2966	2.695	0.2978	-6.4236	-0.1456	-1.179	0.5974	-7.524	-0.7638	-1.7348	-8.453	1.7242	-4.3238	-1.9698	-1.6624	-54.4596	-2.4452	54.9532	2.6486	-3.0096	1.4328	-0.4524	-1.1738
5	59	-81.4576	-2.7226	-5.086	-0.656	-2.4496	-2.6472	-1.2716	-3.8126	2.869	1.7978	-6.8616	-0.3876	-1.145	0.0734	-7.34	-0.6538	-1.3508	-7.741	1.4962	-4.1818	-1.7618	-1.4844	-81.4576	-1.8272	3.9092	2.8846	-3.6156	2.2348	-0.6884	-1.2338
5	60	-84.9136	-2.7226	-3.298	-0.632	-2.1936	-2.4752	-2.0236	0.2854	2.351	2.6298	-6.3476	-0.1536	-1.305	-0.5886	-6.566	-1.0818	-1.1568	-8.063	3.9242	-4.3058	-1.5278	-1.1524	-84.9136	-3.0672	-15.9388	1.9786	-1.8936	4.2088	-1.1844	-0.3318
5	61	-84.5736	-2.4326	-4.002	0.226	-1.7096	-2.5812	-1.8616	-0.4226	2.843	1.9978	-6.2756	0.3304	-1.313	-0.6526	-6.208	-0.9418	-0.7308	-7.677	5.8462	-3.5058	-0.9478	2.9056	-84.5736	-1.8792	-23.5388	3.1446	-3.4036	2.3008	-0.7444	-1.4038
5	62	-84.6376	-1.4186	-4.314	-0.432	-1.7516	-2.6952	-2.3636	-3.0766	0.917	2.3678	-6.7856	0.0264	-0.937	-0.8346	973.418	-1.1458	-0.5128	-7.735	6.1722	-3.4718	2.6822	-1.0584	-84.6376	-2.1152	-24.1848	3.1326	-3.4016	3.2588	-0.0984	-1.9678
5	63	-82.4716	-2.6626	-3.76	0.062	-2.7296	-2.6812	-1.2056	-0.9246	2.137	1.9358	-6.0816	-0.1356	-1.135	-0.9486	24.478	-0.9458	-0.5688	-8.049	2.4222	-2.9398	-0.7458	-1.0044	-82.4716	-1.2732	-22.7088	2.9806	-4.0276	4.5628	0.9076	-1.5598
5	64	-84.5536	-2.5226	-2.284	-0.15	-3.0556	-0.8492	-1.2856	-2.8786	3.325	2.3878	-5.9936	-0.0276	-1.075	-0.6026	18.58	-1.2918	-1.1268	-7.601	1.2762	-2.9218	-0.4318	-1.2244	-84.5536	-2.0892	-24.4828	2.5986	-3.3676	7.3668	1.7816	-0.9318
5	65	-84.7836	-2.5986	-4.354	-0.064	-2.7936	-2.1052	-1.3036	-3.6986	2.307	1.4378	-7.0116	-0.0896	-1.383	-0.6226	482.354	-1.4098	-0.6788	-8.035	-0.2298	-1.5638	-1.1538	-1.1744	-84.7836	-2.4472	-25.4928	1.7046	-2.5876	2.8488	0.2536	-1.5318
5	66	-82.1436	-1.9386	-5.4	-0.126	-3.2876	-2.6772	-4.5436	-4.0686	2.167	-0.7442	-7.3956	0.0284	-1.221	-0.4426	-6.804	-1.2418	-1.6068	-8.211	-1.7918	1.5602	-1.8258	-1.3624	-82.1436	1.6928	-25.0748	1.4686	-2.2296	0.7208	-1.3664	-1.5178
5	67	-83.8176	-2.1346	-5.498	-0.76	-3.5056	-2.0812	-2.8596	-4.6346	2.771	-0.1442	-7.1416	-0.1076	-0.207	-0.9106	-6.602	-0.7438	0.9612	-8.269	-0.5518	0.8082	-1.8158	-1.1904	-83.8176	-0.8412	-23.3408	2.2766	-2.9516	2.9808	-1.1984	-1.8938
5	68	-84.2276	-0.9386	-5.538	-0.31	-3.3836	-2.2912	-1.8496	-4.4106	2.341	0.9278	-6.5596	-0.1376	0.689	-0.2906	-6.28	-1.1638	-1.6628	-8.213	1.9042	1.6962	-1.6378	-1.2184	-84.2276	2.7568	-21.9908	2.7066	-3.4036	2.6268	-0.2564	-1.4338
5	69	-79.8276	-2.6426	-5.038	-0.538	-3.5576	-3.1112	0.2244	-4.1506	2.431	0.9238	-6.2656	0.2344	-0.995	0.0714	-6.474	-1.3598	-1.4828	-7.809	2.6182	-1.9118	-2.0138	-0.7544	-79.8276	9.5228	-22.3148	2.8986	-3.8156	1.8308	-0.9664	-1.2598
5	70	-79.7696	-2.6806	-4.852	-0.834	-3.0356	-3.0532	1.6484	-4.7166	2.261	1.2258	-6.5316	0.0724	-1.125	-0.8406	-6.842	-1.3058	-1.5528	-7.861	0.8462	-2.7378	-1.7418	-1.3024	-79.7696	9.1588	-25.1648	1.7666	-3.9776	1.8968	-0.8864	-1.4958
5	71	-80.5476	-2.7146	-5.27	-0.524	-2.8756	-2.5652	-0.2656	-4.5446	2.841	1.5638	-6.9576	0.3964	-1.135	-0.3706	-6.934	-0.9418	-1.6628	-7.933	2.2082	-1.1478	-1.4298	-1.2004	-80.5476	17.0088	-24.4788	1.6706	-1.0816	1.1268	-1.1344	-1.2698
5	72	-59.9736	-1.6326	-5.5	-0.408	-2.9616	-2.9312	-4.8316	-4.1226	2.073	1.1298	-7.3036	0.0364	-1.351	-0.6766	-7.166	-0.4958	-0.3328	-8.375	-0.2018	3.1782	-1.2058	-1.3104	-59.9736	476.297	-28.1428	2.8986	3.0284	2.7448	-2.4764	-1.6778
5	73	-64.2436	-2.0846	876.674	-0.28	-3.5596	-2.6652	-4.2956	-4.5446	2.121	1.4158	-7.6596	0.0384	-1.127	-0.6066	-7.702	-1.0698	1.3372	-8.149	0.3282	4.8702	-1.4698	-1.3984	-64.2436	144.199	-28.2008	1.9786	0.9404	4.3448	-2.6504	-1.7978
5	74	-72.4016	-2.2406	115.87	-1.432	-3.1496	-2.4792	-3.9076	-4.7006	2.667	1.2198	-7.3836	-0.0276	-1.125	-1.0306	-7.04	-0.7318	-1.0328	-8.377	0.0222	4.4862	-1.3158	-1.2884	-72.4016	-1.4072	-26.0888	3.3806	-1.5976	2.6988	-1.2044	-0.8998
5	75	-83.8356	-2.0966	11.874	-0.362	-1.7316	-2.5912	0.2324	-4.5706	2.859	1.5918	-5.2776	0.6124	-1.431	0.0534	-7.062	-1.1078	0.8012	-8.457	1.5842	2.5422	-1.8358	-0.9404	-83.8356	-2.2552	-24.7748	4.1066	-2.8416	2.0028	-2.1044	-0.2558
5	76	-84.6616	-1.6306	-4.926	-0.084	-2.8496	-2.5432	1.7004	-4.6306	2.913	1.7538	-6.1796	0.8404	-0.993	-0.1506	-6.82	-0.8118	-1.7388	-7.751	3.5142	-0.4838	-0.6878	-1.0144	-84.6616	15.5008	-23.3508	4.2586	-3.6196	9.7388	-1.8084	-1.1798
5	77	-84.9456	-2.1066	-5.04	-0.616	-2.4476	-2.6032	-1.5236	-3.8506	3.637	2.1618	-5.4136	0.1164	-1.243	-0.5426	-6.014	-1.2598	-1.2468	-8.343	2.2702	-1.1798	-1.2998	-1.1364	-84.9456	181.757	-24.8868	3.5946	-2.6836	5.7428	-0.6224	-0.9678
5	78	-85.1116	-2.5906	-4.9	-0.226	-2.4436	-2.4072	-1.3516	-4.1946	3.213	1.5998	-6.2396	-0.0776	-1.203	-0.1046	2.262	-0.9038	-1.3008	-8.163	3.8102	-2.6538	-1.4298	-1.6284	-85.1116	67.0708	-24.6028	3.7446	-3.6016	4.1568	0.2736	-0.6438
5	79	-83.6956	-2.2706	-4.544	-0.058	-2.9976	-2.5352	2.2724	-4.4986	3.619	1.2698	-5.5576	0.0284	-0.977	-0.2446	33.64	-1.3378	-1.1928	-8.389	4.0922	-2.3318	4.5642	-1.4804	-83.6956	106.257	-25.2948	2.6966	-3.4656	1.9368	-0.2964	-0.1358
5	80	-76.3216	-2.5406	-4.758	-0.522	-3.2816	-2.3492	0.4964	-4.2486	2.837	1.8018	-5.3916	-0.0156	-1.247	-0.0846	-5.516	-1.1658	0.1052	-8.153	3.7902	-3.0198	1.8502	-1.4664	-76.3216	-1.8692	-22.8088	3.0086	-3.4636	3.2228	-0.4984	-0.6858
5	81	-80.3116	-2.7466	-3.938	-0.42	-3.3596	-2.8232	-0.1336	-4.6946	3.197	1.5698	-4.4476	-0.1216	-1.181	-0.8546	-3.276	-1.0158	3.8412	-8.047	4.8142	-3.8298	-0.4258	-1.2964	-80.3116	908.781	-23.7128	3.0746	-3.9456	4.8488	0.2676	-0.9238
5	82	-80.5136	-2.6986	-4.552	0.044	-3.0636	-1.3732	-1.9696	-4.5266	2.957	1.6398	-3.5056	-0.1996	-0.229	1.1134	-6.31	-1.0498	-0.9048	-8.213	2.6722	-3.2798	-0.7878	-1.0284	-80.5136	607.297	-24.5288	2.7446	-3.8576	3.8768	0.8016	-1.4318
5	83	-80.2796	-1.8486	-5.338	0.07	-1.6176	-2.4152	-3.2536	-4.4646	2.349	0.1378	-5.5536	-0.0856	-1.243	-0.1446	-5.96	0.3502	-0.9048	-8.203	2.7662	2.6922	-1.3878	-1.1664	-80.2796	1025.91	-26.6328	3.2226	-3.4976	2.0748	-0.5724	-0.7798
5	84	-68.9276	-1.8706	-4.876	-0.636	-3.2316	-1.7952	-1.5896	-3.8506	3.665	0.6678	-6.2336	0.0504	-1.319	-0.8506	-7.506	0.1422	0.3672	-8.009	2.0622	2.4082	-1.8758	-0.7904	-68.9276	725.647	-24.1728	4.3586	-3.3456	3.9448	-1.5264	-1.9678
5	85	-66.9536	-2.3806	-5.072	-0.33	-3.4556	-2.2592	-4.0156	-4.5526	3.143	1.4358	-7.2036	10.5864	-1.079	0.0214	-6.912	-0.7098	-1.4868	-8.231	2.5702	0.2082	-1.7998	-1.1844	-66.9536	223.849	-24.5128	2.9286	-3.0836	4.4428	-0.6644	-1.5538
5	86	28.6124	-2.2146	-4.854	-0.644	-3.3556	-2.1672	-2.2716	-4.4466	4.331	1.6078	-7.0576	1.5864	-1.397	-0.4186	-6.566	-1.0898	-1.2868	-8.147	2.8262	-2.0238	-1.9678	-1.1364	28.6124	1608.29	-24.4348	1.8946	-3.2616	3.7488	-0.0284	-1.9278
5	87	-35.8936	-2.4926	-4.816	0.59	-3.7416	-2.5392	-1.1736	-4.2466	2.257	1.3678	-6.6196	0.5104	-1.419	0.0574	148.41	-1.1478	-1.2148	-7.775	2.8022	-3.0298	-1.4238	-0.7244	-35.8936	1543.28	-24.1588	2.3886	-3.6716	3.8008	-0.8484	-2.1698
5	88	-15.7456	-2.6486	-5.33	0.12	-3.6896	-1.7912	-0.6936	-4.8686	2.669	1.6958	-6.9856	-0.1056	-1.495	-0.0326	-6.664	-1.1378	-1.0788	-5.073	5.6182	-3.0978	-1.7818	-1.3824	-15.7456	613.437	-23.9368	2.3226	-4.0376	2.6488	-0.6704	-1.2158
5	89	-54.2336	-2.5406	-5.488	-0.592	-2.7916	-2.5592	1.1304	-4.9846	2.513	1.4218	-7.7056	-0.1316	-1.199	-0.6346	-5.764	-0.5978	-1.2708	-7.605	4.4062	-3.3618	-1.3818	-1.2024	-54.2336	416.681	-24.5848	2.3986	-3.3116	2.0768	-0.5184	-1.9458
5	90	-67.8816	-2.0346	-5.374	-0.876	-3.2416	-2.7112	-3.9856	-4.3366	2.555	-0.7502	-8.0596	-0.1096	-1.315	-0.3346	-6.664	1.3122	-1.7628	-8.279	3.7222	-1.5378	-1.0318	-1.4704	-67.8816	333.695	-23.6808	1.6006	-1.9496	0.4908	-1.8224	-1.5918
5	91	-63.4256	-0.9106	-5.652	-1.164	-2.5616	-1.9432	-3.0056	-4.4026	2.361	-0.4982	-7.8996	-0.0736	-0.607	-0.6886	-5.674	-0.8058	-1.9068	-8.471	0.9962	-1.2458	-1.6078	-1.2204	-63.4256	843.837	118.125	3.1466	-2.4636	2.5088	-1.6604	-1.6978
5	92	-40.0216	-2.6266	-5.944	-0.33	-2.6336	-2.0212	-2.7416	-4.3466	2.929	1.1198	-7.9856	-0.1276	-1.013	-0.9106	-5.966	-1.0158	-1.9928	-8.291	2.3382	-1.3118	-1.9178	-1.4684	-40.0216	804.859	-15.9308	3.1206	-3.4456	1.3308	-2.0144	-1.4218
5	93	-56.7996	-1.6586	1067.43	0.06	-2.8236	-2.3292	-1.6036	-3.9246	2.999	5.4378	-7.6096	0.0744	-1.259	-0.4926	-6.308	-1.3198	-1.7408	-8.371	3.1562	-1.1318	-1.6038	4.0716	-56.7996	200.615	-25.4908	5.5906	-3.3256	1.0968	-0.9324	0.4762
5	94	-27.4476	-2.4186	1310.4	0.344	-3.3136	-1.9952	-2.5276	-4.5146	2.735	2.9638	-7.6036	0.3804	-0.443	-0.6646	-5.274	-0.6518	-1.6448	7.149	2.5442	-3.0998	-1.6858	-1.4124	-27.4476	-2.5252	-24.2208	2.5206	-2.9856	3.1468	-0.7884	-1.6358
5	95	-35.1536	-1.8286	170.154	-0.374	-3.0296	-2.0232	-2.3656	-4.4926	3.029	2.0978	-7.3536	0.1344	0.143	-0.1906	-4.742	-0.9098	-1.3228	-5.987	3.1882	-3.0938	-1.6518	-1.3044	-35.1536	0.9508	-28.6608	3.3686	-3.3236	2.3608	-0.4924	-1.0418
5	96	-44.6476	-2.2706	120.926	0.894	-1.3836	-2.7752	-2.4216	-4.6486	3.167	1.9538	-7.5876	-0.1556	-0.749	-0.6226	-5.002	-0.8038	-1.2888	-6.801	2.5942	-3.7258	0.0302	-1.4184	-44.6476	-2.5712	-26.5448	2.7866	-2.8616	1.6628	0.6796	-0.1938
5	97	-39.8516	-2.3246	14.208	0.066	-1.8476	-2.6212	-0.8216	-4.9766	3.475	1.8678	-7.5956	-0.0836	-0.803	-0.5426	-5.182	-0.9078	-1.2568	-7.729	4.7642	-3.6378	-0.6038	-1.1604	-39.8516	-0.2492	-25.1968	2.8146	-3.8156	2.4068	0.1096	-1.9278
5	98	-40.0176	-2.6226	-4.352	-0.228	-3.2096	-2.5652	-1.8816	-4.6206	3.093	1.6518	-6.7176	-0.0296	-1.033	-0.1826	-5.9	-1.0298	-0.9408	-8.149	3.4742	-3.3818	-1.1158	-1.5104	-40.0176	-1.7592	-25.3508	2.3206	-3.0296	2.5628	0.1876	-1.9958
5	99	-15.4296	-1.0006	13.056	-0.9	-3.5276	-2.8012	-4.9776	-4.2266	2.357	0.3358	-4.0716	3.4624	-0.953	0.4154	-6.77	-0.8098	-1.9508	-8.197	5.3682	-1.6518	-1.3418	-1.2664	-15.4296	0.7688	-27.0708	3.2986	-1.8996	1.4068	-1.3224	-1.2458
5	100	-76.0836	-2.3746	0.684	-0.598	-3.6456	-2.7572	-4.8536	-4.8186	2.915	-0.0482	-1.9696	1.3344	-0.065	-0.4166	-7.526	-1.0518	-1.7008	-8.247	6.3282	-1.3698	-1.1898	-0.6944	-76.0836	-0.3292	-26.8968	3.6606	0.0404	1.8988	-1.1704	-1.8198
5	101	-48.0096	-2.2286	-5.47	-1.498	-3.6576	-2.7372	-3.5776	-4.2106	2.627	-1.3642	-5.1196	0.7824	-0.817	-0.2326	-7.196	-1.2978	-1.8308	-7.047	4.8662	-1.7258	-1.4698	-1.5664	-48.0096	-1.7932	-28.1008	4.2826	-1.4856	3.3528	-1.5384	-0.9958
5	102	50.6084	-2.0746	-5.674	-1.132	-3.8116	-2.7432	-2.6876	-4.7106	2.683	-0.6582	-6.0316	0.6644	0.035	-0.7386	-6.792	-0.8938	-1.9728	-7.749	-0.0618	-2.0438	-1.7038	-1.4704	50.6084	-1.8292	-27.9168	4.1226	-2.2936	1.2328	-1.5564	-1.5058
5	103	17.9904	-2.2226	-5.608	-1.17	-3.6296	-1.9392	-0.3296	-4.5646	2.821	-0.0982	-6.7116	2.4904	-1.067	-0.5026	-6.806	-1.0698	-2.2468	-7.991	-0.3998	-1.7178	-1.1478	-1.6164	17.9904	-2.2912	-28.0448	2.8646	-2.6716	1.0408	-1.6824	-1.6218
5	104	-23.4116	-1.9466	-5.734	-1.982	-3.7676	-2.8892	-1.8356	-4.4366	2.897	0.9638	-6.0656	1.5764	-0.351	-0.5006	-6.818	-1.2098	-2.2488	-7.905	0.5362	-2.0538	-1.2798	-1.0884	-23.4116	1.8188	-26.5268	3.6826	-1.1816	-3.5052	-1.7004	-0.5238
5	105	-1.2656	-2.7326	-5.742	-0.398	-3.5336	-3.0012	-0.3576	-4.0986	2.063	1.6198	-6.2356	0.3164	-1.149	-0.3366	-6.56	-1.0898	-1.8688	-8.079	1.6242	-2.5298	-1.2178	-1.3344	-1.2656	-2.2712	-27.3748	3.9966	-1.2236	-4.1832	-0.3044	-1.2778
5	106	-62.7776	-2.1866	-4.86	-0.916	-3.3996	-2.0812	-1.2636	-4.0386	1.935	1.7258	-6.4016	0.2564	-1.457	-0.3326	-6.632	-1.1958	-1.8888	-7.899	2.9822	-2.3178	-0.6918	-1.6124	-62.7776	-2.6852	-27.2068	3.2946	-0.8436	-4.3732	0.2856	-1.9938
5	107	-62.8496	-2.3566	-4.196	-0.796	-3.4756	-2.5652	-1.0776	-4.4466	3.121	1.4298	-7.1736	0.2884	-1.383	-0.3366	-6.546	-1.1738	-1.5428	-7.947	2.5642	-2.7498	-0.7698	-1.5184	-62.8496	-0.5132	-27.1208	2.6606	-2.3876	-1.7772	-0.0304	-1.1998
5	108	-67.6016	-2.3186	-3.158	-0.702	-3.6356	-2.7452	-0.6756	-0.4726	4.095	1.8138	-7.1436	-0.0876	-1.279	-1.0166	-5.832	-0.8438	-1.7488	4.361	4.1822	-2.7558	-0.8618	-1.2824	-67.6016	-2.2412	-23.9228	4.5146	-3.1056	1.2448	-0.5484	-1.8338
5	109	-63.3376	-2.4506	-3.31	-0.648	-4.1096	-2.3512	-0.2916	-2.7126	3.491	1.9238	-7.1036	0.4224	-1.053	-0.4586	-5.556	-0.8838	-1.9248	19.769	5.4042	-2.6838	-1.0078	-1.5944	-63.3376	2.3408	-25.9468	3.9106	-3.1236	1.7788	-0.4584	-2.0218
5	110	-68.8936	-2.4266	-2.886	-0.398	-4.0536	-1.1172	-1.0296	-4.0366	3.311	1.6278	-7.1776	0.6184	-1.287	-0.4666	-4.832	-1.0198	-1.6888	19.893	1.1922	-3.1238	-0.8698	-1.1904	-68.8936	-2.1152	-25.2788	4.6586	-2.9996	1.7008	0.0536	-1.7278
5	111	-77.1976	-2.2666	-2.75	-0.512	-2.3036	-2.4592	-0.7316	0.8454	3.065	2.1458	-7.6456	2.0364	-1.071	-0.6706	-4.86	-1.2198	-1.7488	15.693	2.6602	-2.8638	-1.1138	-1.5284	-77.1976	-0.4332	-26.4948	3.2786	-2.8416	2.6188	-0.2944	-1.1118
5	112	-35.2096	-0.7946	-3.74	-0.724	-3.5756	-2.6412	-1.0456	-0.3906	2.623	1.9818	-7.7176	11.7344	-1.211	-0.2226	-5.488	-0.9758	-1.7948	-6.881	8.8422	-2.8438	-0.9378	-1.6024	-35.2096	-2.2912	-26.0528	17.4386	-2.7776	3.4888	-0.6564	-1.9638
5	113	-57.1056	-1.4586	-5.916	-2.078	-4.2896	-2.6612	-4.0536	-3.6906	3.397	0.4058	-7.3856	1.1044	-1.673	0.1294	-6.554	0.2762	-2.3668	-3.101	0.6862	0.6542	-1.6198	-1.5224	-57.1056	0.4628	-27.5128	18.0486	-0.5336	0.9748	-1.1424	-1.7238
5	114	277.168	-1.2306	3.448	-1.564	-4.2936	-2.7912	-4.7536	-3.8146	2.915	0.8658	-7.2276	0.6124	-1.635	0.2194	-6.99	-0.8258	-2.0888	-4.905	-1.6258	0.4142	-2.0298	-1.4284	277.168	-0.3332	-27.9868	5.5966	-0.0436	0.0068	-2.2104	-1.5638
5	115	47.0244	-0.8706	-6.29	-1.706	-3.7936	-2.4352	-3.9196	-4.4986	-0.499	-1.2982	-7.5876	0.8804	-1.477	0.0334	-7.478	-1.3078	-2.1188	-3.465	-2.3338	0.3482	-1.9398	-1.4764	47.0244	-0.3232	-28.5048	4.5446	6.0464	0.3728	-2.6984	-1.2598
5	116	58.6524	-1.9066	-3.678	-1.658	-3.7396	-2.9652	-4.0396	-4.4126	-1.591	-2.7342	-7.5176	0.6444	-1.427	0.5694	-7.714	-1.1898	-1.5808	-5.693	-0.5138	0.5642	-1.6698	-1.5364	58.6524	-0.8292	-26.3388	4.6266	0.3484	-1.2212	-2.0304	-1.5438
5	117	79.7664	-2.2346	-5.57	-1.178	-2.3536	-2.3812	-3.0036	-2.3586	16.665	-1.3042	-7.4276	0.6004	-1.379	0.0534	-7.232	-1.2978	-1.4108	-3.621	-0.5398	0.9922	-1.6438	-1.4504	79.7664	-1.8412	-24.7808	5.2586	-2.0096	-2.8232	-1.9604	-1.9638
5	118	-6.0456	-2.5166	-5.498	-1.058	1.8964	-2.6232	-0.3836	0.3274	3.659	1.7238	-5.0676	0.2404	-0.931	0.2894	-6.58	-0.5898	-1.6868	-7.965	-0.6398	0.6422	-1.6078	-1.5264	-6.0456	-1.5792	-26.2928	4.6766	-2.8056	1.9728	-0.7904	-1.5978
5	119	214.96	-2.1106	-5.24	-0.794	-3.2416	-2.4312	1.6184	6.8794	2.737	2.2758	-4.3016	0.7344	-0.573	-0.6086	-7.206	-1.0318	-1.1668	6.803	-0.3438	-0.8838	-1.5698	-1.6204	214.96	-2.8912	-25.7788	5.0046	-1.6216	0.8728	-0.3184	-1.9478
5	120	547.124	-2.4686	-5.1	0.012	-3.5196	-2.8672	0.5044	0.8974	3.067	1.5298	4.3284	8.9864	-1.505	-0.3326	-6.538	-0.9978	-1.4708	3.485	-0.1258	-0.5358	-1.1258	4.4536	547.124	-1.6432	-25.1928	3.0606	-2.4876	-0.5612	0.1716	-1.4498
5	121	260.232	-2.0486	-5.59	-0.278	-3.9216	-2.6832	-0.0536	1.6334	3.081	1.7338	5.6644	2.2764	-1.531	-0.5446	-5.274	-1.2598	-1.6328	11.733	0.4862	-0.6038	-0.7598	-1.2984	260.232	-1.6892	-25.2388	3.1206	-3.2876	1.1288	-0.0424	-1.9358
5	122	-5.5816	-0.9186	-5.972	0.26	-4.0616	-2.9032	-3.0476	1.5654	2.769	1.5798	-3.1496	0.2864	-0.935	-0.9426	-5.174	-0.8538	-1.9408	-0.583	-1.3798	-0.9178	-1.1038	-1.4364	-5.5816	-2.7372	-25.0128	3.3926	-2.7436	-3.4652	-0.6344	-1.4818
5	123	-47.4656	-0.2746	17.908	-0.278	-4.1716	-1.2372	-3.9976	15.7994	3.803	2.2818	1.8424	0.6084	-1.211	-0.3626	-6.908	-0.9018	-2.1668	4.995	-2.2698	-0.0358	-1.3998	-1.2544	-47.4656	-2.3792	-23.3088	2.9666	-2.9356	-0.3952	-0.2124	-1.4578
5	124	-19.7956	-1.2226	-5.526	0.016	-4.1896	-2.4772	-3.3216	32.2094	3.825	2.1378	-4.9976	0.5204	-1.517	0.1754	-5.802	-1.1878	-1.8648	-7.031	-1.7938	-1.3978	-1.0178	-1.2444	-19.7956	-2.5332	-23.4968	1.3086	-3.2256	3.0408	0.0036	-1.9018
5	125	45.2464	-1.8046	-5.286	-0.532	-3.8216	-2.3172	-0.1696	38.7334	3.823	2.1758	-5.7356	0.7164	-0.801	-0.9706	-5.788	-1.1878	-1.5948	-7.811	0.8902	-2.9118	-0.9018	-0.9584	45.2464	-1.6812	-23.4668	1.8686	-3.5276	4.1408	0.1596	-1.8098
5	126	-31.6736	-2.1046	-5.666	-0.024	-4.0476	-2.6152	-0.1516	114.391	4.179	2.1218	-6.3396	1.2064	-1.519	-0.6246	-5.328	-1.0118	-1.5228	-7.585	2.9262	-2.7298	-1.0078	-1.1644	-31.6736	-1.2432	-23.5528	2.5226	-3.1056	4.5568	-0.0424	-1.8798
5	127	-15.9116	-2.0446	-4.996	-0.114	-4.1076	-2.8072	-1.2396	744.137	4.541	2.3678	-6.0096	1.0364	-1.079	-0.4546	-4.712	-1.2498	-1.3468	-5.269	4.0442	-2.9478	-0.8298	-1.0264	-15.9116	-1.0552	-24.6888	2.7846	-2.9356	4.9108	0.7376	-1.6458
5	128	2.0124	-1.7146	-5.36	-0.644	-4.0216	-2.4172	-5.1196	565.255	3.001	0.9378	-3.3516	2.7144	-1.151	0.0814	-5.94	-1.0378	-1.8928	-7.075	10.0222	-2.2338	1.3382	-0.9924	2.0124	-1.9492	-26.8908	1.8166	-2.7316	3.2028	0.2876	-1.3678
5	129	159.318	-2.4646	-5.758	0.32	-2.9036	-1.6232	-2.9436	82.8034	3.809	1.1998	-5.2216	1.7744	-1.413	-0.7086	-6.328	-1.1878	-2.0868	-8.031	11.6262	-0.6718	-0.4678	-0.4224	159.318	2.2728	-26.0488	2.3106	-2.2976	2.6128	0.4056	-1.4878
5	130	-61.3156	-1.9526	-5.524	-0.376	-3.8896	-2.4952	-3.6316	132.373	3.063	1.6858	-5.3936	0.5284	-1.745	-1.1326	-6.276	-1.1758	-2.1368	-8.209	3.2322	-1.1478	-0.8938	-1.1944	-61.3156	-1.0012	-26.3308	1.8446	-3.0096	2.6728	0.6256	-1.6818
5	131	100.118	-2.6746	-5.292	0.052	-4.1696	-2.4652	-0.8256	233.839	3.395	1.8618	5.2984	0.1904	-1.735	-1.0186	-5.882	-1.3638	-1.6708	-8.131	1.3742	-2.0918	-0.2138	-1.5224	100.118	-2.1652	-25.7128	1.9826	-1.8376	4.0088	1.4876	-1.9218
5	132	289.874	-2.1446	-4.742	-0.098	-4.2956	-2.6132	0.8564	392.855	3.217	1.5118	-5.8576	0.0564	-1.629	-0.6766	-5.804	-1.1138	-2.0148	-8.079	0.6322	-2.1378	-0.9198	-1.3204	289.874	-2.8632	-27.1208	1.8846	-2.3416	4.0648	0.8196	-1.9178
5	133	26.7604	-0.4226	-6.312	-0.578	-4.3556	-3.0992	-1.4536	464.385	2.173	0.3998	0.3624	1.9124	-1.471	-0.6346	-7.534	-1.2858	-2.4548	-8.223	-1.9298	2.2282	-1.3558	-1.5044	26.7604	0.0488	-26.1448	1.5046	-1.8336	2.3588	-1.7644	-1.5218
5	134	-12.5976	-0.9726	722.67	-0.284	-4.2816	-1.7732	-2.5576	910.503	2.327	0.5178	-4.2896	0.5444	-1.825	-0.8246	-7.254	-1.1038	-1.7668	-8.371	-1.8998	-1.0198	-1.4098	-1.6124	-12.5976	-1.8492	-24.7128	1.8966	-0.7016	1.8888	-1.4784	-1.4318
5	135	-13.4276	-2.2886	23.256	-0.272	-4.4416	-2.3032	-1.8016	412.227	2.737	0.7778	-5.8816	0.6404	-1.283	-1.3806	-7.474	-1.0358	-1.1768	-7.897	-0.2518	-2.1718	-1.5978	-1.2444	-13.4276	-1.4432	-26.0848	2.3846	-2.0156	1.5288	-1.6524	-0.9138
5	136	60.7304	-2.5626	123.88	-0.458	-4.7036	-2.7452	-1.1156	300.557	3.983	1.0198	120.272	0.3704	-1.041	-1.1766	-7.454	-0.9178	-1.5368	-8.519	-1.4638	-1.9138	-1.5218	-1.4384	60.7304	-1.1192	-26.0868	1.5746	-1.5356	0.1608	-2.4464	-1.8978
5	137	16.3884	-1.9706	-6.106	-0.158	-2.7776	-2.6412	-1.0296	108.859	2.505	1.8158	52.6744	0.2584	-1.283	-0.4826	-7.396	-0.9338	-1.8348	-8.431	-0.9758	-2.3338	-1.5198	-1.4504	16.3884	-0.2712	-24.6088	1.2246	-2.5636	0.7048	-3.3644	-1.5398
5	138	-7.2696	-2.6266	-5.684	-0.608	-4.0796	-3.0192	-1.9016	93.1154	2.827	1.7038	-5.0016	0.0644	-0.397	-0.7326	-7.524	-1.1038	-2.1728	-8.167	-1.4118	-1.5158	-1.2458	2.0336	-7.2696	2.5608	-26.2448	1.5626	-2.3256	1.4688	-2.3944	-0.9558
5	139	-7.9656	-1.9406	-5.39	0.456	-4.4636	-2.2032	-1.3456	21.5174	3.317	1.4998	-4.1376	-0.1136	-0.867	-1.0286	-6.832	-1.2378	-2.1388	-8.177	-0.9178	-3.3738	-0.8438	6.4036	-7.9656	1.9968	-26.0268	2.3386	-1.6596	1.7848	-1.2684	-1.1938
5	140	-9.7516	-1.8646	-5.976	0.008	-4.3096	-2.8312	-2.0056	111.449	3.187	2.0618	-7.1036	-0.0056	-1.507	-0.3906	-6.41	-1.2978	-2.0828	-8.303	-0.4058	-3.8918	-0.8558	-1.4284	-9.7516	1.1948	-26.1228	1.5646	-2.3016	2.4728	-0.9684	-1.6638
5	141	-22.0276	-2.5066	-6.24	0.372	-4.1476	-2.9352	-1.5796	215.929	3.797	0.8898	-7.7196	0.1604	-1.199	-0.9546	-6.644	-0.9978	-2.1168	-8.251	-0.6118	-4.1658	-0.9078	-1.4144	-22.0276	12.8308	-26.2248	1.7406	-2.2936	2.1208	-1.2404	-1.3518
5	142	-33.7236	-1.1246	-5.922	-0.984	-4.5116	-2.7812	1.7224	179.227	3.563	1.4678	-7.9276	0.2164	-1.155	-0.9666	-7.156	-1.2118	-2.2648	-8.459	-0.1138	-2.9398	-1.0358	-1.6324	-33.7236	0.7328	-25.7568	1.8806	-3.0516	3.6168	-1.5724	-1.5538
5	143	-4.7036	-0.3446	-5.414	-1.12	-3.6556	-2.8972	-2.3116	122.913	3.523	1.3878	-7.8476	0.1344	-1.649	-0.9306	-7.334	-1.1318	-2.2308	-8.341	-0.7158	1.2882	-1.2698	-0.9824	-4.7036	-0.5272	-24.9888	2.0886	-2.5196	3.6888	-2.0764	-1.8418
5	144	-36.4136	-1.9446	-6.366	-1.752	-3.6836	-3.1252	-2.5516	66.1874	2.721	1.7038	-6.4116	0.2504	-0.935	-0.9446	-7.382	-0.8878	-2.3228	-8.367	-0.5018	2.9422	-0.9258	-1.3964	-36.4136	-2.0312	-23.1408	4.0146	-2.5156	0.3408	-2.1304	-1.8758
5	145	-49.2776	-1.6226	-6.386	-1.55	-4.0736	-2.7072	-1.6716	23.0554	3.315	1.8498	29.7644	1.6604	-1.523	-0.7786	-7.354	-1.2458	-2.2368	-8.361	1.3282	2.3242	-0.5158	-1.4344	-49.2776	-1.0892	-26.6828	2.5666	-2.4996	-0.5192	-2.0284	-1.8758
5	146	-43.1716	-2.5226	-5.716	-0.952	-3.9156	-2.5252	-0.5796	20.1914	3.427	2.4398	12.5044	3.1624	-1.545	-1.2626	-6.696	-1.0998	-2.1048	-8.039	0.2642	0.1642	-1.7858	-1.6664	-43.1716	-1.0732	-25.6328	2.6106	-2.7196	0.7208	-1.3504	-1.3118
5	147	-26.3076	-2.3966	-5.748	0.03	-3.9756	-2.8532	-1.6756	10.1954	3.415	2.1318	3.4424	5.5124	-1.389	-0.6706	-6.452	-1.0038	-1.5788	-8.109	-1.0758	-3.4218	-1.3358	-1.6464	-26.3076	-2.2452	-25.3788	2.7166	-2.7496	3.4108	-0.6464	-1.3378
5	148	-38.7596	-1.8486	-5.512	0.082	-4.0556	-2.1492	-2.4736	5.3354	3.341	2.1358	13.9784	2.9724	-1.547	-1.5086	-5.654	-1.0438	-2.0588	-7.795	1.4642	-4.4658	-1.3838	-1.2344	-38.7596	-2.0572	-24.4408	2.8746	-2.8916	2.0148	-0.3164	-0.5278
5	149	-50.5876	-2.7386	-4.99	0.028	-4.2156	-2.6712	-1.9476	11.8974	3.827	1.9418	12.0884	1.4124	-1.139	-1.5666	-5.316	-1.2318	-1.7268	-8.003	3.7562	-4.2558	-0.9358	-0.7564	-50.5876	-2.4212	-24.9968	2.6946	-2.7756	3.5488	0.0876	-1.8518
5	150	-60.1496	-1.7786	-5.696	0.344	-4.2216	-2.2692	-2.5796	23.5274	4.311	1.9718	5.3544	1.9504	-0.889	-1.4746	-4.64	-0.4978	-1.5528	-8.001	1.4482	-4.0318	-0.7178	-1.5864	-60.1496	-0.5492	-25.4948	1.8346	-3.7136	13.4128	0.3316	-1.9998
5	151	-34.1316	-2.5106	-5.866	0.054	-4.0016	-2.9192	-4.1636	34.6054	1.995	1.9198	-6.0356	0.1124	-1.309	0.0674	-6.54	0.0622	-1.4348	-8.179	-0.3438	-4.3698	-1.0258	-1.6424	-34.1316	-1.8132	-26.9348	1.8506	-3.5396	4.6828	-1.1384	-1.6238
5	152	-1.9316	-2.2526	-6.13	0.122	-4.0576	-1.9092	-1.5636	27.7894	4.049	2.4018	6.1364	0.2484	-1.281	0.2254	-6.086	-0.2938	-1.9548	-8.081	3.5902	-4.0198	-1.2718	-1.6644	-1.9316	-1.4512	-24.6968	1.1746	-2.7196	3.6528	-0.7644	-1.7898
5	153	-45.4276	-2.2586	-5.58	-0.114	-4.1976	-1.3052	-1.6316	10.5054	3.385	2.5998	153.176	0.0824	-1.707	-0.5886	-5.772	-1.1698	-1.8068	-7.981	2.2242	-4.7318	-0.9238	-0.6944	-45.4276	-2.1632	-26.2288	1.4786	-3.7056	6.0848	-0.7564	-1.4118
5	154	-19.3136	-2.3526	-5.488	0.126	-3.7536	-2.6732	-1.1576	4.5754	3.885	2.4978	106.44	0.6104	-1.179	0.0614	-6.146	-0.8258	-1.7188	-7.701	7.9842	-3.8998	-0.5718	-1.4924	-19.3136	-1.0732	-24.9528	3.3226	-3.4396	6.3488	-0.7564	-1.8918
5	155	-51.5016	-2.1326	-5.724	0.056	-4.1296	-2.3952	-1.4976	10.5334	4.819	2.1058	67.0504	0.4104	-1.283	-0.1366	-6.668	-0.8818	-2.1068	-8.277	2.9582	-4.1458	-0.6458	-1.7184	-51.5016	-0.9992	-25.2768	2.8326	-3.4096	4.0088	-0.5504	-1.4818
5	156	-42.2256	-2.6246	-5.34	-0.324	-2.1196	-2.6972	-0.3116	11.3794	3.933	2.3938	126.118	0.8404	-1.501	-0.7286	-7.766	-0.8658	-2.1268	-8.203	3.5902	-4.1498	-0.7678	-1.1924	-42.2256	-1.4152	-23.8228	2.6686	-3.1396	3.1068	-1.2424	-1.8638
5	157	-37.5316	-2.0246	-5.66	-0.58	-3.5856	-2.8452	-1.9616	6.8034	3.437	2.0878	23.5844	0.4164	-1.311	-0.7486	-5.878	-1.0458	-2.2088	-8.057	2.7522	-4.3578	-0.5378	-1.4444	-37.5316	-0.7312	-23.8308	1.7346	-3.1956	2.7388	-0.8444	-1.6618
5	158	7.3084	-2.6666	-6.704	-0.588	-3.9356	-2.6652	-3.5536	4.2974	3.263	1.8578	12.1284	0.3544	-1.371	-0.8266	-7.022	-1.2558	-2.3188	-8.399	-0.6158	477.974	-0.9258	-1.7404	7.3084	-0.8512	-26.8248	1.3166	-1.5556	3.1208	-2.2024	-1.8218
5	159	372.9	-1.5546	-5.96	-1.006	-4.0016	-2.6332	-4.1376	-3.1106	2.719	0.3178	-6.1516	0.7304	-1.239	0.0054	-6.398	-1.1578	-2.1628	-8.027	-2.1538	271.388	-1.0458	-1.6924	372.9	1.2368	-25.8148	1.6926	-2.1556	-0.6552	-3.5784	-1.4478
5	160	153.712	-1.9726	24.652	-1.368	-4.1776	-2.8152	-3.6576	-3.9266	2.505	1.0798	-6.7636	0.4324	-1.671	-0.3386	-6.666	-0.9738	-2.3048	-8.293	-1.4758	13.3982	-1.1378	-1.5104	153.712	-0.3532	-29.2348	1.3886	-2.2536	-1.5452	-3.1184	-1.3558
5	161	-28.6956	-2.4186	-5.532	-1.282	-3.8796	-2.7012	-2.8476	-4.2206	3.005	0.9998	-6.8556	0.3064	-1.489	-0.1546	-7.422	-1.2678	-2.2128	-0.679	-0.9278	5.0442	-1.1478	-1.5244	-28.6956	-1.3332	-27.0248	1.2966	-3.1376	-1.6512	-3.2244	-1.7858
5	162	312.586	-2.3026	-5.708	-0.594	-3.6676	-2.3692	-2.5616	-4.2466	3.421	2.4278	-7.6216	0.3544	-1.041	-0.4006	-7.008	-0.9678	-1.8828	41.853	1.2842	3.0882	1.2942	-1.6124	312.586	-2.0132	-25.8468	2.3866	-3.1016	-0.2952	-1.9244	-1.5818
5	163	33.6044	-2.5466	-5.8	-0.226	-3.2116	-2.8232	-2.3996	-2.7826	3.685	1.8918	-6.5336	0.3124	-1.273	-0.7046	-7.264	-1.2818	-2.1268	-7.991	1.2822	0.2882	-0.6158	-1.7904	33.6044	-2.2472	-25.2688	1.9146	-2.9756	-2.5232	-0.1644	-1.6858
5	164	398.096	-2.5546	-5.684	-0.55	-3.6936	-2.6352	-2.3596	-2.4926	3.261	2.0498	-5.2676	0.4924	-0.807	-0.6026	-6.524	-0.7998	-2.1268	-7.997	4.6002	-2.5698	-1.3978	-1.5144	398.096	-2.3132	-24.0408	1.5146	-3.2696	-1.1292	-0.9624	-1.5898
5	165	207.54	-2.2086	-6.068	-0.612	-3.9476	-2.4092	1.0464	-3.5466	4.375	2.4018	-5.6596	0.1064	-1.275	-0.6166	-7.464	-1.1778	-1.7408	-8.425	4.0062	-2.5698	-1.4198	-1.3684	207.54	-1.6312	-25.3588	1.0266	-3.2056	-0.5032	-2.2684	-1.8118
5	166	18.5704	-2.2866	-5.582	-0.868	-3.9956	-2.8792	-1.0316	2.9034	4.157	2.2678	-3.9136	0.3704	-1.391	-0.6366	-7.394	-0.0398	-1.6868	-8.289	3.7902	-2.2718	-1.7358	-1.5164	18.5704	-1.6372	-24.9028	1.3506	-3.4796	0.7648	-1.2124	-2.1718
5	167	12.1964	-2.4526	-6.182	-0.63	-4.1756	-2.0532	0.1624	2.2494	4.241	2.6378	-5.2456	0.6824	-1.507	-0.3446	-7.414	-1.0918	-1.3068	-8.257	3.3462	-1.9118	-1.4738	-1.4984	12.1964	-2.7852	-25.6068	1.7466	-3.7576	2.7088	-1.0644	-1.3718
5	168	-21.5476	-2.5326	-5.876	-0.164	-4.0536	-2.8212	-0.7096	1.6734	3.303	2.4418	-5.8456	0.5384	-1.557	-0.6846	-7.438	-1.0498	-1.3008	-8.245	3.0122	-0.4558	-1.0078	-1.4044	-21.5476	-0.8992	-25.2908	3.6526	-3.4956	3.7508	-0.9264	-1.9818
5	169	-19.2476	-1.9926	-5.532	-0.318	-3.9496	-2.3332	-0.4656	1.7454	3.209	2.7018	-4.4516	0.6684	-1.419	-0.7726	-7.204	-1.1258	-1.1728	-7.573	2.9622	-0.3218	-0.7218	-1.1724	-19.2476	-2.7912	-25.1768	4.6646	-3.6536	4.1208	-0.8564	-2.0178
5	170	-46.4536	-2.2986	-5.468	-0.512	-4.0636	-2.6852	-1.0296	3.1974	4.123	2.1998	-5.8816	0.5944	-1.265	-0.8586	-7.59	-0.8678	-1.8248	-8.293	3.5382	-0.4818	-1.4538	-1.5164	-46.4536	-3.1032	-24.5068	3.6886	-3.8556	1.2908	-1.0924	-1.9678
5	171	-50.1376	-1.4226	-5.468	-1.782	-3.9576	-3.1172	-3.2096	-2.9166	2.407	1.7178	-4.4536	1.1804	-1.147	-0.0946	-7.534	-1.1718	-2.3128	-8.279	-1.2458	0.0042	-1.1398	-1.5664	-50.1376	-2.7312	-29.9348	1.7686	-2.6616	11.7228	-1.5744	-1.1398
5	172	-54.2276	-0.3006	-6.282	-2.14	-4.3556	-2.3152	-2.5536	-3.9566	4.491	1.7178	-2.7396	1.3344	-1.295	-0.3666	-6.842	-0.9698	-2.0108	-8.315	-1.4578	-0.2838	-1.4138	-1.5564	-54.2276	-2.8372	-30.9968	2.2866	-2.0776	-5.2572	-1.9944	-1.4998
5	173	-16.3016	-2.4626	462.214	-1.358	-4.2676	-2.8832	-0.5676	-4.7706	5.049	2.0978	-2.5396	0.3384	-1.405	-0.3486	-6.272	-0.8158	-1.9268	-7.987	1.8902	-0.2738	-1.3218	-1.2024	-16.3016	-1.8172	-28.4088	3.0186	-3.0316	-4.8592	-1.6044	-1.2698
5	174	30.1284	-1.9526	-4.874	-0.37	-4.4076	-2.9912	0.5244	-4.8886	4.205	1.9558	-6.6776	0.2124	-1.087	0.1934	-7.364	-1.1038	-2.0008	-8.053	12.2782	-1.7018	-0.7958	5.6436	30.1284	-1.1652	-26.4828	2.4546	-3.2716	-4.2172	-1.8164	-2.0078
5	175	-41.8416	-1.3526	-5.934	-1.06	-4.3696	-2.2392	-1.4776	-1.7986	4.409	2.4218	-4.6856	-0.0176	-1.447	-0.1226	-7.658	-0.9938	-1.7648	-7.805	2.3502	-2.2518	-0.7458	-1.4564	-41.8416	-3.1492	-26.1468	2.4366	-2.6676	-3.6172	-2.0104	-1.2938
5	176	-9.1956	-2.2566	-5.492	-0.838	-4.2636	-2.3852	-1.1676	-4.6106	4.467	2.0458	-4.7496	-0.0596	-1.307	0.1614	-7.418	-0.9678	-1.9588	-8.159	2.3422	-2.8398	-0.6258	-1.6784	-9.1956	-2.9132	-25.9328	2.2206	-3.0416	-4.2252	-1.2184	-1.5778
5	177	-6.3756	-1.7826	-4.83	-0.626	-4.3596	-2.9952	-1.5256	-4.2006	3.571	2.5138	-6.9236	0.3084	-1.371	-0.3946	-7.488	-0.7198	-2.1588	-8.157	4.5942	-0.9478	-0.8658	-1.4484	-6.3756	-2.2652	-27.2788	2.2106	-2.8576	-3.8252	-1.1764	-1.6278
5	178	-51.8216	-2.6746	-5.78	0.068	-4.5616	-2.0672	-1.4956	-4.6926	3.629	2.2158	-5.9076	0.6924	-0.975	-0.5286	-7.13	-0.3858	-1.9428	-8.273	1.8842	-0.3178	-0.8278	-0.8464	-51.8216	-2.7912	-26.1828	1.6906	-3.6556	-4.3952	-1.2864	-1.4198
5	179	-36.8516	-2.3666	-5.26	0.268	-4.6556	-2.7232	-1.3476	-2.1946	3.349	2.1078	-5.0596	8.5424	-1.417	-0.5726	-7.14	-1.3858	-2.3068	-8.145	5.3582	-1.1458	-0.7198	-1.7164	-36.8516	-2.1752	-27.2048	1.1046	-3.3576	-1.0552	-1.5764	-1.6998
5	180	46.8524	-2.2366	-4.974	-0.968	-4.4976	-3.0732	-1.5616	-1.4946	2.893	2.3498	-5.8156	1.7944	-1.763	-0.0606	-7.428	-0.8118	2.7652	-8.191	5.4402	-0.7038	1.4662	-1.8744	46.8524	-2.7692	-25.5728	1.9226	-3.7556	0.7468	-1.8084	-2.0078
5	181	296.044	-0.0146	-6.346	-1.6	-4.4016	-2.8032	-1.8116	-3.5346	2.813	1.1458	3.5224	0.3464	-1.467	0.2074	-6.71	0.5502	1.0412	-8.157	0.0642	1.0042	-0.2038	-1.4544	296.044	-1.9872	-25.6848	2.4886	-0.0156	-2.0592	-2.9704	-1.4518
5	182	158.628	-1.7706	-5.802	-1.146	-4.4036	-2.9532	-3.1496	-4.5886	2.249	1.3098	14.6964	0.0724	-1.659	0.6774	-5.834	-0.6658	-1.7088	-7.631	1.5682	4.4742	-1.5638	-1.2064	158.628	-2.5832	-20.2128	1.1686	5.8824	-2.2532	-3.0164	-1.4698
5	183	153.03	-2.0286	-5.1	-0.996	-4.5636	-3.3852	-4.3196	-4.7906	2.737	0.8298	-1.0436	0.2004	-1.267	0.3994	-6.41	-1.2998	-1.1408	-8.203	2.7442	10.6302	-1.0998	-0.1184	153.03	-1.9172	-24.0268	2.1206	1.2744	-1.4212	-2.3284	-1.9358
5	184	171.266	-2.1866	-6.122	-0.578	-4.6656	-1.6592	-3.5696	-4.7526	2.861	1.2038	214.478	0.0464	-1.533	-0.3586	-6.962	-1.0698	-0.7608	-8.049	1.8802	16.9702	-1.3998	2.8776	171.266	-2.0032	-22.9948	2.3846	0.7044	0.0368	-1.3524	-1.4038
5	185	178.754	-1.7026	-5.8	-0.63	-4.2916	-2.3312	-3.4036	-4.7546	2.833	1.4858	1.2864	-0.1516	-1.397	-0.1546	-7.078	-1.0118	-1.2308	-8.345	1.0642	13.1702	-1.4438	-1.3804	178.754	-3.0312	-20.8688	2.4326	-0.2136	-0.8052	-1.4204	-2.0438
5	186	-56.8956	-0.8586	-5.774	0.07	-3.5876	-2.8572	-2.6156	-4.5246	3.057	1.2978	63.9184	0.0664	-1.869	-0.5846	-7.388	-1.1778	-1.3048	-7.809	1.1222	11.6782	-1.5858	-1.7424	-56.8956	-1.7132	-20.5568	2.2606	11.9764	-2.7792	-2.1744	-1.2858
5	187	-69.1996	-2.3726	-5.35	-0.152	-4.1096	-3.1272	-2.9776	-4.5166	3.767	1.3638	80.0084	0.0064	-1.491	-0.0166	-7.236	-0.8958	-1.9408	-7.683	3.2262	10.1962	-1.0098	-1.6684	-69.1996	-1.5672	-27.6788	1.4306	9.3204	-2.2292	-2.0644	-0.6018
5	188	-75.2756	-2.6046	-4.336	-0.346	-3.7616	-2.2552	-2.3176	-4.6626	3.243	1.1438	19.3724	-0.2296	-1.445	-0.5046	-7.202	-1.0378	-1.9328	-8.203	3.8242	2.8902	-0.7678	-1.1344	-75.2756	-3.1392	-28.7508	1.8926	10.7844	-3.1012	-1.7724	-0.1578
5	189	-71.7476	-2.1806	194.204	-0.344	-3.6216	-2.6052	0.2664	-4.4146	4.103	2.3898	26.1344	-0.1976	-1.711	-0.2046	-7.064	-1.3198	-2.4448	-8.081	3.2242	-2.2618	-0.7078	-1.5664	-71.7476	-2.5552	-28.2348	1.8666	4.8164	-4.5992	-1.4944	-1.7258
5	190	-70.1876	-2.5446	-4.326	-0.458	-4.0296	-2.3752	-0.0436	-2.8786	4.473	1.1578	70.9124	-0.2216	-1.399	-0.5946	-7.294	-0.5878	-2.1508	-8.113	3.7942	-2.5018	-0.6198	0.4396	-70.1876	-1.7652	-26.9968	2.2726	-3.1016	-3.7772	-1.5084	-0.7578
5	191	-72.9036	-1.9406	122.966	0.062	-4.3496	-3.0412	-1.1696	-3.7206	3.821	2.6858	56.5944	-0.0836	-1.557	-0.0126	-7.1	-1.2978	-2.2508	-8.199	3.8822	-1.8158	-0.4938	2.0356	-72.9036	-1.4032	-27.4908	1.5226	-3.1396	-1.5332	-1.3804	-1.4618
5	192	-74.1036	-2.5026	-5.914	-0.212	-4.6556	-2.1192	-1.7856	-4.1366	4.481	2.3278	44.9104	-0.1856	-1.463	-0.5146	-6.482	-1.1558	-1.4368	-8.157	1.1402	-2.4258	-0.3998	-1.2844	-74.1036	-2.7252	-28.7188	2.0146	-3.3356	1.4608	-1.6804	-1.8478
5	193	-74.2136	-2.5806	-5.706	-0.502	-4.4496	-2.2232	-2.7376	-0.1586	2.943	2.3418	26.1204	-0.0336	-1.491	-0.1306	-6.34	-1.1638	-1.6328	-8.017	0.7222	-2.7838	-1.0938	-1.7064	-74.2136	-2.4792	-24.4328	1.2566	-3.4896	1.2388	-1.4464	-2.0578
5	194	-22.4036	-1.3426	-6.654	-0.154	-4.5316	-3.0072	-4.5436	2.4134	3.467	2.2158	35.1784	-0.0696	-1.085	-0.5846	-6.746	2.7882	-2.0268	-8.507	-2.4258	-2.9458	-1.5778	-1.6084	-22.4036	-2.6812	-26.9348	1.8006	0.1744	0.0528	-2.4384	-1.2138
5	195	-11.4656	-0.3566	-6.658	-1.066	-3.7536	-3.1012	-4.2056	0.3734	3.093	1.0778	23.1764	0.3204	-1.163	-0.4166	-7.128	0.1542	-2.2868	-8.509	-2.4018	-3.1098	-1.4678	-1.7444	-11.4656	-3.0872	-27.2228	3.8066	4.0364	-0.2312	-2.5124	0.7422
5	196	-63.0436	-1.8706	869.542	-0.772	-3.7976	-2.0112	-0.0796	-1.0046	2.229	1.8198	6.0224	-0.4516	-1.131	-0.6226	-7.406	-0.8138	-2.1588	-8.503	-2.3778	-1.8678	-1.0518	-1.7084	-63.0436	-3.1272	-27.7828	2.8786	7.8004	-2.5592	-1.9704	0.5682
