# Supplementary material for: Exploration of Emotion Dynamics Sensing Using Trapezius EMG and Fingertip Temperature
Source: Sensors (Basel). 2022 Aug 30;22(17):6553. doi: 10.3390/s22176553 (PMC9460856; doi:10.3390/s22176553)
Supplement: Supplementary file 1 [file sensors-22-06553-s001.zip › SupplementaryTables/TableS5Zygomatic.xlsx]

## Sheet: Sheet1
Stimlus (1 = Anger; 2 = Sadness; 3 = Neutral; 4 = Contentment; 5 = Amusement)	Time (1s)	Participant01	Participant02	Participant03	Participant04	Participant05	Participant06	Participant07	Participant08	Participant09	Participant10	Participant11	Participant12	Participant13	Participant14	Participant15	Participant16	Participant17	Participant18	Participant19	Participant20	Participant21	Participant22	Participant23	Participant24	Participant25	Participant26	Participant27	Participant28	Participant29	Participant30
1	1	-0.9904	0.084	0.1408	-0.1658	0.3976	0.2214	1811.28	0.1532	-0.0618	-0.0034	-1212.31	0.0218	0.0608	-0.2944	-0.0214	-0.0382	-0.8062	-0.1264	-18.5274	-0.178	-0.3162	-36.7738	-0.9904	0.6644	-0.1672	-3.0588	-0.0758	0.9602	5.5174	-0.1948
1	2	-0.1464	0.148	-0.3012	-0.0258	0.7056	-0.0066	773.934	0.1192	0.1542	-0.0094	-1212.47	0.0238	31.7828	0.3116	-0.0394	0.0818	-1.2362	-0.2184	-18.5994	0.17	14.9438	85.0662	-0.1464	3.8504	-0.1092	-2.0028	-0.2298	2.0142	-0.0566	-0.2288
1	3	-0.0864	-0.01	0.4028	-0.0318	0.5236	0.8954	1041.92	0.0712	0.3102	-0.0674	-1212.53	-0.1502	11.0068	-0.1344	0.0486	0.2938	-1.1982	0.0996	-3.4414	-0.286	20.8538	183.764	-0.0864	0.2124	-0.1072	-1.6248	0.1202	18.3482	0.7814	-0.0288
1	4	0.4636	0.152	0.1988	0.1222	13.6696	0.0454	2915.62	0.1392	-0.0218	-0.0334	-1212.61	0.0318	12.1968	0.2896	-0.0574	0.5398	-1.1002	-0.3084	27.5746	0.072	15.2618	-29.6018	0.4636	0.9004	0.1008	-1.6088	0.3042	1.5382	0.4294	-0.0128
1	5	0.1416	-0.074	0.2128	-0.0658	10.2856	0.1614	3286.19	0.1012	-0.5738	-0.1234	-1212.5	0.4738	2.9908	0.3036	0.0166	0.6958	0.5638	-0.5364	-13.5694	-0.12	9.1078	-80.4298	0.1416	2.2864	-0.0272	-1.5788	0.2522	0.7062	0.8874	0.0612
1	6	-0.6264	0.134	2.8868	-0.2078	44.8016	0.1994	3427.34	-0.0508	0.0802	1.0626	-1212.41	0.3318	3.2128	0.1336	-0.0154	0.7078	-0.4662	0.0096	35.2726	0.262	2.4818	-86.9818	-0.6264	3.1144	-0.0072	-1.5168	0.4702	0.1122	-1.1106	0.0152
1	7	-0.6264	0.012	4.1048	-0.1038	49.4036	0.0254	2773.67	0.2492	-0.3278	0.0346	-1212.51	2.1518	2.9508	0.2416	0.0166	2.2558	-0.9442	3.2096	848.653	-0.014	0.5938	-90.2498	-0.6264	4.8364	-0.1732	-1.6548	0.2902	-0.0458	-0.6826	0.0912
1	8	-0.6404	0.002	0.1068	-0.1118	31.7436	0.1114	3573.8	0.0692	-0.3558	-0.2414	-1212.51	0.0718	2.3668	0.0576	-0.0194	3.7958	-0.9022	2.1796	3.4026	-0.236	0.2438	-99.2358	-0.6404	-0.6296	-0.3032	-2.0068	0.1722	-0.1858	-0.6346	0.0372
1	9	-1.2544	0.026	0.4328	0.0022	41.6136	0.1474	2223.08	0.0612	-0.0258	0.2646	-1212.55	0.0398	2.6268	0.5376	-0.0114	5.4378	-1.1522	2.6876	-18.4314	-0.134	0.4778	-99.3358	-1.2544	-1.5936	-0.4352	-2.4488	0.0542	-0.1158	-0.9666	-0.2168
1	10	-1.2224	0.088	-0.1872	-0.1418	28.6636	0.1514	58.982	-0.0008	0.2142	-0.1234	-1212.49	0.0598	2.8828	0.1556	0.0406	3.8378	-0.9902	0.4076	-18.5974	-0.068	0.1558	-44.9558	-1.2224	-1.7916	-0.2872	-2.5728	0.1462	-0.1258	-0.6446	-0.0928
1	11	-1.2944	0.036	-0.1372	-0.0258	15.8776	0.2054	1546.41	-0.0668	-0.3678	-0.0654	-1212.52	0.1618	2.4408	0.6976	0.0026	3.4558	-1.0122	0.0276	-18.5934	-0.136	0.2458	-37.2338	-1.2944	2.0424	-0.5812	-2.9288	-0.0938	-0.0778	-0.6746	-0.1108
1	12	-1.0044	0.118	0.2168	0.0322	18.2736	-0.1226	722.654	-0.2508	-0.2918	0.1406	-1212.44	-0.0902	2.7728	0.3456	1550.58	3.8158	-1.2402	0.1816	-18.7354	-0.262	0.1138	-90.3018	-1.0044	2.4664	-0.0952	-2.7488	0.6762	-0.2778	-0.7666	-0.0848
1	13	-1.1144	0.022	0.4388	-0.0718	17.8296	0.0394	377.618	0.0932	-0.1358	0.0686	-1212.24	0.0678	2.3608	0.0636	283.437	3.5618	-1.4782	0.0996	-18.7534	-0.248	0.1758	-99.1838	-1.1144	0.8444	-0.3572	-2.7188	0.4722	-0.2438	-0.5726	-0.0208
1	14	-0.3004	0.074	-0.2192	-0.0378	19.3536	0.2334	928.44	0.0192	-0.2998	0.0046	-1200.46	-0.1802	3.0208	0.7876	13.7386	5.9198	-1.5122	0.0236	-18.6334	-0.124	0.2158	-99.2258	-0.3004	0.8424	0.0568	-3.3888	0.9922	-0.1498	-1.0026	0.0472
1	15	-1.2464	0.186	-0.0792	-0.1818	19.4116	0.2054	500.056	-0.0848	-0.5058	0.0106	-1209.94	-0.1582	5.3348	0.2396	-1.0394	5.2458	-1.5302	-0.3684	-18.5154	-0.414	0.5118	-99.4958	-1.2464	0.0244	-0.2352	-3.1448	0.4662	-0.1058	-0.9926	0.0532
1	16	-1.1004	0.222	-0.1532	-0.1078	9.6676	0.2734	56.418	-0.1628	0.0002	0.1146	-1210.73	0.0338	3.6648	0.4996	248.443	3.2758	-1.5982	-0.3584	-18.3614	-0.086	2.0578	-99.1958	-1.1004	-0.1576	-0.2872	-2.9708	-0.0978	0.0602	-0.7866	0.0572
1	17	2.1156	0.102	0.0168	-0.0778	6.5796	0.1334	66.008	-0.0468	-0.1678	-0.0114	-1205.66	-0.2542	2.5008	0.6136	339.131	3.0378	-2.1722	-0.2624	-18.8674	0.14	12.7458	-99.1278	2.1156	-0.0676	-0.0472	-2.2528	0.0922	0.1622	-0.4766	-0.0968
1	18	0.3196	0.06	0.1548	-0.1278	12.0996	0.0634	25.898	0.1032	-0.5018	0.0066	-1208.87	-0.1362	2.4408	0.7416	212.307	4.1778	-1.3682	-0.2224	-18.8854	-0.178	8.0018	-95.7978	0.3196	-1.0256	-0.6692	-2.4648	-0.3538	0.1442	-0.7346	-0.0888
1	19	-0.3164	-0.024	0.2028	-0.2538	5.8116	0.1014	12.322	-0.1348	-0.2038	0.0966	-1212.52	-0.1702	1.7588	0.5156	128.227	3.1178	-1.7722	-0.4404	-18.8174	-0.178	10.6178	-95.6098	-0.3164	-1.6256	-0.5472	-3.0468	-0.3718	3.0162	-0.8126	-0.1328
1	20	-1.0964	-0.068	0.2608	-0.0578	5.4676	0.0694	234.526	-0.1808	-0.0458	0.1126	-1212.35	-0.1562	1.2408	0.6836	135.907	4.9958	-1.6342	-0.3564	-18.8594	-0.34	4.5738	-57.4398	-1.0964	-1.5856	-0.3192	-2.8728	-0.0398	1.8362	-0.8446	-0.1268
1	21	-1.2984	-0.12	-0.1092	-0.1338	4.3976	-0.0446	180.976	-0.1108	-0.2138	-0.0014	-1212.81	0.0378	1.1008	0.5476	163.869	4.8678	-1.4242	-0.4464	-18.3594	0.058	2.6438	-63.9438	-1.2984	-0.6076	0.2488	-3.6608	-0.1618	0.7822	-1.0266	-0.0928
1	22	-1.3004	-0.026	-0.2312	-0.1598	3.9316	0.2054	171.558	-0.1668	0.5342	0.1106	-1212.67	-0.0642	0.8928	0.2676	173.421	5.2958	-1.7042	-0.3584	566.207	-0.492	3.1978	-65.4918	-1.3004	6.7884	0.6148	-3.6208	-0.0678	0.1562	-0.6986	-0.1248
1	23	-0.7224	-0.2	0.3508	-0.0018	6.0136	0.1014	1618.41	-0.0868	-0.3758	0.1246	-1212.47	-0.1142	0.9328	-0.0324	168.675	2.9698	-1.3742	-0.3664	1916.94	-0.104	1.4318	-97.4598	-0.7224	1624.6	-0.1592	-3.4408	-0.3538	0.1682	-0.6266	-0.1848
1	24	-1.1324	-0.068	0.5288	-0.2858	10.2116	0.0894	16.682	0.0032	-0.0438	0.0466	-1212.62	0.0538	1.0928	-0.2464	101.659	2.3078	-0.8982	-0.4624	104.019	-0.184	2.0318	-96.9058	-1.1324	37.9984	-0.1032	-3.4068	-0.1598	-0.1078	-0.5866	-0.1728
1	25	-1.1584	0.04	-0.2312	-0.2818	3.4556	0.3974	52.986	0.1212	-0.0898	-0.0714	-1212.43	-0.2902	1.2568	0.2636	82.8746	3.0058	-0.9742	-0.2964	-15.6894	0.112	4.5198	-96.4278	-1.1584	37.3924	0.1448	-3.7988	-0.1938	0.1802	-0.6806	-0.0508
1	26	-0.9564	0.23	0.3648	-0.2838	10.3156	0.4554	400.368	0.2912	0.0242	0.0526	-1211.58	-0.1282	1.1908	0.4196	74.9906	3.7318	-1.4042	-0.1344	-18.9734	-0.072	2.8238	-99.0958	-0.9564	70.9324	0.1748	-3.7328	-0.2338	0.0662	-0.6506	-0.1768
1	27	-1.4664	0.042	0.2688	-0.3778	4.4136	0.1454	1217.33	0.0972	-0.1618	0.2046	-1211.43	-0.0342	0.9828	-0.2004	85.8326	3.1998	-1.5282	-0.4304	-19.2114	0.738	1.8438	-85.8098	-1.4664	458.016	0.0788	-3.7248	-0.2318	-0.0438	-0.5526	-0.0428
1	28	-1.3804	-0.078	-0.1532	-0.2958	4.7896	0.3214	-3.802	-0.0248	-0.1598	0.3706	-1210.4	0.7738	1.2388	0.8516	106.091	3.3058	-1.6882	-0.5304	-18.9114	1.324	3.6538	-85.2018	-1.3804	13.4344	0.7528	-3.7688	-0.0938	-0.0278	-0.8266	-0.1988
1	29	-1.2264	0.024	0.5268	-0.2998	4.2796	0.2734	-3.744	-0.0008	0.1702	0.1046	-1204.79	0.1538	1.4528	0.7376	52.7946	3.2878	-1.2902	-0.2284	-18.9934	1.112	4.2298	-71.9338	-1.2264	11.4284	0.2928	-3.8168	-0.0658	-0.1398	-0.4906	-0.2008
1	30	-1.4244	-0.024	1.0768	-0.2998	3.3476	0.4654	-3.738	0.0932	-0.0238	0.1286	-1208.13	0.1438	1.2808	0.6656	47.6146	5.9918	-0.5402	-0.5724	-19.0394	1.004	2.2458	-83.2138	-1.4244	6.4144	0.0948	-3.8148	0.1982	0.3722	-0.9606	-0.0828
1	31	-1.1224	0.09	0.8308	-0.4738	5.8896	0.5174	-3.796	-0.2548	0.2502	0.0906	-1208.38	1.5278	1.3668	0.9236	52.7026	4.7298	-0.7562	-0.1944	-19.2494	0.594	1.4778	-89.1938	-1.1224	5.4724	0.2188	-3.6768	0.1302	-0.0038	-1.0126	-0.0268
1	32	-1.5464	0.206	0.9268	-0.6618	4.4996	0.4594	-3.724	-0.0788	0.2382	-0.0714	-1209.79	1.4438	0.9608	0.7656	62.2386	2.2478	-0.7622	-0.4104	-19.2054	0.252	1.4738	-84.1538	-1.5464	3.5124	-0.0852	-3.8208	0.0222	-0.1358	-1.1006	-0.1088
1	33	-1.2364	0.074	-0.2832	-0.5538	6.7656	0.1694	-3.716	-0.0228	0.2322	-0.0274	-1209.46	0.5758	0.7808	0.2576	65.5246	3.9798	-0.7742	-0.3504	-18.9174	0.648	2.6798	-75.0778	-1.2364	1.3844	-0.1572	-3.7728	0.0962	1.2882	-1.0086	-0.1768
1	34	-1.9124	0.088	0.1428	-0.5958	5.5076	0.4414	-3.702	-0.2268	-0.1738	0.0686	-1211.69	0.2598	1.0468	0.5816	45.6766	3.7138	-0.6422	-0.4964	-18.8614	0.326	2.8458	-82.7878	-1.9124	1.4304	0.2088	-3.8968	0.0802	5.4942	-1.0886	-0.1868
1	35	-1.6544	0.184	0.4268	-0.6898	1.7536	0.1954	-3.594	-0.1228	0.0402	0.1866	20.1178	242.83	1.1748	0.5376	52.2666	2.0378	-1.0402	-0.5024	-18.9934	0.336	1.1178	-87.2058	-1.6544	583.244	0.2448	-3.9028	-0.0918	1.8302	-1.2286	-0.1308
1	36	-1.2984	-0.054	0.2008	-0.4878	2.1676	0.1994	-3.656	-0.0808	-0.2158	0.0186	3094.34	69.8198	1.8468	-0.0924	55.7086	3.8898	-1.3502	-0.3464	-19.0874	0.524	3.3538	-87.4138	-1.2984	1.0264	-0.1972	-3.9868	-0.0138	0.4102	-1.0326	0.0852
1	37	-1.3224	0.03	0.0668	-0.6858	3.7996	0.3954	-3.806	-0.2848	0.1282	0.1466	3233.42	4.3198	3.8428	0.9616	46.4566	3.5878	-1.5522	-0.3004	-18.4454	0.66	3.6758	-73.4258	-1.3224	-0.4656	-0.3532	-3.9808	-0.1078	0.0462	-0.8966	-0.0928
1	38	-1.1184	0.084	-0.0612	-0.6038	7.5856	0.0174	-3.798	-0.2388	-0.2238	-0.1614	2697.01	4.2898	4.2148	0.7016	52.7466	3.8558	-1.6602	-0.3244	-18.3054	0.886	1.7958	-80.5838	-1.1184	-1.3996	-0.2512	-3.8248	0.8582	-0.0798	-0.8646	0.0032
1	39	-1.3884	0.342	-0.2692	-0.5118	4.7616	0.1274	-3.668	0.0052	-0.0838	0.1126	2633.96	17.1918	2.4208	0.5756	47.1806	2.5698	-1.6122	-0.3864	-18.9834	0.248	1.0158	-81.6518	-1.3884	-1.1896	0.0068	-4.0288	-0.3338	-0.1258	-0.8646	-0.1268
1	40	-1.3064	0.122	-0.3012	-0.5458	3.4816	0.2974	-3.764	-0.1868	0.3102	0.0366	2955.86	5.1978	1.3288	0.6176	67.7426	2.0898	-1.5922	-0.1004	-18.9134	-0.068	0.8898	-85.5798	-1.3064	-0.9496	-0.4092	-3.9688	-0.3538	-0.1038	-1.0726	-0.0488
1	41	-1.6584	0.044	-0.2872	-0.5498	3.8476	0.0654	-3.764	0.0872	-0.1598	0.1966	1869.9	5.5198	1.3048	0.1096	35.5386	2.7698	-1.4842	-0.4824	-18.6574	0.164	2.2178	49.1082	-1.6584	19.1364	0.4348	-3.8108	-0.4358	-0.1438	-0.7346	0.0392
1	42	-0.7124	0.134	-0.2872	-0.4938	15.8716	0.0154	-3.748	-0.0448	-0.1938	0.2226	-1146.65	12.0738	1.9868	0.5396	48.0306	1.7838	-1.0702	-0.3524	-18.9794	0.02	7.6838	137.082	-0.7124	-1.4556	-0.6452	-3.8988	-0.2318	-0.1318	-1.0606	-0.0228
1	43	-1.4944	0.14	-0.2332	-0.5298	26.4056	0.1674	-3.826	-0.0348	-0.0698	-0.0054	-1155.56	14.8318	1.9088	0.3396	57.3886	2.5198	-1.3802	-0.4484	-19.2514	0.302	1.6078	135.494	-1.4944	-0.2156	0.1108	-3.9408	-0.1598	-0.1718	-1.2766	0.1612
1	44	-1.3344	0.344	-0.1872	-0.6738	29.3876	0.8174	-3.762	-0.0468	-0.2258	-0.1434	-1128.39	13.3638	1.6328	0.1396	38.9866	3.8558	-0.8762	-0.1044	-18.8594	-0.106	69.0798	12.1262	-1.3344	-1.1996	0.0468	-3.9708	-0.1138	-0.0598	-1.0046	0.0312
1	45	-1.1744	0.436	-0.2272	-0.6258	28.2276	2.1154	-3.674	0.0632	-0.2478	-0.0174	-1114.07	1.1458	2.7748	-0.0364	63.8086	6.3038	-0.7302	-0.1624	-19.0734	0.708	41.9158	372.46	-1.1744	-1.6556	-0.3372	-3.7868	-0.0938	-0.2418	-1.4526	-0.0728
1	46	-1.1104	0.096	-0.0472	-0.6378	36.9256	1.0094	-3.824	-0.1468	-0.3278	0.0246	-1138.86	0.5038	1.8348	0.0176	57.8646	3.0378	-0.9002	-0.4244	-19.0674	1.292	18.0498	1993.41	-1.1104	1.5524	0.5208	-3.7048	0.9922	-0.0698	-1.1766	0.1292
1	47	-1.3064	-0.12	-0.5672	-0.6638	61.1536	20.4994	-3.822	-0.0628	0.1382	0.0826	-1200.92	113.604	1.3368	-0.0624	65.7406	3.7218	-0.8942	-0.3464	-19.0194	1.27	1117.2	2719.52	-1.3064	0.7364	0.2428	-3.5088	2.7002	-0.2558	-1.2726	0.8172
1	48	-1.6444	0.134	-0.4572	-0.6558	6.4096	28.2714	-3.726	-0.0528	0.1942	0.0106	-1196.97	205.334	1.4468	0.0536	37.6426	3.8098	-0.7482	-0.5504	-18.9814	1.588	27.2718	2435.2	-1.6444	-0.6416	-0.0152	-3.8108	1.2142	-0.2238	-1.3166	4.6312
1	49	-1.7564	-0.006	-0.5792	-0.6898	3.1416	35.5854	-3.732	-0.1028	-0.1078	0.0506	-1199.14	47.4878	0.8508	-0.4764	43.4766	4.0538	-1.1722	-0.4304	-18.8934	1.27	12.8518	-94.7818	-1.7564	-1.0936	0.0988	-3.5808	1.0802	-0.1218	-1.1906	-0.0788
1	50	-1.4364	0.142	-0.2372	-0.7158	4.5956	94.1714	-3.862	0.0172	-0.1818	-0.1194	-1197.08	16.6878	1.3728	-0.5764	39.9246	5.1778	-1.4802	-0.3824	-19.2694	1.24	3.1198	22.5682	-1.4364	317.452	0.8948	-3.7628	0.9322	-0.2078	-1.5326	1.2732
1	51	-1.4744	0.136	-0.2892	-0.6958	5.4516	189.441	-3.848	-0.1068	-0.4418	-0.0594	-1192.59	1.3738	0.8188	-0.2264	43.8686	2.4398	-1.5242	-0.4504	-19.1374	0.106	2.2818	-17.2618	-1.4744	-1.2336	0.3508	-3.4548	0.5322	-0.0818	-1.2206	-0.0428
1	52	-1.3584	0.022	-0.1352	-0.7258	9.4456	63.1434	-3.782	0.0032	-0.2198	-0.0894	-1195.64	-0.0822	0.7148	-0.4524	44.8066	2.0298	-1.3782	-0.3704	-19.1374	0.038	2.6338	57.2222	-1.3584	-0.5436	0.0808	-3.4588	0.0782	-0.3638	-1.2026	0.6432
1	53	-1.4904	-0.09	-0.3472	-0.6258	23.3676	483.421	-3.892	0.0332	-0.3698	-0.1634	-1197.52	-0.0922	1.0088	-0.6784	31.1606	2.3218	-1.7162	-0.3804	-18.9054	-0.15	3.5318	739.248	-1.4904	136.78	-0.1952	-3.5848	0.0882	-0.0498	-1.2486	0.1112
1	54	-1.5424	-0.072	-0.4492	-0.7518	23.6176	219.311	-3.76	-0.1308	-0.3618	0.1126	-1189.17	-0.0142	1.5908	-0.6864	39.8746	2.0658	-1.7942	-0.4904	-19.1974	0.292	7.0538	1705.07	-1.5424	3421.08	0.1308	-3.7608	-0.1558	-0.3038	-1.2826	-0.1548
1	55	-1.2904	-0.048	-0.5492	-0.6678	24.5276	107.331	-3.71	-0.2368	-0.3698	0.0306	-808.828	-0.0162	0.7308	-1.0024	29.4026	3.2958	-1.9502	-0.3164	-18.6954	-0.154	6.9238	227.934	-1.2904	2905.16	0.4648	-3.6968	-0.4798	-0.2438	-1.3446	0.7692
1	56	-0.7284	0.002	-0.2952	-0.6478	15.1856	217.961	-3.768	-0.0988	0.0562	0.0406	-1212.65	0.0818	0.8868	-1.0204	39.4966	2.3318	-1.5922	-0.4764	-19.1434	-0.382	214.172	987.468	-0.7284	1264.75	0.0048	-4.0028	-0.3618	-0.1518	-1.2406	2768.6
1	57	6.3776	-0.056	-0.3432	-0.5978	36.7636	36.3814	-3.83	-0.1968	-0.1858	-0.0454	-1092.01	-0.0742	1.0648	-0.9084	74.2366	1.4298	-2.3442	-0.3624	-19.2694	-0.024	998.958	1144.86	6.3776	1322.63	0.0328	-3.7848	-0.2318	-0.0438	-1.3326	1442.11
1	58	3.9316	0.02	0.2648	-0.6378	12.4076	380.303	-3.86	-0.2228	-0.5698	-0.1894	-1212.5	0.0738	0.8968	-1.0864	53.1906	2.5298	-2.5442	-0.5144	-19.0894	-0.306	748.53	141.722	3.9316	-0.1716	-0.1432	-3.8428	-0.2678	-0.1758	-1.1886	12.4732
1	59	0.8276	0.148	0.2408	-0.5238	9.0656	70.0814	-3.758	0.2612	-0.0638	0.0786	-1212.76	-0.1502	0.6348	-0.8604	29.2106	2.5138	-2.5622	-0.4824	-19.1234	-0.15	94.0478	400.972	0.8276	-2.0656	-0.5612	-3.8388	-0.2878	-0.1398	-1.1386	3475.9
1	60	-0.2344	-0.002	-0.3232	-0.6298	6.9236	97.8554	-3.592	0.1112	-0.2138	-0.0074	-1212.61	-0.0782	0.9188	-0.6344	32.0986	2.3938	-2.0602	-0.2144	-19.1754	0.172	1119.22	871.17	-0.2344	220.074	-0.4432	-3.9628	-0.3858	-0.2198	-1.3366	2570.62
1	61	-0.4544	0.008	0.1128	-0.6118	5.8196	119.119	235.664	-0.2688	0.0102	-0.1174	-1212.79	-0.0662	0.4128	-0.9144	28.8646	2.0138	-2.0942	-0.4324	-18.9114	-0.368	2733.89	3467.65	-0.4544	-1.9256	0.1188	-3.6048	-0.4138	-0.0858	-1.2366	1980.58
1	62	0.7716	-0.002	-0.3092	-0.5778	6.5396	45.2174	8.422	-0.0928	0.1602	-0.0174	-1212.65	-0.0822	0.4648	-0.9644	25.3006	1.5178	-2.1762	-0.3004	-18.9074	-0.132	61.4058	2553.52	0.7716	191.054	-0.3072	-3.7628	-0.2858	-0.0758	-1.3006	52.3672
1	63	0.1736	-0.142	-0.1332	-0.5418	5.1136	232.163	1122.22	0.0912	0.1582	-0.1454	-1212.63	6.9358	0.5868	-0.2204	25.4286	1.2778	-2.1822	-0.5204	-19.0414	0.114	1.9778	1806.91	0.1736	-0.8716	-0.4792	-3.9568	-0.3558	-0.2278	-1.2646	46.5732
1	64	-0.2844	0.058	0.0048	-0.5778	4.2836	29.3134	1864.36	0.1252	-0.0138	0.0426	-1212.77	0.7958	0.6148	-0.3484	38.9066	1.7138	-2.5802	-0.6824	-19.1694	-0.12	1.3078	2151.55	-0.2844	13.6124	-0.2812	-3.6528	-0.3958	-0.0358	-1.3906	25.3972
1	65	-0.7684	-0.036	-0.0312	-0.5778	4.4396	31.3734	149.73	0.0732	-0.2518	-0.0354	-1212.66	2.3718	0.6628	-0.7604	25.3546	1.6918	-2.6822	-0.2924	-18.8774	-0.384	0.4318	1832.23	-0.7684	-1.9056	-0.5932	-3.8188	-0.2618	-0.0758	-1.2206	0.8052
1	66	-0.7904	0.056	-0.1252	-0.6498	4.6036	2.7034	142.464	-0.2188	-0.4618	0.0586	-1212.55	1.3738	0.7328	-1.2504	24.2266	2.0938	-2.4082	-0.5524	-19.1914	-0.128	1.6798	2057.18	-0.7904	26.4524	-0.2392	-3.8628	-0.3538	-0.0538	-1.3326	62.5032
1	67	-0.9404	0.09	-0.1912	-0.7318	4.3416	12.1254	67.578	-0.1708	0.0062	0.1086	-1212.8	0.9638	0.6508	-0.6464	22.1726	2.8418	-2.4362	-0.2764	-19.2814	-0.104	0.1778	2866.75	-0.9404	525.828	0.5408	-3.8508	-0.4758	-0.0998	-1.7066	373.555
1	68	-0.9264	1.726	-0.2272	-0.5778	5.0856	26.5034	212.674	-0.2368	-0.1198	-0.1714	-1212.69	0.7058	0.7948	-0.6504	44.2106	2.3438	-2.4982	-0.3644	-19.6054	0.038	1.7798	2135.04	-0.9264	705.56	0.3588	-3.9508	-0.1218	0.0262	-0.8346	906.279
1	69	-1.1804	1.088	-0.6272	-0.7458	3.7256	10.0434	224.188	-0.1068	-0.1418	0.1366	-1212.67	0.4398	0.9168	-0.1464	26.6306	1.8758	-2.3122	-0.5284	-19.3874	0.298	1.0278	2488.76	-1.1804	89.4184	0.0448	-3.6608	-0.1218	-0.1578	-1.2726	1910.96
1	70	-0.7704	0.986	-0.6632	-0.6198	4.9996	133.731	237.444	-0.1628	-0.1478	0.1166	-1212.65	7.1978	0.6608	-0.0324	26.2346	2.2678	-2.9762	-0.2544	-19.1874	-0.006	12.9218	1210.01	-0.7704	61.0884	-0.6172	-3.7628	-0.2538	-0.2458	-1.4366	3756.03
1	71	-1.4344	1.02	-0.2472	-0.7158	5.4916	158.681	671.56	-0.2108	-0.0898	0.0406	-1212.66	2.6518	0.7248	-0.0644	20.9346	3.6418	-2.3962	-0.5604	-19.4034	-0.034	12.7918	4161.72	-1.4344	50.8004	0.0168	-3.8368	-0.0018	-0.0158	-1.4846	3626.42
1	72	-1.1964	0.4	-0.1772	-0.5858	5.0996	10.9094	759.138	-0.0908	-0.2218	-0.0354	-1212.69	2.4858	0.6668	0.1656	26.1186	4.4898	-2.4902	-0.4824	-19.4954	0.036	2.4298	1244.8	-1.1964	12.7844	0.9128	-3.7588	-0.2938	-0.0918	-1.3586	4509.47
1	73	-1.5684	0.494	-0.2432	-0.6918	4.0856	9.6174	1211.4	-0.1248	-0.2998	0.0286	-1212.66	2.5778	0.7448	-0.0224	40.9826	4.9338	-2.5402	-0.0444	-19.4274	0.048	2.7838	-94.9138	-1.5684	56.2104	0.1248	-3.6368	-0.3398	-0.0938	-1.1526	3204.84
1	74	-1.0244	0.232	-0.3192	-0.5618	4.6416	26.1234	1377.51	-0.3308	-0.6538	0.2186	-1212.72	2.5318	0.6688	-0.1124	49.8946	3.9358	-2.4782	-0.2864	-19.3894	0.304	1.0438	-83.3918	-1.0244	5.5564	0.1288	-3.7668	-0.5178	-0.2218	-1.4586	1258.87
1	75	-1.2704	0.264	-0.7352	-0.5898	4.6976	6.3874	551.858	0.0612	-0.2558	0.1166	-1212.7	116.66	1.5768	-0.6724	42.9366	2.3538	-2.5022	-0.2864	-19.5834	0.326	0.7238	1645.1	-1.2704	1.9444	0.3488	-3.7188	-0.4078	-0.1118	-1.2226	3099.13
1	76	-1.0144	0.162	0.0208	-0.6178	4.0556	5.7774	387.136	-0.1168	-0.1318	0.1886	-1212.69	37.9418	0.2408	-0.6824	49.1546	2.8138	-2.4282	-0.1404	-19.4954	-0.052	0.3538	1615.62	-1.0144	0.8104	-0.2972	-3.6668	-0.3178	-0.0398	-0.9106	3027.23
1	77	-0.8884	0.086	-0.1592	-0.5338	4.9076	6.4274	174.908	0.1812	-0.1138	-0.1194	-1212.7	558.196	0.1648	-0.8344	51.9306	1.7958	-2.7062	-0.5164	-19.0854	0.098	2.5538	2533.46	-0.8884	6.4564	0.0628	-3.8228	-0.3998	-0.2218	-1.2426	411.843
1	78	-1.1484	0.258	-0.2292	-0.5298	6.4836	5.3894	209.352	-0.2808	-0.4338	0.1386	-1212.68	396.974	0.4348	-0.6224	192.461	0.8818	-2.5162	-0.4404	-19.3694	0.22	0.9038	916.3	-1.1484	17.7524	-0.3972	-3.7368	-0.4898	-0.0838	-0.4246	2560.3
1	79	-1.4204	0.06	-0.4172	-0.5338	5.7076	5.2754	386.216	-0.0008	-0.3438	0.1086	-1212.68	88.2098	0.2208	-0.5684	188.109	2.3658	-2.5282	-0.2624	-19.3694	-0.274	0.0898	1577.7	-1.4204	544.2	0.2088	-3.5388	-0.4138	-0.2398	-1.0106	3048.59
1	80	-1.2184	0.366	-0.7532	-0.7158	5.5376	8.6434	1555.54	-0.1168	-0.6578	-0.0174	-1212.65	22.1198	0.1888	-0.2344	164.701	2.7978	-2.3802	-0.3704	-19.4074	0.01	0.0958	1373.61	-1.2184	-1.0616	-0.3072	-3.6468	-0.3838	0.0582	-0.0486	66.2692
1	81	-1.0024	0.16	-0.2452	-0.5738	5.2296	10.8514	2059.49	-0.1608	-0.2598	-0.1814	-1212.63	13.2438	0.4208	-0.6184	170.827	4.1818	-2.4662	-0.4924	-19.6214	-0.002	3.4818	1136.24	-1.0024	71.2284	-0.1212	-3.6048	-0.4878	0.1982	-0.9966	43.9332
1	82	-1.0204	0.072	-0.3092	-0.5898	5.9436	9.1154	1317.02	-0.2168	-0.2018	0.0786	-1212.68	12.1978	0.3228	-0.8484	336.851	3.2398	-2.6122	-0.6904	-19.3174	-0.436	11.6058	1190.74	-1.0204	-2.1156	0.0568	-3.3788	-0.4138	-0.2658	-0.9386	487.799
1	83	-1.3084	0.174	-0.4072	-0.5718	4.9236	9.1754	1203.13	-0.2188	0.0462	0.2786	-1212.64	2.5998	0.3168	-0.6764	403.213	2.6338	-2.6482	-0.1724	-19.4614	0.13	7.2598	830.716	-1.3084	-2.3596	0.0508	-3.8448	-0.5618	-0.1738	-1.0886	548.169
1	84	-0.8484	-0.038	-0.4712	-0.6578	4.6756	10.0914	1252.03	-0.0508	0.1122	-0.0774	-1212.63	0.2398	0.4668	-0.7484	349.821	2.7918	-2.6082	-0.4124	-19.4974	-0.102	387.138	249.156	-0.8484	-2.3396	0.0848	-3.6708	-0.5458	-0.1058	-1.1466	2457.77
1	85	-1.0224	0.04	-0.3232	-0.6738	2.7956	12.2694	1074.39	-0.3048	-0.0318	-0.0214	-1212.74	0.1698	0.2128	-0.3164	361.299	6.5778	-2.6502	-0.4504	-19.4914	-0.064	6.2898	-4.0838	-1.0224	-1.9956	0.5708	-3.5528	-0.3978	-0.0798	-0.8286	143.151
1	86	-1.2424	-0.032	-0.3972	-0.6238	3.3656	9.6894	765.922	-0.1008	-0.2418	-0.0474	-1212.71	0.0938	0.5648	-0.0804	251.313	7.2758	-2.6222	-0.4444	-19.3474	-0.034	14.4958	-97.1558	-1.2424	-2.4396	-0.3752	-3.7288	-0.4678	-0.1858	-0.3506	289.685
1	87	1.9716	0.032	-0.1892	-0.6298	2.8936	4.0214	866.914	-0.0588	-0.2618	-0.0994	-1212.72	0.0858	0.1448	-0.5904	245.061	3.9098	-2.6402	-0.1444	-19.3074	0.05	20.4958	-98.7118	1.9716	-2.3516	-0.2592	-3.8828	-0.3998	-0.0118	5.2594	3.1032
1	88	-1.3184	0.046	-0.4292	-0.6678	3.2236	4.3534	569.526	-0.1908	-0.1298	-0.0414	-1212.7	0.2378	0.2548	-0.1124	299.701	2.7678	-2.5602	-0.2884	-19.4774	0.006	35.6318	54.3222	-1.3184	-2.3496	-0.2052	-3.6908	-0.2198	-0.1858	5.7134	4.5992
1	89	-1.0604	-0.102	-0.4312	-0.5738	3.3016	6.3474	472.574	-0.1768	-0.2878	0.1666	-1212.65	0.0578	0.2988	-0.0784	224.595	2.4938	-2.6042	-0.2944	-19.3194	-0.326	5.5558	-65.7278	-1.0604	-2.3156	-0.5992	-3.7628	1.9522	-0.1318	3.0514	15.4712
1	90	-1.4224	0.01	-0.3372	-0.4598	4.6136	12.4114	432.808	-0.0608	-0.2338	-0.0014	-1212.63	0.1178	0.5288	0.1316	258.089	3.8798	-2.6942	-0.4084	-19.3194	-0.144	178.676	-68.5098	-1.4224	-2.2516	-0.1772	-3.7028	-0.1758	-0.0378	8.0954	10.0612
1	91	-1.3144	0.054	0.0148	-0.6698	5.7916	10.0634	995.782	0.0252	-0.3378	0.1346	-1212.72	0.4118	0.3548	-0.0444	275.525	3.8078	-2.5562	0.0156	-19.4114	0.056	3.6338	-92.3998	-1.3144	-2.2476	0.0208	-3.6828	-0.2838	-0.0738	3.5394	1550.26
1	92	-1.2124	0.144	0.3888	-0.5858	3.6596	9.6874	933.11	0.3332	-0.2238	0.0326	-1212.65	2.1458	0.2208	-0.2024	395.677	6.0098	-2.7662	-0.2344	-19.4154	-0.114	3.8518	-96.0278	-1.2124	-2.2956	-0.4532	-3.6848	-0.1398	-0.1518	0.4714	690.919
1	93	-0.9044	0.186	0.2208	-0.6758	3.6156	8.2494	1050.66	0.0432	-0.2198	0.1866	-1212.65	5.0458	0.1088	-0.1264	342.567	9.8998	-2.9362	0.1736	-19.5194	-0.09	957.788	-91.0118	-0.9044	91.6704	-0.0732	-3.7768	-0.0298	-0.0518	1.3974	13.2692
1	94	-0.9384	-0.076	-0.3672	-0.6438	3.8576	12.3514	1392.6	0.1532	-0.6138	0.2166	-1212.67	9.1638	0.2068	-0.2884	305.127	3.8298	-2.8602	-0.1664	-19.6534	-0.122	76.5898	-98.7418	-0.9384	89.2024	0.1788	-3.6868	-0.2918	0.0522	2.6894	2.3312
1	95	-1.3744	0.072	-0.0512	-0.6638	3.3196	10.1474	3121.25	0.8152	-0.0958	1.5786	-1212.68	2.0278	0.5008	-0.6324	267.177	3.7438	-2.7122	-0.1004	-19.4954	-0.13	8.0138	357.898	-1.3744	58.6844	-0.2512	-3.7088	-0.1318	-0.0598	0.9074	13.8332
1	96	-1.4844	-0.006	-0.1912	-0.7298	6.3616	14.5094	2727.45	0.4112	-0.0818	-0.0054	-1212.69	6.0058	1.1848	-0.4084	405.531	3.5258	-2.5282	-0.2984	-19.5394	-0.08	2.1358	1032.06	-1.4844	-2.2816	-0.1752	-3.7848	-0.4378	-0.2698	0.4194	3.5852
1	97	-1.0964	0.082	-0.4852	-0.6658	7.7896	10.6634	2294.97	0.3352	-0.1578	0.0826	-1212.63	14.2218	0.2908	-0.5004	644.205	4.2878	-2.6122	-0.0544	-19.3654	-0.074	2.6638	990.252	-1.0964	-2.3876	-0.4912	-3.7188	-0.3618	-0.0338	0.2774	314.391
1	98	-1.4924	-0.112	0.0248	-0.5838	4.6276	397.665	1231.54	0.1672	-0.1418	-0.0794	-1212.68	19.3038	0.3328	-0.5984	255.953	3.9178	-2.6922	-0.0684	-19.5814	-0.16	4.3998	946.87	-1.4924	-1.4716	-0.3492	-3.5428	-0.4178	-0.0978	-0.0166	1750.02
1	99	-1.4084	0.12	-0.3832	-0.5258	11.6256	67.4094	1213.26	0.2652	-0.1538	0.1346	-1212.64	24.6618	0.2288	-0.6464	199.455	3.2538	-2.7562	0.0836	-19.5154	-0.248	1.2858	490.81	-1.4084	57.9664	-0.3732	-3.7728	-0.3138	-0.0818	1.8754	1094.51
1	100	-1.1544	0.088	-0.2972	-0.6978	19.6376	25.7754	1247.04	0.3632	-0.2238	0.1506	-1212.61	6.3498	0.5328	-0.4624	211.719	4.9498	-2.7882	-0.0144	-19.5014	-0.252	1.7318	2221.23	-1.1544	593.766	0.0628	-3.7588	-0.2098	-0.2058	0.7154	1578.16
1	101	-1.2204	0.432	-0.4612	-0.6218	11.8196	25.6614	2418.03	0.3952	-0.0058	-0.1134	-1212.72	10.8438	0.6788	-0.5824	301.457	5.5518	-2.6302	-0.4064	-19.4594	-0.366	1.0138	602.37	-1.2204	17.3764	-0.1132	-3.8288	-0.3698	0.0122	1.7774	991.353
1	102	-1.4124	0.546	-0.6932	-0.5958	12.4936	89.6614	3469.46	0.2452	-0.5138	0.1146	-1212.66	45.7118	0.6688	-0.0104	331.775	5.8358	-2.6142	-0.0764	-19.4454	0.044	1.1778	1119.94	-1.4124	16.1004	-0.0892	-3.6668	-0.1918	-0.1978	0.9054	0.5132
1	103	-1.3204	0.868	-0.4532	-0.6058	11.9556	3.0054	1430.02	0.1392	-0.1658	-0.1514	-1212.68	9.9558	0.9048	-0.4964	229.885	2.7958	-2.4942	-0.0504	-19.3994	-0.202	3.8338	1142.42	-1.3204	-1.7536	-0.3432	-3.6728	2.6402	-0.0318	-0.3066	0.2752
1	104	-1.5304	1.166	-0.4432	-0.5518	26.8876	2.4334	284.266	0.1872	-0.2658	0.0126	-1212.7	6.6538	0.5008	-0.5464	398.373	2.7238	-2.5022	-0.0384	-19.1954	0.032	1.9018	1288.9	-1.5304	201.32	0.3008	-3.5108	0.6962	-0.0818	-0.4006	0.1732
1	105	-1.4384	1.066	-0.2592	-0.6278	16.7876	12.8394	2904.05	0.2452	0.0282	0.0646	-1212.71	25.0538	0.4368	-0.2704	825.629	2.0938	-2.4542	0.0456	-19.2294	-0.036	1.0158	1642.87	-1.4384	-1.3016	-0.2712	-3.5368	0.3822	0.0202	0.2054	621.841
1	106	-1.0464	0.882	0.0288	-0.5978	13.0616	4.1194	2081.61	0.1312	-0.3298	0.1046	-1212.75	33.2278	0.3888	-0.1204	408.407	1.5958	-2.6562	-0.1544	-19.2654	0.436	0.8618	1348.79	-1.0464	4.9164	0.1448	-3.6468	-0.2938	0.0282	0.2354	1335.49
1	107	-1.7244	0.926	-0.5192	-0.6218	23.0436	249.183	1995.91	0.1352	-0.3518	-0.1654	-1212.69	33.9458	0.3428	-0.1804	610.101	1.5978	-2.6622	0.0476	-19.1474	-0.18	0.4038	1504.88	-1.7244	2.0844	-0.4052	-3.4988	-0.1458	-0.1798	1.5394	342.299
1	108	-1.2264	0.418	-0.2492	-0.6758	18.6136	309.077	1960.99	0.0952	-0.1358	0.0846	-1212.76	10.9418	0.3648	-0.1824	1244.11	1.6578	-2.3622	-0.2284	-17.9774	-0.028	0.5618	1851.62	-1.2264	-1.1256	-0.3272	-3.6428	-0.2858	0.0782	0.6914	2.4632
1	109	-1.0824	0.622	-0.7272	-0.6078	34.9436	280.303	1862.2	0.3572	-0.2458	0.1866	-1212.63	13.3818	0.2448	-0.1304	925.203	1.7918	-2.4162	-0.1304	-17.1774	-0.104	0.6178	258.492	-1.0824	-0.3816	-0.4712	-3.6048	-0.4318	-0.0258	3.6654	534.707
1	110	-1.2224	0.61	-0.5292	-0.4978	72.0476	429.111	1942.72	-0.1268	-0.4218	0.1866	-1212.7	1.0438	0.5428	-0.6064	1454.98	2.4258	-2.4002	0.1936	-7.7394	-0.324	0.3318	163.538	-1.2224	-1.8236	-0.2012	-3.5868	-0.2218	0.0342	9.6574	26.4432
1	111	-1.5964	0.972	-0.4452	-0.4698	61.4196	34.9394	1619.2	0.0972	0.2622	0.1246	-1212.74	0.1178	0.3908	-0.7164	1327.48	2.0098	-2.5562	0.0176	-14.4874	-0.082	0.5598	-79.6078	-1.5964	-0.5616	0.3848	-3.7348	-0.3198	-0.0018	2.0894	0.1712
1	112	-1.2764	0.458	-0.6372	-0.6078	62.8616	161.065	1808.2	-0.1028	-0.0298	0.0666	-1212.7	0.6958	0.4448	-0.6944	358.179	2.4138	-2.6482	-0.2284	-16.6754	-0.21	0.3918	-78.2338	-1.2764	31.9564	-0.5672	-3.7688	-0.4798	-0.1798	3.7294	0.1612
1	113	-1.0804	0.782	-0.2832	-0.5838	68.2436	148.275	2152.65	0.1632	0.3222	0.0506	-1212.67	2.7358	0.7868	-0.3104	427.295	2.1258	-2.7122	0.0356	3.3326	-0.326	0.4778	-92.7258	-1.0804	12.3524	-0.3872	-3.4588	-0.4178	0.0502	7.0274	0.1152
1	114	-1.3644	0.954	-0.6052	-0.5198	3.0316	102.135	2597.56	-0.0188	-0.3998	0.0506	-1212.63	3.0198	0.5328	-0.5824	460.565	2.8758	-2.6082	-0.3624	-10.0494	0.14	0.6238	141.664	-1.3644	5.1684	-0.0892	-3.7908	-0.1938	-0.1858	4.2714	0.0592
1	115	-1.2744	0.48	-0.5512	-0.5218	4.5356	111.957	2524.84	0.0752	-0.3678	-0.0214	-1212.66	3.8098	0.3728	-0.2624	531.745	3.9298	-2.6882	-0.2364	-17.0774	-0.064	0.5058	47.2042	-1.2744	-1.5636	-0.5292	-3.6908	-0.2638	-0.0538	1.7634	0.0372
1	116	-1.5924	0.496	-0.4912	-0.5558	29.7456	436.527	2082.08	0.1572	-0.2918	0.1186	-1212.69	4.3118	0.2888	-0.5604	867.161	1.9998	-2.5862	-0.1404	-16.2454	0.066	0.6618	-66.5818	-1.5924	11.7664	-0.4932	-3.6708	-0.2238	-0.2218	5.1414	0.1112
1	117	-1.4764	0.286	-0.4192	-0.6338	31.1296	424.497	2132.53	-0.0368	-0.2218	0.0946	-1212.74	21.3198	0.5088	-0.2784	1776.97	1.6038	-2.5422	-0.3424	-12.4974	-0.158	0.5998	544.204	-1.4764	0.6444	-0.2212	-3.5688	-0.1758	-0.2938	-1.0986	0.0312
1	118	-1.0684	0.388	-0.4372	-0.5238	0.1696	560.903	1622.17	-0.0608	-0.2458	-0.2334	-1212.68	43.2238	0.6948	-0.3864	1703.67	1.8058	-2.7222	-0.2424	-12.8174	0.174	0.7078	384.324	-1.0684	-0.8296	-0.0432	-3.7468	-0.2018	-0.1738	-0.5866	0.2712
1	119	-1.2964	0.414	-0.8232	-0.6978	26.7556	59.5414	1347.46	0.0012	-0.2558	0.2186	-1212.72	76.0798	0.1828	-0.3204	1056.26	1.1878	-2.5002	-0.2144	-14.8634	-0.348	0.0818	-98.2978	-1.2964	-0.1756	0.0728	-3.6248	-0.2138	-0.1678	7.1474	1.4592
1	120	0.9016	0.334	-0.2292	-0.6898	19.1596	8.2374	1138.23	-0.0388	-0.2438	-0.0694	-1212.66	12.6878	0.3708	-1.1684	967.731	1.0238	-2.2942	-0.3324	-14.0574	0.25	0.1858	-98.6778	0.9016	0.7884	-0.0932	-3.5808	-0.0738	0.0022	0.0174	90.8992
1	121	2.1416	0.426	0.3968	-0.6938	51.5236	4.1434	1158.42	-0.0208	-0.4878	0.0286	-1212.62	42.7498	0.6448	-0.3464	376.535	1.2918	-2.5102	-0.3704	-3.2954	0.292	0.5078	-87.7298	2.1416	1.0204	-0.1132	-3.6568	-0.2158	-0.1898	4.7074	45.9452
1	122	-1.4664	0.29	-0.1652	-0.6058	29.6336	3.9774	1238.28	-0.0508	-0.3438	-0.1514	-1212.73	56.9318	0.4548	-0.0324	1984.47	1.7138	-2.5762	-0.2444	-10.5894	1.328	0.2778	-68.2098	-1.4664	0.2904	-0.2752	-3.6208	-0.1758	-0.1798	7.2114	0.7392
1	123	-1.0544	0.342	-0.3892	-0.6858	16.8876	5.5514	1272.29	-0.0508	-0.1838	-0.1394	-1212.7	45.9858	0.6128	-0.3744	2439.57	1.4458	-2.6842	-0.3564	-14.2194	0.48	0.3118	41.7882	-1.0544	2.7024	-0.3572	-3.6328	-0.2598	-0.1218	5.0214	1.3352
1	124	-1.1524	0.424	-0.6732	-0.6338	25.7256	6.9234	1198.17	-0.2108	-0.4638	-0.0634	-1212.67	79.3938	0.5568	-0.2904	3504.9	0.8498	-2.8582	-0.0564	-16.4934	0.928	0.4778	1330.89	-1.1524	6.9944	-0.2032	-3.7788	-0.0658	0.0882	10.4934	0.4872
1	125	-1.1624	0.394	-0.7012	-0.5858	33.5296	5.1114	852.934	0.0652	-0.3578	0.0166	-1212.7	106.48	0.3448	-0.3344	3133.98	1.1838	-2.8222	-0.4664	-18.0774	-0.04	-0.0942	1644.17	-1.1624	757.254	-0.0772	-3.7248	-0.1958	0.0162	7.4914	0.1112
1	126	-0.5124	0.202	-0.5252	-0.6178	9.6836	6.1574	854.214	0.0432	0.0802	-0.1194	-1212.65	41.4558	0.4288	-0.2484	3169.63	1.3138	-2.8722	-0.1424	-16.2054	0.014	0.1498	1155.75	-0.5124	195.986	-0.4132	-3.7668	-0.1758	-0.2638	14.1714	0.2052
1	127	-1.2904	0.286	-0.4612	-0.6258	12.6416	18.7854	1391.38	-0.0728	-0.5118	0.0866	-1212.66	6.6098	0.3188	-0.8924	2927.47	1.2938	-2.8042	-0.1644	-15.9394	0.076	0.2158	889.578	-1.2904	63.9644	-0.1352	-3.6508	-0.2758	0.1202	7.6394	0.1352
1	128	-1.2744	0.328	-0.5392	-0.7198	4.1116	1527.87	1468.9	0.1692	-0.1698	0.0166	-1212.7	4.6938	0.7188	-0.6364	3033.81	1.0398	-2.7102	-0.1144	-5.5834	0.182	0.1538	537.138	-1.2744	46.3044	-0.4492	-3.6108	-0.1878	-0.0218	8.2274	0.2212
1	129	-1.2964	0.726	-0.4412	-0.5118	2.3636	1021.33	2397.79	0.2612	-0.0718	-0.0154	-1212.74	4.1038	0.5468	-0.1384	2784.5	1.4658	-2.5262	0.2496	-18.3734	0.056	0.8518	-96.1978	-1.2964	15.0104	-0.2692	-3.6488	-0.2838	-0.2238	-1.2326	0.4792
1	130	-1.2584	0.738	0.0468	-0.6378	1.7696	73.4074	2924.61	0.0012	-0.2678	0.0626	-1212.71	6.0498	0.2848	-0.5944	2442.37	1.0898	-2.6082	-0.1764	5.9066	0.142	0.3518	-30.8418	-1.2584	65.8444	-0.1432	-3.5988	-0.3778	-0.0698	-1.1306	0.3492
1	131	-0.9284	0.72	-0.3532	-0.5818	1.6516	776.127	3199.81	0.1032	-0.2898	0.0666	-1212.67	12.6258	0.3348	-0.2144	2474.59	1.0058	-2.5562	-0.1984	33.1826	-0.1	0.4858	2436.52	-0.9284	19.4764	0.0208	-3.7268	-0.3038	-0.1858	1.3634	0.3272
1	132	-1.0204	0.686	-0.6792	-0.5578	1.2556	172.197	2321.98	-0.1928	-0.2998	-0.1874	-1212.69	0.0798	0.1948	-0.0384	340.717	0.9938	-2.6462	-0.1704	8.7546	0.11	0.2518	449.894	-1.0204	21.5604	0.0848	-3.6448	-0.2738	-0.0998	-0.6386	0.3132
1	133	-1.3684	0.396	-0.9212	-0.6758	1.5896	172.727	3023.92	-0.0228	-0.2378	0.0166	-1212.72	0.6338	0.4148	-0.2764	-0.1274	0.5718	-2.6182	-0.4144	-11.7874	0.152	0.4298	-11.4118	-1.3684	16.5244	-0.1372	-3.7228	-0.0678	-0.0918	18.3294	0.0692
1	134	-1.2464	0.276	-0.8812	-0.6598	1.2976	156.683	2820.85	-0.0648	-0.4238	-0.0214	-1212.73	0.1998	0.4888	0.1036	-0.1954	0.6158	-2.6402	-0.1644	-5.6614	0.254	0.2318	1183.52	-1.2464	31.8104	0.0748	-3.6948	-0.4538	-0.1838	12.7874	-0.0868
1	135	-1.3444	0.632	-0.0632	-0.6178	0.7936	779.971	1825.52	-0.1408	0.3282	0.0206	-1212.7	0.0958	0.8268	-0.0504	-0.1894	0.4438	-2.6602	-0.0704	-5.5874	0.474	0.1898	2186.87	-1.3444	32.4504	-0.0972	-3.7728	-0.2178	-0.1038	11.1274	113.299
1	136	-1.3504	0.418	-0.2552	-0.6258	0.9876	328.687	2123.68	0.0452	-0.1858	0.2806	-1212.73	0.0478	0.5108	-0.5384	-0.1894	0.7298	-2.5962	-0.0684	-9.9654	0.014	0.9458	1485	-1.3504	22.6644	0.0148	-3.7248	-0.3678	-0.0778	17.0574	6.2712
1	137	-1.4904	0.224	-0.5072	-0.6758	0.8756	514.529	2026.24	0.0632	-0.6218	-0.0474	-1212.67	-0.0122	0.4008	-0.7024	-0.2074	0.9618	-2.7582	-0.0604	-2.0254	-0.102	0.1138	2328.55	-1.4904	19.6964	0.2608	-3.5988	-0.2778	-0.0758	29.4994	7.0492
1	138	-1.4624	0.384	-0.7472	-0.5958	0.0316	98.9214	1575.26	0.0652	-0.3018	-0.0194	-1212.76	0.0958	0.3888	-0.3204	-0.2234	0.6418	-2.7022	-0.1244	-5.5114	-0.284	0.4578	2282.54	-1.4624	14.4324	-0.1612	-3.5748	-0.2518	-0.0738	33.2394	2.2772
1	139	-1.0764	0.124	-0.5352	-0.6818	0.9996	103.893	1311.03	0.1232	0.1142	0.0926	-1212.65	-0.0022	0.5588	-1.0524	-0.1974	0.6338	-2.5122	-0.3484	-10.0854	-0.254	-0.0002	2580.43	-1.0764	10.2124	0.0448	-3.7448	-0.3038	-0.2618	1.8254	1.3472
1	140	-1.6524	0.248	-0.2312	-0.6438	0.4656	179.351	898.128	0.0712	0.1042	0.2306	-1212.66	0.1518	0.3808	-0.8364	-0.2214	0.8258	-2.6722	-0.0384	-10.3934	-0.026	0.1338	3928.59	-1.6524	9.7604	-0.1052	-3.7008	-0.3258	-0.2558	-1.3626	23.5892
1	141	-1.2524	0.142	-0.5132	-0.6798	0.5076	450.909	1311.4	-0.1208	0.2562	0.1706	-1212.65	-0.0182	0.4968	-0.8464	-0.1434	0.3558	-2.5602	-0.3484	-11.1134	-0.23	0.4878	2716.49	-1.2524	7.3204	-0.0052	-3.4188	-0.2998	-0.0478	-1.1626	0.2132
1	142	-0.8844	0.408	-0.5272	-0.5018	0.4716	708.173	1057.96	0.2072	-0.2538	0.1426	-1212.67	0.0678	0.0548	-0.7124	-0.2514	0.7438	-2.5222	-0.0044	-11.3734	-0.042	0.1058	3068.05	-0.8844	7.0164	-0.0632	-1.4808	-0.3918	-0.0818	-1.4006	0.1952
1	143	-1.3224	0.418	-0.2112	-0.6398	0.5956	2055.59	990.016	0.0792	-0.4038	-0.0054	-1212.69	-0.0022	0.2088	-0.8364	-0.2434	0.4958	-2.6922	-0.2144	-7.6374	-0.09	0.3538	3576.39	-1.3224	6.8364	-0.1052	-2.0528	-0.3078	-0.2478	-1.5206	0.0532
1	144	-1.3364	0.894	0.0768	-0.6598	0.2756	2456.77	1649.79	-0.1528	-0.1718	0.3066	-1212.68	-0.0322	0.1888	-1.1104	-0.1574	0.4618	-2.8602	-0.3604	-10.4334	0.258	0.3758	3685.26	-1.3364	7.9584	-0.4712	-2.6848	-0.4258	-0.2778	-1.5086	0.0372
1	145	-1.6464	3.594	0.1928	-0.6418	0.2996	1412.63	1272.31	0.0012	-0.3218	0.0526	-1212.66	0.2238	0.5948	-0.9104	855.159	0.6638	-2.5422	-0.2604	-8.1094	0.116	0.0638	2746.82	-1.6464	93.7844	-0.4452	-2.8648	-0.3558	-0.0458	-1.4566	0.2112
1	146	-1.1064	0.648	-0.4812	-0.7238	0.2196	699.539	1533.46	0.1192	-0.5238	0.1806	-1212.79	0.0058	0.2368	-0.8244	60.4166	0.2358	-2.8042	-0.1284	-12.0214	0.258	0.1598	1017.61	-1.1064	11.4364	-0.1232	-3.1968	-0.3198	-0.0718	-1.2866	0.2092
1	147	-1.2144	0.306	1.6848	-0.5458	0.2896	471.353	1678.27	0.0312	-0.3838	0.1626	-1212.69	-0.0102	0.2308	-1.1724	34.7266	0.1338	-2.7582	-0.1964	-11.8954	0.156	0.5038	1794.84	-1.2144	11.4924	-0.0872	-3.0508	-0.2798	-0.0038	-1.6106	0.1652
1	148	0.8836	0.548	-0.0372	-0.5858	0.3736	205.531	1110.49	0.3572	-0.0338	0.0426	-1212.76	0.0418	0.4668	-1.1304	0.2026	0.2438	-2.8162	-0.0264	-12.0974	-0.062	0.0918	1815.21	0.8836	12.2264	-0.0052	-2.9148	-0.3038	-0.1218	-1.5106	0.1532
1	149	-1.1524	-0.052	-0.0072	-0.6898	0.4056	512.277	1117.1	0.0512	-0.1978	0.1606	-1212.7	0.0038	0.4228	-1.0304	-1.5594	0.6998	-2.6622	0.0676	-6.3914	0.168	0.1998	1539.1	-1.1524	12.7024	-0.2232	-3.4588	0.0562	0.0282	-1.2466	0.1012
1	150	-1.4544	0.204	-0.0392	-0.6658	0.1396	108.595	1363.42	-0.1028	-0.3978	0.2006	-1212.68	-0.2002	0.3548	-0.3444	-0.7254	0.7278	-2.6802	-0.1024	-1.8394	0.79	0.2638	1364.09	-1.4544	11.9364	0.0828	-3.2988	-0.2978	0.1322	-1.4306	0.0132
1	151	-1.1244	0.124	-0.1652	-0.7118	0.0096	90.0714	1919.77	-0.0128	-0.2438	0.0186	-1212.68	-0.1002	0.3248	-0.5564	-2.9914	0.6278	-2.7882	-0.2224	-10.7234	0.394	0.0998	266.784	-1.1244	11.2684	-0.2012	-3.1248	-0.5198	0.1142	-1.5606	0.0252
1	152	-1.3864	0.172	-0.3132	-0.6598	0.2896	80.8854	1442.5	0.0192	-0.3298	0.1686	-1212.66	0.0818	0.3448	-0.7824	-0.6494	0.5698	-2.6262	-0.1164	-9.1274	0.522	0.6738	-97.9058	-1.3864	14.6924	-0.2372	-3.2888	-0.4478	0.2562	-1.3606	0.3332
1	153	-1.4544	0.21	-0.4092	-0.6878	0.0956	323.937	1355.59	0.3952	-0.5598	0.1766	-1212.66	0.0158	0.7088	-0.8044	18.9206	0.3938	-2.8282	-0.3024	-15.7094	0.102	0.7058	-98.2158	-1.4544	17.6944	0.3108	-3.0528	0.0242	-0.0758	-1.4786	0.4212
1	154	-1.1784	0.186	0.0028	-0.5458	0.2756	269.477	1579.31	-0.0948	-0.1818	-0.0354	-1212.92	-0.0102	0.3108	-0.4124	6.9026	0.1618	-2.8102	-0.2744	-14.2714	0.152	0.2558	-98.4238	-1.1784	20.1244	0.0168	-3.0688	-0.0258	-0.1178	-1.4406	0.4832
1	155	-1.4184	0.12	-0.0592	-0.6018	0.1376	788.789	1245.42	0.0032	-0.1918	0.0466	-1212.79	0.3838	0.2748	-0.7644	4.5746	0.2458	-2.8162	-0.3324	-13.4334	-0.174	0.4898	-98.4638	-1.4184	14.9524	0.2048	-2.6688	0.2882	-0.2338	-1.4986	0.2712
1	156	-1.4604	0.182	-0.1072	-0.6218	-0.0024	320.091	1117.67	0.0372	-0.6678	0.0606	-1212.81	0.1558	0.0928	-0.8804	1.2286	0.2218	-2.6682	-0.3404	-12.9874	0.364	0.2298	-98.4418	-1.4604	17.7104	-0.4112	-2.8268	0.5842	-0.0358	-1.4546	0.3712
2	1	-0.8494	-0.203	-0.379	-0.0682	12.9496	0.0486	-5.546	0.44	-2.3546	-0.2922	-0.074	-36.5412	-0.448	-0.0888	0.9076	0.0578	-2.6072	-2.2482	-46.7802	-0.1288	-0.5064	-0.0154	-0.8494	-316.578	0.2124	-1.1188	-0.7692	0.065	0.2808	-0.2206
2	2	0.3606	-0.229	-0.359	-0.0682	2.9656	0.1466	-6.374	0.024	-2.2886	-0.3062	0.01	-36.3052	-0.466	-0.0788	5.4036	-0.2662	-2.9472	-2.0122	-46.1222	-0.0128	-0.0204	-0.4134	0.3606	-322.378	0.4484	-1.2108	-0.4372	0.235	0.6468	0.0174
2	3	-0.3494	-0.273	-0.113	-0.1222	48.4336	0.2326	-6.634	0.36	-2.1446	-0.1482	238.34	-36.3332	-0.304	-0.3348	9.6596	-0.1782	-2.9492	-2.5722	-46.4342	-0.0408	-0.5884	-0.4194	-0.3494	-322.294	-0.4576	-1.1388	-0.5112	0.635	0.7688	0.5234
2	4	-0.5934	-0.189	-0.219	-0.1282	37.4956	0.8946	-0.066	-0.278	-2.2366	-0.0422	8.112	-36.2512	0.16	-0.5988	5.9776	0.0458	-3.2532	-2.5902	-46.4042	0.0792	-0.2904	-0.2654	-0.5934	-323.39	0.3584	-1.2748	-0.4872	0.189	0.2628	0.3394
2	5	-0.9114	-0.211	-0.419	-0.1482	0.6816	1029	-2.376	-0.108	-2.3466	-0.0742	0.65	185.541	0.094	-0.6788	5.9596	-0.2942	-3.3732	-2.4502	-46.2042	0.1292	-0.1384	-0.2794	-0.9114	-323.912	-0.1336	-1.0988	-0.4192	0.029	0.0368	-0.1146
2	6	-0.3474	0.065	-0.549	-0.1502	0.4576	1192.61	-4.822	-0.08	-2.5186	-0.2322	2.054	-35.8192	0.044	-0.8828	3.7596	-0.2942	-3.1792	-2.5402	-46.8962	-0.0808	-0.1664	-0.4394	-0.3474	-324.196	-0.0516	-1.3208	-0.5732	0.053	-0.0172	-0.1266
2	7	-0.8474	-0.321	-0.257	-0.1162	0.0096	610.193	-6.276	0.03	-2.5606	-0.1082	953.248	-36.0872	1.838	-0.6448	4.6636	-0.4182	-2.9112	-2.3202	-46.7202	-0.3968	3.4396	-0.0774	-0.8474	-324.088	0.7544	-1.3028	-0.5172	-0.069	0.1588	-0.2646
2	8	-0.5614	-0.249	-0.437	-0.2042	1.6576	443.213	-6.464	0.15	-2.6386	-0.3562	6.032	-36.2052	5.33	-1.0568	-0.7944	0.3698	-3.0892	-2.2562	-48.3502	0.2232	2.0136	-0.4434	-0.5614	-324.758	0.3184	-1.3908	-0.5772	0.015	0.1108	-0.4466
2	9	-0.3054	-0.215	-0.613	-0.2062	-0.0244	827.759	-6.728	-0.288	-2.4626	-0.2322	1049.52	-36.5552	4.092	-0.7128	-2.1064	0.6838	-3.4072	-2.4982	-47.8182	0.3552	2.3516	-0.3914	-0.3054	-324.872	0.2544	-1.3908	-0.4672	-0.031	0.0328	0.0174
2	10	-1.1114	-0.219	0.045	-0.1202	0.0076	909.135	-6.59	-0.142	-2.2166	-0.3022	11.324	-36.6212	5.87	-1.0128	11.8336	2.1898	-3.3032	-2.4402	-30.9282	-0.1648	0.0736	-0.0834	-1.1114	-325.012	0.4784	-1.3108	-0.5332	-0.039	0.2288	-0.1346
2	11	-1.1114	-0.437	-0.297	-0.1802	-0.2484	310.531	-6.482	0.074	-2.6626	-0.2022	7.256	-36.3412	11.316	-0.6768	445.066	1.6758	-3.5672	-2.6502	-36.5162	-0.2028	-0.4764	0.2066	-1.1114	-325.124	0.2764	-1.3568	-0.1292	0.109	0.5248	-0.2186
2	12	-0.9294	-0.351	-0.901	-0.1642	-0.1724	592.297	-6.64	-0.29	-2.7666	-0.1642	1.144	-36.3452	7.51	-1.1248	391.296	0.2378	-3.5392	-2.6842	412.232	-0.2968	-0.6864	-0.4194	-0.9294	-325.174	1.3284	-1.4028	0.4308	-0.101	0.3288	-0.1306
2	13	-1.1614	-0.311	-0.509	-0.1162	-0.1384	632.583	-6.838	-0.08	-2.5066	-0.1882	11.254	-36.3752	12.112	-1.0328	615.352	0.0658	-3.4492	-2.6002	1177.77	-0.1788	-0.4584	-0.3794	-1.1614	-325.104	1.1644	-1.6368	0.2808	0.073	0.4748	-0.3606
2	14	-0.9054	-0.355	-0.653	-0.1982	-0.0364	293.319	-6.642	-0.052	-2.5266	-0.2302	6.522	-36.0192	15.298	-0.9968	274.596	-0.1662	-3.4692	-2.4562	3410.34	-0.2948	-0.4984	-0.4494	-0.9054	-325.056	0.3924	-1.5848	0.4768	0.149	-0.1472	-0.2186
2	15	-1.0494	-0.401	-0.743	-0.1542	-0.0784	93.1366	-6.41	-0.058	-2.4866	-0.2722	0.29	-16.3352	7.816	-1.2268	425.63	-0.4062	-3.5032	-2.5782	2124.4	-0.5548	-0.1744	-0.3294	-1.0494	-325.082	0.6224	-1.4628	-0.0752	-0.137	-0.6472	-0.4246
2	16	-1.1214	-0.369	-0.589	-0.1682	-0.0324	22.7966	-6.598	0.022	-2.4766	-0.4602	0.984	-1.4092	10.188	-1.1888	492.452	-0.4562	-3.6872	-2.4942	3358.03	0.1692	-0.3504	-0.2214	-1.1214	-325.148	0.9084	-1.6688	-0.0832	-0.093	0.3468	-0.2306
2	17	-0.9494	-0.401	-1.221	-0.1482	0.0636	0.4006	-6.492	-0.088	-2.6466	-0.1562	0.002	-9.7632	7.002	-1.1328	62.8036	-0.2262	-3.6392	-2.6442	3552.64	0.2172	-0.4204	-0.4654	-0.9494	-325.172	0.4504	-1.8768	-0.0552	-0.085	0.1248	-0.3726
2	18	-1.0594	-0.319	-0.495	-0.1642	0.2916	0.3066	-6.952	-0.118	-2.7846	-0.1122	0.106	94.5948	6.632	-1.2788	278.704	-0.3142	-3.6072	-2.8022	2703.31	-0.3328	-0.0564	-0.2554	-1.0594	-325.126	0.3304	-1.9728	-0.1232	-0.021	0.4468	-0.2426
2	19	-1.0214	0.789	-0.345	-0.2022	0.2976	0.2706	-6.952	-0.186	-2.5446	-0.1242	0.042	-28.8912	4.548	-1.1668	304.926	-0.1142	-3.5912	-2.7542	2544.07	-0.2108	-0.5504	-0.3194	-1.0214	-325.144	0.5564	-1.6848	-0.1792	-0.063	0.0308	-0.3886
2	20	-1.2134	-0.333	-0.613	-0.2162	0.2196	0.2386	-6.466	-0.364	-2.6826	-0.4282	-0.042	247.621	6.172	-0.7568	274.462	-0.2322	-3.6092	-3.3462	3254.81	-0.0908	-0.1684	-0.4634	-1.2134	-325.128	0.7244	-1.9068	-0.5492	-0.169	0.0748	-0.1966
2	21	-1.0554	-0.455	-0.051	-0.2322	0.4656	0.6106	-6.904	-0.142	-2.5586	-0.2442	-0.09	-36.3432	5.054	-0.4808	197.606	-0.3262	-3.6652	-2.4902	3814.1	-0.3428	-0.9004	-0.3934	-1.0554	-325.046	0.9304	-1.8208	-0.3172	0.109	-0.0452	-0.3226
2	22	-1.1074	-0.319	-0.017	-0.1762	0.2636	0.1446	-7.036	-0.022	-2.4406	-0.2942	-0.032	-36.4732	6.264	-0.5768	276.618	-0.1142	-3.5712	-2.3322	2679.23	-0.3268	-0.5724	-0.5434	-1.1074	-325.006	0.1404	-1.8248	0.1048	0.057	0.1508	-0.3646
2	23	-1.2954	-0.395	-0.199	-0.2342	3.9236	0.2446	-6.868	-0.348	-2.5186	-0.2542	0.246	-35.7292	5.236	-0.9108	320.592	-0.4022	-3.5532	-2.8962	3182.16	-0.1508	-0.2164	-0.4034	-1.2954	-325.048	0.2244	-1.8308	0.7728	-0.041	-0.1592	-0.3566
2	24	-0.9674	-0.341	0.335	-0.2902	0.2596	0.1626	-7.098	-0.072	-2.6526	-0.2762	-0.116	-35.4632	6.512	-0.9088	230.126	-0.2342	-3.5752	-2.5422	2662.64	-0.2468	-0.3684	-0.3314	-0.9674	-325.052	0.0684	-1.8528	1.3808	0.101	-0.2912	-0.1586
2	25	-0.9274	-0.521	-0.723	-0.1302	0.4216	0.3106	-7.072	-0.1	-2.4526	-0.3722	0.428	-35.9672	5.826	-1.1528	292.458	-0.2582	-3.4632	-2.3962	2589.3	0.2352	-0.7224	-0.5154	-0.9274	-325.018	0.4524	-1.9508	1.1228	0.371	0.0568	-0.1506
2	26	-0.9954	-0.637	-0.569	-0.0982	0.4436	0.1826	-7.038	-0.166	-2.8126	-0.2102	-0.002	-36.2992	6.244	-1.1588	249.982	-0.3762	-3.5572	-2.6782	2790.68	-0.2148	-0.3844	-0.4474	-0.9954	-325.036	0.5244	-1.8268	1.2708	0.229	-0.1392	-0.3926
2	27	-0.6114	-0.551	-0.241	-0.2062	0.5916	0.3026	-7.1	-0.098	-2.5286	-0.3542	0.174	-36.5012	6.798	-1.0628	258.914	-0.1322	-3.6112	-2.6702	1857.55	0.0172	-0.6184	-0.4014	-0.6114	-325.056	-0.1936	-1.9008	1.5328	-0.109	-0.8152	-0.2366
2	28	-1.1734	-0.521	-0.513	-0.1102	0.2036	0.1646	-7.28	0.094	-2.5626	0.2758	0.32	-36.4352	4.918	-1.1568	263.208	-0.3022	-3.7012	-2.4442	3602.2	-0.3928	-0.3144	-0.0474	-1.1734	-324.946	-0.2176	-1.9388	0.6808	0.047	-0.4712	-0.1446
2	29	-1.2514	-0.497	-0.573	-0.0902	-0.0564	0.1006	-7.02	-0.138	-2.1806	-0.2762	0.108	-36.0992	4.83	-1.0048	253.304	-0.2642	-3.5092	-2.8002	1700.58	-0.1748	-0.6084	-0.5494	-1.2514	-325.104	0.4484	-1.8428	0.2808	-0.203	-0.1432	-0.1146
2	30	-0.6694	-0.421	-0.565	-0.2042	-0.0404	0.1926	-7.254	0.028	-2.5566	-0.3402	-0.126	-36.5012	5.468	-0.5508	406.43	-0.1742	-3.6872	-3.0182	1063.61	-0.1988	-0.5104	-0.4074	-0.6694	-324.964	0.5124	-1.9628	0.1268	0.115	0.0068	-0.3446
2	31	-0.9654	-0.517	-0.155	-0.1982	-0.1064	0.2246	-7.122	-0.144	-2.6726	-0.2162	0.17	-36.3332	5.602	-0.2348	511.912	-0.3382	-3.5872	-2.6142	1075.1	0.1412	-0.3664	-0.6074	-0.9654	-325.192	0.1804	-1.8448	0.4888	-0.003	-0.5092	-0.2166
2	32	-0.9334	-0.555	-0.375	-0.1282	0.2216	0.0986	-7.378	0.13	-2.7206	-0.3302	-0.052	-36.5792	7.204	-0.5288	651.466	-0.3702	2.2048	-2.8542	1525.82	-0.0948	-0.1744	-0.2554	-0.9334	-325.216	0.2764	-1.9408	0.2188	0.007	-0.6592	0.0094
2	33	-1.2134	-0.463	-0.913	-0.1742	0.2636	0.1106	-7.412	-0.058	-2.6606	-0.2222	-0.024	-36.4852	7.426	-0.0628	863.782	-0.4542	-1.3412	-2.7282	1296.32	0.0252	-0.7304	-0.2774	-1.2134	-325.162	0.4684	-1.8068	0.4748	-0.041	0.0488	-0.3446
2	34	-1.2514	-0.271	-0.367	-0.1182	0.1876	0.2126	-7.256	-0.07	-1.6146	0.0478	-0.262	-36.5652	6.118	-0.4948	558.97	-0.4202	-2.8712	-2.6242	1242.46	-0.0548	-0.3044	-0.4434	-1.2514	-325.2	0.6304	-1.8268	0.2688	0.033	-0.0232	-0.4346
2	35	-1.0934	-0.393	-1.027	-0.1642	0.4196	0.1186	-7.288	-0.096	-2.2706	-0.2662	0.174	-36.4952	6.124	-0.4348	608.024	-0.1322	-2.9252	-2.8642	1032.72	-0.5208	-0.2184	-0.4234	-1.0934	-325.15	0.3644	-1.8948	-0.0372	0.177	-0.5052	-0.3506
2	36	-0.8594	-0.281	-0.923	-0.0802	0.3216	0.0766	-7.104	-0.1	-1.9606	-0.3422	0.09	-36.4492	6.138	-0.6228	314.884	-0.4402	-3.4132	-2.1862	873.832	-0.1708	-0.2604	-0.4654	-0.8594	-325.124	0.5604	-1.7728	-0.1092	-0.023	0.0548	-0.1626
2	37	-1.1174	-0.269	-0.555	-0.1642	0.4856	0.1526	-7.252	-0.174	-1.6666	-0.3802	-0.012	-36.6072	6.736	-0.5248	2403.79	-0.5062	4.1808	-2.7442	751.948	-0.1328	-0.4204	-0.3914	-1.1174	-325.11	-0.1136	-1.8748	-0.1612	-0.231	0.4068	-0.0666
2	38	-1.1874	-0.551	-0.779	-0.1342	0.4696	0.4366	-7.258	-0.144	-2.5806	-0.3822	0.146	-36.5092	8.186	-0.1128	-5.9564	-0.5122	1.9088	-2.7922	944.334	-0.3408	-0.2304	-0.3454	-1.1874	-324.988	0.1304	-1.9108	0.2148	0.287	-0.1512	-0.1666
2	39	-1.3054	-0.209	-0.811	-0.2102	0.4876	0.1666	-7.35	-0.2	-2.6166	-0.2642	0.112	-36.4452	8.962	-0.3808	-8.7564	-0.2582	-3.6292	-3.0782	1617.59	-0.1848	-0.4864	-0.4214	-1.3054	-325.078	0.5164	-2.0308	0.7228	0.031	-0.3992	-0.1866
2	40	-1.2994	-0.011	-0.743	-0.1882	0.6876	0.1786	-7.428	-0.08	-2.2466	-0.2142	-0.1	-36.4372	6.18	-0.4068	-8.8624	-0.2562	-3.2052	-2.7462	1236.18	-0.2668	-0.8044	-0.3354	-1.2994	-325.164	0.0904	-2.0308	0.9028	0.073	-0.2252	-0.1786
2	41	-1.1514	-0.511	0.693	-0.1562	0.2216	0.3066	-7.334	-0.244	-2.5886	-0.3102	0.128	-36.5152	6.65	-0.5728	-8.8724	-0.4262	-2.9452	-2.9202	2093.22	0.0772	-0.5104	-0.4054	-1.1514	-325.064	0.2684	-1.7268	0.8668	-0.067	-0.2212	-0.3146
2	42	-1.1454	-0.457	1.069	-0.1962	0.1336	-0.0994	-6.868	-0.358	-2.5946	-0.2402	0.218	-36.5412	6.886	-0.4188	-8.9084	-0.6782	-3.3772	-2.8082	3034.66	-0.0408	-0.5804	-0.4774	-1.1454	-325.116	0.5124	-1.9108	0.2008	0.005	-0.4312	-0.1726
2	43	-1.0414	-0.441	-0.413	-0.1862	0.1676	0.1046	-6.676	-0.242	-2.5026	-0.2802	0.264	-36.5532	5.398	-0.6968	-8.9464	-0.3582	-3.4652	-2.6862	3718.16	-0.1988	-0.3564	-0.3954	-1.0414	-324.992	0.2704	-2.0588	-0.1192	0.001	-0.1932	-0.0186
2	44	-1.1314	-0.205	212.221	-0.1422	-0.1604	0.3866	-7.34	-0.154	-2.5946	4.5398	0.17	-36.3032	6.512	-0.2508	-9.2504	-0.3082	-3.6412	-2.6242	2756.67	-0.0628	-0.2224	-0.4274	-1.1314	-325.214	0.0204	-1.7108	-0.1192	-0.127	0.5088	-0.2466
2	45	-1.3234	-0.613	48.363	-0.2762	-0.2904	-0.0014	-7.278	-0.18	-2.4306	3.8098	0.002	-36.5312	7.06	-0.5468	-9.0684	-0.3242	-2.6072	-2.7862	1581.45	0.0332	-0.5904	-0.2754	-1.3234	-324.98	0.4444	-1.7808	0.5368	0.071	1.1188	-0.1806
2	46	-1.1254	-0.345	-0.235	-0.2342	-0.2044	-0.0054	-7.37	-0.228	-2.8126	6.2138	0.082	-36.5392	7.03	-0.7188	-9.1464	-0.4642	-3.1532	-2.7662	717.216	-0.3888	-0.3504	-0.4974	-1.1254	-325.198	0.4824	-1.7548	0.4788	-0.077	0.7228	-0.1406
2	47	-1.4214	-0.315	-0.425	-0.1682	-0.2944	0.1626	-7.314	-0.136	-2.4786	0.7758	-0.124	-36.4392	5.562	-0.7288	285.678	-0.2722	-3.6912	-2.6862	-47.6282	0.0892	-0.6624	-0.6534	-1.4214	-325.142	-0.6276	-1.8568	0.7628	0.091	0.4068	-0.4466
2	48	-1.2334	-0.507	-0.597	-0.2542	-0.2624	0.2746	-7.328	-0.188	-2.4166	-0.0602	0.112	-36.5512	6.128	-0.7228	-5.0244	-0.4462	-3.3992	-2.8702	-47.4462	-0.3308	-0.7184	-0.3754	-1.2334	-325.074	-0.1796	-1.8668	0.4788	0.015	-0.1192	-0.2866
2	49	-0.6694	-0.425	-0.309	-0.1802	-0.2544	0.1086	-7.288	-0.268	-2.4946	-0.0922	0.01	-36.5232	5.132	-0.8068	-8.6344	-0.2542	-3.6532	-3.1962	-47.8602	-0.1508	-0.5344	-0.4314	-0.6694	-325.146	-0.2776	-1.7928	0.4688	0.069	0.1028	-0.3606
2	50	-1.1554	-0.507	73.107	-0.2662	-0.1664	0.1826	-7.348	-0.192	-2.6006	-0.1122	-0.36	-36.4512	5.776	-0.9328	-9.0024	-0.3262	-3.6392	-2.9022	30.3018	-0.0228	-0.6804	-0.4294	-1.1554	-325.136	0.1544	-1.7748	0.6948	-0.089	-0.1692	-0.2746
2	51	-0.9474	-0.583	75.863	-0.2022	0.0336	0.2766	-7.45	-0.144	-1.6366	-0.3182	0.258	-36.6192	5.126	-0.7848	-8.9824	-0.5922	-3.5192	-2.8702	3011.64	-0.4868	-0.5764	-0.5714	-0.9474	-325.074	0.0564	-1.8008	0.0768	0.107	0.4848	-0.3866
2	52	-1.1674	-0.507	28.325	-0.1682	0.3116	0.1086	-7.098	0.062	-2.4106	-0.1542	0.44	-36.5932	4.604	-1.0268	295.38	-0.3082	-2.8252	-2.9442	3280.6	-0.2748	-0.5804	-0.5514	-1.1674	-325.172	-0.0896	-1.9268	0.1988	-0.047	0.4708	-0.2886
2	53	-1.1794	-0.435	145.845	-0.2022	-0.0004	0.1686	-7.45	-0.056	-2.2926	-0.3322	-0.022	-36.6012	3.45	-0.9748	668.586	-0.3382	-3.2432	-2.8162	2061.76	0.1732	-0.4564	-0.4694	-1.1794	-325.122	0.3504	-1.8308	0.0828	0.041	0.2508	-0.4106
2	54	-1.0954	-0.561	150.783	-0.1722	0.2116	0.1146	-7.464	-2.81641e-15	-1.7586	-0.4682	0.258	-36.3932	4.648	-0.9428	265.842	-0.6562	-3.6972	-2.5362	1532.31	-0.3648	-0.6904	-0.5034	-1.0954	-325.094	-0.2816	-1.6388	0.0708	0.043	-0.1112	-0.4366
2	55	-1.3294	-0.581	246.735	-0.1182	-0.0364	0.0026	-7.396	-0.186	-2.1906	-0.3302	0.016	-36.5732	3.852	-0.8668	407.058	-0.5222	-3.7552	-2.8982	2013.86	-0.3528	-0.4464	-0.3654	-1.3294	-325.08	0.3324	-1.7028	0.2808	-0.061	0.1988	-0.3946
2	56	-0.9094	-0.573	1.003	-0.1122	-0.2344	0.0386	-7.356	8.96172e-16	-2.1366	-0.3642	-0.044	-36.7012	3.906	-0.7088	1790.16	-0.4082	-3.7352	-2.6182	2735.74	-0.3668	0.0016	-0.4314	-0.9094	-325.146	-0.2956	-1.9648	1.1028	-0.015	-0.1832	-0.2966
2	57	-1.1294	-0.259	-0.853	-0.2002	-0.1724	0.1746	-7.26	-0.088	-2.4126	-0.4422	0.368	-36.4432	4.55	-0.5068	-4.1084	-0.5762	-3.6532	-2.6442	1296.85	0.0472	-0.6004	-0.1174	-1.1294	-325.066	-0.1196	-1.8048	0.6228	-0.111	0.2408	-0.3586
2	58	-1.0434	-0.589	0.567	-0.2142	-0.2264	0.0986	-7.384	-0.02	-2.4086	-0.2642	0.208	-36.5012	4.852	-0.1328	-7.6984	-0.3102	-3.5852	-2.6962	-22.6602	-0.1568	-0.3804	-0.3534	-1.0434	-325.136	0.4344	-1.7088	0.7428	-0.071	-0.2232	-0.4266
2	59	-1.2094	-0.695	21.709	-0.1582	-0.0804	0.1666	-7.486	0.046	-2.3366	-0.3202	-0.214	-36.4572	4.41	-0.3328	-9.1124	-0.4862	-3.5752	-2.9902	-47.4442	0.0532	-0.5004	-0.2814	-1.2094	-325.16	0.6104	-2.0148	0.7948	-0.059	-0.4532	-0.2266
2	60	-0.9734	-0.527	10.179	-0.1562	-0.1744	0.1386	-7.47	0.032	-2.5746	-0.3922	0.172	-36.5032	2.722	0.0252	-9.1424	-0.5722	-3.4512	-2.5382	-47.8562	-0.1688	-0.2644	-0.5834	-0.9734	-325.072	-0.1336	-1.9208	0.5368	0.197	-0.3492	-0.3586
2	61	-0.8954	-0.627	-0.021	-0.2562	0.2336	-0.1274	-6.924	-0.31	-2.6186	-0.2662	0.056	-36.6012	4.47	-0.4428	-8.9884	-0.4662	-3.5592	-2.8042	-47.7802	-0.6548	-0.3264	-0.4534	-0.8954	-325.066	0.3144	-1.9168	0.6648	0.089	0.0028	-0.4006
2	62	-1.2774	-0.423	-0.591	-0.3182	0.5316	0.1046	-7.49	0.1	-2.4986	-0.2042	0.176	-36.4572	4.274	-0.7488	-5.3024	-0.4302	-3.4752	-2.3402	-48.1362	-0.0728	-0.4864	-0.1634	-1.2774	-325.172	-0.3556	-1.8348	0.9108	0.137	0.4128	-0.4706
2	63	-1.4914	-0.441	1.367	-0.1962	1.3676	0.1646	-7.528	-0.156	-2.6086	-0.4722	0.232	-36.6052	4.498	-0.6948	-9.1584	-0.5962	-3.3592	-3.0842	-48.1862	-0.1028	-0.5724	-0.4154	-1.4914	-325.07	-0.1916	-1.8608	0.8568	0.199	-0.1192	-0.3406
2	64	-1.3154	-0.511	14.713	-0.2302	0.5536	0.1226	-7.272	-0.038	-2.2966	-0.3062	0.182	-36.5512	5.276	-0.5928	-9.1424	-0.2042	-3.6832	-3.0582	-47.7822	-0.1988	-0.5104	-0.4514	-1.3154	-325.04	0.0884	-1.8928	0.8048	-0.075	-0.0992	-0.4146
2	65	-1.2914	-0.623	-0.239	-0.2022	0.1556	0.1666	-7.328	-0.13	-2.1986	-0.5502	0.334	-36.5372	5.676	-0.6628	-9.0684	-0.3562	-3.3572	-2.6702	-47.7002	-0.1128	-0.3604	-0.4134	-1.2914	-325.164	-0.1316	-1.8288	1.0188	-0.083	-0.1492	-0.3126
2	66	-0.9114	-0.507	-0.827	-0.2902	-0.2064	0.1686	-7.44	-0.014	-2.6626	-0.1982	0.102	-36.5892	6.086	-1.0648	-4.2884	-0.2862	3.8168	-2.8482	-47.5382	-0.4488	-0.4344	-0.4394	-0.9114	-325.222	0.4264	-1.9008	1.7468	0.255	0.1588	-0.2866
2	67	-1.1854	-0.571	1.135	-0.1822	-0.1524	0.2026	-7.436	-0.292	-2.3126	-0.0822	-0.054	-36.3932	5.884	-0.9288	-8.9864	-0.2122	-3.1632	-3.0782	-47.5682	-0.3968	-0.2124	-0.6114	-1.1854	-325.094	0.0784	-1.9088	1.3248	0.103	1.4228	-0.2626
2	68	-1.3894	-0.337	-0.889	-0.2322	-0.2624	0.1986	-7.156	-0.252	-2.4786	-0.2542	-0.004	-36.7112	5.252	-0.5348	-8.9704	-0.3102	-3.5652	-2.9502	-47.6602	-0.2048	-0.3344	-0.5474	-1.3894	-325.006	0.4384	-1.9048	1.2608	0.107	2.2008	-0.3966
2	69	-1.0454	-0.487	-0.959	-0.1462	-0.2624	0.2786	-7.32	-0.024	-2.6526	-0.1222	0.446	-36.5472	3.882	-0.0988	-9.0584	-0.3742	-3.5812	-3.0342	-47.6542	-0.2748	-0.2184	-0.1754	-1.0454	-325.09	0.4804	-1.6728	1.4868	0.111	1.2348	-0.4426
2	70	-1.4414	-0.403	-0.267	-0.2242	-0.3724	0.2666	-7.538	-0.158	-2.3946	-0.0242	7.766	-36.6872	4.248	-0.3808	-8.9684	-0.1502	-3.7852	-2.9502	-47.8382	-0.0128	-0.1924	-0.3454	-1.4414	-325.116	0.5564	-1.8548	1.0028	0.383	0.6448	-0.4006
2	71	-1.1834	-0.623	49.873	-0.1722	-0.2424	0.2386	-7.444	-0.126	-1.7946	-0.2362	0.554	-36.2992	3.488	0.1512	-8.9144	-0.3882	-3.5852	-2.7782	-47.9762	-0.0228	-0.6524	-0.4694	-1.1834	-325.112	-0.2736	-1.9488	0.8828	-0.041	1.7188	-0.2806
2	72	-1.4954	-0.607	3.723	-0.1722	-0.3324	0.2446	-7.358	-0.334	-2.0066	-0.0122	3.96128e-16	-28.9352	2.92	0.1672	-9.0144	-0.5902	-3.7672	-2.8082	-47.9242	-0.1288	-0.1404	-0.3774	-1.4954	-325.072	-0.2816	-1.5408	0.8908	0.131	0.3868	-0.3246
2	73	-0.9814	-0.663	24.553	-0.3082	-0.2244	0.1606	-7.438	-0.236	-2.2366	-0.0482	0.2	-0.5332	1.536	-0.1308	-9.0104	-0.5662	-3.5352	-2.9282	-47.6582	-0.1808	-0.2304	-0.4994	-0.9814	-325	-0.2336	-1.6768	0.9328	0.035	0.3968	-0.3566
2	74	-1.1154	-0.621	96.559	-0.1502	-0.1524	0.2866	-7.542	-0.348	-2.6006	-0.3202	-0.068	-29.3732	1.876	-0.6928	-9.1164	-0.5222	-3.4472	-2.8422	-46.6742	-0.1568	-0.3724	-0.6154	-1.1154	-325.108	-0.2296	-1.8028	0.5448	-0.057	0.9488	-0.3426
2	75	-1.1174	-0.543	30.525	-0.2582	0.3216	0.2006	-7.272	-0.154	-2.5406	-0.1322	0.254	-29.4972	1.134	-0.8608	-8.9364	-0.4082	-3.5252	-2.2882	-40.7782	0.0492	-0.3184	-0.4154	-1.1174	-325.136	-0.1496	-1.7448	0.5348	0.079	0.4848	-0.2606
2	76	-1.0614	-0.229	28.105	-0.2102	0.0516	0.3586	-7.23	-0.108	-2.4626	-0.1862	-0.048	-34.9532	4.724	-0.7168	-8.9884	-0.2342	-3.4352	-2.7162	-44.8562	-0.2848	-0.0304	-0.1754	-1.0614	-325.096	-0.0176	-1.8628	0.7908	0.259	1.2928	-0.3226
2	77	-1.1594	-0.263	-0.891	-0.1922	-0.1424	0.3446	-7.056	-0.238	-2.2246	-0.0602	0.398	535.697	3.048	-0.9188	-9.0244	-0.4082	-3.6132	-2.5022	-46.4662	-0.1288	-0.3684	-0.0454	-1.1594	-325.076	0.0524	-1.8828	0.2888	0.031	0.3828	-0.2926
2	78	-1.1134	-0.391	1.519	-0.2502	-0.0004	0.2326	-7.182	-0.264	-2.4626	-0.3002	0.284	169.891	2.292	-1.1948	-8.9804	-0.5122	-3.4872	-2.7862	-46.7122	-0.3968	-0.1184	-0.4054	-1.1134	-325.016	-0.1796	-1.9428	0.3848	0.135	0.4648	-0.4566
2	79	-1.0634	-0.385	180.189	-0.2062	-0.1464	0.3266	-7.426	-0.028	-2.3906	-0.3042	0.114	13.3908	1.226	-0.9408	-9.0424	-0.2702	-3.6632	-2.7182	-46.3342	-0.4088	-0.2864	-0.1534	-1.0634	-325.066	-0.3896	-1.9428	0.7348	0.257	0.2688	-0.2766
2	80	-0.9974	-0.295	176.453	-0.1362	-0.3744	0.0666	-7.302	-0.126	-2.6946	-0.1662	-0.074	141.577	1.27	-1.3288	-9.0224	-0.3322	-3.7492	-3.1082	-46.2882	-0.5048	-0.5344	-0.5514	-0.9974	-325.106	0.2544	-1.8068	0.5968	0.165	-0.3232	-0.2286
2	81	-1.1674	-0.369	264.559	-0.1722	-0.5364	0.1706	-7.428	-0.258	-2.3866	-0.3542	0.066	-32.7432	0.43	-1.2428	-9.1724	-0.4802	-3.7892	-2.8002	-46.0582	-0.2728	-0.4804	-0.2874	-1.1674	-325.11	0.2724	-1.9848	0.0288	0.379	0.4848	-0.2566
2	82	-1.3854	-0.495	44.035	-0.1522	-0.4004	0.2406	-7.432	-0.224	-2.1346	-0.3962	-0.07	-34.4712	0.854	-0.9748	-8.8984	-0.4742	-3.7812	-2.5322	-46.6562	-0.3728	-0.4104	-0.4714	-1.3854	-325.072	-0.0576	-1.9108	0.6088	0.455	3.9828	-0.3126
2	83	-1.1934	-0.487	-0.041	-0.2102	-0.4424	-0.0294	-7.374	-0.166	-2.1346	-0.3902	0.006	-35.2832	0.672	-0.8788	1314.74	-0.3182	12.1308	-2.8242	-45.7022	-0.1268	-0.2424	-0.3494	-1.1934	-325.206	0.3264	-1.8228	0.0148	0.071	3.8548	-0.2926
2	84	-1.1994	-0.267	-0.471	-0.1202	-0.4284	0.1046	-7.382	0.102	-2.4846	-0.4782	-0.15	70.5188	1.086	-1.1968	73.6216	-0.5162	2.8768	-2.8942	-46.3882	-0.3608	-0.4664	-0.5634	-1.1994	-324.884	0.6744	-1.7688	-0.1972	0.195	0.2708	-0.0826
2	85	-1.3534	0.045	14.715	-0.1702	-0.3744	0.1426	-7.148	-0.24	-2.1826	-0.0922	-0.126	151.851	0.378	-1.1188	2631.7	-0.4482	-3.7812	-2.7542	-45.9922	-0.2428	-0.5584	0.7426	-1.3534	-325.022	-0.0476	-1.9428	-0.1492	0.025	1.3568	-0.2726
2	86	-1.0854	0.421	2.269	-0.2462	-0.5344	1.2046	-7.364	-0.128	-2.4706	-0.3162	0.086	-36.0812	0.428	-0.4368	2714.09	-0.5122	-3.7212	-2.9422	-47.2242	0.0772	-0.7984	-0.4334	-1.0854	-325.066	0.0244	-1.9968	-0.1672	0.043	0.4428	-0.3986
2	87	-0.9574	0.161	-1.067	-0.1542	-0.3024	0.9566	-7.468	-0.07	-2.6306	-0.4682	0.404	-35.9392	0.568	-0.5448	2473.69	-0.5002	-3.6452	-2.8722	-46.9542	-0.5428	-0.4084	-0.3774	-0.9574	-325.06	0.0664	-1.9228	-0.1472	1.689	1.7188	-0.4286
2	88	-1.0694	0.001	-0.555	-0.1542	-0.4144	0.0966	-7.39	-0.11	-2.8446	-0.1962	0.116	-36.5052	0.306	-0.7488	2136.97	-0.5662	-3.6672	-2.6502	-47.2542	-0.0688	-0.3064	-0.4914	-1.0694	-325.134	-0.1276	-1.9268	-0.1872	-0.053	-0.8252	-0.2806
2	89	-1.2014	-0.245	-0.603	-0.2162	-0.4864	0.1586	-7.408	-0.058	-2.3846	-0.2122	0.17	-36.3212	1.49	-1.0608	3232.61	-0.5942	-3.5652	-2.8662	-47.4862	-0.5448	-0.6304	-0.3334	-1.2014	-325.128	0.0764	-1.8448	-0.0052	0.999	-0.1352	-0.1466
2	90	-1.0614	-0.285	-0.307	-0.0102	-0.4204	0.1566	-7.438	-0.244	-2.5666	-0.2622	0.044	-36.3512	1.556	-0.9968	2288.47	-0.4222	-3.6052	-2.5362	-47.2422	0.0632	-0.9344	-0.3854	-1.0614	-325.128	-0.0876	-1.9408	-0.2352	2.359	-0.6692	0.8814
2	91	-0.8754	-0.315	-0.861	-0.1302	-0.3904	0.0766	-7.476	-0.26	-2.0546	-0.1562	0.176	-36.2652	0.372	-1.1048	2208.06	-0.3422	-3.6152	-2.6122	-45.6922	-0.2888	-0.6464	-0.1094	-0.8754	-324.968	0.1524	-1.9868	-0.2452	2.081	-1.1712	0.1514
2	92	-1.4634	0.109	-0.677	-0.1202	-0.2764	0.6786	-7.472	-0.008	-2.4966	-0.1642	0.16	-36.2692	0.13	-0.7888	21.7016	-0.3482	-3.7332	-2.4462	-45.5942	-0.3128	-0.4144	-0.4674	-1.4634	-325.036	-0.0216	-1.9388	-0.1352	0.205	-0.2792	-0.3106
2	93	-1.0474	-0.107	-0.965	-0.1402	-0.2244	1.7206	-7.486	-0.142	-1.7366	-0.4422	0.22	-36.4072	0.03	-1.0628	-9.0924	-0.3542	-3.6812	-3.0242	-46.5862	-0.1728	-0.4764	-0.1494	-1.0474	-324.784	-0.0096	-1.9168	-0.2572	-0.267	-0.6952	-0.3486
2	94	-1.1114	-0.047	-0.045	-0.1142	-0.2364	0.3846	-7.084	-0.3	-2.1806	-0.3382	0.182	-36.1552	-0.232	-1.1788	-9.0644	-0.5502	-3.6332	-2.7302	-47.4642	-0.3268	-0.4344	-0.4554	-1.1114	-323.744	0.5964	-1.9528	-0.4872	-0.027	-0.7792	-0.3306
2	95	-0.9434	-0.231	0.547	-0.1442	-0.0044	0.2366	-7.48	-0.208	-2.1006	-0.2762	0.102	-36.4372	0.42	-1.2168	-8.9964	-0.5842	-3.7992	-2.7542	-47.8722	-0.4128	-0.4664	-0.6014	-0.9434	-323.692	0.3104	-1.9048	-0.5892	0.185	-1.3032	-0.3766
2	96	-0.9974	-0.415	-0.885	-0.2062	-0.1604	0.0646	-7.3	-0.14	-2.0846	-0.2682	0.252	-36.3472	0.126	-1.0488	-9.0464	-0.3182	-3.9432	-2.8922	-47.8442	-0.1988	-0.0564	-0.5254	-0.9974	-324.366	0.8004	-1.8768	-0.5192	-0.045	-0.8372	-0.3666
2	97	-1.1774	-0.227	0.133	-0.2602	-0.0204	0.3746	-7.514	0.266	-2.4206	-0.3122	0.04	-36.1152	0.186	-0.4708	-9.0484	-0.4922	-3.7012	-2.7622	-47.8002	-0.3448	-0.3184	-0.3954	-1.1774	-324.744	0.1304	-1.9008	-0.4532	-0.025	-0.1372	-0.2826
2	98	-0.3294	-0.263	-0.843	-0.1782	-0.1224	0.4206	-7.492	-0.134	-2.1186	0.1998	-0.064	-36.3372	1.654	0.2372	47.8316	-0.5122	-3.6692	-2.6342	-47.9902	-0.4208	-0.6884	-0.3214	-0.3294	-324.906	0.0464	-1.9028	-0.2552	3.867	0.0588	-0.5026
2	99	-0.1914	-0.359	-0.473	-0.1902	0.3736	0.2446	-7.434	0.046	-2.7306	0.0378	0.042	-35.7652	2.488	0.0472	6.2096	-0.3522	-3.6792	-2.8782	-47.5282	-0.5768	-0.4444	-0.4734	-0.1914	-323.412	0.2704	-1.8288	-0.2232	2.485	-0.8392	-0.3986
2	100	-0.7094	-0.371	24.921	-0.1922	1.0856	0.5886	-7.446	-0.176	-2.1946	0.0178	0.028	-36.2412	1.754	-0.2348	-7.6384	-0.4382	-3.8732	-2.6682	-47.4242	-0.2628	-0.5544	-0.3594	-0.7094	72.9682	0.0244	-1.7868	-0.1952	0.983	-0.3152	-0.3406
2	101	-0.7914	-0.017	21.123	-0.2402	0.6976	0.3286	-7.464	-0.018	-2.3686	-0.2062	0.024	-36.1012	1.606	-0.2348	-9.0564	-0.5202	-3.9452	-2.8422	-47.5362	-0.5448	-0.8624	-0.4834	-0.7914	-319.65	0.1924	-1.9148	-0.2672	0.309	-0.6732	-0.4746
2	102	-1.1114	0.013	3.843	-0.1262	0.8736	0.4806	-7.392	-0.112	-2.1986	-0.4042	-0.11	-36.3092	1.904	-0.6148	-8.9964	-0.3322	-3.7472	-2.7482	-46.5482	-0.4888	-0.6184	-0.4814	-1.1114	-324.868	0.4224	-1.8248	-0.2032	0.143	16.2588	-0.3926
2	103	-0.7854	-0.149	-1.019	-0.0942	0.4356	0.2106	-7.386	-0.068	-2.6966	-0.4042	0.092	-36.1672	2.836	-0.5428	-9.0264	-0.6302	-3.5532	-2.6362	-41.5702	-0.1188	-0.6104	-0.5674	-0.7854	-324.792	1.0584	-1.6828	-0.0632	-0.023	5.1688	-0.3686
2	104	-1.0474	-0.259	-1.095	-0.2142	0.2036	0.0906	-7.334	-0.148	-2.6546	-0.4242	0.096	-36.4172	1.674	-0.5068	-9.0324	-0.6822	-3.5172	-3.1862	-43.9262	-0.4848	-0.5944	-0.5254	-1.0474	-324.998	0.8704	-1.8228	-0.1312	-0.003	4.5888	-0.1946
2	105	-0.9854	-0.015	-0.823	-0.0082	0.1436	0.3526	-7.126	-0.232	-2.5526	0.2158	-0.002	-36.5552	2.254	-0.4408	-8.9724	-0.4902	-3.6812	-2.4742	309.022	-0.4828	-0.8184	0.0426	-0.9854	-324.916	1.2904	-1.9368	0.1288	0.143	4.3248	-0.2986
2	106	-1.2174	-0.227	-0.383	-0.1162	0.0296	0.3166	-7.396	-0.014	-2.7986	-0.3282	0.048	-36.2492	2.71	-0.7008	-9.1444	-0.4082	-3.1712	-2.8822	585.602	0.1212	-0.5444	-0.5474	-1.2174	-324.538	0.1384	-1.9288	0.5628	0.091	3.8308	-0.2446
2	107	-1.1594	-0.255	-0.723	-0.2382	-0.0944	0.5606	-7.284	-0.268	-2.6206	-0.2242	-0.11	-36.3092	2.818	-0.4428	-8.9464	-0.4682	-3.2732	-2.6942	904.2	-0.1088	-0.6064	-0.4134	-1.1594	-324.768	0.3384	-1.9628	0.3268	0.049	4.2408	-0.3186
2	108	-0.8734	-0.373	-1.063	-0.1482	-0.1244	0.3406	-7.498	-0.044	-2.5666	-0.2562	0.042	-36.4232	2.868	-0.2528	-8.9184	-0.6462	-3.5532	-2.9162	-46.4542	-0.2508	-0.4224	-0.4414	-0.8734	-324.776	0.8864	-1.8308	0.1308	0.089	9.1688	-0.4106
2	109	-0.8154	-0.111	-0.669	-0.2922	-0.0144	0.2706	-7.508	0.18	-2.3846	-0.3002	0.29	-36.1712	1.36	-0.0988	-9.0784	-0.3002	-3.8912	-2.7102	-47.5242	-0.5828	-0.8244	-0.3234	-0.8154	-324.982	0.5224	-1.4748	0.6588	0.143	-0.5152	-0.3386
2	110	-0.9914	-0.213	-0.605	-0.2202	-0.2504	0.0906	-7.31	0.01	-2.5446	-0.1342	0.036	-36.3392	2.822	-0.5268	-9.0264	-0.4262	-3.8312	-2.7882	-47.7662	-0.4528	-0.8784	-0.3614	-0.9914	-324.916	1.1744	-1.6528	0.3848	-0.001	-0.8612	-0.3266
2	111	-0.7594	-0.145	29.795	-0.0962	-0.2064	0.2666	-7.47	-0.318	-2.3686	-0.2842	0.092	-36.5332	1.344	-0.7008	-8.9544	-0.4862	-3.6552	-2.9282	-47.7862	0.1472	-0.5904	-0.1614	-0.7594	-324.858	0.7444	-1.6048	0.0608	0.053	-1.0572	0.0594
2	112	-0.9554	0.117	24.689	0.0258	-0.1264	0.1986	-7.428	-0.064	-2.4546	-0.3802	0.094	-36.3812	2.184	-0.7688	105.852	-0.5522	-3.6112	-2.6082	-47.4742	0.1912	-0.3064	-0.1894	-0.9554	-324.93	0.4584	-1.7428	0.0288	0.081	-0.8492	-0.2006
2	113	-0.8074	-0.263	42.615	-0.2142	-0.1104	0.1566	-7.344	0.078	-2.2986	-0.3222	-0.092	-36.2072	2.354	-0.9728	-8.9164	-0.4522	-3.5372	-2.8182	-47.3762	-0.0308	-0.4924	-0.4234	-0.8074	-324.902	0.6484	-1.7128	0.1268	0.269	-1.3092	-0.2686
2	114	-0.8854	-0.105	12.395	-0.2142	0.1556	0.1726	-7.446	-0.076	-2.1546	-0.4682	0.078	-36.4792	2.888	-1.2048	-9.1224	-0.2342	-3.7372	-2.7962	-47.2342	0.2212	-0.9344	-0.3974	-0.8854	-325.048	1.2304	-1.7668	0.1148	0.273	-1.4192	-0.2406
2	115	-0.7434	-0.201	9.559	-0.1462	0.5476	0.5546	-7.382	0.006	-2.3026	-0.2722	0.222	-36.7232	5.518	-1.3648	208.496	-0.2682	-3.4992	-2.7482	-46.4362	-0.1208	-0.8544	-0.7034	-0.7434	-325.06	0.9584	-1.7028	0.3088	0.101	-1.0532	-0.3866
2	116	-0.9314	-0.283	4.917	-0.2282	0.5416	0.2086	-7.362	-0.02	-1.9966	-0.1862	0.196	-36.5592	3.602	-1.4388	184.792	-0.5422	-3.5832	-2.7702	-47.2562	-0.0268	-0.7204	-0.5794	-0.9314	-325.07	0.2004	-1.8188	0.2528	-0.003	-1.3192	-0.3606
2	117	-0.8914	-0.289	3.931	-0.1442	0.2476	0.0806	-7.318	-0.136	-1.1666	-0.5502	-0.268	-36.6392	4.566	-1.6048	-9.1304	-0.4642	-3.6492	-3.1542	-47.7802	-0.3508	-0.7204	-0.4094	-0.8914	-325.044	0.3404	-1.6688	0.1268	0.059	-0.9232	-0.4826
2	118	-1.0354	-0.277	3.261	-0.2602	0.1036	0.0806	-7.388	-0.162	1.1454	-0.2682	0.264	-36.6212	4.376	-1.6388	-9.0704	-0.5042	-3.6332	-3.0802	455.376	-0.4308	-0.6524	-0.3634	-1.0354	-325.076	1.1184	-1.8708	0.5628	-0.039	-1.0052	-0.2746
2	119	-1.1994	-0.089	-0.579	0.1978	0.0676	0.1186	-7.326	-0.032	-1.0066	-0.2762	-0.08	-36.6752	6.45	-1.6908	-8.9244	-0.5782	-3.5472	-2.7922	262.322	-0.2968	-0.4744	-0.5874	-1.1994	-325.074	0.9664	-1.6368	0.5428	0.115	-1.0572	-0.1686
2	120	-0.8214	0.285	-0.327	-0.3262	-0.0424	0.0706	-7.398	-0.122	0.8174	-0.4282	0.16	-36.4192	4.802	-1.4268	-0.8944	-0.2682	-3.6052	-3.0302	229.08	-0.5888	-0.7844	-0.1474	-0.8214	-325.128	0.3204	-1.7888	0.2108	-0.209	-1.1992	-0.2206
2	121	-0.9194	0.401	-0.495	-0.1882	-0.3364	0.3186	-7.466	-0.308	-2.4046	-0.3262	-0.114	-36.5492	4.146	-1.5328	2080.98	-0.5562	-3.6052	-3.1282	180.636	-0.5488	-0.7184	-0.4974	-0.9194	-324.952	0.1084	-1.7168	-0.1552	0.137	-1.0012	-0.3346
2	122	-0.6214	0.135	-0.329	-0.1622	-0.0704	0.2186	-7.432	-0.12	-2.4406	-0.2002	0.04	-36.5412	3.332	-1.5948	1739.86	-0.6102	-3.8552	-2.7422	126.128	-0.5368	-0.2364	-0.5894	-0.6214	-325.076	0.4684	-1.8348	-0.0472	0.017	-1.1792	-0.4526
2	123	-0.9794	-0.153	-0.619	-0.0882	0.1016	0.4446	-6.828	-0.078	-2.6006	-0.3022	-0.072	-36.5872	3.844	-1.3888	1998.58	-0.5842	-3.6552	-2.8262	110.674	-0.0568	-0.3344	-0.3574	-0.9794	-325.054	0.2644	-1.7748	0.2108	-0.021	-2.0032	-0.2506
2	124	-1.1414	0.147	0.489	-0.0402	0.1576	0.3706	-7.296	-0.06	-2.4966	-0.4682	0.05	-36.7252	4.244	-1.3168	1620.04	-0.4562	-3.4972	-2.9182	221.234	-0.6548	-0.5944	-0.3694	-1.1414	-325.152	1.2664	-1.7148	0.0348	0.073	1472.19	-0.4546
2	125	-1.3134	0.223	0.489	-0.1662	0.3096	0.4206	-7.4	-0.024	-2.6086	-0.3162	0.1	-36.6052	4.218	-0.4608	1529.65	-0.5642	-3.7472	-2.8442	55.9598	-0.4068	-0.4604	0.0846	-1.3134	-325.086	0.4404	-1.6608	0.2908	0.079	2650.91	-0.4486
2	126	-0.9614	0.017	0.141	-0.2582	0.5336	0.3046	-7.388	-0.136	-2.6326	-0.2402	-0.094	-36.5912	5.722	-0.4288	1747.68	-0.4542	-3.5992	-2.6842	36.7138	-0.4148	-0.3804	-0.2814	-0.9614	-325.084	0.0544	-1.4148	1.2268	0.021	2203.7	-0.3746
2	127	-0.9694	-0.259	0.609	-0.2122	0.2496	0.2166	-7.356	-0.312	-2.6586	-0.2762	0.314	-36.6712	4.178	-0.3928	1322.97	-0.4222	-3.6812	-2.7062	56.4678	-0.4388	-0.5944	-0.2754	-0.9694	-325.058	0.6844	-1.6408	1.2228	-0.037	2510.31	-0.2726
2	128	-1.0254	-0.021	0.529	-0.2322	-0.0744	0.2166	-7.328	-0.048	-2.8666	-0.2982	0.234	-36.6532	3.244	-0.3648	1483.76	-0.2702	-3.7012	-2.9482	65.9558	-0.3348	-0.4164	-0.4214	-1.0254	-325.042	0.1124	-1.6408	2.1928	0.117	977.137	-0.1586
2	129	-1.2174	-0.179	0.245	-0.1662	-0.1384	0.1746	-6.88	0.288	-2.9186	-0.6662	0.43	-36.4792	3.048	-0.6088	1969.35	-0.4842	-3.7412	-2.9162	79.5918	-0.1028	-0.4844	-0.3694	-1.2174	-325.05	0.9464	-1.5108	1.5548	0.239	1113.71	-0.2346
2	130	-0.9994	0.011	-0.599	-0.1902	-0.0004	0.0906	-7.508	0.058	-2.3726	-0.4362	0.294	-35.3572	3.51	-0.7708	2067.98	-0.3542	-3.6712	-2.9962	67.8418	-0.4948	-0.2464	-0.4174	-0.9994	-324.998	0.4604	-1.5548	1.4628	0.375	873.111	-0.3626
2	131	-1.1074	-0.195	2.271	-0.2462	-0.4224	0.0666	-7.462	-0.096	-2.7666	-0.3682	0.162	-36.4792	4.274	-0.8768	1786.68	-0.3242	-3.7872	-2.9942	62.1198	-0.1708	-0.6604	-0.1994	-1.1074	-324.942	0.1144	-1.5768	1.7228	0.269	514.751	-0.3206
2	132	-0.9554	-0.439	-0.427	-0.0762	-0.3064	0.0366	-7.362	0.21	-1.9866	-0.1142	-0.138	-36.1892	4.604	-0.8548	1547.8	-0.4162	-3.6812	-2.8802	103.63	-0.1368	-0.4544	-0.4214	-0.9554	-324.984	0.0404	-1.6728	0.2768	0.067	581.759	-0.2926
2	133	-1.1814	-0.083	-0.071	-0.1962	-0.2864	0.1466	-7.254	-0.136	-2.5526	-0.5162	-0.316	-31.2372	5.104	-0.6128	1398.73	-0.1902	-3.6032	-2.8042	81.6878	-0.4908	-0.3884	-0.5534	-1.1814	-325.162	0.0584	-1.7388	0.3048	0.223	624.411	-0.2606
2	134	-0.9654	-0.005	-0.733	-0.1662	-0.1244	0.1226	-7.54	0.092	-1.9726	-0.4442	0.076	-36.3752	4.41	-1.1208	1631.89	-0.5582	-3.6412	-2.7622	76.6378	-0.2448	-0.4884	-0.3434	-0.9654	-325.01	0.4464	-1.5388	0.2928	0.169	354.529	-0.3826
2	135	-1.2934	-0.345	-0.799	-0.2002	-0.3324	0.1786	-7.334	-0.264	-1.9866	-0.2842	0.01	-36.4532	7.37	-1.1448	1782.15	-0.2582	-3.7772	-2.6262	41.5998	-0.1488	-0.6044	-0.4874	-1.2934	-324.994	0.4504	-1.4108	0.7388	0.061	394.043	-0.2826
2	136	-1.1674	-0.429	-0.841	-0.2122	-0.1424	0.0006	-7.364	-0.302	-2.6886	-0.4582	-0.262	-36.6752	6.456	-1.1948	1501.95	-0.4762	-3.6652	-2.7162	42.6018	-0.4448	-0.5864	-0.2794	-1.1674	-324.932	0.3404	-1.6528	1.0888	-0.005	553.339	-0.3446
2	137	-0.9674	-0.371	-0.667	-0.1942	2.5036	0.0366	-7.494	-0.134	-2.0646	-0.4142	0.356	-35.8872	6.956	-0.5568	1912.44	-0.6122	-3.5832	-2.7422	59.4838	-0.1868	-0.6304	-0.2074	-0.9674	-324.958	0.0284	-1.5108	1.7568	0.033	264.071	-0.4686
2	138	-1.1514	-0.083	-0.419	-0.1762	-0.1784	0.1766	-7.256	-0.188	-2.5266	-0.4562	-0.214	-36.4932	8.16	-0.5408	2136.93	-0.5682	-3.6812	-2.9882	63.6778	-0.2768	-0.9124	-0.4794	-1.1514	-325.038	-0.0836	-1.6308	1.6428	0.097	211.049	-0.3066
2	139	-1.2634	-0.363	-0.671	-0.1402	-0.4724	0.2046	9.966	-0.136	-1.5086	-0.2822	-0.202	-35.5872	4.67	-0.6708	2273.06	-0.4962	-3.7572	-3.3282	124.194	-0.2588	-0.4704	-0.3854	-1.2634	-325.05	0.9404	-1.4828	1.5708	-0.121	980.563	-0.2966
2	140	-1.4554	-0.345	-0.439	-0.2082	-0.3564	0.2226	-7.488	-0.032	0.1454	-0.3982	0.098	-36.6292	5.508	-0.3948	1683.62	-0.5082	-3.6532	-2.9362	118.352	-0.6588	-0.4104	-0.5794	-1.4554	-325.124	-0.0196	-1.4048	0.9788	-0.073	518.945	-0.2146
2	141	-1.5074	-0.237	-0.659	-0.1362	-0.4164	0.2026	-7.496	-0.02	-1.6586	-0.3742	-0.076	-35.9732	4.19	-0.4648	2105.8	-0.5042	-3.7232	-2.8122	115.458	-0.4988	-0.5524	-0.3514	-1.5074	-325.05	-0.1136	-1.4268	0.9568	0.033	240.147	-0.3466
2	142	-1.1974	-0.413	-0.473	-0.1722	-0.3764	0.1666	-7.54	-0.124	-2.2586	-0.6042	-0.104	-36.4632	2.1	-0.5148	2235.98	-0.2842	-2.3892	-3.0222	184.74	-0.2128	-0.5604	-0.5434	-1.1974	-324.954	0.7084	-1.4508	1.2028	-0.005	306.079	-0.3526
2	143	-0.9654	0.021	1.833	-0.2022	-0.4084	-0.0054	-7.492	-0.01	-1.8606	-0.3202	0.042	-36.4112	10.226	-0.3788	2155.49	-0.3602	-3.6652	-2.9242	133.582	-0.5108	-0.6644	-0.5234	-0.9654	-324.89	-0.1456	-1.2488	1.0688	0.117	198.997	-0.1606
2	144	-1.1254	-0.013	-0.717	-0.1982	-0.4664	0.0986	-7.456	-0.006	-2.5706	-0.3082	0.03	-36.5092	3.358	-0.5648	2217.92	-0.2482	-3.6992	-2.7962	101.988	-0.6528	-0.7324	-0.4354	-1.1254	-325.008	0.1244	-1.2988	1.4268	0.145	127.067	-0.4546
2	145	-1.3754	-0.167	-0.327	-0.2002	-0.3244	0.0406	-7.432	0.162	-2.4306	-0.3362	-0.036	-36.3492	0.882	-0.5868	1498.02	-0.5782	-3.7932	-2.7422	34.3758	-0.3948	-0.5624	-0.4734	-1.3754	-325.1	0.6064	-1.0328	0.8028	0.015	165.861	-0.4606
2	146	-1.1734	-0.211	-0.443	-0.1742	-0.3404	0.2826	-7.452	-0.254	-1.9186	-0.2002	0.054	-31.3112	0.742	-0.9968	2401.13	-0.5962	-3.6332	-3.1642	64.4558	-0.3468	-0.3284	-0.2754	-1.1734	-324.914	-0.1296	-1.2108	0.3248	-0.017	191.237	-0.4206
2	147	-1.3214	-0.327	-0.131	-0.1542	-0.2884	0.3706	-7.34	-0.016	-2.1926	-0.5362	0.324	-36.5892	0.42	-0.7908	2671.06	-0.7222	-3.7492	-3.2402	114.962	-0.0708	-0.5644	-0.3814	-1.3214	-324.968	0.9044	-1.1148	0.3308	0.175	194.269	-0.4186
2	148	-1.2574	-0.237	-0.199	-0.1202	-0.2964	0.5706	-7.176	-0.1	-2.1986	-0.3202	0.322	-36.3592	-0.088	-1.1188	1713.67	-0.2942	-3.6432	-2.8662	121.718	0.1692	-0.5864	0.1166	-1.2574	-325.076	0.0844	-1.2148	0.3988	0.037	123.293	-0.2106
2	149	-1.2674	-0.409	-1.123	-0.1422	-0.3264	0.2766	-7.512	-0.178	-2.6186	-0.4462	0.018	-36.5652	0.802	-0.3808	2952.92	-0.4842	-3.6592	-3.0322	128.374	-0.3888	-0.7344	-0.1594	-1.2674	-325.012	-0.1216	-1.4568	0.2588	0.093	244.135	-0.3386
2	150	-1.1754	-0.419	-1.031	-0.1402	-0.4064	0.6506	-7.208	0.194	-2.9546	-0.4742	-0.044	-36.4552	1.322	-0.5988	2129.7	-0.6602	-3.7552	-2.8882	59.2738	-0.3568	-0.6244	-0.5194	-1.1754	-325.046	-0.1556	-1.3488	0.5488	0.063	100.723	-0.2986
2	151	-1.0234	-0.409	-0.797	-0.0902	-0.2024	0.2686	-7.466	0.516	-2.1486	-0.2262	0.302	-36.4512	1.282	-0.7788	1026.45	-0.5642	-3.5972	-3.0662	79.8978	-0.3888	-0.2284	-0.2554	-1.0234	-325.046	-0.1816	-1.1988	0.2988	0.027	36.9928	-0.3406
2	152	-0.9574	-0.295	-0.693	-0.1222	-0.2044	0.3626	-7.328	0.382	-1.9906	-0.4742	-0.248	-35.9212	0.224	-0.9708	150.912	-0.5822	-3.7532	-2.8582	76.3918	-0.3828	-0.5964	-0.3254	-0.9574	-325.046	-0.3696	-1.4268	0.0168	0.229	53.6508	-0.4006
2	153	-0.7254	-0.317	-1.125	-0.1982	-0.3144	0.5526	-7.304	-0.06	-1.9146	-0.2002	-0.216	-36.5932	0.248	-1.4048	240.26	-0.5442	-3.6512	-2.7702	61.7978	-0.3248	-0.6364	-0.2474	-0.7254	-325.046	-0.1216	-1.6188	-0.2632	0.329	72.7208	-0.3246
2	154	-1.0674	-0.229	-1.035	-0.1782	-0.1424	0.2166	-7.512	0.112	-1.8146	-0.2402	0.006	-36.5472	-0.218	-1.3288	62.0456	-0.6122	-3.7352	-2.8302	57.5058	0.2332	-0.1984	-0.4474	-1.0674	-325.066	-0.1196	-1.8848	-0.0152	0.023	46.3368	-0.4426
2	155	-1.3454	-0.349	-0.867	-0.1222	-0.2324	0.2566	-7.488	-0.178	-2.0586	-0.4462	0.086	-36.7212	-0.356	-1.3328	316.902	-0.4202	-3.5752	-2.6042	57.0778	-0.1248	-0.8504	-0.3454	-1.3454	-325.086	-0.4756	-1.8968	0.5288	0.005	68.2688	-0.5226
2	156	-1.2654	-0.421	-0.387	-0.2062	-0.4344	0.4026	-7.462	-0.072	-2.1346	-0.1642	-0.074	-36.4692	-0.782	-1.4688	705.81	-0.7302	-3.5672	-2.8442	53.9658	-0.1668	-0.4444	-0.2894	-1.2654	-325.074	0.5064	-1.7448	-0.1192	0.101	46.4908	-0.2786
2	157	-1.1734	0.419	-0.505	-0.2562	-0.1504	0.4026	-7.592	0.11	-1.7046	-0.3842	-0.176	-36.4892	0.478	-1.7088	1673.39	-0.5342	-3.6772	-2.9602	51.6398	-0.4048	-0.2964	-0.3354	-1.1734	-325.11	-0.1696	-1.7688	0.1848	-0.049	99.0888	-0.4306
2	158	-1.3074	0.249	-0.777	-0.1962	-0.2504	0.2786	-7.424	0.106	-1.6786	-0.4322	-0.094	-36.6752	0.304	-1.6308	2095.13	-0.2922	-3.4832	-2.7322	31.2578	-0.2408	-0.5604	-0.2694	-1.3074	-325.048	0.0164	-1.7768	0.0388	0.251	86.7788	-0.4406
2	159	-1.2654	-0.355	-0.163	-0.2142	-0.2824	0.2746	-7.43	0.23	-1.8406	-0.3962	-0.076	-36.1172	0.576	-1.5808	1152.44	-0.4282	-3.6132	-2.7182	36.1538	-0.4208	-0.4284	-0.4194	-1.2654	-325.128	0.1004	-2.0608	0.0508	0.037	103.991	-0.4206
2	160	-1.3174	-0.115	-0.467	-0.1882	-0.4124	0.0146	-7.448	-0.25	-1.7746	-0.4682	0.078	-36.5972	0.042	-1.5788	1842.3	-0.4682	-3.5212	-2.9682	38.8058	-0.3968	-0.5764	-0.1654	-1.3174	-324.982	0.6024	-2.0028	0.1608	0.115	69.9208	-0.4686
2	161	-1.4554	-0.329	0.951	-0.2102	-0.3064	0.1466	-7.486	-0.04	-2.6406	-0.3342	0.032	-36.5972	0.578	-1.7528	1100.85	-0.7402	-3.5952	-2.8862	41.8838	-0.2708	-0.4004	-0.3954	-1.4554	-325.078	0.0304	-1.9268	0.2288	0.069	71.8508	-0.5026
2	162	-1.0394	-0.005	0.859	-0.1942	-0.4024	0.2606	-7.484	-0.076	-2.8246	-0.3242	0.046	-36.5952	0.274	-1.6788	1512.27	-0.5602	-3.8632	-2.7282	33.1938	-0.4208	-0.5444	-0.5374	-1.0394	-325.186	-0.0776	-2.0068	-0.0132	0.165	50.3488	-0.4246
2	163	-1.3714	-0.127	-0.509	-0.1422	-0.4844	0.3106	-7.452	-0.022	-2.2666	-0.5262	-0.018	-36.6332	-0.1	-1.2128	395.434	-0.6422	-3.1712	-2.9942	61.8258	-0.3848	-0.6384	-0.4694	-1.3714	-325.074	0.0984	-1.9908	0.1928	0.219	41.8168	-0.4846
2	164	-1.2834	-0.315	-0.243	-0.1622	-0.3124	0.1286	-7.44	0.196	-1.9206	-0.4702	-0.282	-36.6112	-0.456	-1.3628	653.244	-0.5242	-3.3992	-3.0802	32.2458	-0.2628	-0.0304	-0.4394	-1.2834	-325.108	0.6844	-2.1048	0.5928	0.281	25.2728	-0.4806
2	165	-1.3094	-0.111	-0.709	-0.1802	-0.3884	0.3586	-7.46	-0.128	-0.2506	-0.4962	-0.368	-36.5172	-0.7	-1.0128	764.382	-0.6282	-0.8852	-2.5902	27.6158	0.0712	-0.5324	-0.4754	-1.3094	-325.176	-0.1236	-1.9708	0.4308	2.443	26.0368	-0.4006
2	166	-0.9934	-0.337	-0.367	-0.2062	-0.3704	759.917	-7.368	-0.144	-1.7466	-0.3242	-0.022	-36.4452	-0.566	-0.6168	930.818	-0.6842	-1.5372	-3.0022	23.5238	-0.5908	-0.4544	-0.4094	-0.9934	-325.08	-0.2576	-1.8608	0.6448	2.487	27.5468	-0.6326
2	167	-1.3054	-0.289	-0.321	-0.1762	-0.2984	3182.58	-7.49	-0.326	-2.3306	1.3098	-0.168	-36.6672	0.146	-0.4428	1165.15	-0.5802	-3.1432	-2.9402	36.6338	-0.2528	-0.4944	-0.4874	-1.3054	-325.056	0.0244	-1.9908	1.1868	1.837	73.4288	-0.5146
2	168	-1.2174	-0.245	-0.549	-0.1962	-0.4084	2161.97	-7.494	-0.05	-2.4406	0.9178	-0.342	-36.5672	-0.09	-0.7568	1893.04	-0.5942	-3.4232	-2.5462	75.5378	-0.4168	-0.6144	-0.4254	-1.2174	-324.994	-0.2336	-1.9128	0.7428	0.551	81.0268	-0.3726
2	169	-0.9814	-0.323	-0.125	-0.2262	-0.4444	2159.72	-7.474	-0.002	-2.2046	0.1598	0.65	-36.6212	-0.492	-0.6008	1006.74	-0.5142	-3.7252	-2.9002	146.152	-0.2948	-0.2804	-0.4814	-0.9814	-325.098	0.7484	-1.9328	0.5888	0.431	56.9088	-0.4626
2	170	-1.1234	-0.149	-0.053	-0.1422	-0.3304	1162.81	-7.5	-0.02	-2.5966	-0.2202	0.486	-36.4852	2.37	-0.0708	308.124	-0.6342	-3.5812	-3.1142	144.814	0.2032	-0.7524	-0.3794	-1.1234	-324.898	0.0384	-1.9708	0.5688	0.199	83.4048	-0.3406
2	171	-1.2894	-0.001	-0.303	-0.2362	-0.3204	387.719	-7.538	0.02	-2.4366	-0.2722	-0.084	-36.7052	-0.772	-0.5228	-9.0484	-0.6042	2.9648	-2.7382	188.91	-0.2828	-0.6144	-0.4054	-1.2894	-324.974	-0.0236	-2.1228	0.6388	0.295	77.1688	-0.4046
2	172	-1.1914	-0.179	-0.645	-0.1802	-0.3824	314.625	-7.418	-0.142	-2.8066	-0.2422	-0.018	-36.6392	-1.254	-1.0088	-9.3784	-0.4822	17.9148	-2.9842	220.926	-0.6368	-0.4364	-0.5054	-1.1914	-325.06	0.3544	-1.8888	0.3728	0.191	16.7348	-0.4446
3	1	0.55	0.1942	-343.824	-0.0124	-0.0338	0.0082	697.035	-0.2008	-0.3254	0.0348	-967.714	0.0958	-2.246	0.1328	-107.709	0.1154	3.1162	-0.0384	-873.767	-1.1646	0.2466	0.1726	0.55	-0.0348	0.4312	0.0906	-0.2262	-0.3454	-0.4998	0.0804
3	2	-0.234	-0.0198	-2079.18	0.0896	0.2122	-0.3118	473.959	-0.0908	-0.2154	0.1768	-967.494	-0.1642	-0.7	0.2028	-108.703	-0.0926	1.0942	0.1456	-873.361	-1.2186	-0.1234	3.0286	-0.234	-0.1388	0.0612	-0.0414	-0.1422	-0.3594	-0.6678	-0.1376
3	3	0.358	0.1522	-258.824	0.0276	-0.0338	-0.1138	555.509	-0.1368	-0.0894	0.0468	-967.792	-0.1762	-1.64	-0.0132	-108.857	-0.3286	-0.7518	-0.5464	-873.393	-1.3846	0.2466	34.9126	0.358	-0.2048	0.0392	-0.1734	-0.4322	-0.2114	-0.7898	-0.1696
3	4	0.376	0.6782	51.966	-0.0304	-0.0018	-0.1658	130.573	-0.0648	-0.3494	-0.2472	-967.906	-0.2482	-2.388	-0.0952	-108.903	-0.1446	-0.7778	-0.4344	-873.343	-1.2586	0.2206	87.4386	0.376	-0.0748	0.2652	0.0026	0.0398	-0.2694	-0.8518	-0.0236
3	5	0.398	0.0162	177.718	-0.0464	-0.0138	0.1162	10.8888	-0.0968	-0.1314	-0.0752	-967.216	-0.2002	-2.31	-0.3212	-108.955	-0.0046	-0.6818	-0.8684	-873.299	-0.9926	0.4966	14.0806	0.398	-0.1668	0.2952	-0.0434	0.0598	-0.4394	-0.4198	-0.0636
3	6	0.208	0.2882	246.902	0.0256	-0.0058	-0.1418	-80.1932	-0.0108	-0.3294	-0.0052	1947.46	-0.1262	-2.04	-0.2812	-108.847	0.0454	-0.8118	-0.3964	-873.403	-1.2866	0.2586	21.7166	0.208	-0.2048	-0.6448	0.0366	-0.5282	-0.2954	-0.6998	-0.0856
3	7	0.196	0.0322	237.712	-0.1184	0.0202	-0.2538	3.2568	-0.1168	-0.4274	-0.1332	-685.252	0.3098	-2.546	0.2588	-108.839	-0.2506	-0.7838	-0.2544	-873.401	-1.3666	-0.1894	8.6526	0.196	-0.1708	-0.3788	0.0126	-0.5002	-0.3794	-0.7138	-0.1216
3	8	0.156	-0.0678	129.888	0.0556	-0.0558	-0.2438	107.143	-0.2088	-0.3034	-0.2272	551.786	2.1198	-2.698	-0.1352	-108.835	0.0554	-0.6778	-0.5424	-873.861	-0.9106	0.2526	-0.5634	0.156	-0.1848	-0.3788	-0.0594	-0.3302	-0.0374	-0.8098	-0.0976
3	9	-0.08	0.3362	199.384	-0.0224	0.0442	-0.5778	73.9748	0.3272	-0.1894	-0.3012	-394.876	201.218	-2.27	0.0868	-108.855	-0.4886	-0.9098	-0.4904	-874.091	-0.7866	0.5486	-0.5474	-0.08	-0.3508	0.0332	-0.0914	-0.6502	4.7386	-0.8878	-0.0136
3	10	0.174	0.2322	238.132	0.0056	0.0222	-0.3278	-120.145	0.0552	-0.5294	-0.3572	-967.876	12.1098	-2.838	0.1948	-108.895	-0.0986	-0.7838	-0.2064	-873.969	-0.1466	0.5346	-0.5194	0.174	-0.2188	-0.2968	-0.0714	-0.0622	5.7546	-0.9818	-0.1456
3	11	0.216	0.4282	25.894	-0.0504	-0.0898	-0.3358	-90.9332	0.0452	-0.4554	-0.2132	-967.95	594.266	-2.256	0.0888	-108.911	-0.2386	-0.8538	-0.7444	-874.301	-1.2546	0.4226	0.2326	0.216	-0.2488	0.2852	0.0046	-0.2742	1.0586	-0.4578	-0.0236
3	12	0.228	0.1662	197.246	0.1556	-0.0018	-0.2618	-122.649	0.2492	-0.0494	-0.1492	-967.81	57.4718	-2.446	0.1368	-108.863	0.3254	-0.7358	-0.1544	-874.219	-1.1126	0.1466	21.2086	0.228	0.0712	-0.3268	0.0686	-0.2302	0.7146	-0.5638	-0.0196
3	13	0.378	0.1082	241.124	-0.0104	0.0122	-0.3378	-188.385	0.0392	0.0766	-0.0512	-968.264	251.95	-2.34	-0.0492	-108.845	0.7554	-0.8238	-0.0664	-874.191	0.8854	0.1486	0.5466	0.378	-0.1488	0.3312	-0.0374	-0.6862	0.7246	-0.5158	-0.0556
3	14	0.132	0.1702	87.468	-0.0004	0.0002	-0.4158	-136.217	-0.1008	-0.3394	-0.0792	-968.272	16.8178	-2.878	-0.3832	-108.955	0.1734	-0.8318	-0.1564	-874.157	-1.1106	0.2946	0.1746	0.132	-0.2728	-0.4568	-0.0714	-0.6182	0.3606	-0.8278	-0.1736
3	15	-0.122	0.1002	89.764	-0.0264	0.0642	-0.4838	-122.391	-0.0468	0.0466	0.0868	-968.458	13.0758	-2.702	-0.2612	-108.947	-0.2526	-0.7778	-0.1804	-874.083	-1.2126	0.3366	-0.3174	-0.122	-0.1148	-0.2008	0.0046	-1.0822	-0.2634	-0.9078	-0.1276
3	16	0.072	0.0702	80.156	0.0296	-0.1158	-0.3938	424.079	0.0912	-0.5414	-0.1912	-968.272	327.318	-2.144	-0.1592	-108.863	-0.2446	-0.7338	-0.2344	-874.171	-1.4526	0.2546	5.1526	0.072	-0.2808	-0.0888	-0.1394	-1.5022	0.0186	-0.8598	-0.1276
3	17	-0.062	0.3002	-1323.47	-0.0084	0.0262	-0.5038	605.055	-0.3568	-0.0314	-0.0632	-968.584	61.2858	-1.68	-0.0252	-108.863	0.1154	-0.8138	-0.2664	-874.243	-0.6466	0.4566	-0.2854	-0.062	-0.2068	-0.2408	-0.0194	-1.5582	-0.0674	-0.6258	-0.2176
3	18	-0.288	0.3782	-2250.69	-0.0504	0.0002	-0.2658	573.353	-0.2148	-0.0834	-0.2352	-967.856	3.3918	-2.156	-0.3152	-108.853	-0.0666	-0.7398	-0.2584	-874.149	-1.3186	0.2886	-0.7094	-0.288	-0.2608	-0.0388	-0.0414	-1.4422	0.0926	-0.8338	-0.1156
3	19	-0.072	0.2182	-1604.23	0.0056	0.4982	-0.4538	740.655	-0.0888	-0.1634	0.0528	-967.634	2.9898	-2.572	-0.1572	-108.923	-0.1206	-0.8198	-0.0724	-873.963	-1.6806	0.3986	-0.6594	-0.072	-0.1968	-0.4228	-0.1674	-1.4202	1.3326	-0.5858	-0.0476
3	20	0.022	0.1122	-2598.25	0.0876	0.9382	-0.4958	838.343	0.3172	-0.4654	0.0868	-855.16	3.3698	-2.846	-0.2812	-108.837	-0.1286	-0.9678	0.2256	-874.121	-1.4066	0.3086	-0.5734	0.022	-0.2528	-0.4288	-0.0854	-1.3022	-0.2034	-0.5958	-0.1416
3	21	0.124	0.1342	-2445.64	0.0696	-0.0438	-0.4018	454.325	-0.0668	-0.2974	0.0328	-969.014	6.0098	-2.968	-0.0772	-108.899	-0.1906	-0.7578	-0.1444	-873.957	-1.6506	0.6146	-0.5734	0.124	-0.2088	0.1632	-0.0014	-1.2642	-0.1194	-0.7658	-0.1556
3	22	0.01	1.2382	-2914.9	-0.0544	0.0442	-0.4738	141.087	0.1092	0.0386	0.0248	-968.8	42.1038	-2.162	-0.3272	-108.797	0.0074	-0.7938	-0.1464	-873.965	-1.1286	0.4286	-0.4654	0.01	0.9292	-0.2128	-0.0634	-1.4722	-0.2474	-0.6918	-0.0436
3	23	-0.462	0.4422	-1664.26	0.0636	-0.1718	-0.4998	228.405	0.0652	-0.1754	0.0088	-968.784	2.3218	-1.768	-0.1692	-108.903	-0.1006	-0.7578	-0.5284	-873.771	-1.1166	0.2266	-0.5594	-0.462	0.7692	0.3912	-0.0074	-1.3962	-0.2894	-0.6938	-0.0896
3	24	-0.02	0.2562	96.456	0.0776	0.0482	-0.4118	-91.7772	0.0992	-0.3654	-0.3312	-968.864	0.0838	-3.038	-0.0632	-108.875	0.0094	-0.6958	-0.3204	-874.329	-1.3486	0.4306	-0.2654	-0.02	0.3612	0.7412	-0.0154	-1.2342	-0.4734	-0.6738	-0.1736
3	25	-0.316	0.3882	159.178	0.0096	-0.0198	-0.3998	-82.0272	-0.0328	643.319	-0.1552	-968.922	5.2978	-2.78	-0.0472	-108.917	-0.0686	-0.7298	-0.4264	-873.903	-1.4146	0.3206	-0.3554	-0.316	-0.1968	-0.3448	-0.0194	-1.2442	-0.2154	-0.6758	-0.0696
3	26	-0.158	0.3942	-1406.65	-0.1384	-0.0558	-0.5378	-292.101	0.0452	6.3366	-0.1812	-968.866	3.3618	-3.094	-0.1912	-108.723	-0.0946	-0.8638	0.0916	-873.831	-0.7986	0.5666	-0.7514	-0.158	-0.1988	0.3432	-0.0054	-1.2922	-0.4634	-0.8998	-0.1636
3	27	0.282	0.3522	-2635.48	0.1156	-0.0298	0.5942	-174.487	-0.0328	6.1966	-0.2892	-968.774	0.6798	-3.286	0.1228	-108.845	-0.2686	-0.8578	-0.1564	-873.675	-1.6386	0.4426	-0.3654	0.282	-0.2688	0.2372	0.0606	-1.5022	-0.4474	-0.6978	-0.2136
3	28	-0.084	0.5162	-2866.15	0.0016	0.0562	-0.3858	-238.247	0.2472	6.2926	-0.2112	-968.63	3.5238	-2.748	-0.0492	-108.811	0.2334	-0.8158	0.0796	-873.799	-1.3286	0.3186	-0.5054	-0.084	-0.2028	-0.1828	0.1326	-1.4762	-0.3974	-0.9818	-0.1056
3	29	-0.312	0.6162	-1667.27	-0.0184	-0.0998	-0.5198	-195.719	0.1572	6.2846	0.1088	-968.824	-0.0182	-1.754	0.1548	-108.851	0.3114	-0.6258	0.1496	-873.895	-1.2366	0.3766	-0.5114	-0.312	-0.3028	0.2532	-0.1234	-1.1982	-0.2374	-1.0058	-0.1316
3	30	-0.032	0.3762	-1695.46	0.1076	0.1522	-0.4518	-203.929	0.1432	6.2446	-0.0932	-968.844	0.0698	-3.112	0.0368	-108.877	-0.0926	-0.6858	-0.3784	-873.621	-1.3226	0.2346	-0.3894	-0.032	-0.2448	-0.1908	-0.0374	-1.1242	-0.1214	-0.4658	0.0044
3	31	-0.132	0.4722	-2130.35	0.0536	0.0622	-0.4298	-58.4832	0.1192	6.2846	-0.1092	-968.842	1.8158	-3	-0.2252	-108.779	-0.1406	-0.8218	-0.0944	-873.429	-1.6126	0.6426	-0.3274	-0.132	-0.2368	-0.2708	-0.0614	-1.4002	0.0486	-0.5418	-0.2136
3	32	-0.08	0.5242	-1815.57	0.1096	-0.0018	-0.6358	143.597	0.4492	6.3046	-0.4612	-968.884	4.0978	-2.654	0.1148	-108.131	0.1034	-0.8618	-0.1764	-872.289	-1.4446	0.1606	-0.5934	-0.08	-0.2008	0.3092	0.0166	-0.7902	-0.2634	-0.6958	-0.0156
3	33	0.044	0.4442	-977.14	-0.0104	-0.0638	-0.5218	-78.0892	0.0252	6.2066	-0.3052	-968.802	21.8018	-3.336	-0.1292	-108.745	-0.1666	-0.4358	-0.1504	-872.329	-1.5506	0.1606	-0.6774	0.044	-0.2408	-0.1388	-0.0974	-0.2542	-0.2834	-0.6898	-0.1156
3	34	0.042	0.3482	-1518.84	0.0376	0.0382	-0.4578	519.879	0.2692	6.3086	-0.3312	-968.936	9.4618	-3.016	-0.3672	-108.313	-0.1686	-0.4418	-0.2644	-872.403	-1.1486	0.1606	-0.3974	0.042	0.5612	-0.2008	0.0846	-0.5422	-0.2254	-0.6798	-0.2216
3	35	0.158	0.2362	-2905.1	0.0956	-0.0218	-0.5018	933.517	-0.2348	6.2806	-0.1152	-969.012	3.8798	-2.776	-0.3412	-108.779	-0.0446	-0.6898	-0.4204	-872.405	-1.2226	0.1866	-0.5634	0.158	0.4452	-0.7408	0.0366	-0.3902	-0.2574	-0.7338	-0.0976
3	36	-0.374	0.1742	-1959.44	0.0496	0.1562	-0.5778	1056.69	0.3372	6.2146	-0.2832	-969.058	3.0578	-3.35	-0.2112	-108.801	0.0094	-0.8518	-0.6844	-872.451	-1.8546	0.0066	-0.4254	-0.374	-0.2888	0.2772	0.0566	-0.8262	-0.2234	-0.7998	-0.1696
3	37	0.098	0.1902	-2595.05	-0.0184	0.0142	-0.5058	2339.2	0.0192	6.1846	-0.0072	-969.032	0.3118	-3.794	-0.5392	-108.857	0.0574	-0.5578	-0.0164	-872.043	-1.4806	0.1166	-0.4594	0.098	-0.1688	0.0692	-0.0274	-1.4302	-0.2254	-0.9078	-0.1016
3	38	0.112	0.3322	-463.174	0.0436	-0.0078	-0.3738	1723.26	0.1012	6.2566	-0.4492	-969.008	-0.1162	-3.87	-0.2672	-108.823	-0.1266	-0.6418	-0.3684	-871.979	-1.0126	-0.0214	-0.1114	0.112	-0.2608	-0.3208	-0.0134	-1.5102	0.2866	-0.6718	-0.1216
3	39	0.088	0.3982	-3099.69	0.0116	0.1062	-0.4658	1106.58	0.5912	6.3386	-0.2052	-969.11	-0.2642	-2.88	-0.5072	-108.835	-0.0606	0.0522	-0.5804	-871.973	-1.3446	0.1726	0.5086	0.088	-0.1968	0.8012	0.0726	-1.4862	3.2166	-0.4938	-0.2616
3	40	0.124	0.3322	-3028.89	0.0176	0.0362	-0.4798	1483.98	0.1812	6.2226	-0.2952	-969.142	-0.2002	-2.408	-0.1232	-108.843	0.0234	-0.8038	0.0756	-872.123	-1.3566	0.0046	-0.3374	0.124	-0.2888	-0.2848	-0.0414	-1.8042	0.8946	-0.8878	-0.0356
3	41	0.106	0.2602	-3063.25	-0.0084	0.0742	-0.3798	1475.96	0.2812	6.3006	-0.1772	-969.042	-0.2502	-3.646	0.1548	-108.851	0.1234	-0.5358	-0.4464	-872.873	-0.9606	0.6706	-0.6654	0.106	0.1272	-0.0408	-0.1314	-1.9562	-0.0574	-1.1258	-0.1156
3	42	0.102	0.1982	-3231.04	-0.0044	-0.0838	-0.4498	397.087	0.1972	8.2766	-0.6312	-969.072	-0.3622	-4.142	0.4708	-108.849	-0.0626	-0.5858	-0.1944	-872.109	-1.4926	0.1786	-0.5534	0.102	-0.1028	-0.2868	-0.0934	-1.8922	-0.1394	-1.1958	-0.1696
3	43	0.042	0.3702	-3274.81	0.0936	-0.0778	-0.5358	1480.48	0.4272	6.2426	-0.4872	-969.07	-0.3102	-3.9	0.2968	-108.797	-0.2546	-0.3878	-0.1504	-872.133	-1.4626	0.3706	-0.4414	0.042	-0.0928	0.1612	0.0106	-2.0982	-0.4434	-0.8298	-0.2116
3	44	-0.24	0.3362	-3271.37	0.1296	0.0422	-0.5298	1267.52	0.0132	6.3666	-0.3452	-969.126	-0.1662	-3.258	0.1488	-108.881	0.1354	-0.6918	-0.6764	-872.201	-1.6446	-0.0794	-0.4294	-0.24	2.7292	0.1232	-0.0614	-1.9882	-0.3534	-0.9498	-0.1976
3	45	0.252	0.2622	-3330.49	0.1056	-0.0058	-0.5158	1045.41	-0.0728	6.2846	-0.3852	-968.92	-0.2462	-4.442	-0.0512	-106.159	-0.1106	-0.6658	-0.5064	-872.577	-1.3626	0.1926	-0.0514	0.252	-0.3068	0.5312	-0.0534	-1.8962	-0.4114	-0.7198	-0.2116
3	46	-0.23	0.5082	-3347.13	-0.0704	-0.0918	-0.3098	672.101	0.3712	6.3566	-0.3232	-969.042	-0.4222	-4.322	0.1148	1921.13	-0.1366	-0.4478	-0.5884	-872.551	-1.1426	0.0346	-0.3874	-0.23	-0.2908	0.1132	-0.0114	-1.9922	-0.3554	-0.9138	-0.1716
3	47	-0.04	0.3622	-3304.33	-0.0084	0.0502	-0.5338	2165.25	0.3252	6.3766	-0.2652	-969.004	-0.2802	-4.384	0.1648	1283.07	-0.0286	-0.4018	-0.1884	-872.305	-1.3286	0.0786	-0.4194	-0.04	-0.2268	-0.7368	-0.0554	-1.9362	-0.1734	-0.8458	-0.1836
3	48	-0.034	0.2842	-3322.43	0.0856	0.0762	-0.4178	1982.54	0.0892	6.2846	-0.1832	-969.002	-0.6122	-4.658	0.2168	1837.03	-0.2146	-0.5418	0.1536	-872.213	-1.4966	0.2446	-0.4174	-0.034	-0.2768	-0.5268	-0.0774	-1.9062	-0.3594	-1.0158	-0.0816
3	49	0.686	0.4282	-3284.9	0.0816	0.0382	-0.4518	1220.77	-0.1888	10.0446	-0.0732	-968.744	-0.5502	-4.404	0.3128	1732.55	-0.3166	-0.5018	-0.2584	-872.359	-1.4086	0.7406	-0.5354	0.686	-0.4028	0.2152	-0.0874	-1.7922	-0.3174	-1.0878	-0.2356
3	50	0.05	0.6662	-3309.35	-0.1304	-0.0558	-0.4998	329.335	0.0372	43.0006	-0.2852	-969.054	-0.4722	-4.282	0.2408	2404.25	-0.3406	-0.4578	-0.1684	-872.341	-1.5406	0.1906	-0.4634	0.05	-0.2808	-0.2388	0.1146	-1.7982	-0.4994	-1.1158	-0.0996
3	51	-0.084	0.7802	-3349.72	0.0836	0.0422	-0.5778	639.763	0.0612	565.063	-0.5892	-968.852	-0.4342	-4.69	0.4208	-108.759	-0.0826	-0.7218	-0.3144	-872.427	-1.7246	0.3166	-0.4274	-0.084	-0.1668	-0.2088	0.2106	-1.7942	-0.3114	-0.7278	-0.1256
3	52	0.06	0.9222	-3351.3	-0.0084	0.2162	-0.5858	2519.41	0.0752	6.7246	-0.2592	-968.91	-0.6982	-3.61	0.0788	-108.803	0.3754	1.8802	-0.3504	-872.633	-0.9846	0.0346	-0.7954	0.06	1.6892	-0.3528	0.0206	-1.9962	-0.2654	-0.7658	-0.2196
3	53	0.06	0.6902	-3339.78	-0.0984	-0.0778	-0.4758	2251.17	0.0032	6.3866	-0.1452	-968.572	-0.6722	-4.572	0.0028	606.907	-0.0306	1.3282	0.4296	-872.593	-0.6466	-0.0274	-0.6474	0.06	72.0772	0.0112	-0.0494	-1.7022	-0.1074	-0.9438	0.4804
3	54	0.168	0.4082	-3326.06	0.0336	0.0722	-0.5298	833.363	0.0732	6.2546	-0.1592	-968.908	-0.5342	-4.458	-0.2052	1047.19	0.0514	-0.4378	-0.3064	-872.405	-1.0046	-0.0094	-0.4334	0.168	0.4512	-0.1808	0.0226	-1.9082	-0.1834	-0.3818	0.8844
3	55	0.002	0.6102	-3356.74	0.0796	0.2042	-0.4498	-121.821	-0.0228	6.2306	-0.0232	-968.806	-0.6082	-4.506	0.0148	1464.84	-0.3586	1.6962	0.0096	-872.801	-1.6246	-0.0694	-0.4334	0.002	0.4872	0.0252	-0.0774	-1.9142	-0.2374	-0.6918	-0.0176
3	56	0.228	0.3122	-3357.78	0.0976	0.1622	-0.3118	-508.073	-0.0768	6.3426	-0.3312	-968.796	-0.4222	-4.548	-0.0712	145.553	-0.0646	-0.4298	-0.0444	-872.629	-1.6106	-0.1114	-0.5454	0.228	3.0232	-0.2908	0.0346	-1.5242	-0.4654	-0.8098	-0.0416
3	57	4.702	0.5182	-3347.36	-0.0204	0.1182	-0.3918	-513.095	0.2132	6.3766	-0.0532	-968.848	-0.4822	-4.598	-0.4472	-108.745	-0.1406	-0.6438	0.1536	-872.707	-1.7686	0.1366	-0.4074	4.702	2.1672	-0.4568	-0.0234	-1.3982	0.3386	-0.8058	-0.1376
3	58	0.902	0.4342	-3301	0.0296	0.1202	-0.3558	-211.009	-0.3088	6.2306	-0.2852	-969.088	-0.5622	-4.688	-0.3812	-108.931	-0.3406	-0.6858	0.3856	-872.533	-1.6206	0.5726	-0.3534	0.902	4.9812	0.1192	-0.0734	-1.1022	0.2566	-0.8978	-0.0796
3	59	0.816	0.5842	-3336.18	0.0276	-0.0018	-0.3638	-293.965	0.0012	6.2506	-0.1552	-969.028	-0.4602	-4.35	-0.5412	-108.863	0.1454	-0.8198	-0.6204	-872.609	-1.1786	0.0786	-0.6134	0.816	6.0472	0.5652	-0.0714	-1.3662	-0.2794	-1.0398	0.2644
3	60	0.266	1.2962	-3312.67	0.0936	0.1202	-0.4818	-298.253	-0.0688	6.2386	-0.1012	-968.778	-0.6542	-4.724	-0.5552	-108.847	0.1894	-0.7918	-0.0544	-872.715	-1.1846	0.2306	-0.6294	0.266	5.1432	-0.2888	-0.0634	-1.6662	3.3486	-0.7138	-0.2116
3	61	0.358	2.2082	-3356.11	0.0236	0.0262	-0.3838	574.085	-0.2948	6.3686	0.1848	-969.068	-0.5562	-4.502	-0.4272	-108.559	-0.0146	-0.7618	0.2056	-872.991	-1.2346	0.3366	-0.4774	0.358	1.9152	-0.7048	-0.0314	-0.3222	3.6906	-0.8218	-0.0076
3	62	-0.132	1.6422	-3366.88	-0.0424	0.1782	-0.5618	1231.19	-0.0848	6.3726	-0.1092	-969.068	-0.5122	-4.288	-0.2232	-108.775	0.2074	-0.7158	0.8596	-872.699	-1.4286	0.2146	-0.3334	-0.132	1.6832	0.3972	-0.0574	-1.4162	-0.0294	-1.0438	-0.1276
3	63	0.184	0.2162	-3331.26	0.0296	-0.1158	-0.4818	904.041	0.4752	6.3126	-0.2232	-969.072	-0.6342	-4.414	-0.2412	-108.559	-0.0286	-0.8458	2.6596	-872.995	-1.4466	0.1626	-0.5054	0.184	3.1872	0.4072	-0.0734	-1.5982	-0.1814	-1.0038	-0.2036
3	64	0.594	0.3522	-3331.71	-0.0224	-0.0598	-0.4358	97.6748	0.0032	6.4966	-0.0932	-968.998	-0.4862	-4.236	-0.1892	-108.817	0.2674	-0.7478	0.5476	-872.761	-1.5206	0.2486	-0.5674	0.594	1.1572	-0.2428	0.0346	-1.7542	-0.4134	-0.9518	-0.1276
3	65	-0.25	0.2022	-3351.37	0.0076	0.0322	-0.4338	97.1168	0.0032	6.4546	-0.2852	-969.072	-0.6042	-4.656	-0.5012	-108.753	-0.0586	-0.7078	0.6896	-872.847	-1.7646	-0.0994	-0.6514	-0.25	0.7052	0.8052	-0.0494	-1.6322	0.7446	-0.7598	-0.1556
3	66	0.136	0.2962	-3282.47	0.0856	-0.0058	-0.5258	-39.9032	0.2152	7.3046	-0.1472	-968.886	-0.5182	-4.34	-0.6212	-108.759	-0.3446	-0.8338	0.4676	-872.685	-1.3786	0.4726	-0.5514	0.136	0.5992	0.0832	0.0486	-1.7122	1.4686	-0.7678	-0.1556
3	67	0.61	0.2602	-3315.19	0.0836	-0.0078	-0.6618	-34.1072	0.0832	7.0966	-0.2772	-968.87	-0.5262	-4.074	-0.3972	-108.669	0.1394	-0.8958	0.3416	-872.587	-1.3706	0.3306	-0.6634	0.61	1.3032	-0.1168	0.0406	-2.0002	0.5286	-0.7918	-0.0736
3	68	0.4	0.3542	-3322.94	0.0756	0.0602	-0.4118	621.609	0.0252	6.4686	-0.0972	-968.99	-0.4822	-4.738	-0.4392	-108.855	-0.0826	-0.8398	0.3636	-872.881	-1.3766	0.2286	-0.5174	0.4	0.7032	0.6152	0.4566	-2.0482	0.3426	-0.7418	-0.0896
3	69	0.37	0.1342	-3341.53	-0.0384	0.0662	-0.3438	463.253	0.2492	6.4446	-0.2072	-968.888	-0.5942	-4.548	0.2068	397.335	-0.0706	-0.8558	0.0096	-873.227	-1.6386	0.2306	-0.5934	0.37	0.3572	-0.4408	1.1166	-1.9802	-0.1214	-0.6778	-0.2116
3	70	0.92	0.3002	-3378.77	0.0796	0.0002	-0.2098	1481.78	0.0292	6.4226	-0.0872	-968.698	-0.4342	-3.294	-0.3092	2494.96	-0.1346	-0.7498	-0.1244	-873.051	-1.4306	0.1326	-0.2174	0.92	0.0192	0.4752	0.4426	-1.3962	-0.4054	-0.6538	-0.2416
3	71	0.78	0.3402	-3338.3	0.0436	-0.1758	1287.08	1159.99	-0.2428	6.2306	-0.3432	-968.824	-0.5022	-4.26	-0.4112	873.941	-0.1486	-0.6038	-0.2124	-872.549	-1.3366	0.0046	-0.5714	0.78	-0.1608	0.1832	10.4706	-1.0502	-0.1434	-0.9618	-0.0756
3	72	0.74	0.2562	-3331.23	0.0716	0.0642	3766.3	168.757	0.0292	6.1946	-0.0172	-969.002	-0.4582	-4.518	-0.3712	591.235	0.2874	-0.7458	-0.1064	-872.547	-1.2566	0.1266	-0.5434	0.74	-0.1948	-0.4008	1.3266	-0.8022	-0.4314	-0.8898	-0.0116
3	73	-0.04	0.4662	-3325.72	0.0356	-0.2798	2243.52	184.883	-0.1748	6.2186	-0.0252	-968.884	-0.2302	-4.446	-0.4272	767.327	0.3814	-0.7258	0.0196	-872.863	-1.3346	-0.0274	-0.5674	-0.04	-0.1288	-0.4228	0.9606	-0.6882	-0.2974	-0.9398	-0.0156
3	74	0.184	0.2222	-3352.63	0.0676	0.1022	3135.2	150.811	-0.1468	6.4746	-0.2112	-968.698	-0.6522	-4.062	-0.2852	745.553	-0.1286	-0.6978	-0.3304	-873.077	-1.1686	0.3866	-0.6154	0.184	-0.1148	-0.6808	0.6526	-1.3562	-0.2434	-0.9878	-0.2696
3	75	0.114	0.3142	-3271.17	-0.0144	0.1622	812.904	-86.5952	-0.1548	6.4626	-0.1912	-968.858	-0.4342	-3.858	-0.3832	1375.58	0.0054	-0.2938	-0.2064	-872.877	-1.5506	0.0506	-0.6174	0.114	-0.0588	-0.4348	0.4186	-0.9662	-0.3114	-1.0138	-0.1216
3	76	0.344	0.3642	-3174.94	-0.0164	-0.0298	81.3382	-195.875	-0.1368	6.2546	-0.1672	-968.994	-0.2682	-3.664	-0.3992	2585.62	-0.3686	-0.6918	0.3176	-872.885	-1.7286	0.1126	-0.3974	0.344	-0.2768	0.1732	0.6426	-1.3302	-0.3334	-1.0818	-0.1436
3	77	0.134	0.2282	-3116.9	0.0656	-0.0278	382.754	-142.547	0.3592	6.2486	-0.2412	-968.808	22.0878	-4.036	-0.3352	1427.11	0.2534	-0.7758	-0.1244	-872.755	-1.4306	0.2366	-0.4654	0.134	-0.1348	-0.0928	0.4006	-1.3022	-0.2194	-0.9918	-0.0676
3	78	0.326	0.3862	-3220.35	-0.0184	0.0582	1905	-185.657	0.4232	6.2346	-0.3032	-968.778	0.1078	-2.354	-0.6012	-108.837	-0.1366	-0.7138	-0.4604	-872.817	-1.5866	-0.2174	-0.6214	0.326	-0.1968	-0.1968	0.3486	-1.4702	-0.3074	-1.2258	-0.1156
3	79	0.178	0.3482	-3298.56	-0.0904	-0.0458	2663	84.8408	0.1632	6.2586	-0.0092	-968.716	1017.98	-4.37	-0.3552	-108.817	-0.1406	-0.5598	-0.2184	-872.623	-1.6826	0.0446	-0.7114	0.178	-0.2128	0.2632	0.3506	-1.3342	-0.2574	-1.1178	-0.0376
3	80	0.226	0.2102	-3221.81	0.1736	0.0642	1105.63	568.093	-0.0168	7.0246	-0.3372	-968.816	0.5078	-2.324	-0.4712	-108.751	0.1894	-0.7778	-0.3104	-872.345	-1.8326	0.5826	-0.6914	0.226	-0.2728	-0.3528	0.4266	-1.4642	-0.0514	-0.7798	-0.1776
3	81	0.188	0.4522	-3184.63	0.6176	0.0062	484.236	370.251	-0.2068	69.6906	-0.2032	-968.82	-0.5982	-4.014	-0.6592	-108.859	-0.3886	-0.7938	0.0756	-872.669	-1.6506	0.1446	-0.4254	0.188	-0.2548	0.3612	0.3806	-1.5802	-0.5514	-0.9178	-0.1016
3	82	0.008	0.4462	-3205.64	1.1596	0.1722	1098.8	177.375	0.1932	7.1326	-0.3732	-968.654	-0.5442	-4.224	-0.3112	-108.857	-0.1326	-0.8358	0.2416	-872.515	-1.3206	0.3606	-0.3354	0.008	-0.1188	-0.1568	0.1826	-1.1862	-0.3394	-0.8078	-0.1516
3	83	-0.274	0.3362	-3145.45	0.3476	0.1802	528.684	141.955	-0.0388	64.1286	-0.3132	-968.634	-0.4022	-4.026	-0.2592	-108.679	-0.0306	-0.8938	-0.4104	-872.349	-1.6406	0.4066	-0.3994	-0.274	-0.2248	0.3272	0.0166	-1.2362	-0.3654	-1.0458	0.0884
3	84	0.088	0.1842	-3226.93	0.2896	-0.0998	4.0882	-42.5292	-0.1688	3604.79	-0.3112	-968.832	-0.5022	-4.392	-0.1012	-108.839	-0.0446	-0.9378	-0.1624	-872.731	-1.3106	0.1826	-0.6174	0.088	-0.1988	0.2792	0.0806	-1.6202	-0.1954	-1.1718	0.9144
3	85	-0.05	0.7242	-3231.96	0.2576	0.0842	103.668	-143.747	0.9352	2780.27	-0.3132	-968.774	-0.5882	-4.174	-0.6052	-108.931	-0.1286	-0.6398	0.4456	-872.239	-1.3386	0.4746	-0.2714	-0.05	-0.2488	-0.4968	0.0806	-1.4122	-0.2614	-0.8318	1.7664
3	86	0.196	102.898	-3205.46	0.0716	0.0282	0.3482	-162.581	-0.0548	346.789	-0.2812	-968.728	-0.4562	-4.056	-0.2692	-108.889	0.1154	-0.6838	0.0856	-872.369	-1.5306	0.1566	-0.4334	0.196	-0.2768	-0.6468	0.0706	-1.3782	-0.4014	-0.9918	0.9824
3	87	-0.136	104.764	-3238.97	0.0976	-0.1358	85.9782	-182.731	0.0912	12.0166	-0.2752	-968.792	-0.6002	-4.416	-0.3552	-108.821	-0.0066	-0.7178	0.2276	-872.663	-1.3226	0.4786	-0.2514	-0.136	-0.1548	-0.1448	0.0486	-1.7682	-0.3354	-1.1018	0.4304
3	88	-0.094	60.9222	-3120.68	0.1496	0.1182	14.2382	-155.987	0.1292	10.4066	-0.1992	-968.978	-0.4622	-4.044	-0.5112	-108.927	-0.2786	-0.7078	0.1376	-872.481	-1.7666	0.1466	-0.5854	-0.094	-0.1788	-0.1608	0.0226	-1.5602	-0.3614	-0.9958	-0.0196
3	89	-0.17	16.6702	-3153.24	-0.1024	-0.1238	-0.1478	-41.5072	0.2632	28.1206	-0.2012	-968.862	-0.4542	-4.38	-0.6372	-108.845	-0.2626	-0.7758	-0.2744	-872.355	-1.5686	0.0706	-0.6774	-0.17	-0.0828	-0.0408	-0.0114	-1.9102	0.0746	-0.7958	0.1084
3	90	0.014	2.4422	-3206.05	0.0256	0.1022	-0.3038	-113.469	0.2632	1001.6	0.1448	-968.866	-0.0942	-4.224	-0.2892	-108.883	-0.1466	-0.7718	-0.1924	-872.259	-1.7346	0.1226	-0.6014	0.014	-0.2628	-0.3908	0.0366	-2.0442	-0.2274	-1.0038	0.1424
3	91	0.002	1.2422	-3232.8	-0.0144	-0.0718	-0.1718	-154.863	0.1872	806.237	-0.1012	-968.754	-0.5862	-4.312	-0.3432	-108.857	-0.0946	-0.6938	-0.0264	-872.441	-1.6966	0.2826	-0.5194	0.002	-0.1748	-0.2948	0.0066	-1.9942	-0.3954	-0.7398	-0.1716
3	92	0.064	0.6182	-3251.16	-0.0884	-0.0438	-0.3398	-65.2612	-0.2088	755.047	0.1328	-968.926	-0.5882	-4.248	-0.4952	-108.841	0.0334	0.7122	0.0436	-872.693	-1.3046	0.1806	0.4446	0.064	-0.1688	0.1252	0.0806	-1.6942	-0.4194	-0.8658	-0.1536
3	93	-0.148	0.2782	-3215.53	0.0596	0.0202	-0.1318	13.2928	0.0052	2748.69	0.2048	-968.83	-0.4202	-4.36	-0.4772	-108.745	-0.1206	-0.3718	-0.3864	-872.751	-1.5886	1.5906	-0.5494	-0.148	-0.1048	-0.0648	-0.0234	-1.7382	-0.3534	-0.9538	-0.0736
3	94	0.02	0.5822	-3231.52	0.0056	0.0522	2.3402	-91.9692	-0.1048	2521.79	-0.1012	-968.782	-0.3482	-4.03	-0.5452	-107.923	0.0914	-0.6618	-0.1084	-872.537	-1.5326	0.5026	-0.5854	0.02	0.0112	-0.4308	0.0706	-2.0682	-0.3634	-1.0918	-0.0536
3	95	0.456	0.6082	-3202.2	-0.0044	-0.1098	-0.3158	-191.209	-0.0008	1855.88	-0.1712	-968.964	-0.2942	-3.694	-0.6852	-99.4392	-0.0886	-0.8238	-0.0904	-872.581	-1.7306	0.3146	-0.1294	0.456	-0.1368	0.0012	-0.0154	-1.9002	-0.3354	-0.9778	-0.2316
3	96	0.264	0.3502	-3264.67	-0.0084	0.2282	-0.1298	-141.875	0.0812	2934.52	-0.2492	-969.064	-0.1642	-4.19	-0.9592	-108.595	-0.2986	-0.7958	-0.2924	-872.309	-1.3746	0.3826	-0.5834	0.264	-0.2608	-0.9888	-0.0094	-1.5762	-0.1394	-0.7898	-0.1796
3	97	0.388	0.6822	-3198.4	0.0596	-0.0058	-0.6018	-198.291	-0.0308	1975.43	-0.3052	-968.708	0.8978	-4.004	-0.7132	-108.909	0.0854	1.1362	0.0156	-872.207	-1.8366	0.4206	-0.4854	0.388	-0.2228	-0.2528	0.1406	-1.5842	-0.5334	-0.9778	-0.1136
3	98	0.626	0.5762	-2930.23	0.0896	0.0122	-0.4158	-99.5712	0.2472	4876.68	-0.0712	-968.774	7.2958	-4.484	-0.8292	-108.667	0.0174	-0.1658	-0.1244	-80.4632	-1.1586	0.2486	-0.5794	0.626	-0.2368	-0.3208	0.1546	-1.7262	0.0146	-1.2118	-0.1936
3	99	0.248	0.3602	-3103.16	0.0356	-0.0418	-0.4038	-184.755	0.3892	4764.62	-0.3492	-968.87	12.0518	-4.328	-0.8592	-108.907	-0.3126	-0.5518	-0.0684	-871.943	-1.6206	0.0806	-0.5174	0.248	-0.1688	-0.3368	0.1766	-0.8462	-0.2134	-0.7798	-0.1136
3	100	-0.062	0.5602	-3137.54	0.0456	0.0082	-0.4018	-213.223	-0.0108	4726.35	-0.4332	-968.768	408.69	-4.308	-0.7212	-108.791	-0.0466	-0.7058	-0.2764	-872.239	-1.4926	0.0066	-0.5734	-0.062	-0.2188	0.3392	0.0926	-1.6262	-0.1694	-0.7098	-0.1376
3	101	0.402	0.5062	-3014.25	0.0316	-0.0218	-0.5318	-231.113	0.1412	4811.44	-0.1972	-968.74	-0.1702	-4.108	-0.7732	-108.879	-0.0686	-0.7158	-0.3024	-871.877	-1.8146	0.4226	-0.3834	0.402	-0.2528	-0.2308	-0.0514	-2.0442	-0.4674	-0.8498	-0.1676
3	102	0.252	0.5242	-2799.69	0.0416	-0.0298	-0.1798	-285.721	-0.0888	4820.79	-0.3412	-968.914	-0.4102	4.876	-0.9832	-109.007	-0.1066	-0.8698	-0.3164	-872.451	-1.7946	0.4306	-0.3654	0.252	0.6932	-0.2928	0.0086	-1.9802	-0.4194	-0.9618	-0.0776
3	103	0.03	0.3622	-2019.46	0.0536	-0.0958	-0.5078	-295.875	-0.0748	4845.98	-0.2932	-968.796	-0.5162	6.886	-0.8412	-108.887	-0.2486	-0.7978	-0.1504	-869.427	-1.4586	0.1886	-0.2494	0.03	-0.0848	0.3412	0.0466	-1.9702	-0.2414	-0.8558	-0.1236
3	104	0.186	0.4362	-2499.35	0.0036	0.1082	0.3702	-291.383	-0.0448	4790.83	-0.2792	-968.778	-0.5402	2.5	-0.6572	-108.983	-0.1046	-0.7758	-0.3744	-870.121	-1.5346	0.6906	-0.1134	0.186	-0.2248	-0.5608	0.1646	-1.8942	-0.3074	-0.7758	-0.0516
3	105	-0.356	0.3542	-1973.59	0.0996	0.2302	0.6042	-337.139	0.0252	4831.18	-0.4972	-968.812	-0.5962	1.458	-0.7952	-108.845	-0.1466	-0.7478	0.1596	-870.109	-1.4746	0.4146	-0.7434	-0.356	-0.1808	0.2592	0.2466	-1.9842	-0.1294	0.6162	-0.2716
3	106	-0.32	0.3942	-1235.29	0.0276	0.0682	-0.4818	-273.741	0.2332	4901.27	-0.3832	-969.002	-0.4302	0.258	-0.7352	1941.55	-0.2686	-0.7238	-0.0044	-869.377	-1.4926	0.1126	-0.5574	-0.32	-0.1988	-0.1068	2.2486	-1.9842	-0.5934	15.2782	-0.1396
3	107	0.02	0.3682	-2130.9	-0.0484	-0.0438	-0.4598	-365.863	-0.1308	4870.4	-0.3132	-968.72	-0.6542	0.19	-0.7372	4095.3	-0.3146	-0.8398	0.2756	-870.207	-1.3046	0.1926	-0.0534	0.02	-0.1868	0.0012	2.8746	-2.0542	-0.3514	18.0062	-0.2656
3	108	-0.044	0.4982	-2256.4	0.0156	0.0182	4.1802	-268.883	0.0472	4891.18	-0.3992	-968.702	-0.5622	-0.262	-0.5772	3821.6	0.0054	-0.6638	-0.2764	-873.621	-1.5126	0.1046	-0.6374	-0.044	-0.1688	0.3412	1.7106	-1.8142	-0.2094	4.7682	-0.1096
3	109	0.044	0.3282	-402.848	0.0236	0.0722	377.382	-150.801	0.0112	4839.17	0.1608	-968.882	-0.5322	-1.368	-0.7752	3491.15	-0.1106	-0.6478	-0.3584	-872.669	-1.1946	-0.0614	-0.4514	0.044	-0.3328	-0.4028	0.9986	-1.9422	-0.3674	2.3022	-0.1376
3	110	0.246	0.4482	21.646	0.0256	-0.0758	67.4682	-213.271	0.1532	4848.6	-0.3832	-968.792	-0.5642	-0.48	-0.6912	-86.6952	-0.2366	-0.5558	-0.4544	-872.721	-1.7506	0.3906	-0.3374	0.246	-0.2748	-0.3268	1.0106	-2.1142	-0.2994	1.3122	-0.2476
3	111	-0.242	0.3762	284.264	-0.0264	-0.0058	8.8002	-290.161	-0.2568	4852.75	-0.5392	-968.678	-0.2882	1.044	-0.5952	-108.903	0.1614	-0.7618	-0.0704	-872.321	-1.3606	1.3266	-0.3174	-0.242	-0.1948	-0.1868	0.7326	-2.0182	-0.1594	1.0502	-0.2036
3	112	0.666	0.4442	125.196	-0.0144	-0.0438	0.9882	-182.289	0.1072	4789.38	-0.4592	-968.83	-0.4262	1.402	-0.7632	-108.819	-0.0926	-0.7078	-0.0804	-872.421	-1.2846	0.1006	-0.3694	0.666	-0.1948	-0.0508	0.3986	-1.9082	-0.5054	1.3042	-0.1296
3	113	0.1	0.4582	-414.722	0.0156	-0.0038	-0.6098	-274.323	-0.1288	4760.42	-0.2492	-968.85	-0.4102	-3.988	-0.7952	-108.901	-0.2146	-0.7378	-0.4144	-872.255	-1.2726	0.3666	-0.3154	0.1	-0.2288	-0.9468	0.5386	-2.0322	-0.2114	0.6242	-0.1996
3	114	-0.018	0.2942	-21.304	0.1316	0.1302	-0.5158	-286.347	-0.0848	4821.47	-0.3552	-968.674	-0.4742	-3.748	-0.7172	-108.995	-0.1206	-0.8138	-0.2624	-872.391	-1.5266	0.2766	-0.4534	-0.018	-0.2328	-0.4668	0.2926	-1.9302	-0.4594	0.8142	0.1724
3	115	-0.044	0.5042	141.534	0.0376	0.0722	-0.3338	-143.151	-0.1468	4912.92	-0.5492	-968.704	-0.4662	-3.534	-0.5432	-108.881	-0.1166	-0.7698	-0.2444	-872.583	-1.4046	-0.1994	0.0506	-0.044	-0.1528	-0.0008	0.0806	-2.0042	-0.4134	1.2202	-0.1436
3	116	0.166	0.4722	168.83	0.0536	-0.1758	-0.4598	-28.7432	-0.1048	4844.11	-0.4492	-968.984	-0.6722	-4.038	-0.7892	-108.981	-0.1846	-0.6618	-0.6804	-872.613	-1.6566	-0.0394	0.2746	0.166	-0.2008	-0.2008	-0.0494	-2.0182	-0.3594	0.9342	-0.1476
3	117	-0.452	0.4262	110.052	0.0556	-0.2018	-0.5538	-50.4912	-0.1908	4835.74	-0.4532	-968.72	-0.2682	-3.864	-0.7892	-108.929	-0.2666	-0.7978	0.2616	-872.533	-1.4706	-0.0734	0.0526	-0.452	-0.0368	-0.3488	-0.0194	-1.8342	-0.3294	0.5082	-0.2416
3	118	0.122	0.5002	-105.382	-0.0364	0.1522	-0.4318	-75.7892	-0.0788	4762.36	-0.3212	-968.734	-0.2302	-4.076	-0.7132	-108.903	-0.2046	-0.6018	-0.1104	-872.283	-1.8026	0.2146	0.1486	0.122	0.8732	-0.1528	0.0206	-1.9162	-0.4114	-0.1638	-0.1476
3	119	-0.208	0.8142	138.954	0.0676	0.1142	-0.4538	-138.535	-0.0108	4845.22	0.0708	-968.908	-0.4622	-3.826	-0.8392	-108.867	-0.1766	-0.8798	-0.6404	-872.677	-1.3926	-0.0374	-0.3894	-0.208	-0.2348	-0.5388	0.0906	-1.8062	-0.2634	0.1162	-0.2456
3	120	-0.364	0.5242	139.018	-0.0024	-0.0258	-0.4238	-159.511	-0.2868	4703.92	-0.4472	-968.87	-0.4722	-4.07	-0.6392	-104.717	-0.1226	-0.9798	-0.2864	-872.569	-1.4166	0.0506	-0.3334	-0.364	-0.0008	0.0652	-0.0134	-1.6862	-0.2234	0.1242	-0.1316
3	121	-0.168	0.6782	-456.572	-0.0084	-0.1138	-0.3578	113.737	-0.1328	4717.19	-0.1932	-968.646	-0.4562	-3.94	-0.7592	-58.3372	-0.0886	-0.7858	-0.1664	-872.995	-1.0206	-0.1314	0.1426	-0.168	-0.2008	0.0472	0.0526	-1.9042	-0.1474	0.1662	-0.1076
3	122	-0.032	0.4482	191.314	-0.0304	0.1522	-0.4038	253.115	-0.2668	4714.32	-0.3632	-968.668	-0.4762	-4.278	-0.5272	392.677	-0.3506	-0.8018	-0.1784	-872.977	-1.4446	-0.0034	0.0966	-0.032	-0.2068	-0.4228	0.1666	-1.9042	-0.3334	-0.0398	-0.0436
3	123	0.462	0.4742	131.55	-0.0284	-0.1158	-0.0618	227.291	0.2212	4749.35	-0.3312	-968.89	-0.6502	-4.402	-0.7312	1943.44	-0.1626	-0.7558	-0.4484	-872.563	-1.3606	-0.0994	0.0626	0.462	-0.1928	-0.2868	0.0806	-1.8582	0.0166	-0.5298	-0.1156
3	124	0.182	0.5122	73.85	0.1016	-0.1958	-0.4398	366.461	-0.2508	4833.1	-0.1972	-968.852	-0.5162	-3.088	-0.5872	218.787	-0.0926	-0.8198	-0.1344	-872.071	-1.4526	0.0506	2.0106	0.182	-0.2008	0.0212	-0.0594	-1.9602	-0.0834	-0.0478	-0.1896
3	125	0.162	0.6282	-1049.42	-0.0044	0.0222	-0.4538	73.5588	-0.1528	4763.79	-0.3692	-968.724	-0.6002	-4.334	-0.7132	3540.21	-0.1486	-0.7338	-0.2104	-872.259	-1.7786	0.1526	1.8826	0.162	-0.2148	-0.4068	-0.0914	-1.8442	-0.0374	-0.1498	-0.2236
3	126	0.942	0.5622	-2735.66	0.0456	0.0262	-0.1738	300.931	-0.1608	4700.9	-0.4132	-969.092	-0.6942	-4.16	-0.6512	3212.5	-0.1626	-0.7078	0.0416	-873.411	-1.5826	0.4586	-0.1274	0.942	-0.1068	0.0752	-0.0854	-1.7462	-0.1674	-0.3058	-0.2036
3	127	0.274	0.5702	-2023.43	-0.0404	-0.0118	-0.3878	1090.91	-0.1228	4634.41	-0.2332	-968.982	-0.5102	-4.246	-0.4612	777.071	0.0354	-0.7198	-0.2724	-873.155	-1.3846	0.5206	-0.3034	0.274	-0.1308	-0.2768	0.0026	-1.7962	-0.3214	-0.3598	-0.0096
3	128	-0.08	0.7282	-3003.05	-0.0384	0.2742	-0.4518	2132.29	-0.0908	4735.14	-0.4012	-968.724	-0.4982	-4.152	-0.6552	165.607	-0.3646	-0.7238	-0.1864	-872.601	-1.7366	0.0586	-0.1634	-0.08	-0.1088	-0.1548	-0.0754	-2.0062	-0.3534	-0.0218	-0.0856
3	129	0.242	0.4862	-2850.5	-0.0404	-0.0058	-0.4378	2932.06	0.1352	4645.16	-0.3832	-968.9	-0.7362	-4.334	-0.7772	50.9108	-0.1206	-0.8258	-0.0104	-872.597	-1.5746	0.0066	-0.3594	0.242	-0.2828	0.3012	0.0826	-1.8802	-0.2354	-0.4218	-0.1916
3	130	-0.068	0.4762	-2649.6	0.1096	0.0062	-0.5538	2989.89	-0.2928	4742.05	-0.2372	-969.084	-0.4022	-4.262	-0.6732	2.1628	-0.2186	-0.9218	-0.3604	-873.351	-1.6646	-0.1174	-0.2514	-0.068	0.0012	0.0672	0.0966	-1.9942	-0.2094	-0.5018	-0.1636
3	131	0.1	0.5862	-2130.09	-0.0204	-0.0718	-0.4518	2744.99	0.0092	4518.31	-0.1692	-969.02	-0.5302	-4.432	-0.6492	1366.03	0.0234	-0.2098	-0.0744	-872.861	-1.4546	0.1606	-0.4574	0.1	-0.2528	-0.2248	0.0446	-1.8262	-0.1614	-0.2698	-0.1076
3	132	0.036	0.6022	-1318.7	0.0316	-0.0758	-0.4898	1896.21	-0.0848	4486.42	-0.1732	-968.872	-0.5182	-4.386	-0.5292	2768.07	0.3374	-0.7918	-0.3724	-872.891	-1.9226	-0.0214	-0.4714	0.036	-0.2548	-0.1208	-0.0034	-2.0442	-0.2914	-0.2838	-0.1876
3	133	-0.144	0.4322	22.098	-0.0204	0.0582	-0.4238	1371.29	-0.1348	4511.12	-0.3972	-969.114	-0.4702	-4.318	-0.6952	1749.98	-0.0666	-0.7778	0.0496	-873.095	-1.9046	0.0826	-0.5294	-0.144	-0.1328	0.0612	0.1146	-1.9302	-0.0694	-0.0798	-0.1616
3	134	-0.1	0.7662	-1296.22	0.0176	-0.0478	-0.2778	722.875	0.3292	4437.36	-0.1512	-969.274	-0.4202	-4.258	-0.7292	3746.85	-0.3186	-0.4938	0.1696	-872.701	-1.0306	0.1566	-0.4634	-0.1	0.0032	0.1492	-0.0554	-2.0502	0.2846	-0.5058	-0.2176
3	135	0.166	0.4762	-60.39	0.0636	-0.0618	-0.5998	382.753	-0.2048	3605.78	-0.0612	-969.12	-0.5562	-4.268	-0.6392	3667.24	0.0674	-0.7558	0.0116	-872.815	-1.2786	-0.3794	-0.5094	0.166	-0.0268	-0.0628	-0.0574	-1.9282	0.6286	-0.4698	0.0804
3	136	-0.138	0.5322	-162.67	0.0176	-0.1098	-0.6578	290.361	-0.2848	3614.41	-0.2972	-969.084	-0.5182	-4.512	-0.7252	3736.52	-0.0086	0.3122	-0.1344	-872.797	-1.3046	0.0606	-0.3374	-0.138	0.1632	-0.2568	-0.1034	-1.9082	0.3846	-0.4398	-0.1336
3	137	-0.07	0.5762	-783.746	-0.0344	-0.0558	-0.4158	280.225	0.1912	3011.37	-0.3492	-969.016	-0.6642	-4.582	-0.7672	2916.33	0.2254	3.5282	-0.0184	-872.821	-1.3006	-0.1334	-0.5594	-0.07	5.4832	0.0392	-0.0594	-1.7262	-0.2094	-0.4258	-0.1516
3	138	-0.218	0.6042	10.39	0.0356	-0.0198	-0.3998	131.451	-0.0908	3408.15	-0.1152	-969.254	-0.4722	-4.226	-0.5132	3710.45	-0.0326	-0.5318	-0.0744	-873.147	-1.2866	-0.0534	-0.2994	-0.218	19.0952	-0.7988	-0.0034	-1.8282	0.8446	0.0962	-0.2636
3	139	-0.432	0.6582	-2837.25	0.0136	-0.1678	-0.4098	173.861	0.4312	4140.77	-0.2272	-968.974	-0.6522	-4.216	-0.6172	3029.27	0.2214	-0.5958	-0.4744	-872.967	-1.5106	0.2046	-0.6534	-0.432	11.1112	-0.1548	-0.0734	-1.6902	4.0846	-0.1118	-0.2376
3	140	0.066	0.6022	-3161.36	-0.0104	-0.2198	-0.4858	-62.3932	-0.0028	3342.45	-0.2872	-968.674	-0.7382	-4.292	-0.4992	2608.9	-0.1166	-0.5178	0.4436	-873.117	-1.2906	0.0886	-0.3734	0.066	7.4412	-0.4488	-0.1974	-1.6082	1.0266	-0.0158	-0.3236
3	141	0.054	0.4982	-3037.41	0.0136	-0.0878	-0.5538	-44.3252	-0.0488	3035.65	-0.2872	-968.23	-0.5862	-4.196	-0.6392	3434.38	0.1294	-0.2338	-0.2784	-872.931	-1.5426	-0.2194	-0.5194	0.054	5.4212	0.0192	-0.1174	-1.6262	1.0586	-0.2418	-0.0416
3	142	-1.49925e-15	0.5602	-3088.36	0.0596	0.1122	-0.5778	-56.0852	0.1192	1175.32	-0.1352	-969.17	-0.5462	-4.25	-0.6152	3166.84	-0.2446	-0.7118	-0.2764	-873.029	-1.6086	0.1126	-0.6314	-1.49925e-15	3.4672	0.0532	-0.0314	-1.8462	2.5366	-0.1618	-0.0256
3	143	0.262	0.7382	-3136.71	0.0816	-0.1358	-0.5538	77.2468	-0.0928	1262.96	-0.3412	-968.596	-0.5862	-4.296	-0.7352	3518.77	-0.3366	-0.7598	-0.4204	-873.123	-1.8346	0.3826	-0.3074	0.262	2.7512	0.1432	0.0386	-1.8702	1.9306	-0.0358	-0.1176
3	144	-0.05	0.7302	-3128.14	0.0776	-0.1818	-0.5518	-220.845	-0.1588	119.247	-0.3512	-968.458	-0.6762	-4.358	-0.5372	3551.35	-0.0086	-0.6798	-0.6864	-873.173	-1.2946	-0.2034	-0.3294	-0.05	2.8732	-0.0348	-0.0934	-1.7542	0.3446	-0.2058	-0.2096
3	145	0.168	1.0362	-1112.77	0.1436	-0.0138	-0.5318	-81.4852	0.4172	91.0266	-0.4372	-969.126	-0.5442	-4.546	-0.5432	2651.08	-0.3846	-0.7178	0.0316	-872.821	-1.3346	0.0706	-0.3634	0.168	1.4412	-0.7088	-0.0134	-1.7222	0.2086	-0.3838	-0.1656
3	146	0.016	0.8382	13.346	0.0256	-0.0518	-0.5578	-358.019	0.2212	82.1406	-0.2272	-968.188	-0.5342	-4.492	-0.7812	2612.13	-0.4386	-0.6978	0.0056	-872.737	-1.6806	0.1626	-0.3374	0.016	2.1552	-0.2668	0.0226	-0.4182	0.0726	-0.1618	-0.1836
3	147	-0.21	1.0682	-11.326	0.0676	-0.2358	-0.5498	-174.329	0.1912	88.9026	-0.5352	-967.556	-0.4882	-4.274	-0.7172	1299.78	-0.2146	-0.8118	0.2256	-872.903	-1.2866	-0.0374	-0.4214	-0.21	2.2612	-0.5528	0.3026	-1.7922	0.1286	-0.2738	-0.1616
3	148	0.066	0.8022	151.158	-0.0184	-0.0838	-0.5338	-156.985	0.1552	71.2026	-0.0792	-968.96	-0.6542	-4.326	-0.5732	698.889	-0.1666	-0.7658	0.4776	-873.141	-1.1246	0.1486	-0.3614	0.066	5.5072	-0.3228	-0.0474	-1.8402	0.9526	-0.4158	-0.1976
3	149	-0.248	0.5062	314.444	0.0916	-0.0878	-0.5218	-228.805	0.1912	46.8386	-0.2012	-969.112	-0.5962	-4.358	-0.4452	3586.05	-0.2526	-0.8598	-0.3264	-873.165	-1.6706	0.6246	-0.2414	-0.248	2.2892	-0.6448	0.0746	-1.6642	0.2186	-0.4478	-0.2176
3	150	-8.95284e-16	0.6142	311.42	-0.0124	-0.1858	-0.5698	-245.583	-0.3328	29.5306	-0.2332	-968.698	-0.5462	-3.3	-0.7152	3049.62	-0.0446	-0.6758	-0.1284	-873.053	-1.8606	0.4006	-0.3474	-8.95284e-16	1.1632	0.1732	-0.0134	-1.7562	0.0026	-0.3818	-0.2556
4	1	-0.5246	-0.387	2.0674	0.016	-0.1054	-37.3054	-0.003	-0.0514	17.9386	-0.6216	-104.875	0.0966	-0.0202	-0.0354	-1165.63	-0.3422	-2.0852	-0.3686	0.0538	0.1124	-1.1374	-0.0262	-0.5246	0.1518	-0.0192	0.2826	-0.2018	-1.1852	-0.0288	0.0066
4	2	0.6114	-0.195	0.6614	0.008	-0.0214	-35.0794	-0.005	-0.0654	27.7066	-0.2756	-104.801	-0.0674	0.0858	0.0826	-1145.96	0.0978	-1.3352	-1.0946	-0.0202	0.4204	-0.8734	-0.4402	0.6114	0.0438	0.0848	0.0946	-0.3578	-1.2432	-0.1868	3.4126
4	3	0.5714	-0.247	-0.1226	-0.03	0.0126	-70.5634	-0.035	-0.1974	5.4406	-0.2836	-104.107	-0.1814	0.1258	-0.0934	-231.94	-0.0902	-1.0852	-1.5966	-0.0322	0.0524	8.8186	-0.3362	0.5714	-0.0122	0.0008	0.3246	-0.1938	-1.2472	-0.2768	0.1606
4	4	0.1574	-0.411	-0.5466	0.012	-0.0294	-71.9394	0.335	-0.1954	44.1906	-0.3856	-104.295	0.0126	-0.2142	-0.2274	-97.7816	0.8838	-1.4272	0.0334	0.1158	-0.1316	4.6926	706.456	0.1574	5.0418	0.5888	1.0526	-0.0038	-1.2652	-0.1928	-0.1994
4	5	-0.3926	-0.189	-0.0666	0.058	0.0506	71.8126	10.351	-0.0794	49.0846	-0.3176	-103.393	0.0666	-0.4582	0.0566	-1169.28	1.7898	-0.8452	-1.0346	-0.0502	0.1744	4.0726	106.236	-0.3926	13.3098	0.1088	0.6906	-0.1478	-1.2092	-0.1448	-0.1774
4	6	-0.5926	0.025	-0.2426	-0.078	-0.0714	-14.4594	4.003	-0.1094	48.5126	-0.3196	-103.315	1.0206	0.1018	0.0186	-1175.85	0.7798	-1.3832	-1.6606	0.2898	-0.0656	1.4406	2814.03	-0.5926	5.2658	0.1688	0.5446	-0.1058	-1.2292	-0.2308	-0.2294
4	7	-0.7886	-0.061	-0.2066	-0.088	0.0886	-31.9534	728.945	-0.1954	68.7486	-0.3356	-103.729	8.9526	-0.0462	0.1786	-605.714	2.4018	-2.1532	-1.5006	1.2338	-0.0796	1.7346	2723.45	-0.7886	2.9838	0.1488	0.6086	-0.2378	-1.0472	-0.2448	-0.2434
4	8	-0.9646	-0.209	-0.2646	-0.006	0.0726	-61.3314	443.875	-0.1634	43.3466	-0.3436	-105.123	7.3886	-0.2442	-0.0874	-724.266	3.7458	-2.1292	-1.4326	2.1538	-0.0016	2.4126	2149.41	-0.9646	5.4338	0.3128	0.5066	-0.2098	-1.1732	-0.1768	-0.0174
4	9	-0.5226	-0.313	-0.2926	-0.03	-0.0654	-54.0074	254.159	-0.1354	21.2446	-0.2876	-105.299	2.1746	-0.1502	0.2806	-1101.39	1.0278	-2.6932	-1.3226	1927.24	0.2584	0.4706	1467.46	-0.5226	6.8898	0.2228	0.5486	-0.2398	-1.1672	-0.1728	-0.2234
4	10	-0.5006	-0.271	-0.5506	-0.006	0.0426	-55.5074	317.957	-0.0334	41.1426	-0.4896	-105.257	0.7106	-0.3982	0.4726	-1109.28	0.8638	-2.6352	-1.4966	4424.99	0.0844	1.5126	4407.57	-0.5006	10.8118	0.4628	0.9946	-0.1438	-1.1872	-0.1248	-0.2334
4	11	-0.6466	-0.241	-0.6106	-0.006	-0.0054	19.4266	246.517	-0.1254	9.9066	-0.3576	-103.779	0.7246	-0.2062	-0.0354	-1158.5	0.4578	-2.5132	-2.0726	2707.28	-0.2976	4.9386	3800.29	-0.6466	10.3998	0.3228	0.7886	-0.2998	-0.8432	-0.0308	0.4726
4	12	-0.2246	-0.303	-0.8846	-0.03	0.1026	-72.7654	198.473	-0.1574	269.005	-0.2036	-104.943	0.7466	-0.2082	0.2186	-1161.11	0.7898	-1.9592	-1.3046	3.9858	-0.0656	0.1486	4783.42	-0.2246	10.1598	0.8208	0.4006	0.1202	-0.5032	-0.0128	0.3066
4	13	-0.4546	-0.359	-0.4026	-0.01	-0.0814	-76.8094	216.147	-0.1594	1763.37	-0.3416	-105.397	0.7466	0.0958	0.2346	-1162.27	1.1898	-2.4052	-0.2746	151.178	0.1284	1.9146	3441.23	-0.4546	14.7318	0.0648	0.4246	-0.0278	-0.5612	-0.2488	0.1026
4	14	-0.2786	-0.391	-1.1226	-0.062	-0.1594	-79.5494	216.971	0.0646	872.775	-0.4156	-104.937	0.3466	0.0698	0.1406	-1180.34	0.7938	-2.7852	-0.6126	328.838	0.5024	2.3226	4670.88	-0.2786	9.5338	0.5708	0.4226	-0.0658	-1.1512	-0.4708	0.0286
4	15	0.4054	-0.353	-0.8206	-0.006	-0.0414	-75.2434	198.213	-0.2314	1201.64	-0.2696	-104.915	0.5006	-0.0802	0.1126	-1168.91	0.8718	-2.5852	-1.6646	41.5318	0.1224	0.9426	4585.27	0.4054	0.1058	0.9368	0.3006	0.0362	-1.2612	-0.4708	-0.1334
4	16	1.1034	-0.483	-0.5086	-0.052	0.0366	-71.1534	203.625	0.2086	819.089	-0.4996	-104.811	0.3526	0.0438	-0.0474	-1163.01	1.1678	-2.6832	-1.4606	23.0118	0.0664	0.4866	4371.8	1.1034	1.8958	0.6668	0.2586	-0.1298	-1.3052	-0.3528	0.0426
4	17	0.4554	-0.371	-0.7586	0.012	-0.0294	225.529	653.283	-0.1474	1103.37	-0.2536	-104.961	0.0206	-0.3482	0.1226	-1180.23	2.5178	-2.9632	-1.2746	26.9878	0.0364	0.3906	4076.25	0.4554	3.7718	0.7288	0.2406	0.1882	-1.2892	-0.6808	-0.0234
4	18	-0.0106	-0.381	-0.2806	-0.012	-0.1394	-80.0074	2525.2	0.2346	1371.11	-0.2736	-105.035	-0.0754	-0.2282	0.1726	-1180.22	1.0178	-2.7092	-0.3746	13.5058	0.1864	1.5366	4200.21	-0.0106	5.7278	0.6988	0.2586	-0.1158	-1.2152	-0.3388	-0.0554
4	19	-0.1786	-0.389	-0.0806	0.046	-0.0094	-80.8794	570.743	0.3666	1616.5	-0.2596	-104.799	0.0086	-0.0902	0.0906	-1180.42	0.4618	-2.7652	-0.4006	18.5858	0.2904	1.5466	180.5	-0.1786	5.0638	0.4968	0.4106	-0.0198	-1.3052	-0.3368	0.0106
4	20	-0.5446	-0.269	-0.7826	0.054	-0.0694	-40.7114	358.555	-0.0474	1715.71	-0.2156	-104.921	0.1286	0.1698	0.1086	-1180.34	1.6358	-2.8152	-0.9026	17.9278	0.1544	1.1266	1242.88	-0.5446	8.2218	0.8128	0.1266	-0.2478	-1.2212	-0.0688	-0.1894
4	21	-0.6686	-0.501	0.0134	-1.32694e-15	0.0026	-65.0714	367.455	-0.1994	2719.16	-0.2456	-105.057	-0.0434	0.2958	0.0726	-1180.31	1.4038	-2.7372	-1.3486	15.4518	0.3424	2.6646	4670.72	-0.6686	4.5318	0.5208	-0.0014	-0.1038	-1.2352	-0.3728	-0.2014
4	22	-0.3706	-0.427	-0.5126	0.032	0.0126	-73.0014	2909.03	-0.0534	3693.84	-0.1716	-105.093	0.2966	0.0858	0.1786	-1180.41	0.3458	-2.8372	-1.4706	19.1698	0.2484	1.0266	3108.96	-0.3706	5.1698	0.1828	0.0846	0.2222	-1.2672	-0.2128	-0.1374
4	23	-0.3746	-0.367	-0.8286	0.024	-0.0774	-81.6154	1394.68	-0.1454	3798.25	-0.3196	-105.277	-0.0174	-0.3802	0.3266	-1180.3	0.7738	-2.7012	-1.6046	1.8678	0.1024	1.0726	1732.38	-0.3746	4.3298	1.0148	-0.0274	-0.1958	-1.2192	-0.4028	-0.1434
4	24	-0.2566	-0.497	0.0614	-0.04	-0.0694	-81.7374	9.039	-0.1494	4731.5	-0.3216	-105.115	0.1026	-0.2182	0.2286	-1180.22	0.9718	-2.5132	-1.7006	0.8318	0.2764	1.6706	1874.23	-0.2566	4.2098	0.3688	0.0626	0.0182	-1.2432	-0.3588	-0.2554
4	25	-0.3406	-0.141	-0.6166	-0.066	0.0886	-81.4774	43.749	-0.1714	4744.5	-0.3616	-105.287	0.0426	0.3218	0.2566	-1180.32	0.2718	-2.2652	-1.7106	0.5118	0.4264	5.6546	0.1978	-0.3406	3.3358	-0.0692	-0.0674	0.4362	-1.4672	-0.1568	-0.1174
4	26	-0.6726	-0.397	-0.5566	0.124	-0.0354	-81.0054	12.041	0.1046	4721.5	-0.4816	-104.763	0.1886	2.6958	0.1286	-1180.37	0.7598	-1.1652	-1.9206	0.9078	0.1644	4.0766	873.94	-0.6726	3.3598	0.3448	-0.2894	0.2102	-1.2472	-0.1968	0.0346
4	27	-0.5066	-0.487	-0.5166	1.734	0.0406	-81.1274	27.427	-0.1254	4605.75	-0.3856	-104.955	0.2006	2.6118	0.2566	-1180.29	0.8778	-2.7792	-1.9026	0.3958	0.4484	3.0166	1270.03	-0.5066	2.3178	0.6688	-0.1214	0.6322	-1.3452	-0.5068	0.0646
4	28	-0.6506	-0.397	-0.3606	0.658	0.0626	-81.6214	49.463	-0.0174	4440.74	-0.3676	-105.001	-0.0494	2.2678	0.0446	-1180.25	0.6458	-2.6652	-1.7786	1.0738	0.2584	0.3806	696.016	-0.6506	1.6658	0.4548	-0.1194	-0.2898	-1.1232	-0.0628	-0.0854
4	29	-0.3346	-0.323	-0.5446	0.146	0.0086	-81.5734	335.483	-0.1654	4459.06	-0.4056	-104.273	-0.0794	5.8358	0.2266	-1180.34	0.7558	-2.4472	-1.7286	1.0038	0.3964	1.0926	2592.28	-0.3346	2.3138	0.2448	-0.2074	1.4842	-0.2132	-0.4708	-0.0574
4	30	-1.0926	-0.423	-0.2586	0.142	0.1906	-72.4494	581.505	-0.0734	4346.62	-0.3936	-105.065	0.1866	7.6638	0.4906	-1180.24	1.3898	-2.6272	-1.7046	1.2158	0.7144	0.7426	3747.15	-1.0926	1.7658	0.5108	-0.4574	1.5542	1.9928	-0.4588	-0.1234
4	31	-0.8906	-0.461	0.0514	0.04	0.2366	-78.0314	716.781	-0.1434	4575.83	-0.4416	-105.081	0.0646	1.1038	0.2786	-1180.29	1.8198	-2.5252	-1.5606	0.7738	-0.0276	0.5266	981.576	-0.8906	3.3398	0.8288	-0.2674	0.9142	4.2168	-0.1508	-0.1294
4	32	-0.3326	-0.279	-0.7246	0.074	0.2106	-77.6014	1098.97	-0.1814	4206.79	-0.6516	-105.379	0.1626	-0.0982	0.0346	-1180.21	2.2938	-2.4412	-1.9006	0.8758	0.3864	1.4466	1722.88	-0.3326	4.3538	0.7028	-0.4114	0.0722	3.3748	-0.3128	-0.1394
4	33	-0.8306	-0.405	-0.3226	0.288	-0.0514	-78.8314	22.441	-0.0294	4291.87	-0.6056	-105.443	0.0226	0.3558	0.0186	-1180.22	2.1098	-2.5672	-2.0346	0.3358	-0.1476	1.8706	1819.73	-0.8306	3.5378	0.4068	-0.7274	-0.1838	4.3148	-0.4628	-0.1114
4	34	-1.0046	-0.367	-0.0486	0.072	0.0566	-81.8354	88.725	-0.1034	3424.25	-0.5376	-104.959	-0.1354	9.1658	0.1566	-1180.25	1.1718	-1.8272	-1.8786	0.6698	0.3504	1.0726	836.494	-1.0046	2.7838	0.1328	-0.7654	-0.0098	4.5328	-0.3288	1.0186
4	35	-1.0626	-0.299	-0.6366	-0.036	0.0026	-80.7214	191.661	0.1006	2005.49	-0.4096	-105.263	0.1126	7.4858	0.2826	-1180.26	1.8078	-0.0332	-1.9486	0.4118	0.9564	1.3486	446.928	-1.0626	3.7518	1.0368	-0.6854	-0.1978	7.1068	-0.4308	0.1086
4	36	0.1914	-0.343	0.0654	0.01	0.1706	-82.1934	159.679	-0.0834	-87.6454	-0.0536	-105.221	0.0166	12.5078	0.0326	-1180.26	4.4778	2.1868	-1.7326	0.6338	-0.4936	1.7986	482.532	0.1914	7.9298	0.0308	-0.7794	-0.0698	6.6848	-0.5148	-0.0014
4	37	-0.5726	-0.473	-1.1686	0.006	0.0206	-82.1274	79.759	0.1526	-95.7754	-0.3716	-105.251	0.0086	7.7818	0.1926	-1180.28	3.4158	0.6528	-1.7106	0.7138	-0.1276	1.5166	1757.81	-0.5726	6.0078	0.9828	-0.5574	-0.1958	6.0608	-0.5068	-0.0774
4	38	-0.6246	-0.523	-0.6686	0.042	0.0566	-82.0154	86.417	-0.3254	-95.7194	-0.2616	-104.983	0.1566	7.7778	0.1966	-1180.25	2.2778	-1.0212	-2.0946	0.9958	-0.2556	0.0606	1605.74	-0.6246	6.8738	0.4888	-0.7754	-0.1598	1.8048	-0.4268	-0.2314
4	39	-0.4866	-0.323	-0.8026	-0.02	0.1306	-81.8934	163.501	-0.0714	-95.7234	-0.3856	-105.003	0.0186	3.0458	0.0546	-1180.26	2.0378	-1.0412	-1.7846	0.6118	-0.2156	-0.3434	1185.67	-0.4866	3.5338	1.0028	-0.7074	0.0782	0.3008	-0.3948	-0.0434
4	40	0.0034	-0.397	-0.8186	-0.052	-0.0374	-81.8254	101.741	0.2086	-95.7314	-0.4196	-104.827	0.0686	2.8258	0.0146	-1180.22	4.1478	-0.8652	-1.8786	0.4818	-0.2256	-0.8614	322.286	0.0034	3.4078	0.9768	-0.8294	-0.1878	-0.2372	-0.3888	-0.0594
4	41	0.4134	-0.453	-0.9646	-0.06	-0.0494	-81.2714	48.717	0.2326	-95.6714	-0.4056	-105.471	-0.1334	1.8718	0.1046	-1180.43	2.7698	-2.2392	-2.0566	0.3198	-0.2976	-0.0734	248.674	0.4134	3.1058	0.4248	-0.5374	-0.2218	-0.7592	-0.3768	-0.0154
4	42	1.5474	-0.591	-0.5466	-0.04	-0.0054	-81.3974	22.385	0.0486	-95.2894	-0.3416	-105.277	-0.0494	2.6738	-0.1074	-1180.24	1.7978	0.5208	-1.8366	0.8718	-0.0576	4.6686	815.422	1.5474	2.5718	0.6988	-0.7734	-0.0578	-0.5112	-0.7468	-0.0574
4	43	0.2394	-0.511	-0.8166	0.002	-0.0334	-80.9054	51.651	0.2166	-95.8354	-0.6476	-104.789	-0.1254	2.8238	-0.0094	-1180.28	1.7278	-2.5812	-1.8226	0.8678	-0.1756	7.8266	45.4298	0.2394	0.9278	0.6688	-0.6614	0.0802	-0.8052	-0.4708	-0.2034
4	44	0.1974	-0.461	-0.8706	-0.014	0.2446	-79.3854	41.289	0.2286	-95.5174	-0.2776	-105.473	-0.0914	2.8758	-0.0114	-1180.21	1.0678	-2.5532	-1.8846	0.7358	3.3524	3.0926	234.172	0.1974	4.4138	0.9788	-0.7274	-0.2118	-0.6632	-0.5368	-0.0494
4	45	-0.0746	-0.725	-1.0926	-0.064	0.0306	-79.8854	17.589	0.1026	-95.7574	-0.2436	-105.241	0.0046	2.4778	0.1366	-1180.29	1.0718	-2.0892	-1.8866	0.8058	0.0904	2.0246	410.086	-0.0746	3.5758	0.5488	-0.7954	-0.0658	-0.6592	-0.4568	-0.0274
4	46	-0.6886	-0.341	-0.4726	0.008	0.0426	-80.6874	19.747	0.2586	1038.55	-0.4196	-105.371	-0.0414	3.7138	0.1966	-1180.13	1.8438	-2.3752	-1.5306	0.9838	0.5104	1.4686	258.952	-0.6886	3.5538	0.5468	-0.7414	-0.0378	0.4448	-0.5348	-0.1174
4	47	-0.4706	-0.201	-0.6906	-0.038	0.1286	-80.9434	22.041	0.2766	4960.85	-0.2056	-105.241	-0.0994	5.2078	0.0566	-1180.24	1.7098	-2.7092	-1.6726	0.8758	0.3184	1.0926	2575.75	-0.4706	3.6718	0.3728	-0.7314	-0.1698	-0.3112	-0.4288	-0.1254
4	48	-0.9046	0.571	-0.4266	-0.026	0.0626	-81.0114	17.087	0.1546	4720.25	-0.2376	-105.357	-0.0414	5.7178	0.1606	-1180.38	1.5638	-2.8132	-1.8006	0.6718	3.1084	-0.1314	4511.46	-0.9046	2.9498	0.0948	-0.8214	-0.0158	-0.5672	-0.5528	-0.2894
4	49	-0.3406	0.317	-0.8366	-0.04	0.2306	-81.2114	19.061	0.0906	3643.19	-0.2976	-105.159	0.1066	5.4118	0.1006	-1180.25	1.2578	-2.8732	-1.6046	0.7658	2.4964	-0.1754	4107.53	-0.3406	2.7978	0.3208	-0.7194	-0.2178	-0.6232	-0.5188	-0.3074
4	50	1.9414	0.063	-0.1286	-0.192	-0.1674	-80.6994	18.229	0.3926	1760.31	-0.4876	-104.883	0.0246	3.7458	-0.0394	-1180.26	2.2058	-2.4252	-0.9926	0.8838	0.6164	0.1866	4371.66	1.9414	2.9038	0.5008	-0.5814	0.0202	-0.7352	-0.4568	-0.0914
4	51	-0.8946	-0.047	0.1154	-0.008	0.2906	-79.3834	20.077	-0.1614	1706.29	-0.4636	-105.455	-0.2294	3.7698	0.1866	-1179.96	1.1458	-2.2352	0.1294	0.7938	0.5924	-0.0014	3272.49	-0.8946	3.4158	-0.0092	-0.7654	0.2742	-0.9112	-0.4048	-0.1634
4	52	-0.7366	-0.041	0.5814	-0.112	0.0826	-80.0754	53.287	-0.0934	-27.3854	-0.2396	-105.515	0.8866	3.5178	0.0666	-1180.24	1.2578	-2.6592	-0.4806	0.5338	0.2384	0.5666	2676.08	-0.7366	2.8998	0.7008	-0.5834	0.0122	-0.8172	-0.6408	-0.2594
4	53	-0.6246	-0.115	-0.1326	-0.008	0.0106	-79.8154	50.455	0.0186	-89.0534	-0.2736	-105.375	-0.1714	4.5298	-0.0634	-1180.31	1.6958	-2.7032	0.3074	0.5938	0.5804	2.7306	3728.87	-0.6246	2.4338	0.4948	-0.7834	-0.0778	-0.9012	-0.3028	-0.2614
4	54	-0.6626	-0.239	-0.3626	-0.062	-0.1754	-79.9594	38.633	0.0326	-79.2054	-0.1176	-105.275	0.2426	2.9518	-0.0114	-1180.3	1.5498	-2.9832	-1.2266	0.8238	0.2384	2.2006	4454.52	-0.6626	1.4098	-0.3252	-0.6954	-0.2418	-0.9212	-0.2368	-0.3394
4	55	-0.8826	-0.241	0.3234	-0.008	0.0926	-80.2434	31.731	0.3606	-88.4834	-0.0996	-105.513	0.1106	2.7678	0.1326	-1180.32	1.4438	-2.8872	-1.4026	0.7938	0.2764	0.7766	4433.35	-0.8826	0.9098	0.6368	-0.8454	-0.1458	-1.0652	-0.5028	-0.1734
4	56	-0.7326	-0.181	0.2354	0.04	0.0806	-79.7294	15.997	0.2166	-88.2674	-0.4276	-105.347	-0.0594	3.3178	0.0666	-1180.29	0.3198	-2.8032	-1.3746	0.9838	0.0824	1.1046	4719.74	-0.7326	1.5158	0.8628	-0.6514	-0.0838	-1.2212	-0.5868	-0.2234
4	57	-0.6526	-0.137	-0.7306	0.042	0.1986	-79.6954	15.133	-0.0734	-80.5314	-0.3916	-104.857	0.1066	3.5218	0.4866	-1180.4	0.3838	-2.9072	-1.7306	1.1278	0.4124	3.9926	4734.85	-0.6526	0.9798	0.3848	-0.5034	-0.0098	-1.3132	-0.7268	-0.1574
4	58	-0.6986	-0.367	-0.3786	-0.066	-0.0594	-79.3814	89.191	-0.0134	-15.0054	-0.3276	-105.303	-0.0514	2.1918	0.0826	-1180.37	0.3658	-2.9612	-1.6346	0.9618	0.2484	3.7766	2812.54	-0.6986	0.4718	0.2648	-0.5654	-0.0738	-1.2592	-0.3528	-0.0534
4	59	-0.4506	-0.223	0.2014	0.03	0.0226	-59.1494	231.711	-0.0854	373.163	-0.3996	-105.119	0.0866	1.9758	0.1286	-1180.31	0.5198	-2.7612	-1.5286	0.7278	-0.2036	0.8806	118.654	-0.4506	0.6258	0.6548	-0.6154	-0.0878	-1.0652	-0.3348	-0.0494
4	60	-0.8166	-0.305	0.0314	0.008	-0.1894	-73.5194	33.489	-0.1734	2049.73	-0.1676	-105.071	-0.2114	2.3358	0.3386	-1180.36	1.0998	-2.9812	-1.5646	0.7318	0.1324	6.2446	4080.83	-0.8166	2.9078	0.3668	-0.7254	0.0202	-1.1612	-0.4608	-0.0294
4	61	-0.7546	-0.355	-0.1726	-0.102	0.0566	-78.3854	32.453	0.3386	653.949	-0.1356	-104.985	-0.2054	1.4478	0.1666	-1180.13	0.8198	-2.9232	-1.6826	0.7038	0.0184	5.9466	3232.55	-0.7546	2.4078	0.4748	-0.9174	-0.0238	-1.1612	-0.6708	-0.1494
4	62	-0.3626	-0.377	0.0954	-0.134	-0.0434	-79.6394	39.789	-0.0394	494.365	-0.3596	-105.215	-0.0794	3.3378	-0.0534	-1180.3	0.5158	-2.9212	-1.4806	0.5938	0.3004	4.0506	4116.46	-0.3626	2.0258	-0.0372	-0.6914	-0.1198	-1.2532	-0.8088	-0.2154
4	63	0.3674	-0.293	-0.2986	-0.078	0.0886	-79.8994	44.935	0.1026	3194.44	-0.2696	-105.281	-0.0794	8.9918	-0.0534	-1180.27	0.5018	-2.8812	-1.6546	0.5038	0.1704	3.0606	4083.78	0.3674	1.7178	0.2608	-0.7074	0.0482	-1.3252	-0.4168	-0.0794
4	64	-0.4266	-0.327	0.2874	-0.02	0.0966	-79.9034	40.827	0.0906	3751.19	-0.3456	-105.249	0.1026	1.3858	0.1506	-1180.3	0.9578	-2.9912	-1.7766	0.5918	0.2704	2.7906	4304.54	-0.4266	3.5738	0.4348	-0.8754	-0.1278	-1.2112	-0.3588	-0.1734
4	65	-0.4146	-0.345	-0.3606	-0.054	0.1486	-79.8574	37.247	0.0286	4758.72	-0.3496	-104.923	-0.0614	0.7018	0.0966	-1180.08	0.7478	-2.7752	-1.7006	0.7658	-0.1556	1.8006	4432.68	-0.4146	3.5098	0.2808	-0.6894	-0.1938	-1.3192	-0.5028	-0.2454
4	66	-0.2986	-0.345	-0.2666	-0.042	0.2106	-79.9174	53.713	0.2246	4006.8	-0.3936	-104.785	-0.2954	0.6638	0.1346	-1180.22	0.2418	-2.7652	-1.5406	0.7898	-0.3056	1.0086	3736.56	-0.2986	3.3238	-0.1412	-0.6814	-0.0738	-1.2532	-0.3968	-0.1274
4	67	-0.2366	-0.397	-0.0986	-0.016	0.0366	-79.8494	41.037	-0.0554	4923.76	0.0204	-104.269	0.0326	0.8898	0.3866	-1180.38	0.2438	-2.8512	-1.6146	0.7598	0.0804	0.9326	3846.87	-0.2366	3.9498	0.5968	-0.5534	-0.2478	-1.3052	-0.8228	-0.1294
4	68	-0.2746	-0.363	-0.2386	0.058	0.2186	-79.7074	42.449	0.1766	3845.36	-0.3876	-105.055	-0.0054	1.4498	0.1346	-1180.46	-0.2002	-2.8832	-1.6546	0.8678	0.0844	0.7266	4243.47	-0.2746	5.3578	0.1568	-0.8194	-0.3198	-0.9032	-0.5168	-0.1234
4	69	0.0114	-0.333	-1.4426	-0.04	-0.0114	-76.7254	40.859	-0.0294	1676.74	-0.3836	-105.131	-0.1594	1.7138	0.2306	-1180.33	0.0598	-2.9212	-1.4446	0.6378	-0.0376	0.6186	4773.43	0.0114	5.9658	0.3808	-0.6534	-0.2098	-1.2772	-0.4248	-0.2134
4	70	-0.4446	-0.337	-0.6906	0.014	0.1506	-81.1114	37.167	0.0086	2352.97	-0.5536	-105.175	-0.0214	1.7038	0.0706	-1180.34	0.0858	-2.7772	-2.0006	0.9118	-0.1596	0.6206	4726.7	-0.4446	1.7258	1.0908	-0.7714	-0.2558	-1.3732	-0.4888	-0.2074
4	71	0.0194	-0.421	-0.4146	-0.02	0.0226	-80.9654	23.747	-0.0814	3330.23	-0.1756	-105.325	-0.1334	1.5438	0.0766	-1180.15	-0.3282	-2.9052	-1.6686	0.9418	-0.1816	0.4806	4531.99	0.0194	1.7258	0.5528	-0.7694	-0.3178	-1.2352	-0.5968	-0.2514
4	72	-0.2606	-0.141	-0.8186	-0.002	0.0146	-80.6994	20.657	0.1806	4012.58	-0.1316	-105.309	-0.0834	1.1818	0.1026	-1180.29	-0.1742	-2.8892	-1.6346	0.6078	-0.3216	1.6606	4862.88	-0.2606	2.7298	0.2068	-0.3594	-0.0978	-1.4132	-0.3828	-0.1634
4	73	-0.3126	-0.333	-0.8106	0.088	0.1366	-80.4594	27.577	0.2226	2189.07	-0.2656	-105.225	-0.1494	0.7978	0.0166	-1180.3	-0.1422	-2.9572	-2.0606	0.8378	-0.2156	2.3326	4940.33	-0.3126	3.3858	0.0028	-0.8054	-0.1298	-1.2432	-0.3648	-0.2154
4	74	-0.6066	-0.243	-0.9466	-0.058	0.1746	-80.8614	92.329	-0.2014	3406.23	0.0684	-105.453	0.1006	0.3118	0.1126	-1180.24	-0.4822	-2.7712	-2.0626	1.0598	0.1464	0.5066	4896.62	-0.6066	4.0158	0.0608	-0.8214	-0.0058	-1.1712	-0.5788	-0.1854
4	75	-0.3106	-0.283	-0.6006	-0.022	-0.0414	-81.1354	129.261	0.1546	4468.17	-0.5036	-105.183	0.1626	0.1778	0.1786	-1180.25	-0.2922	-2.8352	-1.7566	0.5738	-0.2036	0.2746	1487.25	-0.3106	3.5298	0.2168	-0.8494	0.0802	-1.2752	-0.7948	-0.2234
4	76	-0.5426	-0.329	-0.8246	-1.10845e-15	0.2566	-81.1794	51.751	0.1086	2976.22	-0.4596	-105.471	0.1166	0.3138	0.1246	-1180.2	-0.4462	-2.8632	-1.5766	4.2198	-0.0136	-0.1734	-0.2082	-0.5426	2.3018	0.0748	-0.8274	0.1262	-1.0352	-0.9228	-0.1654
4	77	-0.7726	-0.219	-0.8766	-0.002	0.0706	-81.2994	27.777	0.3666	-89.0494	-0.3556	-105.321	0.0806	0.3718	0.5346	-1180.06	-0.4442	-2.8892	-1.8146	0.6898	-0.1036	0.0666	-0.8282	-0.7726	0.8578	0.6848	-0.7294	-0.1118	-0.7892	-0.9608	-0.3294
4	78	-0.5846	-0.445	-0.9986	-0.046	0.1426	-81.4354	44.359	-0.0634	-88.0974	-0.3436	-105.147	0.4186	-0.0162	0.2966	-1180.02	-0.5522	-2.8412	-1.9306	0.8258	-0.1976	0.0726	-0.7022	-0.5846	-0.0962	0.0848	-0.8774	-0.1838	-0.9552	-0.7548	-0.0874
4	79	-0.3866	-0.273	-1.3686	0.022	0.1086	-81.5154	46.419	0.0726	-71.2434	-0.4096	-105.129	0.0766	0.9478	0.5066	-1179.92	-0.7802	-3.0012	-1.6126	0.6178	0.0364	0.4366	-0.6082	-0.3866	-0.1262	0.3548	-0.8414	-0.0218	-1.1132	-0.6348	-0.2714
4	80	-0.7066	-0.401	-0.7566	-0.104	-0.0094	-81.9574	65.329	-0.2014	112.421	-0.3756	-105.019	-0.0894	0.0518	0.3546	-1180.32	-0.2542	-2.8912	-1.6546	1.1458	-0.2776	-0.5734	3.2678	-0.7066	0.1078	0.3668	-0.7734	-0.0438	-1.1592	-0.8208	-0.2954
4	81	-0.5046	-0.367	-1.0566	-0.022	0.0126	-81.9634	61.155	0.0206	404.563	-0.4196	-104.869	-0.1694	-0.0642	0.4846	-1180.32	-0.4282	-2.8352	-1.7366	1.0398	0.1104	-0.5494	2678.91	-0.5046	0.1178	0.4028	-0.7854	-0.2198	-1.1312	-0.8948	-0.0814
4	82	-0.4366	-0.469	-1.2226	0.096	0.2306	-81.8994	46.395	-0.0354	480.973	-0.2696	-105.217	-0.0514	0.1038	0.2366	-1180.31	-0.6562	-2.8892	-0.5906	1.1258	-0.3516	9.0966	2863.63	-0.4366	0.0178	0.4528	-0.6474	-0.1738	-1.1432	-0.6928	-0.1014
4	83	-0.5826	-0.227	-0.8386	-0.062	0.0306	-82.1414	39.239	0.1006	885.563	-0.2816	-105.155	-0.0254	0.1178	0.7186	-1180.42	-0.2842	-2.8952	-1.8086	0.9458	0.0064	2.5926	2804.47	-0.5826	0.0698	0.9088	-0.7174	-0.0518	-1.3052	-0.9928	-0.2474
4	84	0.0074	-0.277	-0.7806	0.098	0.1266	-81.9294	47.939	0.0386	-61.0934	-0.5656	-105.383	-0.1534	-0.1022	0.5926	-1180.36	-0.5782	-2.8632	-1.6866	0.9738	0.0464	2.3606	250.672	0.0074	-0.0102	0.1248	-0.8394	-0.3758	-1.2332	-0.5528	-0.0934
4	85	-0.9066	-0.409	-0.7446	-0.116	0.0006	-82.1614	45.787	-0.0794	-28.8794	-0.4056	-105.133	0.0126	0.0958	0.3606	-1180.32	-0.4642	-2.9612	-1.6986	1.1238	-0.2536	1.5166	2539.74	-0.9066	0.1798	0.2568	-0.9014	-0.3598	-1.2392	-0.6708	-0.0554
4	86	-0.5186	-0.541	-0.9306	-0.028	0.0446	-81.7974	40.237	-0.0514	-70.4974	-0.4716	-105.377	-0.0934	0.1638	0.4146	-1180.27	-0.6402	-2.3812	-1.7686	1.0558	0.2344	1.6066	4352.12	-0.5186	0.0818	0.5248	-0.7094	-0.2638	-1.2032	-0.6468	0.0106
4	87	-0.7466	-0.335	-0.9546	-0.006	0.2466	-81.9094	30.133	0.0166	709.251	-0.3256	-105.287	-0.0174	0.2358	0.5186	-1180.29	-0.5342	-2.6892	-1.7526	0.6058	-0.0736	1.6326	1888.79	-0.7466	0.0598	0.4648	-0.7114	-0.0618	-1.2552	-0.5888	-0.1334
4	88	-1.1186	-0.257	-1.0226	0.068	0.0406	-82.0254	28.595	0.0546	3801.21	-0.4116	-105.409	-0.1534	0.3578	0.4786	-1180.11	-0.6402	-2.7792	-1.7426	0.9118	-0.4456	2.6626	899.554	-1.1186	0.1898	0.5688	-0.7354	-0.0518	-1.2492	-0.5708	-0.2454
4	89	-1.0726	-0.389	-0.9226	0.03	0.0286	-82.1134	29.935	-0.2714	3987.73	-0.3136	-105.159	0.0326	-0.0402	0.5606	-1180.28	-0.1682	-2.8272	-1.9066	0.8318	-0.2036	3.1546	1247.54	-1.0726	0.1278	0.3048	-0.8794	0.0902	-1.1932	-0.8868	-0.2234
4	90	-1.0566	-0.299	0.6254	0.026	0.0426	-81.7674	36.561	-0.1594	3717.1	0.1964	-104.989	-0.0314	0.2438	0.4446	-1172.86	-0.2502	-2.9912	-1.7106	0.6398	-0.1456	2.6746	1407.83	-1.0566	0.0938	0.5828	-0.8994	-0.1158	-1.1292	-0.8848	-0.1574
4	91	-0.7386	-0.195	-0.7326	0.03	0.0466	-82.0854	34.199	-0.1794	837.269	-0.3936	-105.169	0.1366	0.0318	-0.0374	-1180.1	-0.5022	-2.8652	-1.7426	0.7838	-0.2136	7.2906	4196.52	-0.7386	0.0178	0.0528	-0.7374	-0.0758	-1.1052	-0.9748	-0.2274
4	92	0.0534	-0.433	-0.6426	-0.012	0.1486	-81.9894	38.929	0.0706	-24.8294	-0.1996	-105.263	-0.1154	-0.0502	0.1266	-1180.34	-0.7362	-2.8752	-1.2286	0.7678	0.0184	6.6286	4745.97	0.0534	-0.0002	0.6468	-0.8214	0.0362	-1.0012	-0.7228	-0.2334
4	93	-0.7986	-0.329	-0.8126	0.026	-0.0194	-82.0094	38.589	-0.0194	25.6846	-0.5516	-104.919	0.0386	0.2118	0.2226	-1180.29	-0.4582	-2.8572	-0.4186	0.7058	-0.1836	2.9726	2343.9	-0.7986	0.0758	1.0708	-0.8454	-0.0838	-1.1732	-0.8908	-0.0514
4	94	-0.7666	-0.395	-1.0206	0.072	0.2086	-82.1514	40.541	-0.0674	-92.9414	-0.3116	-105.145	0.0386	0.8198	0.2066	-1180.38	-0.2182	-2.8892	2.2134	0.9538	-0.1196	1.0106	1290.9	-0.7666	0.0418	0.9088	-0.5074	-0.1778	-1.2512	-0.8488	-0.0474
4	95	-1.0146	-0.477	-0.5306	0.046	0.2126	-82.0574	714.785	0.0026	-92.3514	-0.3996	-105.279	-0.0174	0.0338	0.1446	-1180.36	-0.2622	-2.9652	1.9834	0.9058	0.1264	0.5606	924.742	-1.0146	-0.0122	0.7428	-0.8674	-0.2138	-1.2452	-0.9748	0.0286
4	96	-1.1106	-0.205	-0.7666	-0.008	-0.0354	-82.0294	1047.51	0.0066	-93.9194	-0.4056	-104.991	-0.0774	0.0438	0.1966	-1180.32	-0.7062	-2.8872	0.4114	0.8218	-0.2396	1.0246	1631.68	-1.1106	-0.1202	0.7508	-0.8314	0.0822	-1.1872	-0.8468	-0.1694
4	97	-1.1206	-0.465	-0.5266	0.028	-0.0054	-81.8494	1184.94	0.0626	-94.7874	-0.5136	-105.093	-0.0494	-0.0922	0.5426	-1180.27	-0.5142	-2.8532	-0.8866	0.4018	-0.4716	1.7486	102.426	-1.1206	-0.0642	0.1948	1.2526	0.0982	-1.1192	-0.6288	-0.2634
4	98	-1.1146	-0.521	-0.9766	-0.016	0.1486	-81.8014	352.129	-0.1374	-94.9394	-0.2596	-105.159	-0.0894	0.3158	0.4906	-1176.12	-0.8022	-2.7512	-0.9686	0.6278	0.1524	2.8906	-0.5542	-1.1146	0.0138	0.4908	-0.8894	0.8262	-1.1232	-0.6228	-0.1394
4	99	-1.3026	-0.303	-0.5746	0.066	0.1146	-81.9534	419.373	-0.0234	-94.6674	-0.4776	-104.957	0.0846	0.3518	0.4546	2522.71	-0.4102	-3.0792	-1.3146	0.6178	-0.2816	5.3206	4.0698	-1.3026	0.1618	0.4108	-0.8814	1.5142	-1.2172	-0.7968	-0.0954
4	100	-1.1066	-0.191	-0.6706	-0.016	-0.1294	-81.8114	283.485	-0.0494	-94.1414	-0.6456	-105.129	0.0606	0.0298	0.4146	271.752	-0.2402	-2.8612	-1.3386	1.0218	0.1204	3.9206	151.42	-1.1066	0.1718	0.2028	-0.9074	0.0502	-1.1972	-0.7748	-0.0594
4	101	-0.5926	-0.365	-0.7266	-0.032	0.1886	-81.4634	381.619	-0.1434	-94.5194	-0.3256	-104.927	-0.1474	0.0738	0.1826	-1180.02	-0.4722	-0.7012	-1.5886	1.0578	-0.1796	6.2826	81.0818	-0.5926	-0.0202	-0.0872	-0.8894	0.0362	-1.1552	-0.6528	-0.3554
4	102	-1.0526	-0.373	-0.5106	0.04	0.0986	-81.4534	231.423	-0.1254	-94.6234	-0.3136	-105.209	0.0686	0.0218	0.1366	-1179.98	0.9498	-0.1052	-1.4406	1.0638	-0.2356	3.8406	-0.7162	-1.0526	0.0758	0.0828	-0.7294	0.1142	-1.3532	-0.7288	-0.1894
4	103	-0.9166	-0.313	-1.1726	-0.082	0.1046	-81.7254	192.967	-0.1994	-94.7314	-0.3036	-105.057	-0.0674	0.1398	0.3046	-1180.15	3.7038	-2.9192	-1.2506	0.9998	-0.1856	2.8166	3.0798	-0.9166	0.0098	0.4788	-0.9574	-0.0118	-1.1392	-0.5108	-0.2134
4	104	-0.9906	-0.295	-0.7906	-0.048	0.1786	-81.6294	249.319	-0.1094	-94.7854	-0.3236	-104.917	-0.1314	0.1198	0.3306	-1180.06	3.0098	-3.1672	-1.5926	0.9738	0.1584	2.6186	65.7778	-0.9906	-0.0382	0.7768	-0.8734	0.6962	-1.0032	-0.6668	-0.1934
4	105	-0.4766	-0.199	-0.9926	0.006	0.1126	-81.6194	202.711	0.0026	-94.4434	-0.4436	-105.007	0.0086	0.2698	0.3226	-1180.02	0.5878	-3.0712	-1.7806	0.6598	-0.1676	2.3326	112.392	-0.4766	0.6658	-0.0092	-0.7314	0.3962	-1.1292	-0.7608	-0.0074
4	106	-0.1346	-0.349	-0.9686	0.008	0.1046	-81.4574	186.171	-0.1994	-94.7214	-0.3656	-105.367	0.0906	-0.0022	0.4386	-1180.04	-0.0802	-2.4292	-1.4306	0.7818	-0.4276	1.4726	266.174	-0.1346	0.6258	0.0948	-0.6894	0.3062	-1.2632	-0.6328	-0.2694
4	107	-0.3006	-0.339	-0.6846	-0.026	-0.0654	-81.6434	210.173	-0.1534	-94.0634	-0.5176	-105.107	0.0226	0.0598	0.4286	-1180.14	-0.0682	-3.1432	-1.7826	0.8878	-0.3396	1.0666	120.472	-0.3006	1.5838	0.9588	-0.7474	0.1942	-1.2552	-0.6568	-0.1634
4	108	-0.6086	-0.287	-0.7446	0.074	-0.0234	-81.5934	443.453	-0.2534	-94.0054	-0.2876	-104.879	-0.1234	0.2218	0.3166	-1176.33	-0.4702	-3.0352	-1.2586	0.7738	-0.2536	0.9226	35.0778	-0.6086	0.2718	0.6428	-0.8754	0.2742	-1.2332	0.7352	-0.2034
4	109	0.1874	-0.347	-0.4766	-0.048	0.1946	-81.3754	1126.86	0.0206	-94.4274	-0.2496	-105.447	-0.1054	-0.1402	0.3766	-1177.96	0.0058	6.8808	-1.2866	12.3798	-0.1336	0.9746	25.6918	0.1874	0.5338	1.0348	-0.6094	0.3402	-1.2672	1790.87	-0.2134
4	110	-0.7646	-0.133	-0.2426	-0.014	0.0326	-81.5134	644.843	-0.0254	-94.7474	-0.3576	-104.985	0.1406	0.2618	0.1406	-1178.79	-0.1502	4.3328	-1.5466	12.3918	-0.2836	2.7306	98.4338	-0.7646	0.0838	0.4108	-0.2494	0.2262	-1.0812	317.911	-0.0334
4	111	-0.7146	-0.185	-0.7126	-0.002	0.1806	-81.4934	1947.19	-0.1034	-94.4494	-0.1616	-105.093	0.1126	0.5678	0.0926	-1180.26	-0.7262	-2.9612	-1.7286	6.3678	-0.0656	5.2146	14.7858	-0.7146	0.0658	0.9828	-0.7554	0.3282	-1.1972	642.963	-0.2894
4	112	-0.5766	-0.115	-0.1666	0.04	-0.0254	-81.6774	1645.12	-0.2134	-78.0874	-0.2876	-104.975	-0.0654	0.0718	0.3446	-1180.27	-0.3442	-2.8452	-1.5366	4.2598	0.0424	3.7086	-0.6182	-0.5766	0.1438	0.4408	-0.4474	0.5282	-1.2632	41.6332	-0.3134
4	113	-0.2606	-0.373	-0.3046	-0.034	0.1246	-81.6054	2398.8	-0.1134	-72.7114	-0.4676	-105.117	5.7806	-0.0942	0.2486	-1180.07	-0.3482	-2.8512	-1.5446	838.15	-0.1096	2.5026	-0.5602	-0.2606	0.6458	1.0148	-0.1694	0.1422	-1.4592	71.2192	-0.2654
4	114	0.0874	-0.143	-0.8286	-0.018	0.2346	-81.7774	899.923	-0.0134	-88.5754	-0.4616	-105.189	1.9246	-0.0302	0.4306	-1180.2	-0.2382	-2.7772	-1.3746	76.8858	-0.3376	1.9786	3.9198	0.0874	1.3118	0.5328	0.7806	-0.0098	-1.0472	27.7532	-0.2094
4	115	-0.0726	-0.215	-0.1826	0.018	0.0926	-82.1314	440.335	0.2206	-94.9394	-0.2816	-105.099	0.4326	-0.1122	0.3106	-1180.27	-0.6382	-2.8872	-0.8926	1.8338	-0.2056	4.0786	134.23	-0.0726	0.2658	0.4548	4.5846	0.1422	-1.3432	21.6692	-0.3234
4	116	0.4414	-0.051	-0.3046	-0.02	0.1066	-81.8334	378.959	-0.0494	-94.6654	-0.5416	-105.163	0.1086	-0.1462	0.5446	-1180.37	-0.4002	-1.6032	-1.8266	0.9078	-0.2036	2.4446	113.48	0.4414	0.8418	0.5188	3.9326	0.1102	-1.3252	24.8872	-0.1534
4	117	-0.2586	-0.197	0.0254	-0.016	0.1906	-81.9354	348.125	0.0366	-95.2014	-0.4936	-105.179	-0.0814	0.2218	0.4166	-1180.25	-0.8982	1.1448	-1.5826	0.4618	-0.1456	3.0866	1.9738	-0.2586	0.1198	0.7328	0.9206	0.2602	-1.0892	26.0272	-0.1794
4	118	-0.4126	-0.311	-0.6126	-0.078	0.0866	-82.1314	288.319	-0.0714	-95.3914	-0.2416	-105.059	2.1786	-0.1442	1.4806	-1180.29	-0.2642	-0.5392	-1.7546	0.4558	0.0944	2.4706	1.1198	-0.4126	0.0138	0.4648	-0.5014	0.2662	-1.2332	35.6912	-0.2554
4	119	0.8734	-0.121	-0.1246	0.03	-0.1314	-82.0694	276.987	0.1226	-95.6654	-0.0816	-105.335	18.9486	-0.1162	1.7106	-1180.25	-0.1062	-0.9932	-1.7086	0.6378	-0.3376	2.7366	-0.7082	0.8734	0.0198	0.4668	-0.3774	-0.0498	-1.1992	52.2612	-0.2514
4	120	-0.1626	-0.141	-0.4846	-0.034	0.2206	-81.5494	294.763	0.0746	-95.4834	-0.2596	-104.927	1.8326	0.1558	1.7006	-1180.2	-0.4302	0.2328	-1.4606	0.6378	-0.2856	1.7426	-0.7102	-0.1626	0.0558	0.4688	0.0146	-0.0658	-1.2572	52.9192	-0.2974
4	121	0.1834	-0.217	0.3234	0.038	0.1906	-81.5534	329.705	0.3486	-95.6994	-0.4136	-104.957	0.1186	0.1878	1.2546	-1180.19	0.3998	0.5308	-1.7326	0.6818	1.1064	0.9106	-0.5582	0.1834	0.1178	-0.0392	0.0906	0.2542	-1.0012	51.3152	-0.2074
4	122	-0.4686	-0.281	-0.3946	0.076	-0.0174	-82.0914	329.771	-0.0614	-95.3994	-0.3656	-104.971	0.1126	-0.0762	1.2266	-1180.06	0.2298	-0.8292	-1.4466	0.8238	1.2464	1.9406	-0.6922	-0.4686	0.0418	0.4108	-0.2134	-0.0398	-0.8812	42.4812	-0.2034
4	123	-0.2826	-0.175	-0.3126	0.08	-0.0014	-82.0254	267.487	-0.0594	-95.5054	-0.4496	-105.109	0.2766	0.4378	1.3706	-1174.38	-0.4742	-1.4452	-1.2566	0.5938	1.2664	0.6446	-0.6002	-0.2826	-0.0082	1.2628	-0.4534	-0.0598	-1.2552	59.6632	-0.2774
4	124	-0.2646	-0.103	-0.7726	0.132	0.0526	-82.1054	276.479	0.1546	-95.6014	-0.2476	-105.093	-0.0834	0.0818	0.8586	-1179.9	0.0458	-0.9432	-0.9306	0.9118	0.7184	0.3126	-0.5422	-0.2646	0.1438	0.7808	-0.4934	0.0062	-1.3412	35.5452	-0.2154
4	125	-0.7206	-0.007	-0.8406	0.044	0.2246	-82.1934	339.883	-0.2494	-95.5274	-0.2276	-105.175	0.0626	-0.0142	0.9826	-1180.02	0.3498	-1.2792	-1.5266	0.7198	-0.0216	-0.1154	-0.5882	-0.7206	0.2158	0.6928	-0.4694	-0.2418	-1.1192	23.6032	-0.1674
4	126	-1.0566	-0.179	-1.0006	-0.006	0.1426	-82.0414	344.377	-0.0454	-95.6754	-0.2836	-105.145	0.1126	0.0138	1.0606	-1180.16	0.0298	-1.1612	-1.5646	0.5378	0.3764	3.1446	-0.6042	-1.0566	0.0318	0.5368	-0.5114	0.0462	-1.0772	23.7692	-0.2414
4	127	-0.5806	-0.377	-0.9286	0.028	0.0546	-81.8874	484.915	0.2146	-95.7034	-0.2676	-105.033	-0.1034	0.2658	1.0066	-1180.19	-0.1262	-1.3992	-1.6866	0.3718	0.1944	1.9126	-0.8062	-0.5806	0.1058	0.1528	-0.5914	0.1002	-1.2272	19.7012	-0.2214
4	128	-0.4766	-0.219	-0.6326	-0.034	0.1966	-74.1034	789.839	0.0426	-95.6494	-0.4176	-104.713	0.1926	0.2318	1.0826	-1180.16	0.5438	-2.1312	-1.2626	0.5478	0.4724	2.1406	75.9338	-0.4766	0.0738	0.5328	-0.5774	-0.0198	-0.0092	27.5792	0.2546
4	129	-0.7306	-0.451	-0.4406	-0.098	0.2146	-82.0394	335.177	0.0466	-95.5754	-0.3336	-105.125	0.2106	0.0358	0.9786	-1180.11	0.2118	-2.7412	-1.8306	0.6198	0.4484	3.1346	145.734	-0.7306	-0.0382	1.1948	-0.5274	0.1502	1.7468	49.8272	0.0246
4	130	-1.2726	-0.251	-0.5526	-0.058	0.4546	-81.4594	283.889	0.0286	-95.6174	-0.2856	-105.249	-0.1914	-0.0122	0.9206	-1180.19	0.0798	-2.5952	-1.7626	0.7118	0.0444	2.5126	3848.93	-1.2726	0.1538	0.4488	-0.6074	0.1482	-0.5832	52.6092	0.0306
4	131	-0.7586	-0.219	-0.5446	-0.084	0.0106	-79.0674	327.927	0.0986	-75.5914	-0.4076	-105.193	-0.1874	0.1018	1.3026	-1180.24	0.6958	-2.3152	-1.7086	0.3158	-0.0616	2.7166	4520.61	-0.7586	-0.0062	0.6148	-0.5854	0.2162	-0.9572	117.847	-0.0674
4	132	-0.7946	-0.049	-1.0466	-0.024	-0.0154	-80.4194	248.855	0.0826	3.5506	-0.4256	-105.337	0.0166	0.4378	1.0786	-1180.27	0.5798	-2.3892	-1.7906	0.6058	-0.1696	2.8946	4668.4	-0.7946	-0.0142	0.8988	-0.5194	0.0542	-1.1172	177.515	-0.3174
4	133	-0.8406	-0.357	-0.9786	0.036	0.0586	-53.3814	264.503	-0.0934	115.519	-0.4696	-105.153	0.0486	0.4338	0.8546	-1180.37	0.0558	-2.3412	-1.8606	0.4478	0.2244	1.5406	4092.18	-0.8406	-0.0582	0.4908	-0.5954	0.2562	-1.1892	14.7072	-0.2534
4	134	-0.7546	-0.397	-1.0146	-0.052	0.1866	-74.3634	258.517	-0.0954	69.3946	-0.4176	-105.075	0.0806	0.2918	1.1946	-1180.45	4.3818	-2.8032	-1.7466	0.4358	-0.3396	1.4006	4091.83	-0.7546	0.0738	0.5028	-0.6734	0.0042	-1.1332	13.4912	-0.2694
4	135	-0.6246	-0.309	-0.7386	0.1	-0.0014	-53.0714	261.323	0.0146	71.9786	-0.4836	-105.189	-0.2474	0.0738	1.2266	-1180.3	3.1258	-2.8152	-1.5146	0.5038	0.5624	0.7086	2762.47	-0.6246	0.0698	0.8248	-0.7014	0.1042	0.1348	6.3792	-0.1434
4	136	-0.6306	-0.189	-0.9906	0.094	-0.0334	-80.8314	253.913	-0.1414	444.495	-0.5436	-105.233	0.0166	-0.0782	1.1066	-1179.33	1.6278	-2.4432	-1.8346	0.7098	0.4304	0.1366	486.416	-0.6306	1.8278	0.0088	-0.3574	0.0322	-0.3252	7.8792	-0.0314
4	137	-0.8086	-0.301	-0.8986	-0.022	0.0966	-81.2114	300.403	-0.2214	-3.4434	-0.3236	-105.035	0.0606	0.1098	1.1506	-1180.14	1.1118	-2.6892	-1.6386	0.7158	0.2324	0.8826	1601.51	-0.8086	0.1938	0.7508	-0.2394	-0.0418	-0.6412	11.8552	1.2006
4	138	-0.5666	-0.399	-0.8806	-0.032	-0.0874	-81.0974	247.587	-0.1134	-10.6454	-0.3296	-105.239	-0.1494	-0.1322	0.8806	-1180.12	1.0558	-2.5572	-1.4506	0.9118	0.1924	0.9666	3579.6	-0.5666	0.0838	0.7548	-0.3234	0.2242	-0.8432	7.8432	1.2906
4	139	-1.0166	-0.357	-0.7926	0.07	0.0006	-81.6454	630.957	-0.1474	-7.7914	-0.5136	-105.459	-0.0894	0.3838	0.9746	-1180.07	1.2758	-2.8692	-1.7306	0.8578	-0.1016	1.1026	585.164	-1.0166	0.1598	0.0908	-0.5934	1.7562	-0.7672	1.3412	1.2086
4	140	-0.4606	-0.313	-0.9966	-0.026	-0.0634	-81.5994	863.929	-0.0494	-77.7154	-0.2936	-105.297	-0.0154	0.2978	1.3486	-1180.08	0.8658	-2.5352	-1.9626	23.3198	-0.0976	0.8406	71.1558	-0.4606	0.0298	0.1848	-0.6074	0.2422	-0.8312	2.6292	0.3466
4	141	-0.8266	-0.325	-0.8566	0.008	0.0686	-81.9814	1373.26	-0.0894	-82.8014	-0.2116	-104.913	0.2086	0.1358	0.5566	-1180.2	1.0798	-2.7032	-1.8486	0.8478	-0.0096	0.9046	444.908	-0.8266	0.1458	0.3468	-0.5434	0.1842	-0.9052	0.6492	0.0226
4	142	-0.8686	-0.309	-0.7686	-0.106	0.1126	-81.6474	1222.79	-0.0694	-84.6714	-0.3416	-104.713	0.0246	0.3718	0.7586	-1180.2	1.9658	-2.7832	-1.5266	0.4418	0.0644	7.0986	-0.2482	-0.8686	1.0558	0.2848	-0.7034	0.0822	-0.9592	0.5072	-0.0794
4	143	-1.1566	-0.377	-1.2006	-0.03	0.1046	-81.9014	868.519	0.1266	-89.2674	-0.3416	-104.985	0.0046	1.2358	0.5946	-1180.29	0.6798	-1.8812	-1.5086	3.6498	0.3304	2.0106	-0.3962	-1.1566	2.1898	0.0408	-0.7234	-0.2138	-0.8892	-0.0108	-0.1694
4	144	-0.6486	-0.309	-0.9186	-0.006	0.0766	-81.8614	198.015	0.1586	-88.4454	-0.2196	-105.083	-0.2074	1.1558	1.0246	-1180.3	0.5778	-1.1252	-2.0046	1.1998	0.0764	2.4206	-0.5862	-0.6486	1.8358	0.7428	-0.5954	-0.0858	-0.8792	0.1712	-0.4034
4	145	0.2854	-0.317	-0.9326	-0.068	0.1426	-82.0174	117.245	-0.0834	-33.8854	-0.4416	-105.381	-0.0474	0.7978	0.9526	-1180.36	-0.0902	-1.6212	-1.0586	2.1678	0.3324	1.2266	-0.6842	0.2854	0.5638	0.5688	-0.6134	-0.1018	0.2948	0.0092	-0.2954
4	146	-0.7786	-0.373	-1.1566	0.018	0.1846	-82.1294	313.121	-0.0694	-33.8294	-0.3696	-105.417	-0.0514	0.9258	0.8726	-1180.26	0.5838	-2.2592	3.7654	72.3258	0.5824	0.5226	-0.7002	-0.7786	0.3058	0.3328	-0.5714	-0.2398	3.3088	0.5132	-0.1934
4	147	-0.9026	-0.353	-0.6426	0.016	0.3106	-82.2154	370.885	-0.2214	-81.6834	-0.2876	-105.407	-0.1194	0.4758	0.8786	-1180.35	0.0518	-1.6592	6.6754	93.3058	0.5044	-0.5454	-0.5862	-0.9026	1.6738	0.3668	-0.5754	-0.2458	5.8788	0.4972	-0.3314
4	148	-0.4946	-0.245	-0.7726	0.038	0.2206	-81.9654	350.723	-0.0194	-85.4574	-0.1936	-104.803	-0.1014	0.6618	1.1806	-1180.3	0.0198	-1.5652	11.0674	45.2898	0.0804	-0.7894	-0.6762	-0.4946	3.0438	0.0308	-0.6014	-0.1378	2.4608	0.2812	-0.1514
5	1	-0.5562	0.0384	-0.116	-5.3994	-0.1454	-18.7036	4.86	0.0752	0.3316	-0.4206	-0.0788	9.6762	2.0884	0.2232	0.152	-0.0464	-2.9776	-0.972	-408.397	0.1002	-521.779	-0.3202	-0.5562	-0.1732	-0.4114	0.5986	-0.2204	0.215	0.1436	-9.7984
5	2	0.5358	0.0804	-0.378	-4.7614	0.6606	-19.0716	0.26	0.2032	0.3596	-0.9766	0.0972	44.6362	6.2824	0.0132	-0.042	2.1696	-2.3156	-0.422	631.325	1.3242	888.953	-0.3122	0.5358	-0.1212	-0.4674	1.7566	-0.0164	-0.009	0.5476	30.7836
5	3	12.7378	0.1224	0.206	-2.9274	27.7466	-18.7276	3.762	-0.0968	0.1276	-0.8726	-0.1588	25.8002	7.4444	0.1552	0.176	6.8996	-2.5696	-0.442	397.699	2.9882	1397.72	-0.4382	12.7378	4.1928	-0.7514	2.0546	16.1796	-0.071	-0.1684	-3.0164
5	4	7.4738	0.0524	-0.316	-5.3134	18.7606	-18.8176	59.502	-0.1508	-0.1264	-1.4546	1.3952	17.8322	6.6824	0.4632	0.096	6.8576	-2.5996	-1.226	372.315	4.6442	-620.963	-0.3422	7.4738	48.2948	-0.6374	2.4626	31.4896	0.233	0.1236	-11.4164
5	5	6.8758	0.1664	-0.304	-4.2694	3.1206	-18.8896	26.672	-0.1548	-0.3744	-1.0566	610.153	38.6702	8.7224	4.8892	0.03	5.4916	-1.7956	-0.514	-408.499	6.3162	-220.219	-0.3442	6.8758	30.6468	-0.4774	4.3526	36.0936	0.327	0.2576	-11.2364
5	6	1.5378	0.3064	0.096	-4.5294	3.9326	-18.9576	19.726	-0.0648	-0.1664	-1.3986	7.4212	48.0202	5.0064	36.6692	0.042	7.7076	-1.8096	-0.818	-408.391	3.5642	-896.909	-0.3402	1.5378	21.6808	-0.5214	3.0066	37.3396	0.283	0.3736	-11.3024
5	7	2.7578	0.1684	-0.19	-4.6894	4.3386	-18.7316	22.238	0.0652	0.4836	-1.5466	2313.81	25.0162	5.1804	41.5012	-0.094	5.2016	-2.7076	0.182	-408.467	2.0282	-411.269	-0.1622	2.7578	15.3668	-0.5894	2.6486	27.3036	-0.067	-0.1244	-11.3944
5	8	3.5858	0.2844	-0.24	-4.9014	5.1426	-18.6356	14.438	-0.3288	-0.3104	-1.2286	2225.57	16.5862	5.7704	19.9152	-0.014	2.5816	-2.4276	-0.916	605.011	1.8422	-351.685	-0.3302	3.5858	17.6248	0.2006	3.0046	27.8236	-0.041	-0.2464	-11.1184
5	9	1.3138	0.2524	-0.35	-4.1994	5.2526	-18.0316	15.786	-0.4708	0.2276	-1.2586	266.841	14.8002	4.0004	16.7232	0.026	5.1796	-2.6836	-0.204	-302.187	0.9022	243.495	-0.3882	1.3138	17.8068	-0.6014	2.9786	28.2376	0.031	-0.2644	-11.3164
5	10	0.5078	0.3784	-0.49	-2.1494	3.7666	-18.6596	0.468	0.6052	0.3296	-1.0146	245.511	9.9302	2.6964	18.4012	0.054	6.1956	-3.0116	-0.496	1073.58	0.9902	801.229	-0.3902	0.5078	16.0868	-0.5994	4.8426	20.2476	-0.093	-0.1124	-11.3384
5	11	0.3118	0.5384	-0.178	-4.2994	4.0086	-18.7276	0.374	0.6952	-0.0844	-1.4346	202.649	28.0062	3.3484	12.5072	0.202	4.5556	-3.0776	-1.01	-374.641	0.8962	164.445	0.0338	0.3118	10.6028	-0.3954	4.2266	25.0796	-0.193	-0.0444	-11.1524
5	12	-0.0302	0.4064	-0.138	-5.0414	3.3486	-18.4596	0.06	2.5392	0.5076	-1.6626	240.993	43.0822	1.8384	12.5792	0.252	4.3856	-3.1836	-0.644	-394.151	1.6742	153.949	-0.1502	-0.0302	21.6948	0.2806	3.5586	32.7636	-0.151	0.0156	-11.1944
5	13	0.6698	0.1624	-0.358	-4.8454	3.4366	-18.4196	0.17	2.3852	0.3436	-1.7086	264.937	35.0122	4.1784	21.9452	0.324	2.3956	-3.1356	-0.664	-396.723	1.3662	169.531	-0.3462	0.6698	15.4488	1.1286	4.6066	31.0416	-0.045	-0.0864	-11.2924
5	14	0.0318	0.4644	-0.25	-5.7234	2.9606	-18.5616	0.268	2.5192	-0.0004	-1.5666	267.499	19.9082	2.9084	34.7872	0.322	1.5656	-3.1456	-0.908	-386.625	0.6422	-893.865	-0.3802	0.0318	9.1528	-0.2814	3.9146	27.5236	-0.175	0.2736	-11.3584
5	15	0.4138	0.5584	-0.5	-5.3154	4.2966	-18.3656	0.082	2.0792	0.1536	-1.5846	235.173	11.0382	2.2404	22.5632	0.06	2.6716	-3.1376	-1.124	893.597	1.6702	-1714.82	-0.3042	0.4138	10.5448	-0.7714	3.6606	20.7056	-0.055	-0.2244	-10.8904
5	16	0.3758	0.3844	-0.522	-5.6034	4.6186	-18.2976	-0.018	1.5952	0.2956	-1.6626	226.915	4.3322	1.7784	14.2532	0.154	5.0996	-3.0416	-1.16	2244.98	1.7282	-1722.36	-0.4302	0.3758	8.5588	-1.0254	3.6366	18.2116	-0.069	-0.3364	-11.0764
5	17	0.2258	0.4044	-0.002	-5.6514	4.7426	-18.3896	0.016	1.1792	0.0456	-1.6466	216.411	3.1622	1.3164	12.2092	0.196	8.6936	-3.1656	-0.426	2694.03	0.3062	-1722.06	-0.2162	0.2258	8.9408	-0.9794	3.9086	19.4696	-0.067	-0.3204	-9.8304
5	18	0.4158	0.4824	-0.244	-4.2474	5.3786	-18.4576	0.074	1.6812	-0.5284	-1.4386	253.351	3.7202	2.1144	12.6392	0.318	5.0196	-3.0416	-0.826	-292.063	0.4102	-1714.35	-0.1362	0.4158	21.3968	-0.2534	4.2746	23.5276	-0.123	0.1496	-10.9464
5	19	0.1498	0.2564	-0.558	-5.0474	4.9366	-17.6816	0.32	1.7812	0.1916	-1.4326	223.987	13.2282	6.4364	11.3132	0.27	3.5736	-3.0976	-1.084	-401.881	0.3942	-1714.65	-0.3482	0.1498	16.3248	-1.0574	4.4546	21.3076	-0.123	-0.0684	-11.1964
5	20	0.4538	0.5084	-0.774	-5.9994	4.7106	-17.6856	-0.048	1.7252	0.6916	-1.7446	250.973	3.9662	8.9104	18.3552	0.114	2.5296	-3.1736	-1.184	-401.999	0.6342	-1717.28	-0.2402	0.4538	9.4188	-1.1234	5.3786	29.7996	-0.119	-0.6084	-11.0944
5	21	0.4418	0.4084	-0.164	-5.7134	4.0666	-18.0776	0.228	1.3552	-0.1284	-1.6406	2059.07	81.6122	8.0944	32.2692	0.106	4.5536	-3.1796	-1.06	-396.643	0.7042	-1719.4	-0.2782	0.4418	7.0048	-1.0294	10.2926	27.4976	-0.173	-0.2944	-11.2524
5	22	0.4578	0.3984	-0.646	-6.0834	5.3206	-18.1256	0.384	1.1192	-0.2524	-1.5706	4105.8	4.1102	6.5264	19.9932	0.004	5.0996	-3.2256	-1.046	-399.439	0.4662	-1721.92	-0.2642	0.4578	6.1968	-1.4474	10.5446	15.2336	-0.159	-0.7024	-11.1184
5	23	1.9718	8.4104	0.23	-5.8794	24.4446	-18.0596	1599.28	610.677	-0.1564	-1.5346	2300.5	5.4142	12.9904	22.1332	1.764	9.2156	-1.0436	-0.71	-391.495	161.272	-1613.44	-0.1222	1.9718	7.7568	-0.7854	25.4386	31.7196	-0.171	-0.0004	-11.1404
5	24	3.4798	5.5624	0.6	-0.5734	227.769	247.152	2097.38	1532.69	0.5356	-1.9946	6.1412	4.6862	8.5444	15.4392	1.996	12.1996	0.2664	-0.778	-343.107	44.5922	1946.41	-0.1962	3.4798	7.8828	1.2646	26.7066	35.3696	-0.081	0.8856	-10.7504
5	25	0.7998	5.6664	0.586	2.1206	579.569	30.9224	3943.72	934.899	0.1296	-1.5506	1360.38	6.2462	6.2504	19.7312	0.77	7.3496	0.3604	-1.122	-377.695	74.3042	-160.551	-0.2422	0.7998	13.0628	-0.4514	25.0006	24.7936	0.023	1.3476	-10.9644
5	26	0.2238	4.9144	0.184	2.2326	50.1666	32.5164	4461.25	19.0852	-0.1224	-1.7186	372.093	17.9502	4.1704	30.2752	0.686	5.0976	1.4544	-0.65	-394.673	33.0402	-1361.06	0.1218	0.2238	22.1848	-1.0194	16.4166	34.3276	0.023	0.9576	-11.0744
5	27	0.2158	3.7144	-0.29	2.6966	48.5966	28.6424	4221.94	8.1032	-0.0924	-2.0606	622.015	29.0262	2.7344	68.0252	0.426	5.2536	1.6164	-0.962	-221.253	30.4702	-1495.36	0.0698	0.2158	11.2108	-0.8274	14.1686	23.4596	0.103	1.3356	-11.1384
5	28	0.1498	2.2784	0.546	-0.2734	12.4106	50.4324	3831.85	3.6372	0.0856	-1.7086	3104.29	57.0522	9.6204	13.4332	0.472	5.0016	3.8244	-1.372	-327.913	22.2822	-1708.07	-0.0462	0.1498	17.2148	-1.0594	12.0246	19.5416	-0.053	0.8976	-11.0304
5	29	0.8658	1.6724	-0.476	-3.2854	14.8026	27.9044	3485.48	4.5172	-0.3044	-1.7906	2232.78	1.1102	6.0444	15.7812	0.246	4.6276	-2.7556	-1.522	-369.273	11.3662	-1066.12	-0.0182	0.8658	8.1508	-1.0374	11.6866	14.9896	0.125	0.3636	-11.1904
5	30	2.0878	2.8124	-0.268	-3.7514	13.9526	13.8484	3289.46	7.5692	-0.1064	-1.8966	4.7172	1.5602	8.8124	12.6832	0.452	4.1176	1.8484	-1.41	-335.531	1.7242	-684.417	-0.1222	2.0878	7.3708	-1.1854	10.6466	2.8336	-0.165	1.5896	-11.2104
5	31	4.3738	3.1484	-0.542	-2.9194	12.9226	942.19	4248.82	5.5052	-0.0464	-1.6346	4.4092	0.8662	6.8864	18.2632	0.568	4.1396	-1.6836	-1.362	1190.29	0.3382	231.971	-0.3602	4.3738	5.8188	-1.5174	13.1586	3.0396	0.007	2.6416	-11.2004
5	32	3.4738	9.3944	-0.43	-3.2074	10.2886	1770.68	3023.38	5.1352	-0.0204	-2.0206	1243.21	152.314	6.0044	12.3412	0.732	5.2696	-1.0136	-1.272	-301.209	0.1602	-838.921	-0.0802	3.4738	4.3668	-1.3574	10.2986	9.7516	-0.139	3.1556	-11.1784
5	33	5.8058	227.75	1.408	-2.6414	11.3406	705.764	2654.14	10.7192	0.6296	-1.9966	4.5992	186.038	7.1684	11.1672	1509.97	15.4616	-1.3316	-0.526	-401.091	9.6102	572.017	-0.1182	5.8058	26.7448	-0.9674	10.0966	21.7756	-0.055	2.2376	-10.6224
5	34	11.3178	15.0364	782.494	-1.8814	11.0686	186.81	2863.1	18.3532	-0.1924	-1.7486	1689.69	2.4482	12.0344	12.8892	884.742	17.4756	0.7384	-0.268	-402.971	10.8142	-1290.5	-0.2062	11.3178	68.9788	-1.0874	9.1906	35.5636	-0.005	2.1296	-10.2284
5	35	4.6378	8.0504	272.554	-1.0134	10.0406	121.778	3339.65	9.9652	-0.3864	-1.5966	2377.7	4.4562	13.2484	13.1212	4.75	12.0056	-1.9396	-0.67	-406.439	5.8842	-1624.07	-0.2662	4.6378	43.6208	-0.8374	8.6106	25.2196	-0.027	2.8896	-10.4644
5	36	1.2558	9.4724	395.992	-2.7814	9.5326	111.044	1741.88	6.0352	0.3116	-1.4366	27.4552	5.8782	7.2264	10.0572	5.168	5.5096	-2.8376	-0.64	-407.359	2.3462	-1709.77	-0.2642	1.2558	9.9528	-1.2654	8.9886	24.3716	-0.131	1.2236	-10.8424
5	37	2.6598	7.5084	0.192	-3.0594	9.2206	105.074	2.294	3.7952	0.1896	-1.6206	2000.18	5.4362	6.8844	12.7612	3.912	2.8876	-2.0836	-0.962	-393.285	1.5882	-1711.61	-0.0002	2.6598	8.2508	-1.2514	8.1046	23.5856	-0.067	0.8616	-11.0584
5	38	1.5138	9.7504	0.426	-3.4934	18.8986	78.3984	0.372	20.2672	0.2676	-1.7966	4706.51	4.6082	8.7204	18.6452	3.182	1.2956	-3.4796	-1.166	-385.107	1.8302	-1220.62	-0.2462	1.5138	38.5728	-0.8674	6.0726	19.8936	-0.043	0.1776	-11.0404
5	39	4.8558	33.4804	2.106	-1.9994	38.8486	632.208	2920.94	254.511	0.6196	-1.9346	1855.93	15.3662	13.3364	50.8472	3.472	2.3776	-2.5236	-0.638	-358.379	58.3782	1889.73	-0.4002	4.8558	77.2748	-1.2774	5.7586	45.7976	-0.085	5.4496	-11.0444
5	40	4.5118	44.6864	1.63	-1.9454	282.971	-13.8616	1887.91	15.7132	-0.0584	-1.8566	4.2992	41.5582	17.3904	22.3572	209.138	2.4236	-2.5116	-0.394	-357.757	52.9062	1214.86	-0.4182	4.5118	538.131	-1.3694	7.2386	63.6636	-0.001	3.5076	-11.0604
5	41	1.7458	17.3064	0.79	0.9346	99.2466	-12.8856	3080.9	6.2832	-0.0204	-1.3346	4.3072	25.3082	24.1164	14.9532	2.314	4.8596	-1.3636	-0.768	-380.963	56.3482	-1584.35	-0.4182	1.7458	30.6808	-0.8794	6.5166	43.6616	-0.107	8.0876	-10.8664
5	42	1.5018	12.9064	0.656	12.1666	16.1086	-15.8316	17.354	3.2552	0.1756	-1.8626	1836.35	43.9462	14.9124	14.7332	1890.72	4.8056	0.8824	-0.242	-377.457	113.996	1137.04	-0.3842	1.5018	6.7048	-1.2194	6.8806	35.6056	-0.153	5.7316	-11.0044
5	43	1.5278	6.8444	0.386	9.2466	12.2086	-15.9776	7.336	1.1552	-0.0284	-1.7686	4.1812	2.1842	18.9304	13.8652	3407.25	2.0396	1.1504	-0.736	-386.185	18.7482	868.229	-0.1962	1.5278	131.995	-1.3554	5.7566	26.8276	-0.037	2.1456	-11.1284
5	44	1.8498	4.9744	0.628	-0.3034	15.7666	-17.1616	2105.15	0.9412	-0.2224	-1.8366	4.2892	0.5542	25.0944	20.4412	1639.14	1.2296	-1.4656	-0.668	-384.433	24.1622	2079.88	-0.3902	1.8498	687.997	-1.1934	5.2086	19.3316	-0.019	1.1816	-10.8704
5	45	1.1818	83.4844	0.622	-3.0474	13.2546	-17.0616	2948.85	1.0312	-0.0644	-1.9826	4.3292	69.3242	21.6824	34.8012	626.406	1.4216	-2.4436	-0.804	-393.413	0.7842	1205.19	0.1938	1.1818	0.5668	-1.3934	4.9206	21.0596	-0.051	0.8736	-11.3164
5	46	0.8298	4.6824	10.108	-2.9034	12.2386	-17.4076	842.628	0.6032	0.3776	-2.0166	4.2592	4.7302	18.1924	43.9432	0.448	1.1276	-2.0196	-0.88	-367.119	0.3182	2385.78	-0.2602	0.8298	76.2508	-1.1174	5.6586	23.9276	-0.019	2.1956	-11.0404
5	47	0.9458	6.5844	482.66	-3.1774	12.1246	20.8604	3046.91	0.6512	-0.5784	-2.0746	4.3032	21.2162	31.6004	28.9512	0.754	2.1576	0.9124	-0.778	-374.071	0.6902	501.697	-0.2902	0.9458	9.8488	-0.4294	5.6086	22.6096	-0.189	4.2776	-11.1224
5	48	0.9078	6.0024	261.828	-3.5494	14.4206	-16.9776	4191.07	0.7912	0.7576	-2.2206	362.711	31.2662	40.2244	32.6292	0.592	2.1576	3.9464	-0.802	-350.293	0.5962	-1077.2	-0.3662	0.9078	6.5368	-0.7994	5.8486	33.5516	-0.053	5.3416	-10.9524
5	49	1.0898	4.2204	264.328	-3.4774	14.7826	-16.7216	2141.76	1.0412	0.8976	-1.9646	4.4712	42.9422	29.2524	44.8432	0.552	4.9276	3.5704	-1.022	-382.021	0.4882	-1204.25	-0.4622	1.0898	4.4068	-1.1734	6.6246	75.9036	-0.141	2.2836	-11.1544
5	50	0.8158	6.8064	492.434	-3.1234	21.5546	-17.4816	3049.86	0.9492	0.2256	-2.1926	372.511	40.9342	28.8084	30.9352	1.2	4.6176	3.6144	-1.15	-405.611	0.5482	-1712.65	-0.4482	0.8158	82.2508	-1.2434	5.7446	57.7176	0.049	4.7636	-11.2204
5	51	2.1078	293.334	711.334	16.6726	40.0666	-8.1196	3448.64	116.971	0.3816	-2.0946	2938.99	35.5742	35.8244	28.4952	3063.97	3.6756	8.3644	1.742	125.981	443.44	1720.5	-0.4002	2.1078	123.577	-1.3034	6.2606	91.8656	0.109	5.9636	-11.2604
5	52	1.1018	50.9164	3739.87	30.4986	55.5506	8.0784	2546.63	199.351	-0.1164	-2.2466	1551.86	40.4222	42.0804	19.3532	2800.16	1.4596	12.5464	2.946	2494.04	83.8782	-1474.88	-0.3422	1.1018	22.2648	-1.3474	7.8306	73.0336	-0.023	6.2016	-11.1704
5	53	1.0918	17.3304	4466.57	17.0066	107.193	143.04	1787.54	21.4732	-0.0864	-2.2186	4.2812	47.1682	33.0804	18.7632	3243.72	2.1316	7.1604	3.468	260.163	60.4402	-1694.76	-0.0682	1.0918	20.0488	-1.1594	8.4426	58.9516	-0.043	2.7016	-10.9704
5	54	0.4758	13.0724	4573.45	24.4826	19.8886	-17.6856	675.896	488.145	0.2876	-2.1206	4.2232	787.684	30.6864	35.4672	3251.87	2.0156	5.4624	5.202	-298.695	736.606	-1712.76	-0.3162	0.4758	15.3308	-1.3034	7.3806	22.0596	-0.089	4.7556	-10.9524
5	55	3.1338	21.0144	3620.82	7.9446	55.4406	-17.6396	4.2	244.525	0.0536	-2.0746	4.4072	77.5442	29.8344	31.4172	2663.64	1.8816	8.8004	2.18	-382.083	112.878	-1703.71	-0.1562	3.1338	27.8408	-1.4974	7.1846	20.6716	-0.081	4.5096	-7.1884
5	56	5.0858	15.5344	1136.27	0.4626	59.9906	-17.7996	0.458	5.4532	0.0656	-2.5426	3.8692	8.3962	32.3164	25.1872	2833.67	9.4076	10.2784	2.744	-390.179	131.344	-1712.87	-0.3802	5.0858	70.0408	-1.2654	8.4046	34.2396	0.013	3.5856	-8.5564
5	57	3.5298	407.436	341.838	3.1346	15.5086	-18.0416	0.278	3.6732	-0.1024	-2.0786	4.9932	12.1102	26.0484	16.0772	2543.27	8.5476	24.1764	3.268	-383.139	45.0322	-1714.77	-0.3262	3.5298	65.0088	-1.2334	6.5086	34.9716	-0.255	3.0876	-8.5724
5	58	2.0918	104.008	239.254	3.0326	38.6866	-17.9936	0.492	3.3532	0.3196	-1.5006	4.2732	3.0922	23.9044	12.9632	2891.53	6.1676	28.7504	1.2	-399.677	17.0782	-1688.39	-0.4762	2.0918	34.0448	-1.2274	6.4866	26.3956	-0.145	3.1536	-9.3764
5	59	1.0818	356.468	23.54	0.3466	8.3626	-17.6416	0.336	2.9992	-0.1524	-2.0006	4.0812	5.1962	21.0564	13.7032	2882.85	7.2716	17.2524	1.692	-388.949	15.7362	-1722.38	-0.3262	1.0818	33.3868	-1.1694	5.8506	18.8976	0.043	3.9696	-10.5044
5	60	1.1278	26.4244	15.402	-2.7174	9.1586	-18.1556	0.188	1.9712	0.4276	-2.1866	183.067	3.4722	21.5604	10.8212	506.776	8.6736	6.4004	4.42	-397.855	22.6762	-1269.97	-0.2462	1.1278	12.2148	-1.0274	4.9266	11.7396	0.121	1.1116	-10.3424
5	61	1.0638	77.1264	5.252	-4.2094	9.6266	-17.8396	0.396	3.1752	-0.1764	-2.1666	4.0252	14.1602	25.0184	8.4792	306.554	6.3736	-0.5836	5.152	-395.921	40.2442	-1724.95	0.2058	1.0638	7.2068	-1.4074	5.6026	6.4276	-0.039	2.2136	-10.6324
5	62	1.6978	4.5544	2.156	-5.5674	7.9626	-18.1016	0.332	1.6692	0.5256	-2.1746	3.8312	2.4862	23.9484	6.4152	1499.66	7.5456	0.1724	4.366	-386.149	63.3362	-1258.43	-0.2802	1.6978	2.9568	-1.1514	6.4726	5.4016	-0.021	0.8176	-10.6644
5	63	0.8118	20.8124	2.434	-5.7574	7.1126	-18.2676	0.422	2.0152	0.6256	-2.2526	3.6832	2.5742	20.8244	4.6772	2716.23	4.9976	0.4244	0.142	-384.939	43.4722	-1429.96	-0.2382	0.8118	1.1408	-1.5714	6.8226	3.6416	0.077	-0.7644	-10.8864
5	64	0.6458	1.1424	5.526	-5.6394	6.4126	-17.6236	0.304	3.1692	0.1956	-2.2986	3.3492	1.5922	15.6204	6.2032	3151.85	3.8696	-2.3896	-1.102	-393.525	2.6502	-1643.63	-0.2062	0.6458	2.1928	-1.5994	5.9366	2.5856	0.031	0.1036	-11.1064
5	65	0.7398	5.3364	6.166	-5.7014	10.5666	-16.5396	790.148	2.5332	0.2676	-2.1906	3.1312	3.8722	23.4544	6.6212	2444.81	4.4616	1.9704	-1.124	-364.989	14.3222	-278.849	-0.3222	0.7398	1.7808	-1.4794	6.9306	51.3556	-0.051	0.4076	-10.8964
5	66	1.5078	970.92	5.152	-5.4074	26.1626	-15.7116	4315.11	257.783	-0.2564	-2.4086	3.0932	6.6822	24.9704	5.5832	2325.38	13.4836	0.2224	-0.238	-368.997	107.664	-1627.44	-0.5162	1.5078	4.1988	-0.5934	14.9906	73.2016	-0.041	0.6156	-10.7744
5	67	0.4558	256.152	0.794	-4.7274	12.0206	-16.3556	4772.83	4.7112	-0.0824	-2.0646	3.1552	3.1642	25.9684	5.3192	4.81	7.6216	7.5064	-0.048	-395.639	53.0482	-1674.96	-0.5082	0.4558	2.8848	-0.9234	20.4486	42.7496	-0.031	0.4176	-10.6764
5	68	0.6358	15.5304	0.506	-4.4254	11.7866	-16.3336	3382.81	2.7712	-0.1364	-2.1826	2.9132	3.8562	20.9284	2.9672	4.612	6.2536	-0.2316	0.014	-398.231	36.0782	-1705.54	-0.4582	0.6358	2.5888	-1.6254	18.8206	21.2416	0.075	0.0496	-10.7544
5	69	0.6278	223.97	1.602	-3.6474	8.7966	-17.1816	1558.41	2.1092	-0.1524	-1.9546	3.0752	2.5422	28.6864	4.4972	3.562	5.6956	-0.9516	0.884	-399.459	6.2302	-1721.83	-0.3482	0.6278	1.4328	-1.4754	15.3686	15.7896	0.031	-0.5804	-10.9584
5	70	0.5898	279.636	0.648	-3.4974	4.8286	-17.0116	1513.33	2.2172	-0.3204	-2.1786	3.0152	3.0902	23.7864	5.7492	2.648	3.8156	-1.5496	0.108	-404.851	4.5942	-1290.44	-0.4322	0.5898	0.9288	-1.4814	13.5726	10.6256	0.179	0.5036	-11.0744
5	71	0.6078	7.1724	1.46	-3.7794	7.2326	-16.6536	4407.42	2.6192	-0.4984	-2.3106	3.0072	20.3722	27.8184	6.7032	2.33	3.0136	-1.8576	-0.804	-399.313	34.1082	-1359.9	-0.4302	0.6078	5.6068	-1.0974	12.9226	33.9436	0.137	0.4216	-10.2864
5	72	1.6658	24.0224	92.76	-2.7494	142.087	555.92	2601.17	24.7392	0.2476	-1.9346	3.1312	17.2662	29.0004	7.4312	371.252	25.6676	5.3824	2.27	-376.219	266.024	-159.953	-0.5882	1.6658	47.0168	-0.0814	14.2426	87.5096	0.083	6.3616	-8.0364
5	73	1.0298	34.8684	359.268	1.5186	18.4846	51.8884	3435.16	17.5232	-0.0084	-2.3466	3.2672	12.2822	28.2024	6.5952	70.238	13.0696	13.8544	3.24	-365.539	88.5942	-1671.29	-0.5962	1.0298	17.1828	-0.7034	13.4366	79.4336	0.249	7.4376	-9.8044
5	74	0.7478	11.1004	419.716	2.3666	14.5606	96.1024	3134.32	12.0112	0.3616	-2.1346	3.1672	11.8162	24.9304	6.2192	3188.99	11.2676	4.5784	2.626	-387.121	202.986	-1672.73	-0.3522	0.7478	9.0568	-0.9634	12.8326	68.2756	0.051	3.4976	-10.3564
5	75	0.6658	6.1824	370.362	1.0406	15.0446	506.18	3934.8	9.8532	0.0196	-2.0086	3.3572	36.0482	25.5684	10.4132	784.302	7.6436	9.6404	2.208	-395.291	56.8222	-1684.31	-0.0702	0.6658	4.2928	-0.8554	13.0386	35.2636	0.107	4.6796	-10.6024
5	76	0.4998	4.9204	311.796	0.2026	13.6606	-17.2636	2734.73	6.5352	0.3196	-2.3486	3.1012	47.5422	24.8384	5.6352	21.154	8.7476	0.0604	1.928	-401.169	35.0642	-1715.96	-0.4162	0.4998	1.7408	-0.7594	10.6246	19.7976	0.061	9.3236	-10.9544
5	77	0.4918	4.4524	232.208	1.0046	50.4746	-16.4936	2743.62	7.5592	-0.0324	-2.1466	3.4992	23.0062	23.4644	5.2092	381.544	5.4956	-0.2576	2.058	-402.835	503.042	-1720.86	-0.3822	0.4918	0.8088	-1.1814	10.0246	17.7356	0.085	2.4436	-10.6784
5	78	0.3078	34.8264	234.064	-2.2914	265.251	-17.6356	11.644	5.6412	-0.1284	-2.3086	3.4032	94.9542	18.1244	5.3132	28.714	5.2096	-1.3176	0.08	-404.897	858.556	-1723.47	-0.5022	0.3078	0.9388	-1.2414	10.3466	14.5316	-0.023	0.9196	-10.7824
5	79	0.2318	52.2584	136.312	-1.4994	123.025	3.0004	3.784	5.8772	-0.0184	-2.4346	4.2612	436.084	16.9004	5.1792	6.582	6.3396	-2.0636	-0.56	-406.347	411.382	-1725.84	-0.5422	0.2318	0.9648	-1.1934	8.5226	13.6836	-0.139	-0.0504	-10.8024
5	80	0.2438	10.5384	153.546	-2.7014	9.5126	-12.1216	1.348	4.7952	0.0856	-2.1606	4.1992	5.3002	17.6324	5.9692	507.522	6.1316	3.3504	-0.908	-405.793	74.6362	-1555.37	-0.3042	0.2438	0.7428	-1.3154	7.2606	10.8456	-0.109	-0.7864	-10.7844
5	81	-0.0862	31.4984	250.948	-2.5694	6.2906	-10.5436	0.516	6.3912	-0.2084	-2.0766	4.3052	46.3362	15.3084	8.1672	1204.13	8.8936	11.3864	-0.994	-407.801	1.4182	-1713.86	-0.4162	-0.0862	0.7408	-1.2494	9.5846	5.6856	-0.149	-1.0204	-10.8524
5	82	-0.1802	46.4964	477.59	-3.6294	7.0946	-5.3476	5.352	7.2932	-0.1204	-2.2466	4.2812	10.7322	15.4424	7.4512	7.314	18.3836	-0.8396	-1.394	-299.157	1.7822	-1724.26	-0.5522	-0.1802	0.5848	-1.5374	8.0486	5.8316	-0.019	-1.4444	-10.9624
5	83	3.9778	14.1204	423.746	-3.0594	9.1626	-10.2376	2301.77	33.2472	-0.0424	-2.3226	4.2672	20.8122	22.3464	7.4852	2963.57	50.3256	-0.7136	0.342	-280.295	14.6922	-1702.87	0.0078	3.9778	0.4508	-1.0914	7.7006	9.7256	0.141	-1.1124	-10.3604
5	84	13.0238	6.9904	416.006	-2.6134	8.0286	-9.9576	3801.56	28.9292	0.1136	-2.2046	4.3512	13.9702	25.6184	6.0252	2906.42	43.1916	4.8724	-0.368	-132.521	104.244	-1691.74	-0.4422	13.0238	0.5008	-1.4254	8.7106	7.4976	0.003	-0.6044	-10.5184
5	85	6.3578	7.2744	348.8	-3.7074	7.4206	1107.36	4472.61	9.3072	-0.0424	-2.1626	4.2672	35.6482	18.4704	7.0912	2541.23	31.6836	-0.7096	-1.484	-373.037	17.4422	-1695.94	-0.4782	6.3578	2.0328	-1.3374	7.9006	5.9636	-0.009	-0.5044	-10.5344
5	86	5.8518	297.816	198.752	-3.1574	6.4406	2820.86	3739.67	7.1512	-0.4144	-1.9666	4.2832	262.858	15.8964	8.3652	2960.49	22.8556	-1.6216	-1.46	-409.009	2.4102	-1706.06	-0.2862	5.8518	3.5868	-0.8554	7.3826	7.3916	-0.159	-0.6224	-10.7884
5	87	3.7238	696.502	513.98	-2.9054	7.1326	2982.8	2712.15	4.4852	0.0916	-1.9926	4.2952	68.3702	20.4384	10.6332	2903.86	15.6176	-2.1816	-1.672	-409.865	6.6042	-1712.1	-0.3542	3.7238	6.6308	-1.2314	7.0126	6.5256	-0.077	-0.2884	-10.3724
5	88	2.8278	57.2244	608.396	-2.7494	5.9366	1291.87	1565.01	6.3172	-0.0104	-2.1726	4.2972	13.0422	19.4264	10.4972	2025.75	17.1356	-2.7816	-1.632	-410.915	19.3942	-1655.92	-0.3882	2.8278	6.1688	-0.7654	6.9286	7.4596	0.005	-0.6744	-10.6704
5	89	0.9098	104.444	624.35	-3.8214	12.6406	1832.63	2438.04	7.8772	-0.1864	-2.4206	4.3972	12.4822	22.1444	10.7972	3022.77	14.5156	-2.5936	-0.908	-399.327	12.1842	-1717.31	-0.3642	0.9098	3.5468	-1.0494	7.1586	17.4256	0.137	-0.8924	-10.0944
5	90	4.3998	699.362	455.414	0.4426	17.5806	239.304	2278.55	39.8612	-0.2304	-2.4266	373.147	121.184	23.1204	12.7212	1102.1	35.0356	-0.0916	1.64	-382.739	88.9862	-1651.16	-0.3402	4.3998	9.6168	-0.6034	7.8786	88.4836	0.089	-0.2484	-8.0524
5	91	1.9378	47.0344	392.28	4.6586	14.7786	219.574	1766.97	22.5272	0.0456	-2.3286	4.3192	666.148	14.4724	10.7632	3455.25	29.1056	1.9564	1.63	-372.083	42.5862	-1686.62	-0.3082	1.9378	15.1348	0.1086	7.9886	61.4176	-0.043	-0.3404	-2.2564
5	92	2.1558	17.7544	391.104	3.8246	12.8546	178.034	2269.14	27.8472	-0.0384	-2.1046	4.2792	37.6322	21.3184	9.7552	2123.05	14.9336	20.7884	0.658	-386.967	38.1742	-1701.36	-0.4902	2.1558	12.6808	-0.1854	8.2206	31.6356	0.295	1.5056	-5.0044
5	93	2.7238	326.946	326.042	-0.3674	8.4846	232.206	2565.3	11.5572	-0.1764	-1.9766	4.3112	9.5942	24.6784	8.8532	1771.37	14.4116	14.0024	0.058	-394.065	38.3482	-1700.66	0.6438	2.7238	8.9928	-0.8654	9.0766	15.4536	0.295	-0.5284	-5.1264
5	94	1.8058	2055.64	2342.53	-1.9514	11.7066	266.148	1.966	6.4532	0.0276	-2.1306	4.2752	12.0642	29.7484	7.9472	3513.07	14.4936	5.2764	0.484	-397.895	8.6282	-1705.66	-0.3562	1.8058	10.0748	-1.1714	8.5466	15.5456	0.209	0.0036	-8.4424
5	95	1.0818	919.158	4236.58	-2.1194	8.3526	539.68	4.126	2.9912	-0.2624	-2.0866	4.3472	1.5882	28.4104	10.1012	2166.15	11.7156	0.5184	-0.148	-403.779	4.8142	-1693.12	-0.3982	1.0818	9.6668	-0.8614	7.7906	12.4676	0.083	5.9876	-9.8724
5	96	1.4378	1616.13	3934.03	-2.5194	120.179	327.052	6.754	2.5112	0.2356	-2.0806	4.2632	107.404	25.2084	11.8012	2544.29	10.2676	-0.7816	-1.198	-407.223	6.2482	-1703.62	-0.5202	1.4378	11.0448	-1.1574	6.9466	8.4176	0.173	-0.1624	-10.1244
5	97	0.5918	226.964	3932.7	-2.7974	48.0206	203.922	1023.79	1.5852	0.0336	-2.1146	4.2792	12.2762	20.4484	12.8092	1758.01	14.4076	-1.4056	-0.832	-406.181	0.7082	-1724.11	-0.3022	0.5918	6.5648	-1.4854	6.9646	9.1016	0.285	0.0796	-10.1224
5	98	0.8558	325.646	479.338	-3.5554	36.5506	217.428	1967.77	1.2852	0.3436	-2.4286	4.3652	127.702	20.3764	16.7712	3468.69	12.4616	0.3144	-0.876	-408.045	1.4322	-1170.45	-0.2882	0.8558	9.1128	-1.3494	6.6686	10.7556	0.241	0.9236	-10.1624
5	99	1.2918	1511.41	790.13	2.9386	29.4806	1472.11	3207.19	1.5372	-0.1324	-2.2886	1231.34	62.2322	30.1364	19.4752	242.14	16.7516	3.8444	-1.254	517.147	1.0362	-1157.67	-0.4002	1.2918	64.7928	-1.3534	6.6826	32.0856	0.347	1.8916	-8.2184
5	100	1.5698	100.4	2559.89	4.2546	16.5786	214.524	3741.1	2.5032	-0.1044	-2.2906	2686.71	46.7722	35.6424	21.9732	3.64	18.6176	3.7964	-1.252	-202.679	2.4502	-1653.65	-0.3462	1.5698	55.5788	-1.1574	6.8006	50.7056	0.057	1.5276	-8.5604
5	101	1.4678	28.9484	845.858	4.4946	16.4546	339.6	3116.36	2.8952	-0.1624	-2.1586	4003.66	43.2742	25.4644	19.3892	3.586	13.2516	2.2864	-0.616	-337.991	2.3942	-1693.28	-0.5222	1.4678	55.9628	-0.9474	7.4326	64.3536	0.183	2.2716	-8.5924
5	102	1.2158	23.8684	367.586	5.9346	18.0966	204.572	3832.52	6.0872	-0.0864	-1.9446	66.7972	46.7362	23.5724	13.0152	3.512	11.0116	4.1764	-1.274	-356.975	1.9322	-1703.97	-0.5022	1.2158	50.9328	-0.7534	7.8766	42.8076	0.217	3.6176	-9.4484
5	103	1.3798	19.1704	298.638	6.7366	16.9086	107.382	2498.37	2.6852	-0.0544	-2.2246	933.649	1903.71	27.4464	11.2092	3.56	12.5196	14.8664	-1.076	-375.723	2.3542	-1322.23	0.2718	1.3798	38.3248	-1.1834	7.7786	34.1076	2.741	5.0756	-9.6424
5	104	1.0458	28.2404	579.916	23.4946	16.8306	214.372	3338.28	2.3872	-0.0284	-2.1666	1409.39	71.7342	30.0444	12.9152	3.58	11.1676	32.1004	-1.126	-396.007	2.9802	-1680.45	-0.2102	1.0458	38.8608	-1.2754	12.3166	42.9756	62.371	3.9876	-8.9664
5	105	0.9918	56.7144	1109.02	17.4786	15.1826	115.918	334.736	3.0472	-0.1424	-2.1506	1121.78	148.036	26.6424	13.9092	3.502	9.2596	34.1864	-0.756	-396.737	4.0102	-1329.99	0.0258	0.9918	32.4688	-1.1234	10.4126	47.6516	42.459	2.9376	-9.4424
5	106	1.3498	29.9964	2618.04	8.1206	14.4666	98.2684	305.19	2.7452	-0.1924	-2.3326	32.6832	294.098	22.0264	11.6332	3.496	9.8536	28.5584	-0.822	-404.093	10.8162	-1707.04	-0.1802	1.3498	35.0868	-1.1954	8.6546	39.9536	29.825	2.0116	-9.2024
5	107	1.0698	94.7684	3242.09	3.9406	11.8146	82.3124	207.57	2.0652	-0.3004	-2.1146	2635.73	852.676	22.0504	8.2912	3.586	7.7416	9.5724	-0.794	-404.537	8.0982	-1724.98	-0.3962	1.0698	21.1828	-1.3194	7.3066	33.1996	11.139	2.8656	-9.3484
5	108	0.9658	2002.04	3789.37	2.9246	11.0006	96.7464	1768.75	1.7632	-0.1924	-2.3006	2513.75	158.648	22.0564	7.9452	915.33	10.4436	4.1184	-1.44	-398.019	7.4822	-1725.9	-0.2922	0.9658	12.7308	-1.2754	7.2126	24.4736	5.617	2.3416	-9.7804
5	109	0.7958	1681.74	4305.26	1.3346	11.7026	114.73	1969.96	1.9592	0.0896	-2.3566	1013	5.3302	21.6964	8.0632	1061.24	9.2716	2.8244	-1.142	-407.419	6.1062	-1725.65	-0.3342	0.7958	633.165	-1.2014	7.3206	19.3956	2.959	2.7056	-10.2564
5	110	0.6898	2075.89	3579.89	0.4826	6.9906	98.9364	479.112	2.1432	0.0496	-2.1806	3910.44	1.2882	14.8744	7.2352	2357.22	5.3056	-0.0676	-1.164	-406.493	3.8762	-1727.12	-0.3902	0.6898	2.0448	-1.5194	7.8666	23.1796	1.009	1.4676	-9.8344
5	111	1.0478	1374.19	4403.3	-0.0114	39.4346	200.252	101.564	2.4792	-0.3844	-1.8226	1392.37	37.4522	18.2944	9.4852	3238.29	4.6016	-0.2756	-1.24	-407.141	4.3622	-1723.58	-0.5022	1.0478	1.8488	-1.2774	10.6926	18.0656	2.245	9.2416	-9.9764
5	112	1.2458	544.206	3548.72	-1.8374	28.8786	157.422	166.126	2.3512	0.0036	-2.3306	206.333	0.5062	19.8084	10.8832	1476.75	5.4076	-0.6096	-1.218	-380.905	4.7222	-1696.26	-0.4322	1.2458	120.975	-1.5714	7.6706	30.4556	2.677	19.0816	-10.0764
5	113	5.6898	2219.3	4492.31	13.7386	355.523	614.732	2200.34	13.7612	-0.2544	-1.9806	2818.3	40.8222	20.4464	23.0972	17.704	18.8336	11.7504	-0.808	-337.169	27.4822	-1415.8	-0.4742	5.6898	220.011	-1.0454	8.5766	75.1636	1.893	3.7496	-8.2944
5	114	6.4578	407.574	4559.31	40.1946	103.495	138.676	2423.68	16.9932	-0.4344	-2.0826	372.871	44.7742	21.4824	27.4952	1317.88	20.9416	41.1464	-0.32	-367.999	38.6042	-1700.41	-0.2482	6.4578	69.1068	-0.9914	14.0166	84.1756	1.111	0.4536	-9.1444
5	115	6.6318	88.1904	3214.84	31.9766	86.1226	84.5364	4450.96	18.1732	3.7436	-2.1846	1060.25	249.882	26.5444	27.2712	20.334	15.2176	51.8124	-0.594	-375.353	38.9322	-1701.43	-0.3262	6.6318	75.6788	-1.4674	14.7726	95.8796	2.515	44.4456	-9.3964
5	116	5.9138	50.0404	308.328	29.2026	218.139	74.6724	2119.56	20.1232	6.0616	-1.9546	619.057	411.852	19.1244	28.3132	515.998	14.2856	58.6884	-0.068	-353.407	64.3202	-1702.9	-0.3622	5.9138	88.9368	-0.4754	19.8786	89.4276	1.985	2.9236	-6.9924
5	117	2.1258	36.6044	58.758	16.3846	169.935	90.6964	572.992	13.7932	1.7216	-2.0226	1613.57	30.9502	21.0204	18.7972	1658.54	8.8856	31.8744	-0.596	-379.345	64.2062	-1696.96	-0.3122	2.1258	45.7188	-0.8954	15.7986	58.4656	7.173	4.4616	-6.6964
5	118	2.0998	30.0624	31.802	5.2986	484.087	79.5804	1073.13	6.3472	0.2416	-2.0146	2994.3	24.9082	16.2764	15.4552	4.328	4.8956	26.4584	-0.966	-362.521	48.6702	-1704.89	0.0378	2.0998	39.0888	-1.0994	13.3266	19.1216	14.557	1.6276	-7.1184
5	119	2.6158	39.8984	22.436	2.4146	10.0546	66.8964	65.702	2.8712	-0.1384	-2.2406	1235.32	791.11	16.9944	12.8892	6.974	5.0696	5.3904	5.436	-390.023	32.8702	-1702.17	-0.3422	2.6158	21.1648	-1.4174	13.3446	20.4416	6.863	0.6076	-8.6844
5	120	1.4058	142.842	46.124	-1.6474	7.9846	65.8984	3625.03	2.0372	-0.2084	-2.0806	3047.75	1.9802	20.9664	10.4992	2.476	4.5356	0.6744	3.012	-389.443	20.9422	-1707.87	0.3818	1.4058	8.9488	-1.0134	13.5426	22.4656	2.811	48.3136	-9.0204
5	121	0.7878	83.5824	28.766	-2.5274	7.3786	137.844	3223.95	1.4992	-0.2164	-2.1946	323.263	2.8722	15.2064	6.8912	244.722	2.8936	0.3224	4.32	-391.547	12.9562	-1223.26	-0.3662	0.7878	197.275	-0.8434	10.5166	23.6536	1.443	14.2416	-9.5904
5	122	0.7418	286.014	58.502	-3.2634	5.5166	192.818	3818.08	2.1032	0.0476	-2.0726	5.9272	79.6602	20.8684	7.4232	1334.45	7.4776	4.2764	2.662	-355.111	16.9902	-723.569	-0.0962	0.7418	9.0468	-0.9434	11.2426	41.0976	0.821	5.1976	-9.2964
5	123	0.9918	81.0784	3382.14	-2.2854	6.4986	1044.77	1468.33	3.3992	0.1556	-1.9806	8.5032	38.2862	23.9164	10.2532	1.716	11.1276	10.9084	1.758	-337.799	18.3902	-1675.47	-0.4542	0.9918	14.4968	-0.6514	15.6326	27.7996	3.273	1.6036	-9.6704
5	124	0.8858	42.7364	4232.81	-3.5414	4.3806	865.116	3428.42	3.2332	-0.1604	-2.1666	3.9932	13.8782	17.9024	8.5152	1.586	6.7496	4.9764	3.092	-374.139	11.3722	-1671.77	-0.4182	0.8858	10.0948	-0.9494	13.6166	19.5576	1.733	3.5516	-9.3064
5	125	0.3798	22.4144	4377.75	-3.8394	5.0486	133.35	3420.2	2.4852	-0.5604	-2.1686	3.5672	2.8002	17.6684	7.1312	1.444	5.0996	1.1764	0.322	-393.367	2.0562	-1726.88	-0.4842	0.3798	2.9628	-1.2494	10.7106	17.0356	3.753	0.0436	-9.9464
5	126	0.2558	18.8284	4252.65	-3.6994	4.7246	144.04	2845.13	1.5372	0.0576	-2.3226	4.4632	1.3282	17.2404	7.0592	829.964	5.0896	0.3924	-0.604	-360.017	1.7982	-1726.15	-0.4102	0.2558	62.3568	-1.3154	10.6126	13.3816	1.519	0.1396	-9.9864
5	127	0.4458	11.2524	4228.75	-4.2414	5.5626	1025.56	1136.54	1.2592	-0.4124	-1.8606	3.4972	5.5522	15.7564	6.0292	4229.86	3.6336	-1.0296	-0.466	-364.447	1.4522	-1727.27	-0.4322	0.4458	0.5408	-1.1114	9.9846	11.1176	1.539	2.0716	-10.1544
5	128	3.5818	11.5544	4245.77	-3.9374	5.5706	1310.78	3254.99	1.9632	-0.1704	-1.7786	5.5992	84.8782	27.7804	5.3892	2974.81	2.7856	2.7344	0.192	-404.759	15.3102	-1720.79	0.0478	3.5818	47.5128	-0.7754	9.7146	22.5256	1.997	0.1376	-8.7964
5	129	11.6518	10.2304	4183.03	-3.7914	5.2226	1247.17	4117.68	2.3852	-0.1924	-2.0206	4.7572	251.198	33.1164	5.9552	1537.66	2.8796	12.4584	0.46	-399.687	24.3302	-1716.86	-0.1222	11.6518	139.973	-0.8174	9.3186	25.6416	1.215	-0.7064	-8.8364
5	130	7.6298	7.6904	4175.63	-3.9414	5.7846	76.5984	1793.24	2.7192	-0.2504	-2.1346	3.8992	1147.73	26.0264	4.5312	3.652	2.4236	23.5544	0.048	-404.417	22.4322	-1722.91	0.3578	7.6298	59.3828	-0.5714	9.5366	15.2756	1.333	-0.5984	-9.2184
5	131	2.6018	1905.7	4268.75	-3.5734	4.8086	-18.0396	3412.81	1.8592	-0.1664	-2.1926	3.9192	25.3302	18.6384	6.2672	738.68	2.3736	13.1044	-0.274	-403.591	20.1242	-1724.92	-0.1302	2.6018	19.7028	-1.2854	9.2066	10.4556	1.029	0.7356	-9.2764
5	132	1.1998	3529.18	4247.62	-4.2734	4.3286	-18.3936	4339.28	1.1892	-0.2704	-2.0786	4.0812	15.0962	17.3544	5.7712	2319.11	2.7196	13.2284	-0.804	-406.709	15.2782	-1719.12	-0.1162	1.1998	64.8248	-0.9194	7.3146	12.5056	0.899	0.6556	-9.5344
5	133	2.3838	1143.69	4199.25	-3.0354	6.2126	-16.3656	1529.92	2.1232	-0.2704	-2.0826	7.8812	61.5242	35.0084	6.2732	3718.48	3.8356	35.8864	2.592	-377.433	26.5982	-1597.09	-0.0242	2.3838	65.6548	-1.0734	8.3086	16.6236	0.781	2.9016	-6.8824
5	134	2.0638	59.6324	4502.5	-1.3274	6.7986	-16.7896	201.66	2.5392	-0.4524	-2.2406	9.5932	222.476	32.8604	5.4652	227.988	4.1376	54.0444	4.228	-383.223	97.7102	-1556.63	-0.4522	2.0638	44.6328	-0.6894	7.9546	12.5756	0.991	0.1376	-8.7624
5	135	1.2898	17.5464	4624.02	-3.2554	6.4106	-17.2816	340.208	1.9632	-0.1924	-2.1226	812.659	23.4082	33.8344	5.1252	26.412	3.6276	56.7744	4.4	-399.987	34.4002	-1553.4	-0.4262	1.2898	43.6228	-0.9014	13.4706	13.3496	6.813	-0.5824	-8.7384
5	136	1.2218	14.3264	4193.49	-3.1114	6.2906	-16.5576	1360.78	9.8092	0.1956	-1.9066	2880.47	25.8622	28.0084	7.4572	1222.1	10.2756	47.6824	2.912	-394.375	46.0162	-1671.86	-0.0502	1.2218	147.343	-0.4334	12.8826	25.7056	6.905	10.7956	-8.4384
5	137	2.0418	12.6384	2116.6	-2.5234	7.6686	-16.1816	3380.51	24.5812	-0.0204	-2.1586	2139.32	441.348	27.2184	14.1512	1069.49	13.3456	33.3264	2.398	-394.459	639.618	-1685.86	-0.4662	2.0418	67.0788	-0.8634	19.3166	23.2016	4.209	56.1956	-8.4104
5	138	1.0178	10.6364	424.626	-2.5194	7.2986	-16.7356	3668.38	22.7392	-0.3864	-2.0766	3465.41	94.7402	27.1984	16.9452	4.204	9.5456	34.0204	1.078	-402.287	57.2442	-1710.36	0.0278	1.0178	67.9828	-0.8894	16.0286	18.4776	3.265	4.0136	-8.7244
5	139	0.8818	10.7604	126.262	-2.6974	5.5346	-17.5276	3483.55	19.0592	0.2656	-2.1986	3745.49	472.418	28.1884	15.1912	2693.35	6.8476	30.1964	0.566	-404.989	20.4982	-1704.36	0.6058	0.8818	705.913	-0.8274	12.6806	16.1796	3.137	931.194	-9.3704
5	140	0.7018	13.9084	701.794	-3.1154	5.7946	-17.4256	1401.89	15.0492	-0.1284	-2.1246	2068.72	191.396	24.5124	10.8492	1072.53	6.9636	15.2784	-0.166	-406.785	8.2542	-1719.47	-0.2142	0.7018	16.1868	-0.7874	10.3686	7.1616	1.601	478.024	-9.6204
5	141	1.2178	14.3464	350.05	-3.0894	5.9446	-17.3836	28.72	10.7492	-0.2044	-2.0226	3981.34	510.422	20.0024	10.1432	2.246	6.3316	16.5044	1.116	-408.173	2.3962	-1721.78	0.0998	1.2178	272.403	-0.8494	10.4186	5.8376	1.259	748.918	-9.2904
5	142	1.6578	40.7084	274.662	-1.9334	6.3366	-17.1896	4194.19	8.3032	-0.0904	-1.8966	2718.14	156.25	19.7164	16.8212	1.754	4.8656	15.5504	0.758	-407.123	11.0182	-1718.65	-0.0762	1.6578	14.2668	-0.8894	9.6546	8.5556	1.593	1142.37	-9.0444
5	143	3.6898	68.8404	212.928	6.2426	15.7146	-17.2336	2651.42	5.6612	-0.1364	-2.4346	2284.13	19.3742	15.0464	15.7852	1.962	10.9956	13.1664	1.394	-406.399	75.7242	-1717.24	-0.1942	3.6898	33.0428	-0.9014	9.5226	12.9796	1.309	271.044	-3.2504
5	144	1.2278	31.5124	206.77	6.5586	11.2226	-16.8596	4263.05	4.9212	-0.1224	-1.8826	2007.84	155.338	14.3124	10.3292	627.846	7.3536	20.4704	1.262	-406.597	76.2842	-1605.5	-0.0842	1.2278	39.4608	-0.2394	9.6826	15.6656	31.675	301.334	406.458
5	145	0.9138	16.4504	192.766	4.0106	11.6286	-17.3496	3629.96	4.3792	-0.2904	-2.1406	3650.02	158.976	13.7944	9.5632	267.274	5.9716	24.6104	0.058	-401.449	68.1462	-1134.15	-0.1642	0.9138	29.7608	-0.0634	12.9766	33.5976	116.809	86.0756	82.9096
5	146	0.4978	12.0724	158.95	0.0786	6.9746	-17.3616	3417.64	2.7812	-0.1584	-2.1086	3334.13	485.634	15.9584	9.5532	822.364	4.6896	8.0184	-0.102	-402.025	1144.57	-1692.69	-0.1922	0.4978	23.9608	-0.4114	11.9606	17.5596	50.223	1.7236	5.7836
5	147	1.1158	14.0224	198.144	-0.8134	7.7966	-17.9116	2564.99	1.6092	-0.3004	-2.3986	1642.67	108.778	13.8084	7.8352	1359.59	5.3856	1.7124	0.148	-389.409	821.416	-1704.12	-0.3442	1.1158	19.6248	-0.6814	10.8306	9.0616	25.251	0.6276	-2.0544
5	148	0.3738	7.2624	154.288	-1.7834	6.1346	-17.8236	3483.22	1.5272	0.0016	-1.8326	33.6112	18.7562	14.9184	8.3632	350.442	4.3876	-0.5436	0.094	-395.067	2.0402	-1706.98	-0.1322	0.3738	15.7888	-0.9014	14.0666	12.7536	17.379	1002.31	-5.5684
5	149	-0.0422	6.7224	179.958	-1.6814	5.2426	-17.0836	2579.54	0.7792	-0.0204	-2.0986	20.0092	2.2862	14.8084	7.0152	1208.88	4.8756	-1.7316	-0.436	-397.321	0.9942	-1308.14	-0.1622	-0.0422	15.5988	-1.1774	10.8146	14.7416	13.677	781.882	-7.2644
5	150	0.0978	3.7904	174.036	-2.7354	5.3126	-17.9876	2513.97	0.8072	-0.0844	-2.1406	14.0932	0.2242	12.8984	6.3392	130.012	2.6976	-1.8216	-0.756	-396.371	2.3882	-1603.25	0.0478	0.0978	182.167	-0.6394	11.1686	12.9956	20.573	1031.47	-9.0584
5	151	1.9098	9.7864	147.182	-3.3194	6.7626	-17.6396	1398.62	1.0232	0.1116	-2.1266	12.2452	3.7522	13.6524	9.0572	1.82	7.7576	-1.7836	-0.964	-397.691	1.2682	-1723.76	-0.1242	1.9098	6.6588	-1.0074	9.4546	25.1076	16.369	1259.97	-8.2984
5	152	1.4878	7.2704	197.91	-3.3134	7.0026	-17.6676	1777.81	1.7412	-0.0224	-2.3986	10.4892	38.5502	11.5904	7.9632	1.544	8.7796	-1.1416	-0.646	-401.161	2.6082	-1721.73	-0.1142	1.4878	8.6888	-1.2174	9.3806	19.5416	13.423	187.82	-8.6964
5	153	0.6298	5.4904	131.794	-3.1554	5.2246	-18.0676	1366.87	2.9352	-0.2044	-2.2446	3022.65	3.4082	7.1224	6.6952	1.576	5.3656	-1.2136	-0.928	-401.287	1.2342	-1727.11	-0.3262	0.6298	5.4988	-0.9754	8.8466	16.4356	7.517	192.908	-8.8744
5	154	0.1018	6.1664	161.52	-2.6794	4.9066	-18.1196	1887.27	2.9752	-0.3124	-2.3126	445.279	15.8382	10.2004	4.9032	1.462	5.0076	-2.4156	-0.67	-403.071	1.6302	-1727.09	-0.0162	0.1018	6.9028	-1.2694	10.7686	15.4476	17.247	1025.76	-9.1944
5	155	0.5658	4.9124	107.896	-2.2534	4.0146	-16.1436	0.552	2.6732	0.0396	-2.2866	8.8992	21.7202	10.3444	3.1152	2.012	8.4616	-1.4156	-0.778	-401.247	1.2122	-1724.62	-0.1762	0.5658	5.1568	-1.2534	11.1126	17.9096	14.399	771.302	-9.0964
5	156	0.0998	264.178	104.164	-3.0374	4.8426	-17.9616	0.652	2.3512	-0.1424	-2.1826	6.9272	45.4922	6.5444	4.3512	3.278	6.1396	0.6084	-0.776	-406.757	1.9102	-1722.67	-0.1362	0.0998	3.6748	-1.1894	9.9726	26.8696	11.287	472.726	-9.1524
5	157	0.0778	624.044	136.07	-3.1794	4.0566	-18.0876	0.474	1.9712	-0.3264	-2.3266	5.7932	59.3962	8.2184	4.4372	1.988	3.3196	3.0584	-0.712	-408.349	0.6482	-1721.83	-0.2342	0.0778	3.4608	-1.6054	10.3146	21.1316	6.051	206.984	-9.2324
5	158	2.7898	1480.59	140.912	-2.2274	4.2046	-16.1816	2261	4.3652	-0.1424	-2.3166	8.3152	79.5862	14.7024	6.9912	1828.94	16.6756	11.0984	4.05	-388.453	12.5882	-935.605	-0.1102	2.7898	233.957	-0.9994	12.5846	46.7236	19.099	961.012	-7.3344
5	159	8.0378	2483.77	2285.3	13.9566	5.1466	-15.5736	4285.94	23.5512	-0.0024	-2.2226	14.8492	31.0262	16.0624	11.7712	2239.76	33.5656	24.2044	15.266	-323.207	21.6082	-1589.53	-0.1722	8.0378	96.1308	1.6246	15.4706	68.8636	52.029	1544.72	-8.0104
5	160	11.1578	20.1404	1020.14	14.4866	5.5446	-16.8416	4015.58	20.4452	-0.1164	-1.9446	17.1912	24.9922	11.3584	10.9932	53.998	27.5976	32.0224	8.99	-379.481	4.2322	-1676.91	-0.3102	11.1578	75.7328	0.7006	14.8486	40.4356	33.685	24.2236	-8.4044
5	161	9.2318	18.3204	1305.8	8.1686	5.6646	-16.5096	444.428	18.4092	-0.1744	-2.0166	19.1812	1296.58	10.7424	13.0592	3492.57	19.4776	29.9684	1203.13	-394.741	1.9582	-1649.65	-0.2342	9.2318	56.3848	-0.4314	14.8586	32.5996	10.049	83.0236	-8.8484
5	162	6.1258	25.4504	624.742	4.4946	5.3726	-16.6036	39.41	12.3352	0.3536	-2.2206	12.6292	1167.16	11.2744	10.2052	4712.03	15.2176	20.1304	4797.03	-398.153	1.4122	-1688.22	0.3378	6.1258	40.2828	-1.0914	15.7286	24.0316	9.331	509.688	-9.3544
5	163	4.2538	96.3164	735.834	1.2326	6.7786	-17.1836	195.87	11.8712	0.2116	-2.2286	10.8192	206.506	7.7644	9.7132	3920.12	12.7296	20.2944	4690.32	-397.019	1.2462	-1712.19	32.6238	4.2538	24.1028	-0.9394	14.8366	20.2756	8.527	12.6836	-9.1244
5	164	2.1138	93.8244	641	-0.3734	6.3466	-17.1716	593.82	13.6492	-0.4084	-2.1626	4052.35	867.45	8.4324	7.0432	2223.53	9.8636	20.7024	2565.71	-401.231	1.9482	-1718.6	11.1678	2.1138	31.6808	-0.9874	13.4206	18.5576	7.005	13.8356	-9.1444
5	165	1.2778	119.944	1499.27	-1.8414	5.0226	-17.3316	1935.65	8.7492	-0.0464	-2.1886	56.8572	158.806	10.3204	7.7412	2.566	10.5676	13.0464	0.632	-400.877	1.5042	-1719.81	-0.0662	1.2778	18.0148	-0.9274	15.0426	18.4556	6.651	8.2836	-9.0444
5	166	0.6518	620.63	3081.29	-3.6974	4.4686	-17.2276	1489.59	5.0352	0.1856	-2.1906	381.979	3.4802	11.8684	6.5032	3.194	8.8756	2.8124	-0.306	-402.115	1.1362	-1709.18	0.8098	0.6518	9.6608	-1.0614	13.4826	18.4616	8.463	19.1456	-9.1444
5	167	0.4478	2278.72	1440.84	-2.2794	4.5046	-17.3936	762.214	5.0572	-0.0424	-2.2026	2992.51	5.1182	10.8984	6.9092	759.068	7.1276	-0.7836	-0.41	-404.899	0.9542	-1702.9	8.9438	0.4478	5.8368	-1.1034	17.1466	17.0716	3.669	55.4616	-8.8444
5	168	0.3478	2301.5	2700.4	-1.9254	4.6886	-17.8436	713.296	9.0152	-0.3444	-2.2106	2256.5	4.8842	12.9324	6.6112	47.804	5.6076	-1.5876	0.38	-406.635	0.7602	-1664.07	12.5198	0.3478	6.1288	-0.9974	18.7866	17.9956	1.909	3.0356	-9.4044
5	169	0.3958	33.6384	3263.16	-2.1294	5.1646	-16.9296	626.954	7.5952	-0.1024	-2.3126	1195.2	4.5562	11.9544	5.4432	85.128	6.5316	-1.5956	0.262	-405.231	0.9782	-1427.91	0.3098	0.3958	3.6408	-1.2054	19.4406	16.9416	1.673	1.3556	-9.5524
5	170	0.1798	6.0084	3819.38	-3.6954	4.3066	-16.4036	471.356	5.9772	-0.2464	-2.1366	541.389	3.2262	8.2344	4.0812	196.154	3.5276	1.2504	-0.114	-405.683	1.0762	-1494.28	0.1518	0.1798	605.469	-1.1894	18.6026	16.5816	1.607	1.1456	-8.9184
5	171	0.7718	560.27	825.358	7.4606	5.2086	-15.6696	1248	10.3612	0.1976	-2.0866	2414.21	250.572	13.9784	15.1632	79.534	10.4616	15.7944	-0.164	-349.815	22.8622	-1710.23	0.6398	0.7718	1129.26	-0.7714	14.0826	50.7436	51.899	0.0756	-2.7084
5	172	0.5078	47.6864	3063.22	12.4066	6.0566	587.97	2059.21	19.0912	-0.3184	-2.1866	4572.07	657.426	14.3124	27.6732	3594.49	9.6396	43.6724	-0.334	-326.663	42.5042	-1597.23	4.0838	0.5078	920.031	0.1946	13.3806	68.5456	112.905	-0.2544	-3.8584
5	173	0.6378	16.0684	1941.24	13.7646	6.2366	146.062	1534.54	11.1632	-0.1324	-2.1426	4352.59	1296.75	18.2304	20.5372	3813.02	6.8076	46.5064	-0.518	-392.669	34.5042	-1715.97	269.708	0.6378	13.4348	-0.1754	14.7366	39.8036	59.177	-0.4904	-6.2204
5	174	0.6978	12.0504	3201.31	8.0446	4.9386	36.5544	621.762	6.5432	-0.0244	-2.0386	3926.51	376.372	16.0784	16.4352	923.68	5.8976	34.3444	-1.034	-401.199	13.0922	-581.989	1063.46	0.6978	46.4308	-0.7474	12.6866	24.1436	37.627	-0.5184	-7.0184
5	175	0.4598	25.8744	2907.21	7.5306	10.4006	111.986	1617.78	4.8692	-0.1204	-2.0006	2268.24	705.446	14.1604	20.7192	1608.09	6.1636	33.6584	-0.202	-392.131	10.8102	-1699.43	0.7418	0.4598	17.7588	-0.6034	12.1246	19.1696	21.235	-0.7664	-5.9404
5	176	0.6878	18.8384	4411.34	5.4686	8.4526	215.976	332.094	3.8392	0.0236	-2.2426	767.519	713.032	13.7664	24.2892	912.032	4.7276	38.4884	-0.868	-398.753	18.6622	-1725.15	4.6798	0.6878	24.2608	-0.7534	12.8166	13.7516	20.805	-0.6764	-7.0004
5	177	1.4078	10.8404	4765.55	4.6866	6.0046	121.846	413.238	3.7652	0.2356	-2.1806	1505.81	856.356	13.4064	19.4692	3895.71	5.6576	41.9304	-0.684	-405.753	62.2322	-1726.01	36.7838	1.4078	24.0408	-0.8514	11.1646	11.3736	12.889	-0.5484	-6.7944
5	178	-0.0202	16.9024	4714.33	2.3766	6.1406	11.1404	653.97	3.1492	-0.2924	-2.0926	3012.72	11.1402	10.9604	16.2952	2683.73	2.5196	32.4564	-0.414	-409.315	29.2162	-1726	14.6538	-0.0202	43.9128	-0.3114	10.3986	11.3336	10.559	-0.5704	-6.7084
5	179	0.0958	3.4584	4695.55	0.1006	4.6306	5.7164	470.622	3.0592	-0.2584	-2.0966	4292.04	33.8522	13.8764	14.5912	1164.04	4.6356	10.7144	-0.336	701.781	23.9322	-1727.33	5.5658	0.0958	21.4748	-0.4094	11.2626	15.3436	7.693	-1.1744	-7.3364
5	180	0.1238	13.8324	4492.31	1.5206	5.1146	22.5604	416.184	2.5432	-0.3544	-1.9586	4750.68	12.8802	12.6504	20.7492	2144.97	11.3676	30.1504	-0.874	3947.76	31.7762	-1377	0.8298	0.1238	17.7948	-0.9734	11.6246	18.7376	7.433	-0.6304	-7.5384
5	181	4.1718	56.6664	4161.53	10.3346	20.8346	435	719.408	9.2112	-0.1744	-1.9106	1438.17	17.4022	19.6164	30.7792	4511.11	32.3616	52.3564	0.05	4044.82	65.0182	275.353	1.1158	4.1718	510.337	0.5386	18.7066	54.7056	10.645	2.5256	-3.7924
5	182	10.3238	62.2324	251.71	12.2586	122.701	-15.6996	1402.46	16.5112	-0.3724	-2.2286	37.6912	10.1862	21.8284	30.9512	3541.49	24.1916	68.1604	-0.018	4030.97	84.9742	-1666.78	0.7178	10.3238	33.5028	-0.0214	22.4906	89.6756	6.783	6.0596	-3.7644
5	183	7.4718	19.9764	182.304	7.8706	22.9806	-16.1816	4.034	17.8532	-0.1404	-2.1006	323.639	11.6942	17.7284	30.4472	3767.79	17.1576	50.9284	-0.524	4111.72	87.1302	-1674.28	1.5418	7.4718	1047.84	-0.2414	23.5646	88.4616	6.875	5.7376	-3.6164
5	184	6.2678	23.9944	227.962	5.5466	17.9526	-16.1916	1.546	7.3492	0.2896	-1.9766	255.893	69.5442	21.9004	26.9592	1331.73	14.8756	47.0124	0.028	4077.29	95.9502	-1684.39	1.3798	6.2678	65.8908	0.0786	19.9466	86.3376	10.179	2.4336	-3.5524
5	185	4.8238	28.8924	2271.16	5.1566	22.4466	-15.7116	1.846	6.8712	0.3676	-2.0646	55.4652	11.6282	31.2524	25.5212	1958.49	13.4436	37.0104	0.108	4101.61	84.1802	-1653.21	1.7398	4.8238	20.8328	0.2406	17.9686	69.3736	11.437	3.0396	-0.9344
5	186	1.2918	22.9564	680.252	4.9586	214.703	-15.2356	2.118	20.8892	0.3056	-2.2066	58.1852	12.9422	28.8784	23.9092	2142.39	18.3596	24.2824	2.722	4059.4	81.5422	-1707.84	2.1718	1.2918	45.2568	0.6526	20.0026	90.2396	20.863	8.3776	22.2196
5	187	0.8258	9.3004	44.408	4.1066	13.7766	-15.5256	1.702	21.5252	0.1896	-1.8206	60.4512	7.8182	26.7904	23.8372	3255.66	11.5736	17.1164	3.41	3884.42	75.3642	-1716.46	-0.0542	0.8258	74.7228	0.2686	19.9886	80.7436	13.999	2.9396	2.2816
5	188	1.1718	7.8464	23.47	3.8246	9.9366	-16.3576	1.432	43.9452	0.1556	-1.9466	56.9232	6.9242	25.2504	19.8272	4169.9	9.5576	1.1284	2.558	4058.22	1099.96	-1688.13	0.0278	1.1718	40.5648	0.0846	17.7246	66.4896	14.677	0.6836	-5.6624
5	189	0.7678	6.2824	11.75	1.8506	85.8966	-16.9096	0.956	37.7992	0.0356	-2.1826	51.0812	121.966	21.5304	19.5592	4389.14	8.9916	-1.2956	1.882	3817.26	124.23	-1725.35	0.0298	0.7678	145.145	-0.2754	16.0246	29.3276	18.847	2.1336	-7.1664
5	190	2.2438	4.5804	226.932	1.3746	300.953	-17.3416	0.484	14.8692	-0.1044	-2.0766	192.141	746.99	18.7744	18.2292	2539.43	7.8856	-1.7376	1.592	3990.14	233.61	-1724.27	0.2838	2.2438	601.877	-0.4494	15.6386	15.4856	12.249	1.6416	-8.7964
5	191	0.8618	5.0504	315.91	-0.2514	202.591	-17.8336	0.758	9.5212	-0.2124	-2.1386	43.7872	139.33	17.2184	21.4372	4115.39	6.1996	-2.6956	0.724	4107.2	389.128	-1727.17	0.3938	0.8618	218.801	-0.6914	13.5026	12.0516	9.545	0.9436	-8.3664
5	192	0.3058	89.7444	32.648	-3.0914	396.507	-17.1756	0.62	3.8752	-0.5444	-1.6166	45.3892	28.9522	18.0884	14.9792	3300.91	4.9636	0.6244	0.528	3902.96	165.106	-924.513	0.0398	0.3058	141.083	-0.6994	13.2586	10.3656	6.327	-0.1184	-8.7544
5	193	0.5598	378.436	31.816	-3.0894	73.4966	-17.4896	1.086	1.4032	0.0376	-1.9786	32.1952	24.0522	17.5384	16.1792	2670.85	4.9176	2.0724	0.48	4059.84	692.382	-1549.32	-0.1702	0.5598	178.769	-0.7354	13.2826	10.6336	7.121	4.9936	-9.1404
5	194	1.9218	359.924	516.336	-2.7394	19.2246	-16.2376	2988.52	2.6472	-0.1584	-1.9146	51.8872	127.308	21.6204	19.6212	3225.23	29.9496	-0.2256	2.744	3950.42	2634.11	-1680.57	-0.2642	1.9218	2345.93	-0.4614	12.0866	31.9716	6.943	3.2176	-5.9264
5	195	2.2638	82.6884	51.434	11.2966	11.1586	-12.8356	3799.88	5.7552	-0.0624	-2.0306	40.7352	16.6002	31.4884	18.7072	38.222	26.8116	-1.6196	7.614	4015.08	3390.54	-1702.34	-0.1342	2.2638	703.165	-0.4814	15.8326	39.7616	6.935	3.9776	-7.3644
5	196	1.6218	27.6764	50.556	5.0966	66.5766	-9.3236	3752.69	3.6892	0.1456	-1.9406	19.7232	197.454	30.2924	14.4052	1124.68	17.9376	-2.0256	3.506	4117.59	4363.31	-1716.98	0.1658	1.6218	123.599	-0.6194	17.7086	43.4716	5.953	2.4136	-9.0824
