# Supplementary material for: Exploration of Emotion Dynamics Sensing Using Trapezius EMG and Fingertip Temperature
Source: Sensors (Basel). 2022 Aug 30;22(17):6553. doi: 10.3390/s22176553 (PMC9460856; doi:10.3390/s22176553)
Supplement: Supplementary file 1 [file sensors-22-06553-s001.zip › SupplementaryTables/TableS6Trapezius.xlsx]

## Sheet: Sheet1
Stimlus (1 = Anger; 2 = Sadness; 3 = Neutral; 4 = Contentment; 5 = Amusement)	Time (1s)	Participant01	Participant02	Participant03	Participant04	Participant05	Participant06	Participant07	Participant08	Participant09	Participant10	Participant11	Participant12	Participant13	Participant14	Participant15	Participant16	Participant17	Participant18	Participant19	Participant20	Participant21	Participant22	Participant23	Participant24	Participant25	Participant26	Participant27	Participant28	Participant29	Participant30
1	1	3.0766	-0.0522	-0.0748	0.2596	0.905	-0.1982	0.2732	-0.387	-0.2292	0.6166	0.2524	0.0278	-0.0732	0.2886	-1.1832	0.3384	-0.5692	0.32	1.0778	-0.0814	-0.2818	-0.2698	3.0766	-0.272	-0.392	0.018	1.1274	-0.9348	0.1434	0.2064
1	2	4.2066	0.2298	0.1192	-0.0544	4.847	0.1338	-0.2208	0.053	0.2488	-0.0834	-0.0536	0.1558	0.9268	0.0546	-2.1392	-0.3236	0.6528	-0.544	0.8558	0.0346	1.6742	0.0862	4.2066	0.116	0.53	0.016	-0.0726	-0.4768	0.0134	0.0324
1	3	4.1626	-0.3722	0.2632	0.6216	2.133	-0.4082	0.9072	-0.097	0.1768	-0.0194	-1.0236	0.0698	0.9948	0.0446	-1.8272	-0.0476	-0.4652	0.298	0.1078	-0.6094	3.2782	0.1162	4.1626	-0.496	1.958	0.99	0.5634	-2.3588	-0.0386	3.2684
1	4	3.3946	-0.4022	0.1332	3.0896	0.287	-0.1162	-0.1708	0.499	0.5568	-0.2994	-1.0936	0.9458	-1.3092	0.7206	-0.3012	0.0564	0.2008	0.786	-0.8522	-0.1054	2.3742	-0.2238	3.3946	-0.096	0.2	0.358	0.7434	-2.7248	2.0874	1.8164
1	5	3.0946	-0.1322	0.2532	1.0056	0.811	0.1438	0.5012	-0.649	-0.0232	-0.0294	-0.3536	1.6378	-0.2412	-0.5294	-0.7932	0.4364	0.2188	-0.93	0.3838	-0.3374	1.5622	-0.1458	3.0946	-0.398	0.372	0.064	0.7014	-3.8168	2.1754	0.7264
1	6	2.8206	-0.9602	4.2332	0.8576	3.609	-0.0942	0.0472	0.181	0.1968	-0.0174	-0.7256	1.4158	-1.3372	0.0786	-0.1432	-0.2516	0.3308	-0.536	-0.1682	-0.6714	2.7362	-0.2578	2.8206	-0.934	-0.27	0.282	0.4914	-2.3428	0.7114	0.3764
1	7	2.4686	-0.0522	7.5172	2.4256	1.699	0.0418	0.4532	-0.169	-0.2112	-0.1974	-0.2876	0.5058	-1.1852	1.1646	-0.4912	-0.1436	-0.7892	-0.374	-0.5522	-0.4434	13.7422	-0.4098	2.4686	-0.322	-0.052	0.164	1.1794	-3.7468	0.1374	-0.0476
1	8	1.6906	-0.2282	-0.0548	-1.7804	2.115	-0.5282	-0.0428	-0.129	-0.2332	0.0746	-0.1076	1.4118	-0.6932	0.1046	-1.7372	0.2404	0.5008	-0.014	0.7058	-0.0814	11.4942	0.3602	1.6906	-0.488	-0.306	0.494	-0.1246	-2.7228	1.4434	0.2304
1	9	1.5606	-0.2162	-0.2388	1.5096	2.391	-0.3082	0.4712	-0.585	-0.3232	-0.0554	-0.3036	0.1438	-1.1552	-0.4034	-1.5572	-0.0516	-0.1192	-0.14	-0.5182	-0.4394	14.3482	0.0742	1.5606	-0.518	-0.65	0.23	-0.1326	-2.3528	0.7534	-0.2796
1	10	1.6486	0.5578	0.3472	1.1796	0.871	-0.8942	0.0212	-0.593	-0.0472	-0.0914	-0.5656	0.9178	-0.3492	0.1166	-1.3272	0.1804	-0.2912	-0.572	0.1378	-0.0994	16.5322	-0.0538	1.6486	0.268	0.448	0.668	-0.2526	-4.0568	0.3214	-0.0656
1	11	2.4106	-0.6102	-0.5048	1.2196	2.475	-0.7842	0.1392	-0.727	-0.2652	0.9306	-1.4476	1.7798	-0.0692	0.7186	-0.8272	-0.7356	0.0788	0.622	0.1978	-0.7394	14.7862	-0.1378	2.4106	-0.544	0.022	0.448	-0.3826	-3.7828	1.7134	0.1084
1	12	1.5626	0.4858	-0.4368	0.9556	2.179	0.5598	0.1972	-0.741	-0.1412	-0.1894	35.5844	0.3078	-0.0792	-0.4794	-1.2772	0.7044	0.5968	-0.488	0.1678	-0.6854	11.1342	-0.3138	1.5626	-0.688	-0.034	0.59	-0.0726	-3.3268	0.3534	-0.4036
1	13	1.6626	-0.6802	-0.3968	0.2936	1.545	-0.4902	0.0572	-0.119	-0.1032	0.1506	160.746	2.3598	-0.7352	-0.0294	-1.8032	-0.0456	-0.1452	-0.396	-0.1082	0.2506	10.6662	-0.3318	1.6626	-0.926	-0.73	0.4	0.2154	-4.3968	0.2274	-0.2576
1	14	0.5806	-0.3042	-0.3588	-1.0284	1.729	0.1978	0.1392	-0.277	0.6728	0.2286	11.6364	-0.0682	0.8988	0.6026	-1.5172	0.2884	-0.1192	0.234	0.0578	-0.7614	10.0802	-0.3638	0.5806	-0.22	-0.538	0.28	-0.2006	-3.1508	-0.0126	-0.1796
1	15	1.1166	0.4538	-0.5728	0.8256	2.079	-0.4502	0.2392	0.121	0.0668	-0.0554	0.0364	0.3298	0.0768	0.0226	-0.3732	-0.3276	0.4228	-0.652	-0.1982	-0.4594	9.0822	0.3382	1.1166	-0.714	-0.332	0.132	-0.4206	-2.5088	-0.4026	-0.0436
1	16	1.6546	-0.2262	-0.0228	-0.6604	1.791	-0.9282	0.0772	-0.033	0.2008	-0.3854	-1.1076	1.2458	-0.8372	-0.1014	-0.9932	0.0824	-0.0072	-0.27	0.0578	0.1846	9.1142	-0.3458	1.6546	-0.622	-0.124	0.13	-0.2986	-3.7608	-0.0926	0.0904
1	17	0.6586	-0.5642	-0.3388	1.2276	1.785	-0.3282	0.0952	0.093	-0.2812	0.3426	-0.5736	0.3058	-0.9352	-0.3854	-0.9992	-0.2976	0.0648	-0.902	-0.0962	-0.5674	7.8062	-0.5058	0.6586	0.016	-0.036	-0.05	-0.2686	-3.5828	-0.0466	-0.2456
1	18	2.8226	-0.4262	-0.3748	2.3676	0.699	-0.7142	0.2372	-0.257	-0.3272	0.2926	-0.4536	0.2278	-1.2232	0.2906	-1.3432	-0.5476	0.3068	0.392	0.0398	-0.4974	9.9962	-0.3458	2.8226	-0.852	0.622	0.142	0.0514	-4.2908	-0.2786	-0.3556
1	19	2.5306	-0.3562	-0.2508	0.8216	0.383	-0.1902	-0.2048	-0.267	-0.0572	0.0066	-0.2276	0.7698	-1.0372	-1.2134	-2.0592	0.5844	-0.4092	-0.196	-0.1282	-0.6954	8.8482	-0.2898	2.5306	-0.886	0.434	-0.038	0.2534	-4.6728	-0.2806	-0.1956
1	20	1.5126	-0.1982	-0.5268	1.4396	0.467	-0.2562	0.2032	0.601	0.4268	0.1306	-0.4936	-0.1502	-0.0312	-0.3674	-0.2832	-0.6596	0.0128	-0.182	-0.3062	-0.1234	8.6942	0.5182	1.5126	0.048	-0.354	0.238	0.7194	-5.2708	0.0154	0.1284
1	21	2.4086	-0.4402	-0.1668	1.4556	0.551	0.1918	0.0192	-0.223	-0.3092	-0.1194	0.3304	0.4278	-0.1992	0.2606	-1.1652	0.0764	-0.0952	-0.746	-0.6382	-0.8394	8.8002	-0.2978	2.4086	-0.738	0.788	-0.086	0.1154	-5.0648	0.2674	0.0484
1	22	2.5146	0.2898	-0.1528	1.8496	0.313	0.6298	0.0572	-0.099	-0.1092	0.1766	-0.2716	0.2078	-0.8412	0.4386	-1.9352	0.4544	-0.3392	-0.45	-0.4362	-0.2394	8.5682	0.0602	2.5146	-0.656	0.146	-0.166	0.0754	-4.9688	-0.0106	-0.1556
1	23	1.0206	-0.1862	-0.3308	1.8056	-1.753	-1.0062	-0.0228	0.083	-0.0472	0.6586	-0.3976	0.7818	-0.3112	-0.6594	-1.3692	-0.1036	0.5368	0.432	-0.4882	0.0186	7.7522	-0.0038	1.0206	-0.042	-0.198	-0.114	-0.4326	-5.0968	0.0854	0.2164
1	24	0.8386	-0.4282	-0.2808	0.4396	-1.431	-0.1042	0.1752	-0.417	0.1948	-0.1274	-0.6116	1.0498	2.3708	-0.0794	-1.4872	-0.3136	0.2548	0.1	-0.5362	-0.8634	7.7622	0.1402	0.8386	-0.708	-0.158	0.08	-0.5326	-5.1428	-0.2466	0.2904
1	25	1.6286	-0.4722	-0.1528	-0.3484	-1.103	-0.3682	0.0452	0.455	0.2608	-0.2814	0.2544	1.0758	0.3468	-0.0254	-0.5972	0.2464	0.1788	-0.49	0.1178	0.0226	7.9662	0.3982	1.6286	-0.478	0.074	0.066	0.3014	-4.1848	-0.0166	0.5324
1	26	0.7746	-0.9362	-0.0288	0.8316	-0.473	-0.2302	-0.0788	-0.065	0.3428	-0.0134	-0.3336	0.7418	0.4088	-0.3234	0.2748	-0.6076	-0.0432	-0.114	-0.1062	-0.2854	8.1922	-0.3118	0.7746	0.328	0.644	-0.108	-0.4446	-6.3448	-0.1786	-0.1496
1	27	-0.1094	-0.2922	-0.2568	0.8396	-2.781	-0.5482	0.2832	-0.609	0.4208	-0.1974	-0.0896	0.8418	-0.0652	-0.1494	-1.0392	0.0404	-0.0312	-0.486	0.4198	-0.3574	8.5882	-0.0498	-0.1094	-0.67	0.316	-0.176	-0.4326	-6.6708	0.2694	0.2144
1	28	0.6926	0.0698	-0.2808	0.3896	-1.387	-0.3702	-0.2108	0.119	-0.1132	0.1466	-0.6736	2.0218	0.0788	0.0146	-0.5312	-0.1476	0.1088	0.432	0.6198	-0.4474	7.0282	-0.0818	0.6926	-0.516	0.238	0.34	-0.4346	-7.3488	0.0214	-0.3516
1	29	0.8246	-0.4562	-0.1068	1.2616	-1.811	-0.7882	0.1292	-0.699	-0.1352	0.7706	-0.5296	1.0498	-1.3392	-0.0934	-1.8832	-0.3536	0.8488	0.298	0.3738	-0.3994	7.5122	-0.0798	0.8246	-0.342	-0.446	0.022	-0.4206	-7.6928	-0.2506	-0.3456
1	30	0.0626	-0.9202	-0.3528	-0.2364	-0.929	0.4998	-0.0988	-0.089	0.2028	0.4226	-1.0176	9.7158	-1.0732	-1.0494	-1.2632	0.3524	-0.2672	-0.39	-0.2962	-0.5194	8.4162	0.6022	0.0626	-0.708	0.224	0.154	-0.5666	-7.0468	-0.0766	0.0684
1	31	0.7866	0.1778	-0.2468	1.1256	-1.943	-0.7242	0.3372	-0.297	-0.1132	0.2186	-0.8316	15.4878	-0.0152	0.3126	-1.9312	0.5364	0.1468	0.252	0.2298	0.4186	7.4062	0.5682	0.7866	-0.524	-0.356	-0.202	0.3654	-7.3888	-0.0246	-0.3556
1	32	0.5326	-0.2042	-0.3428	1.9436	-1.499	-0.6022	-0.1828	-0.385	0.2988	-0.0014	-0.4656	7.3858	-0.3292	-0.1734	-1.1012	0.0024	-0.0472	1.376	0.0398	-0.0994	7.2022	-0.3878	0.5326	0.346	-0.474	-0.134	-0.4086	-7.1108	-0.0446	0.0604
1	33	0.0746	-0.6742	-0.3528	0.9176	-1.101	0.0518	0.2992	-0.329	-0.0152	0.0626	-0.2776	-1.2982	-0.1092	-1.0434	-1.7332	0.3024	-0.4232	34.894	0.1538	-0.3814	6.8442	0.1762	0.0746	-0.14	-0.328	0.094	-0.4766	-7.3628	0.5254	-0.4576
1	34	0.7606	-0.4402	-0.2948	1.1196	-1.495	-0.0822	-0.0168	0.203	0.0828	0.9746	-0.3396	-0.4502	-0.2952	-0.0854	-1.7312	-0.0376	0.4128	45.652	-0.3982	-0.3534	6.4722	-0.1198	0.7606	-0.176	-0.334	-0.164	-0.2886	-7.3508	-0.5066	-0.2676
1	35	0.7186	-0.5062	0.0032	2.8796	-3.785	0.2758	0.3892	-0.105	0.3208	0.2266	0.0044	0.3058	-0.6172	-0.8794	-1.3052	-0.3376	-0.2692	-0.062	0.3618	-0.7074	7.4982	-0.5138	0.7186	-0.398	0.266	-0.076	-0.4886	-7.3728	0.0594	-0.2396
1	36	0.2626	0.3338	-0.2328	1.4336	-1.387	-0.0802	-0.1808	0.243	0.2888	0.1966	-0.5036	1.4858	-0.8952	-0.6714	-1.5492	0.7704	0.1748	0.246	-0.1262	0.2046	7.4342	0.1962	0.2626	0.37	-0.308	-0.146	0.2814	-7.6468	-0.3546	0.2004
1	37	-0.0734	0.3338	-0.1768	2.0116	-1.501	-0.6482	-0.0968	-0.237	-0.0812	0.4246	-0.3436	12.6738	0.0968	-0.4734	-0.6352	0.5904	0.4608	0.388	0.2398	0.0346	7.1202	-1.1338	-0.0734	-0.122	-0.294	-0.186	-0.6786	-7.5668	-0.0946	-0.1336
1	38	0.7486	0.2618	-0.1688	2.3996	-2.757	-0.1422	-0.2648	-0.569	0.1448	1.2506	-0.6336	0.4278	-0.3032	0.4446	-1.9632	-0.2136	-0.1712	-0.238	0.2338	-0.5874	6.6382	-0.1138	0.7486	-0.118	0.19	-0.27	-0.7726	-7.6608	0.4674	-0.1216
1	39	0.0706	0.2398	-0.3388	1.2096	-2.469	-0.0662	-0.0628	-0.611	0.9188	-0.1474	0.4864	3.8098	-0.3272	-0.1454	-0.5012	-0.7516	0.2488	0.826	0.2718	-0.1614	6.0602	0.1122	0.0706	0.22	0.956	-0.264	-0.6666	-7.4468	0.2094	0.0964
1	40	0.5626	-0.1802	-0.2608	1.7036	-2.009	0.0898	-0.0588	-0.647	0.4148	0.2886	-0.6316	0.8738	-0.8192	-0.7794	-1.2252	-0.4076	0.2808	0.208	0.1038	-0.8314	7.0762	-0.0558	0.5626	-0.634	-0.58	-0.04	-0.5246	-7.3668	-0.2466	-0.1976
1	41	0.7886	-0.5082	-0.3048	0.5416	-3.813	-0.5502	-0.3688	-0.403	0.0348	0.1966	-0.7416	-0.3042	-0.7092	-0.6854	-1.4852	-0.5096	0.5308	-0.394	-0.1382	0.0686	7.4522	0.3062	0.7886	-0.186	0.626	-0.016	0.1634	-6.9188	-0.1206	-0.0516
1	42	0.0066	-0.1202	-0.1808	-0.1444	-1.777	-0.7982	0.0952	-0.103	0.6788	0.3846	-0.4956	0.7278	0.5508	-0.6434	-1.2112	0.0244	0.2148	-0.698	0.7918	0.1426	7.2802	0.0582	0.0066	-0.116	-0.712	-0.158	-0.2086	-7.5068	-0.2106	-0.1496
1	43	0.5706	0.6658	-0.4428	1.6416	4.119	-0.9342	-0.3048	0.797	0.4028	0.7626	-0.7756	0.7038	1.7968	-0.4074	-1.8872	0.0964	-0.1852	0.178	-0.2062	-0.1454	8.5862	-0.4638	0.5706	0.25	-0.076	0.13	-0.4246	-7.1288	-0.1666	0.2044
1	44	0.8066	-0.2262	-0.3408	-0.2304	1.631	-0.2022	0.3192	-0.609	-0.4572	0.6526	-0.3096	1.1558	-0.5772	-0.7354	-2.9892	-0.1136	-0.1652	0.456	-0.3362	0.0506	7.2142	-0.3158	0.8066	-0.602	0.036	0.104	-0.5866	-7.3268	-0.1026	0.3804
1	45	-0.1134	-0.4542	-0.3748	0.1736	1.783	-0.2222	0.1072	0.601	0.0728	0.4166	-0.1796	0.7618	-0.8452	-1.6914	-0.5072	0.3944	-0.1712	-0.27	0.1658	-0.0194	7.7502	-0.5198	-0.1134	-0.622	-0.11	-0.106	-0.7066	-7.4348	0.4994	2.1204
1	46	0.4686	0.0978	-0.3728	3.4516	1.411	-0.9402	0.4172	0.183	0.3488	0.2386	-0.6776	-0.7382	-1.2512	-0.1734	-2.0132	0.0064	0.5548	0.242	0.7538	-0.2234	6.4202	0.7102	0.4686	-0.352	0.59	-0.016	0.1314	-7.4648	-0.0686	0.9504
1	47	0.7666	-0.3682	-0.3368	2.7316	1.979	-0.5202	-0.1708	0.309	0.3508	0.3986	-1.4316	-0.2882	0.0328	-1.2714	-1.3512	-0.5776	-0.1092	-0.204	-0.4362	-0.0254	7.7082	-0.1478	0.7666	-0.584	0.408	-0.06	-0.4706	-7.8168	-0.0926	0.5844
1	48	-0.2614	0.0458	-0.3928	2.5056	0.723	-0.7962	0.2712	-0.157	0.8608	0.2406	-0.6816	0.9858	-0.5052	-1.1274	-1.3552	0.1564	-0.2972	0.162	-0.2542	-0.3434	6.4022	0.0462	-0.2614	0.232	-0.224	-0.006	-0.4326	-7.6308	0.0114	0.6224
1	49	0.0846	-0.0242	-0.1328	0.9336	1.139	-0.0562	0.0512	0.077	-0.1092	0.2826	-0.4176	0.0278	-0.2092	-0.1974	-1.9092	-0.3256	0.1508	-0.16	-0.3442	-0.1074	6.6302	-0.5938	0.0846	-0.42	0.14	0.276	-0.4706	-7.5248	0.3414	-0.0836
1	50	-0.0134	-0.2042	-0.2248	2.1496	-0.367	-0.9822	0.0292	-0.077	-0.2292	0.3246	-0.1896	0.8498	-1.8232	-0.8734	-0.3132	-0.3856	-0.2952	-0.364	-0.2262	-0.5674	7.3162	-0.2378	-0.0134	-0.28	0.16	0.174	-0.7426	-7.6228	0.1834	0.1164
1	51	-0.7174	0.0498	-0.2728	1.3576	0.283	-0.1702	-0.0888	-0.325	0.1348	0.1386	-0.1996	0.2758	-0.2632	-1.0874	-1.3672	0.1984	0.6448	-0.644	0.2538	-0.2634	8.2802	-0.2858	-0.7174	-0.628	0.042	0.55	-0.6686	-7.3748	0.1154	-0.2076
1	52	0.1246	0.5678	-0.1928	1.9596	0.929	-0.4462	0.0332	-0.415	0.3408	-0.0814	-0.0956	0.8358	-0.5512	-0.8574	-0.1852	0.3424	-0.3572	-0.38	0.0038	-0.4254	8.3462	-0.0918	0.1246	0.41	-0.284	0.774	0.0494	-6.9588	-0.1766	-0.1896
1	53	0.3806	-1.0762	-0.3228	0.9896	3.213	0.7098	-0.0748	-0.345	-0.1492	0.2586	-0.4596	0.0898	0.4708	-0.1414	-0.3272	-0.2916	0.3868	0.018	0.2758	0.4526	8.3002	-0.2638	0.3806	-0.076	0.194	0.102	-0.7006	-7.4348	0.3234	26.9004
1	54	-0.5454	-0.8742	-0.2508	0.6336	2.227	-0.3502	0.3812	-0.567	0.1608	-0.1994	-0.8176	1.3218	-1.0412	-1.0514	-0.8312	0.4764	-0.1472	0.354	0.2998	-0.2494	7.7282	0.5502	-0.5454	-0.43	0.708	0.108	-0.5946	-7.7668	0.2614	846.998
1	55	0.5026	0.3758	-0.2088	0.9356	0.721	-0.0062	-0.3408	0.205	0.2908	0.0146	-0.3636	-0.5362	-0.6052	-1.1514	0.3028	0.2544	-0.0952	-0.336	0.1438	0.0026	7.7322	-0.3098	0.5026	-0.242	1.586	-0.094	-0.7306	-7.6228	-0.0506	1.1584
1	56	1.2506	-0.1462	-0.4048	1.8136	0.121	-0.4022	0.1932	-0.875	0.1348	0.2946	-1.0436	1.0778	-0.9372	-0.7054	-2.0572	0.2224	0.1968	0.078	0.1778	0.1706	7.5622	-0.1378	1.2506	0.904	0.256	0.054	-0.6326	-7.6248	0.0774	6.2984
1	57	1.0506	0.1498	0.2112	1.1956	0.859	-0.5222	-0.2348	-0.127	-0.1632	0.1726	0.0824	1.2618	-1.1272	-0.4354	-0.1332	0.1784	-0.2852	-0.148	-0.9022	-0.4194	6.4682	0.2242	1.0506	-0.046	-0.094	-0.142	-0.6246	-7.9448	-0.0106	10.0904
1	58	1.3366	0.1898	-0.3368	1.8096	-1.175	0.2538	0.1532	-0.243	0.0568	0.2506	-0.8976	0.0438	-0.5912	-1.1054	-1.2472	0.5264	0.3668	-0.124	0.3838	0.1306	9.4842	0.2302	1.3366	-0.506	1.704	0.03	-0.6906	-7.2528	0.1194	18.3584
1	59	0.7486	-0.3122	-0.4068	0.7196	0.283	-0.2922	0.1092	-0.339	4.1908	0.3746	-0.4596	0.2678	-0.6112	-0.6754	-1.8132	0.1104	0.1348	-0.69	0.1058	-0.0314	6.5102	-0.5358	0.7486	0.24	-0.618	0.206	0.3634	-7.5328	0.3334	31.0064
1	60	1.0646	-0.5022	-0.2568	2.0736	0.063	-0.4802	-0.0968	-0.375	1.9128	0.4746	-0.6416	0.4478	0.3028	-0.0494	-1.0272	0.5524	0.2548	-0.198	0.0418	-0.4154	7.3122	-0.0298	1.0646	0.598	-0.236	-0.072	-0.4866	-7.3948	0.3654	37.7464
1	61	1.2186	-0.0382	-0.2148	2.4696	-1.535	-0.2342	-0.0088	0.367	1.5048	0.6786	-0.5536	0.2578	0.1208	-0.4914	-1.1532	-0.4476	0.5948	0.144	0.0878	-0.3274	7.7482	0.1462	1.2186	-0.146	3.12639e-16	0.532	-0.4866	-7.1908	0.2974	33.7964
1	62	0.8686	-0.2102	-0.4608	0.8456	-1.359	-0.7942	-0.2308	0.301	-0.0872	0.1526	-0.6576	0.4138	-0.6672	-0.2594	-2.0832	0.0904	0.1288	-0.072	-0.0082	-0.0034	6.4702	-0.4578	0.8686	-0.124	-0.28	989.462	-0.4466	-7.1408	0.2594	40.9064
1	63	1.3746	-0.3502	-0.4228	2.1976	-0.653	-0.3422	0.1292	-0.391	-0.1652	0.5286	-0.4476	1.0578	-0.7332	-0.4754	-1.8292	0.3384	0.2208	0.72	-0.3702	0.0286	6.4622	0.5682	1.3746	0.004	1.064	2733.93	-0.4106	-7.2288	-0.0946	37.7004
1	64	0.5986	-0.1742	-0.2948	2.3316	2.781	-0.7962	-0.2588	0.603	-0.0812	0.4566	-0.8256	1.6218	0.0808	-0.7234	-2.2472	-0.5056	-0.2532	0.276	-0.3182	-0.1594	7.4222	-0.2478	0.5986	-0.32	1.038	1987.07	-0.3786	-6.9848	0.0254	48.0724
1	65	1.3286	-0.1142	-0.3688	0.2216	-1.211	-0.5642	0.3332	-0.519	-0.1012	-0.1214	-0.9696	0.7438	1.2348	-0.5954	-0.3352	0.7144	-0.3392	-0.2	0.1798	-0.3114	7.2062	-0.0058	1.3286	-0.298	0.722	1235.44	0.0794	-7.2928	-0.0246	47.9884
1	66	1.5526	-0.0462	-0.4988	0.5976	-1.899	-0.0662	-0.2108	0.035	1.6408	0.4026	-0.7456	0.4918	-0.6252	-1.2054	-1.3312	-0.4036	-0.0812	0.452	-0.2982	-0.5374	4.9202	-0.0978	1.5526	0.46	0.052	110.74	-0.4066	-6.7148	0.1514	30.8704
1	67	0.6606	0.0258	-0.2288	0.1396	-0.617	-1.0382	-0.2248	-0.299	0.4268	0.3446	-0.7576	1.0278	0.1488	-0.6734	-1.0192	-0.5076	0.3908	0.354	0.0938	-0.1874	6.0082	0.6442	0.6606	-0.288	0.096	110.612	-0.2626	-7.1928	-0.1326	56.2164
1	68	3.7186	-0.2402	-0.0608	0.7536	1.261	-0.2062	0.1692	0.129	-0.7912	0.6986	-0.2116	0.8418	-0.9332	-0.9974	-1.1152	-0.1916	0.5868	-0.968	-0.1382	0.0346	5.1762	-0.1878	3.7186	-0.51	0.76	110.51	-0.2766	-7.2568	0.6574	56.1444
1	69	2.9426	-0.3082	-0.0848	-0.0124	0.369	-0.1462	-0.0468	-0.313	0.0908	0.4506	0.0324	1.8158	-1.3392	-0.0434	-1.6432	1.2684	-0.4512	-0.432	0.6698	-0.2914	5.7642	-0.4778	2.9426	0.44	-0.254	110.646	-0.5486	-7.5488	0.3774	94.8624
1	70	2.8726	0.1658	0.0292	2.0016	-1.287	-0.6142	0.1012	-0.499	0.1708	0.6386	-0.8276	0.8438	-0.6852	-0.2514	-0.8952	0.1344	0.0788	-0.334	-0.4822	0.2046	6.8902	-0.6098	2.8726	-0.306	-0.002	112.804	-0.5266	-7.2928	0.2494	75.6824
1	71	1.7866	0.3738	-0.3548	1.2936	-2.631	-0.3902	-0.2708	-0.071	0.8128	0.4186	-0.9976	-0.3262	1.5228	0.1226	-0.7272	0.1304	0.1068	-0.2	1.0178	2.0606	6.0442	-0.0578	1.7866	-0.766	-0.126	154.124	-0.0686	-7.3728	-0.0026	38.0304
1	72	1.2706	-0.2582	-0.2268	2.5716	0.513	0.1478	0.1212	-0.493	0.0168	0.2786	-0.5056	0.4058	-0.9292	-0.0114	-0.3452	-0.2436	-0.2072	-0.254	-0.3462	1.2386	6.5762	0.1022	1.2706	-0.158	-0.35	208.77	-0.2306	-7.6188	0.2054	126.724
1	73	0.2786	-0.7142	-0.2688	1.5016	-0.713	-0.0362	0.0412	0.227	-0.3592	0.3666	-0.6856	0.4158	1.9808	0.0466	-2.1972	1.0624	-0.6272	0.694	0.2678	2.2346	6.6182	-0.3998	0.2786	-0.88	-0.07	262.118	-0.2286	-6.7088	0.1814	54.6444
1	74	0.4086	0.2918	-0.3048	2.1996	-0.857	-0.1182	0.2432	-0.249	-0.6812	0.3386	-0.3116	0.1138	0.1688	-0.5494	-1.8572	0.0324	0.1128	-0.01	-0.4462	2.2226	6.0202	-0.5658	0.4086	0.184	0.216	1731.77	-0.3526	-6.9648	0.1694	43.3204
1	75	0.9546	0.2178	-0.2388	1.0956	-2.151	-0.4862	-0.1088	-0.259	0.4408	0.4146	-0.4716	0.7978	1.2448	-0.9114	-1.0612	-0.6576	-0.4512	-0.72	0.2398	1.3006	5.3102	-0.0898	0.9546	-0.686	0.266	2180.14	-0.3606	-6.5888	-0.1366	49.7744
1	76	0.1306	-0.4082	-0.3288	2.3336	-1.269	0.0598	-0.0828	0.327	-0.1252	0.0186	-1.2036	1.8838	0.6988	-0.8254	-1.2572	-0.2836	0.5908	-0.348	-0.1582	0.6286	6.3562	0.4542	0.1306	-0.286	0.11	2312.77	-0.4746	-6.9428	0.8634	197.688
1	77	1.1466	0.0378	-0.0308	0.6396	-0.215	0.0838	0.1032	0.587	0.1028	0.5426	-0.5696	2.3998	-1.4152	-0.4494	-0.3792	-0.0416	-0.0152	-0.256	0.1178	0.8886	3.9782	-0.0458	1.1466	-0.346	0.17	1841.43	-0.4346	-7.5228	0.1234	314.934
1	78	0.8986	-0.5722	-0.4348	2.5836	2.213	0.3858	-0.3028	0.157	0.4008	0.2906	-0.1636	5.3378	-1.0312	-0.1934	-2.4732	-0.3796	0.3408	-0.492	0.1398	1.4226	4.2082	-0.2138	0.8986	-0.076	0.292	2290.88	-0.1506	-6.5908	0.4454	259.23
1	79	0.3586	-0.3342	-0.3308	1.5656	-0.387	-0.3882	0.1552	-0.101	-0.4332	0.0286	0.3404	12.3018	0.5488	0.4186	-0.4492	0.0104	0.6688	-0.074	0.2318	1.2746	6.1422	-0.1278	0.3586	-0.574	0.804	2418.14	-0.3846	-6.9308	0.4514	160.808
1	80	0.8906	-0.5822	-0.2768	1.9396	1.683	-0.3502	-0.1408	0.003	0.2448	0.7386	-0.6756	6.3878	-0.6292	-0.1354	-1.5892	0.0624	0.2908	0.33	0.2878	1.0826	4.3682	0.5062	0.8906	-0.21	0.222	2118.63	-0.5026	-7.4988	0.1954	142.084
1	81	0.9286	-0.4442	-0.2048	1.4916	0.803	0.2258	0.1812	-0.437	-0.4992	0.0726	-1.4536	18.3698	0.2308	-1.4554	-0.3892	-0.1236	-0.2892	-0.108	0.0178	0.2806	4.9142	0.0822	0.9286	-0.27	-0.072	1857.97	-0.4526	-7.6868	0.0734	148.198
1	82	0.1486	-0.3342	-0.3088	1.7556	0.665	0.1378	0.0572	-0.347	-0.1752	0.1446	0.1924	8.1238	0.1248	-0.7014	-2.0012	-0.0936	-0.4032	0.046	-0.1982	1.3786	4.6402	-0.1738	0.1486	-0.178	0.2	2419.83	-0.4546	-7.0768	0.2414	90.9144
1	83	1.0946	-0.4862	-0.2448	0.7296	-0.789	1.0218	-0.1268	0.081	-0.0552	0.1066	-0.5176	2.9978	-0.4032	-0.6134	-1.1952	0.0764	0.5188	1.056	-0.4722	0.7346	4.6302	-0.0818	1.0946	-0.716	1.482	2029.45	-0.5766	-7.5428	0.2574	77.9164
1	84	0.5866	-0.3722	-0.4828	2.4576	0.857	-0.4662	0.3692	-0.435	-0.0792	0.3766	-1.0996	1.3378	-1.5392	0.6466	-0.9412	0.0624	-0.1992	0.096	0.2158	1.0486	5.3802	-0.1078	0.5866	-0.208	0.47	2327.79	0.2814	-7.7748	0.2894	72.5584
1	85	0.4266	0.6398	-0.4908	2.7196	0.383	-0.7822	-0.0648	0.047	0.1248	0.2966	-0.7576	2.2678	-0.3952	-0.9894	-2.0892	0.3284	-0.1672	-0.702	-0.0742	0.8006	5.0022	-0.1538	0.4266	0.496	1.588	2390.18	-0.3966	-7.4348	0.9254	59.8084
1	86	0.1206	-0.6222	-0.6828	1.9256	1.125	-0.7562	0.3312	-0.023	-0.1852	0.1646	-0.6936	0.8198	-0.0112	-0.6334	-1.4092	0.8584	0.1088	0.014	0.8358	0.9986	5.1042	0.5202	0.1206	0.564	1.19	2025.17	-0.6386	-7.2248	0.1734	70.4984
1	87	0.5986	0.4358	-0.3528	1.8636	2.187	-0.1002	-0.1708	-0.517	0.0148	0.4386	-0.1376	1.9578	-0.3452	0.4846	-2.8892	0.6924	0.6408	-0.214	-0.3962	1.6926	4.4942	-0.1818	0.5986	-0.218	0.248	2863.45	-0.4426	-6.8608	0.1394	63.1184
1	88	0.7866	0.0798	0.1412	2.4696	0.781	0.3738	0.1472	-0.147	-0.3652	0.2606	-0.2156	1.1518	0.5488	-0.8994	-0.9552	0.1744	-0.0112	0.25	0.7518	0.4066	3.6202	0.0662	0.7866	-0.268	-0.088	2472.71	-0.7826	-7.3428	0.5634	64.0904
1	89	1.1326	-0.5602	-0.3788	2.5936	0.035	0.5858	0.0932	0.459	-0.2012	0.2046	-0.4556	1.4678	-0.4912	0.3566	-2.2152	-0.2536	0.5328	0.24	0.4018	0.7486	4.9662	0.0162	1.1326	0.58	-0.304	2032.48	-0.6286	-7.3268	0.1734	58.6644
1	90	0.6686	-0.7262	-0.2068	3.6356	-0.247	-0.1182	0.0352	-0.045	-0.0672	0.1106	-1.0196	0.3558	-0.2812	-0.6434	-1.2992	-0.0376	-0.5872	-0.086	-0.1662	0.3026	5.6202	-0.4898	0.6686	-0.566	1.06	2811.17	0.3134	-7.3468	0.4994	57.3164
1	91	0.9546	-0.2462	-0.2488	2.4216	0.023	-0.4542	0.2932	-0.337	0.3648	0.4326	-0.4556	0.3498	-0.4292	0.5326	-1.3692	0.2304	1.0888	0.148	0.2598	0.8186	4.7182	-0.0498	0.9546	-0.232	-1.006	2601.59	-0.7786	-7.2368	0.1254	76.2224
1	92	1.1186	-0.2262	-0.1288	0.6756	-0.913	-0.6342	-0.2528	-0.085	0.5028	0.2186	0.1764	1.7018	-0.5752	0.5386	-0.4972	0.3104	0.2008	-0.554	-0.3362	0.7326	5.9562	0.3002	1.1186	-0.486	-0.6	2457.44	-0.4646	-7.0028	0.3314	59.2804
1	93	0.7826	0.3178	-0.1428	3.3736	0.209	-0.0922	-0.1148	0.605	-0.1672	-0.0554	-0.1296	-0.2602	-0.1812	-0.0614	-1.1092	0.1164	0.0788	0.08	0.4678	0.5006	5.1942	0.3722	0.7826	0.416	-0.118	2254.66	-0.3086	-7.0788	0.0454	70.9324
1	94	0.6906	-0.8282	-0.0028	1.9796	0.417	0.0398	-0.2968	-0.535	-0.0572	0.4606	-0.8436	1.0358	-0.3192	-0.0934	-1.3372	0.7564	-0.0432	-0.706	0.2538	0.9866	5.4322	-0.1978	0.6906	0.532	-0.102	2745.3	-0.5666	-7.4708	1.1974	70.3004
1	95	0.6266	-0.2382	-0.2348	0.8996	0.875	0.3038	0.0612	-0.009	-0.3112	0.6186	0.1664	0.1138	-0.4512	-0.6814	-2.0972	-0.0436	-0.1932	0.086	0.6878	0.5726	4.3222	-0.0498	0.6266	-0.41	1.778	1845.66	-0.1026	-7.3188	0.4094	59.0484
1	96	0.2846	-0.3782	-0.4188	3.3796	0.445	-0.5722	0.1172	-0.427	0.4448	0.2846	-0.0536	-0.1322	0.5228	-0.6134	-0.7772	-0.1816	0.5068	-0.238	-0.1722	1.2526	4.7102	-0.1118	0.2846	0.128	0.544	2694.91	-0.2306	-6.7368	0.4474	50.8164
1	97	0.1406	-1.0182	-0.5748	2.2496	-0.887	-0.0202	0.3712	-0.423	-0.2152	0.3626	-0.6176	-0.0422	0.5448	0.1026	-2.3112	0.2544	0.2248	-0.208	0.3858	0.7746	5.0582	0.4502	0.1406	0.092	0.77	1906.25	-0.4446	-7.4428	0.5494	67.3284
1	98	0.8106	-0.4782	0.0972	2.6816	-1.039	0.3958	-0.0548	0.193	-0.4472	0.8686	-0.9676	-0.2162	-0.4572	0.5646	-0.4732	-0.0336	-0.4272	-0.122	-0.1742	0.5066	5.1622	0.0382	0.8106	-0.398	1.184	3342.25	-0.6066	-6.9148	0.7614	65.0384
1	99	0.3006	0.1878	-0.6048	3.7716	-0.431	0.7058	0.1132	-0.303	-0.1352	0.5986	-0.0976	0.5418	-0.2452	0.3326	-0.3292	-0.2876	0.4168	-0.062	-0.0282	0.7086	5.5382	-0.2358	0.3006	-0.482	1.322	2628.47	-0.5506	-7.6108	0.0614	54.4004
1	100	0.5546	-0.8982	-0.2008	4.8176	-0.197	0.5598	0.6932	0.191	0.3068	0.6746	0.2744	0.2558	-0.4492	-0.2154	-1.8032	0.2984	-0.1392	0.112	0.1078	1.0266	5.3502	-0.1758	0.5546	-0.268	1.008	2045.88	-0.5546	-7.4348	0.1874	78.5524
1	101	1.4946	-0.8342	-0.1028	2.9076	2.153	-0.1362	-0.0168	0.135	-0.2192	0.5966	-0.0936	1.4658	0.0508	0.3666	-0.6712	0.3364	0.0368	-0.268	0.4718	0.3526	6.0262	-0.4078	1.4946	0.278	1.632	3.39	0.0854	-7.1408	0.5414	75.9564
1	102	1.0026	-0.5822	-0.2208	4.7656	-0.455	-0.2262	0.0312	-0.435	-0.4472	0.3466	0.4864	1.9778	0.2408	-0.1734	-1.7432	-0.1096	0.2628	-0.154	0.1138	0.6046	5.7142	0.1062	1.0026	-0.238	1.284	0.656	-0.3626	-7.1308	0.9214	133.842
1	103	0.4666	0.1038	-0.1888	3.4596	0.147	0.0458	0.2652	-0.331	-0.1532	0.2526	-0.0716	0.6538	0.4348	0.0246	-1.3892	-0.2016	-0.2712	0.034	0.0178	0.6466	5.9842	0.2682	0.4666	-0.234	0.072	0.72	-0.7066	-7.3448	0.2454	106.154
1	104	0.8246	-0.1622	-0.1668	2.5536	-1.641	0.0458	0.0752	-0.707	-0.0512	0.7106	0.0044	1.5698	-0.9112	-0.2974	-0.2652	0.3784	0.2008	0.306	0.2658	0.3966	5.5682	-0.2018	0.8246	-0.158	-0.112	0.872	-0.6046	-7.2008	0.1974	177.638
1	105	0.2686	0.1258	-0.1028	4.1576	-0.079	-0.7102	-0.1308	-0.207	0.4548	0.5566	-0.0356	0.6538	-0.0052	0.1646	-0.3232	0.4044	-0.5872	-0.826	0.0558	0.3166	5.6922	-0.3158	0.2686	0.622	-0.498	0.54	-0.6086	-7.7928	0.3094	524.082
1	106	-0.1254	-0.0102	-0.3388	4.4056	0.177	-0.1942	0.2612	-0.183	-0.2072	0.2686	-1.0136	-0.0802	-0.7812	0.3246	-1.1952	0.1084	0.2488	-0.162	-0.0562	0.1926	5.9122	-0.3058	-0.1254	-0.51	-0.16	0.24	-0.4266	-7.2388	0.3034	1391.72
1	107	-0.0994	-0.8902	-0.3768	2.4056	-0.731	-0.1062	-0.3868	-0.473	-0.2052	0.3266	0.3404	1.2918	-0.5392	-0.7314	-1.7612	0.6484	-0.1152	1.274	0.2958	0.8186	6.0442	0.2322	-0.0994	-0.706	1.068	0.23	-0.0626	-7.3708	0.0834	383.076
1	108	-0.3074	-0.6962	-0.2448	2.8196	-0.031	-0.1562	0.0032	0.433	-0.0612	0.3706	-0.8016	2.6098	-0.5172	-0.2274	-0.4912	-0.7916	-0.6772	0.016	-0.2922	0.3506	5.8522	0.0722	-0.3074	1.08	-0.12	0.716	-0.0986	-7.0428	0.4694	483.12
1	109	-0.4194	0.0818	-0.1928	3.6496	0.217	-0.1502	0.1192	-0.307	-0.1952	-0.1274	-1.3196	0.7678	0.1448	-0.6494	-1.0132	0.1444	0.5728	-0.536	-0.3942	1.0206	6.4062	-0.1258	-0.4194	-0.158	0.334	0.428	-0.4706	-7.2788	0.5274	400.64
1	110	-0.1774	0.3018	0.2872	1.2376	-1.085	-0.5122	0.1472	0.039	-0.2352	0.4666	-0.2436	1.1958	0.2048	-0.0154	-0.9372	-0.2096	-0.2752	-0.584	0.5878	0.5706	6.1922	-0.1978	-0.1774	-0.346	0.044	0.132	-0.5806	-7.6428	1.1374	436.938
1	111	-0.3594	-0.9602	-0.0988	3.0056	-1.011	-0.3122	0.3452	-0.053	-0.4272	0.2606	-0.0136	1.3998	-0.0312	-0.2614	-1.3172	0.0204	0.0608	-0.102	0.3438	0.4586	5.0642	-0.2538	-0.3594	0.542	0.706	0.422	-0.5546	-7.0548	0.5374	656.168
1	112	-0.1894	-0.1922	-0.1788	2.6776	1.245	0.0258	0.0192	0.027	0.1768	0.2566	-0.5556	1.9178	-0.7332	-0.3234	-1.8712	-0.0916	0.2048	-0.368	0.1518	1.0726	4.9102	0.5842	-0.1894	-0.47	0.76	0.082	-0.6066	-7.2708	0.2154	1205.41
1	113	-0.1274	-0.3202	-0.5888	3.3696	-0.407	0.0478	-0.0408	0.325	0.0788	0.1866	-0.6016	3.0718	0.5268	-1.4434	-1.3792	0.8644	0.0528	0.314	0.4758	0.5966	5.8502	0.0382	-0.1274	-0.418	1.096	0.636	-0.2226	-7.5148	0.3654	626.154
1	114	-0.0374	-0.2422	-0.4768	2.0676	-1.265	-0.1682	0.5092	-0.417	0.1008	0.4946	-0.4136	1.1478	2.2348	-0.1034	-1.5672	0.0104	-0.0772	-0.3	0.1178	0.5466	5.3322	0.0382	-0.0374	-0.372	0.164	0.866	-0.0906	-7.1548	0.1194	479.942
1	115	0.0686	0.1898	-0.0568	3.0896	-0.457	0.7538	0.1012	-0.055	-0.0672	0.4786	-0.4496	0.9338	0.5448	-0.7754	-1.1712	0.8384	0.1788	-0.186	0.1198	0.5886	5.2862	0.1522	0.0686	-0.094	0.488	0.562	-0.5386	-7.1188	0.5654	504.256
1	116	0.0966	-0.3042	0.0812	0.7316	-0.489	-0.2382	-0.0568	0.083	0.0428	0.3486	0.0184	2.3918	-0.0312	-0.2594	-1.2992	0.3304	-0.1472	-0.36	0.3498	0.8866	5.1382	-0.6558	0.0966	-0.794	1.368	0.51	-0.5026	-7.7168	0.5774	391.416
1	117	-0.8294	0.1378	-0.1068	2.6176	0.423	0.0298	0.2532	-0.229	-0.0892	0.2146	-0.3936	0.6978	-0.0952	-0.2114	-1.1972	0.3884	0.1088	-0.702	-0.4542	0.6986	5.3662	0.5242	-0.8294	-0.566	2.698	0.726	-0.5486	-7.2328	0.1514	584.88
1	118	-0.2894	-0.0702	-0.0768	3.2116	1.805	0.2358	0.0032	0.165	-0.1432	0.4426	0.0564	0.6498	0.1528	-0.4654	-2.2852	0.3044	-0.0772	-0.66	0.6598	0.7506	5.1422	-0.1678	-0.2894	-0.182	3.758	1.254	-0.4706	-6.9808	0.7434	844.3
1	119	-0.2254	-0.2242	-0.4648	3.2316	0.591	-0.0702	0.0572	-0.239	-0.1692	0.3546	-0.2056	1.2538	-1.1372	-0.6154	-2.2492	0.6624	0.4608	0.138	1.0618	0.9966	4.7782	-0.0418	-0.2254	-0.644	3.536	0.552	-0.1206	-7.3888	0.7534	261.714
1	120	-0.4354	-0.3122	-0.3208	4.8896	-1.179	0.0678	0.3652	0.239	-0.4372	0.7306	-0.2256	0.4558	-0.7372	0.3386	-0.5292	0.8784	0.1348	0.446	0.0798	0.0186	5.0962	-0.1278	-0.4354	-0.824	3.4	0.988	1.1154	-7.5928	0.2474	213.088
1	121	0.1166	0.3218	-0.1288	1.1616	-1.685	-0.0042	0.1772	-0.213	-0.0572	0.4066	-0.6216	2.3578	0.2828	0.1566	-1.7992	1.0864	-0.2812	-0.486	0.2498	0.9566	5.1782	-0.2158	0.1166	-0.332	2.956	0.3	-0.2646	-7.3308	0.3754	367.98
1	122	0.6626	-0.4542	-0.2308	2.6856	-0.301	0.3238	-0.1308	0.567	0.1908	0.2626	0.6304	1.0618	-0.6932	-0.6074	-1.5872	0.5084	0.7468	-0.168	0.3038	1.1406	5.4842	-0.2118	0.6626	-0.05	3.436	0.428	-0.6966	-7.2188	0.7974	291.83
1	123	-0.0594	-1.1482	0.2612	3.2076	-2.209	-0.0862	0.3592	-0.047	-0.2352	0.3006	-0.6276	1.5558	-0.3952	-0.2514	-1.2492	0.6464	0.2308	-0.526	0.7058	0.9886	4.8202	-0.5458	-0.0594	-0.904	3.078	0.714	-0.5126	-7.4088	0.6674	257.174
1	124	0.0326	1.5518	-0.3348	3.7416	-0.459	0.5798	-0.1088	-0.685	0.3308	0.3506	-0.4736	1.7998	-0.2412	-0.1354	0.1448	0.5844	-0.3652	0.868	0.4798	0.7746	4.5782	-0.2578	0.0326	-0.564	3.08	0.44	-0.3066	-7.6308	0.7334	317.25
1	125	0.1686	-0.8182	-0.3548	2.5456	-2.319	0.9498	0.1552	0.119	-0.4452	0.8186	-0.3836	0.7998	2.0528	0.3126	-1.6652	0.6024	0.2428	-0.47	0.8518	0.8346	5.0102	0.3762	0.1686	-0.14	3.68	0.464	1.0634	-7.4808	0.6194	371.19
1	126	-0.3714	0.4158	-0.0108	3.5756	-3.069	-0.2422	0.3852	-0.479	-0.3652	0.3046	-0.6656	0.2378	0.7828	-0.0274	-1.0192	0.6964	0.3608	-0.27	-0.4442	0.9166	5.6022	-0.0838	-0.3714	-0.128	4.42	0.498	-0.3966	-6.9588	1.0254	239.854
1	127	0.0386	-0.6302	-0.3628	3.5216	-2.553	-0.1022	-0.0928	-0.179	-0.2012	0.2186	-0.1916	0.4618	0.0368	-0.1994	-1.4392	1.0644	-0.0792	-0.932	-0.5002	1.2506	4.9242	-0.1018	0.0386	-0.268	5.044	0.608	0.0594	-7.4628	0.7594	237.172
1	128	0.0746	0.1218	-0.6968	3.2336	-2.259	1.7178	0.1652	-0.655	-0.0152	0.2126	-0.9516	1.0578	-0.0592	0.4826	-0.2732	0.3624	0.1188	-0.118	-0.1582	0.6306	5.2782	-0.0038	0.0746	-0.334	4.042	0.162	-0.5746	-7.1448	0.2474	154.476
1	129	0.0626	-0.8622	-0.2348	3.5936	-2.539	25.4058	0.2852	-0.641	0.0828	0.0786	-1.2036	0.9058	-0.9752	-0.2854	-1.7752	1.1844	0.0368	-0.148	0.6098	0.8346	5.3382	0.2782	0.0626	0.116	4.494	0.446	-0.5486	-7.3108	1.4514	138.626
1	130	-0.1854	-0.9202	-0.3168	4.0276	-0.193	61.0718	0.0572	0.477	-0.0072	0.4146	-0.0976	1.2218	-1.1692	-0.1374	-1.0492	1.3844	0.9528	-0.42	0.8778	0.3746	5.8002	0.1262	-0.1854	-0.206	3.738	0.598	-0.5166	-6.9628	0.6954	180.014
1	131	0.1706	-0.5922	-0.5208	3.9776	-1.645	38.8538	0.1992	-0.237	-0.0632	0.2386	-0.9856	2.6578	0.4208	-0.1154	-0.9412	0.4704	0.2228	-0.32	0.5458	1.2586	4.3302	-0.6378	0.1706	-0.394	3.856	0.954	0.0134	-7.0348	0.8414	274.942
1	132	-0.3394	0.0738	-0.0188	5.5596	-1.437	19.6518	-0.1228	-0.217	-0.2792	0.5886	-0.9356	0.3238	0.2848	-0.1554	-1.1552	0.2584	0.0488	-0.71	0.1118	1.0106	4.1582	-0.1638	-0.3394	-0.316	4.242	0.178	-0.6286	-6.8788	0.5774	166.54
1	133	-0.3534	-0.1442	-0.1928	3.9396	-2.633	15.2118	0.0132	-0.545	-0.0572	0.4326	-0.1336	0.1938	-1.3152	0.4646	-1.5172	0.9424	0.4748	-0.132	0.0958	0.9026	4.9982	-0.0158	-0.3534	0.298	3.598	1.086	-0.0426	-7.1408	1.1814	126.61
1	134	-0.2714	-0.2122	-0.0388	3.3336	-0.193	12.0058	0.1952	0.219	-0.1932	-0.0334	-0.6116	1.1638	-0.5232	-0.3694	-1.5932	0.2344	0.3728	-0.52	0.1878	0.1406	4.5022	0.4622	-0.2714	-0.658	5.218	0.516	0.8694	-6.9608	1.4134	111.192
1	135	-0.2434	0.0778	0.1492	4.9496	-1.485	12.9958	-0.4768	-0.343	-0.4412	0.3766	-0.8476	2.2378	-0.8172	-1.3094	-1.0412	0.4404	0.1468	-0.182	0.5418	1.2266	3.9182	-0.0818	-0.2434	-0.018	5.254	1.226	-0.1326	-7.5448	1.0014	127.168
1	136	-0.6934	-0.2962	-0.5748	4.1316	-3.697	12.7758	-0.1808	-0.209	-0.0512	0.2646	-0.1756	1.6138	0.8968	-0.7054	-2.0432	0.7484	-0.2252	-0.984	0.6638	1.1386	4.8702	0.0642	-0.6934	-0.822	5.212	1.162	1.8454	-7.3088	1.1014	93.3824
1	137	-0.7314	-0.7022	-0.1248	6.0536	-2.205	14.0058	0.1752	-0.117	0.1308	0.3086	-0.9156	1.7798	-0.6432	-0.6754	0.4368	1.1404	0.4128	0.788	-0.3282	0.8126	3.7642	0.0122	-0.7314	0.29	4.788	0.712	2.1694	-7.0348	0.7854	75.8544
1	138	-0.6454	-0.3622	-0.2888	4.2896	-0.949	17.2958	-0.3028	-0.375	-0.0092	0.0206	-0.5316	1.2318	0.4908	-0.1954	-1.2292	0.3464	0.0108	-0.094	0.2518	1.2526	4.3422	-0.2698	-0.6454	-0.632	4.532	0.302	1.2234	-7.0088	0.7034	83.3184
1	139	-0.4834	-0.5822	-0.3668	2.9156	-3.083	13.2578	-0.1468	-0.615	0.2428	0.0086	-0.7916	0.8478	0.7208	-0.5334	-1.6152	0.5604	-0.8632	-0.394	0.0398	0.3466	4.5482	0.8882	-0.4834	-0.61	4.266	0.56	1.1774	-7.2508	0.5614	90.7544
1	140	-0.3274	0.0798	-0.5788	4.3376	-4.877	16.1618	0.1272	-0.385	0.1468	0.1826	-0.9336	0.7818	14.7008	-0.4334	-1.4932	0.7104	0.7868	-0.588	0.2838	0.6766	2.8762	0.0162	-0.3274	0.01	4.53	0.654	1.2594	-6.9888	1.1674	91.7124
1	141	-0.3694	-0.0782	-0.1668	3.5796	-2.287	15.8038	-0.2548	-0.323	-0.5452	0.1366	-0.5676	0.3858	0.1628	-0.3454	-1.1772	0.1224	0.2568	-0.51	0.1758	0.9246	3.8242	-0.2638	-0.3694	0.41	3.386	1.02	1.3114	-6.9068	1.3234	99.6184
1	142	-0.1814	-0.3402	-0.2208	3.4596	-2.943	14.1818	-0.0908	0.289	-0.0472	0.6026	-0.8216	0.8778	-0.3372	-0.2574	-2.0712	0.2524	0.3928	-0.688	-0.0022	0.6806	4.0922	-0.2118	-0.1814	-0.678	2.716	0.75	1.2334	-7.4848	1.4694	132.654
1	143	-0.4194	0.6478	0.0992	4.7296	-0.911	11.6758	0.2652	-0.399	0.0308	0.1806	-0.7036	1.1098	-0.7252	-0.9234	-1.2092	0.2724	-0.2332	-0.448	0.4258	1.5186	3.8142	-0.0978	-0.4194	-0.222	3.79	0.73	2.0274	-6.9568	1.2014	142.996
1	144	0.1166	0.1878	-0.0548	3.5096	-2.665	13.3398	-0.1508	-0.111	-0.1912	0.3446	-1.2556	2.2498	0.3728	0.0646	-1.6632	1.4644	-0.0052	0.17	-0.1942	0.3046	4.5942	0.1642	0.1166	-0.64	3.482	1.044	1.3234	-7.1328	1.1474	110.604
1	145	0.1906	1.1218	-0.2948	3.5476	-3.063	17.2818	-0.2348	-0.337	-0.0432	0.4186	-0.3576	1.8158	0.0848	-0.3014	-1.9432	0.9804	-0.0792	-0.304	-0.3222	1.1866	5.0862	-0.3138	0.1906	-0.736	3.564	1.056	1.3474	-7.3048	0.8194	140.172
1	146	0.1346	0.1058	-0.3768	4.8036	-2.089	15.1538	-0.3928	-0.505	-0.2432	0.5146	-0.1596	1.9858	0.0968	-0.0354	-0.3352	0.1064	0.1848	0.254	0.9038	1.8026	4.7022	-0.1618	0.1346	0.25	3.206	0.86	1.4914	-6.5948	0.5214	136.06
1	147	0.0786	0.0158	0.2152	2.0856	-3.415	17.6838	0.1532	-0.583	-0.1972	0.2606	-0.6316	1.2698	0.2248	0.4546	-0.8452	0.5864	-0.0052	0.136	0.5278	0.4886	4.5922	-0.0638	0.0786	-0.24	1.404	1.526	1.3594	-7.1428	0.5974	119.266
1	148	0.3686	0.2578	-0.3008	3.0236	-1.867	14.8718	-0.2728	-0.209	-0.3172	0.3446	-1.0156	2.6878	-0.8172	-0.8354	-1.6372	0.2324	0.0628	0.236	-0.2122	1.1726	4.2842	0.2582	0.3686	-0.608	1.732	0.746	1.8294	-7.1468	1.1014	78.8084
1	149	-0.0194	0.5978	-0.2588	1.6496	-1.583	17.5178	-0.1588	-0.317	0.1548	0.6486	-0.6016	2.1118	-1.0232	-0.3474	-0.6272	1.1204	0.7668	-1.176	0.3058	0.2846	6.0202	-0.0798	-0.0194	-0.606	2.734	0.658	2.3294	-7.2008	0.9954	108.602
1	150	-0.2234	-0.1922	-0.0268	4.1656	-1.547	14.4998	0.1772	-0.601	-0.4232	0.0626	-0.8456	2.2178	-0.8152	-0.5594	-0.6872	0.4784	-0.1852	0.098	0.2678	-0.0074	8.1902	-0.0258	-0.2234	0.382	3.934	0.734	2.6554	-7.2168	0.6554	135.844
1	151	-0.1294	-0.8402	-0.5448	3.3656	-0.947	16.6378	-0.2688	1.023	-0.2372	0.7306	-0.6256	1.7278	0.1488	-0.4134	-0.4272	0.4024	0.1468	-0.192	0.6438	0.7266	12.5322	-0.2318	-0.1294	-0.486	2.384	0.922	2.4334	-7.6028	1.4794	124.582
1	152	-0.4154	-0.6762	-0.1908	4.7816	-1.883	13.8398	-0.2208	-0.465	-0.3812	0.3306	-1.4256	0.5018	0.0428	0.0706	-1.0192	1.5124	0.6728	-0.392	0.5718	0.7586	13.6642	-0.1618	-0.4154	-0.528	2.372	0.604	1.9114	-6.0808	0.7534	105.276
1	153	0.0686	-0.1802	-0.4148	4.7156	-0.883	15.2818	-0.3628	-0.063	0.2008	0.4086	-0.9276	0.7698	-1.2772	-0.3914	-1.7672	0.6824	0.6088	-0.24	0.7898	1.1806	12.5062	0.3202	0.0686	-0.686	2.83	0.994	1.6094	-7.1208	1.0294	93.9464
1	154	0.1906	0.6538	-0.1568	2.8836	-0.031	15.7018	0.0072	-0.007	0.1128	0.3626	-0.8596	2.8038	0.1708	-0.3794	-1.3812	0.0604	-0.0032	-0.87	0.3378	0.9026	9.2742	-0.0778	0.1906	-0.32	2.732	1.176	2.1954	-7.3368	1.3574	127.536
1	155	0.1806	0.1038	-0.3488	3.5496	-4.449	14.7938	-0.3208	-0.419	0.1228	0.2926	-0.2836	2.3558	-0.8092	-0.1094	-1.0152	0.2844	0.2308	0.974	0.2038	0.1466	8.1042	-0.1138	0.1806	0.57	4.69	1.028	1.7034	-7.1008	0.7834	117.036
1	156	-0.0214	0.0778	-0.1388	4.2016	-1.679	14.0778	-0.4068	-0.269	-0.2612	0.3866	-0.9396	2.1098	-0.4392	-0.3894	-1.1712	0.3184	0.2688	-0.548	0.2058	1.3206	9.3302	-0.2718	-0.0214	0.112	4.668	1.004	1.7554	-6.9848	0.5494	97.3404
2	1	1.5376	0.2772	0.1406	-1.405	18.019	0.229	-0.0614	-0.0614	-0.601	0.1662	17.0026	-0.0788	0.3912	1.067	0.9922	-0.1234	-1.6128	-0.394	-0.5656	-0.1846	-0.0652	0.0096	1.5376	-0.2838	1.0526	-0.587	0.7574	22.9936	-0.2476	-0.223
2	2	0.3756	-0.6708	0.3846	-1.353	18.737	-0.355	-0.3874	0.3526	-0.701	0.4322	54.2086	0.0852	-0.2788	0.359	0.7042	0.3426	1.3352	-0.438	2.7904	-0.2046	-0.2252	-0.3664	0.3756	0.6862	2.1826	-0.279	0.2074	2.5156	0.3644	1.037
2	3	0.2216	0.1452	0.1386	-1.297	17.353	-0.003	-0.6454	-0.1994	-0.693	-0.0798	1.6566	-0.4028	0.3052	0.265	-0.1078	0.6146	-0.3588	0.232	0.8684	0.2454	0.2468	-0.3604	0.2216	-0.4718	2.0446	-0.623	-0.0006	2.2936	0.3024	3.817
2	4	-0.8344	-0.0588	0.0766	-0.909	12.607	-0.785	0.0746	-0.2234	-0.765	0.3282	1.4026	0.4092	0.3292	-0.793	0.0702	0.0646	1.4152	-0.292	-2.1036	-0.1206	-0.3832	-0.0684	-0.8344	0.0722	0.4926	-0.713	0.0354	1.5976	0.9924	15.437
2	5	-2.1704	-0.3568	0.2706	-0.889	4.417	-0.339	0.1686	0.2026	-0.353	0.5102	39.2126	-0.3048	-0.6288	-0.675	-0.1078	-0.2274	-2.6748	0.364	-0.3296	0.0114	0.2828	-0.2284	-2.1704	-0.4838	-0.1454	-0.621	-0.0606	0.7716	0.0064	39.011
2	6	-2.0944	0.2692	0.1786	-2.141	5.283	-0.099	-0.4854	0.1866	-0.383	-0.1498	25.2326	-1.0168	0.1392	-0.087	-0.5798	0.0186	-3.0828	-0.158	0.1804	-0.4106	0.9488	-0.3024	-2.0944	-0.8398	0.3646	-0.481	-0.0786	1.1316	-0.1896	11.529
2	7	-1.7764	-0.5808	0.2086	-0.463	7.103	-0.399	-0.4394	0.3906	-0.363	-0.1758	339.381	-0.1648	0.2052	0.049	-0.5158	-0.2034	-7.2188	0.336	0.0384	0.0094	0.5628	-0.4184	-1.7764	-0.1878	0.6926	-0.731	0.2174	0.6276	0.5824	2.733
2	8	0.2216	-0.9448	0.0066	-0.777	7.497	0.101	-0.6494	0.2786	-0.673	-0.2578	9.5666	-0.2948	-0.3608	-1.101	1.5422	0.3186	-0.5988	0.754	-0.3496	0.2714	0.3448	-0.9584	0.2216	-0.5818	-0.1014	-0.817	0.7214	0.5376	-0.0616	2.957
2	9	-2.1984	0.0792	-0.0614	-2.413	4.919	-0.475	-0.9114	0.0386	-0.821	0.2222	0.1726	0.4232	-0.8888	-0.941	-0.0338	0.0446	-0.1788	-0.29	-0.1596	-0.1006	0.4868	0.0856	-2.1984	-0.5438	0.4206	-0.877	0.1814	0.5196	0.1464	2.223
2	10	-2.0344	0.4632	0.1946	-0.471	4.355	1.237	-0.7114	-0.0734	-0.291	-0.1498	0.6166	-0.6628	-0.0408	0.069	0.7462	0.0906	-2.9808	0.292	-0.6896	-0.0106	0.2388	-0.4044	-2.0344	-0.7558	0.4166	-1.219	-0.2566	0.9056	0.0124	1.251
2	11	-3.5064	-0.7588	0.1006	-0.017	8.757	0.179	-1.1074	0.2526	0.019	0.2962	-0.0954	-0.1688	0.1172	-0.729	-0.5518	-0.3954	0.1552	-0.25	-0.6816	-0.5846	-0.2272	-0.1804	-3.5064	-0.5278	0.2966	-0.953	-0.0386	0.7056	0.3064	0.423
2	12	-3.8864	0.2052	0.0466	0.113	6.891	-0.373	-0.8074	0.6686	-0.599	-0.1138	1.3406	0.1892	0.2052	-0.163	0.3562	0.1666	-1.8348	0.062	-1.2416	0.2614	0.0128	-0.1544	-3.8864	-0.5798	0.8366	-0.985	-0.1966	0.9176	0.3264	-0.247
2	13	-3.0724	0.3572	0.3966	0.839	2.405	-0.197	-0.3274	0.5286	-0.175	0.5422	0.8266	-1.0568	-0.5608	0.437	-0.2718	-0.3614	-2.4228	0.732	-0.5876	-0.2926	-0.1252	0.0556	-3.0724	-0.5518	-0.8294	-1.337	-0.2146	0.4116	-0.3576	0.225
2	14	-3.6664	0.0452	0.0886	0.407	6.177	0.703	-0.1694	0.6326	-0.435	-0.1038	0.1466	-1.1848	-0.5708	-0.719	-0.0238	-0.3634	-1.9528	0.734	-1.4136	-0.4566	-0.6092	-0.5744	-3.6664	-0.5078	0.4106	-0.899	0.1634	0.6776	0.0804	0.147
2	15	-0.5784	-0.4248	0.2186	-0.707	5.243	-0.363	-1.4274	0.4566	-0.641	0.3422	0.1166	-0.2628	-0.2228	-0.125	0.9642	0.1586	-1.9108	1.02	0.4084	-0.3206	0.1168	-0.0664	-0.5784	0.1922	0.1046	-1.115	0.6054	0.5176	0.1764	-0.213
2	16	-1.6484	-0.1688	0.1226	0.451	1.841	0.607	-0.7534	0.7226	-0.349	0.4442	-0.4954	0.7872	0.0612	-0.183	-0.4198	-0.3214	-1.2208	-0.13	0.1824	-0.0866	-0.6412	0.1876	-1.6484	-0.3998	-0.2654	-1.279	-0.0506	0.2076	-0.1676	-0.343
2	17	-4.9984	-0.2048	0.1726	0.617	3.081	-0.889	-0.6434	0.3126	-0.499	-0.4878	-0.2034	-0.4028	-0.1928	-0.755	-0.4618	0.2486	-1.4928	-0.09	0.3524	-0.3726	0.7308	-0.1184	-4.9984	-0.7678	0.1106	-0.917	-0.0646	0.6996	-0.2676	-0.157
2	18	-4.5644	-0.6408	0.2046	0.107	5.327	1.235	-0.5634	-0.0534	-0.545	-0.5698	-0.2114	-0.2808	0.1092	-0.997	6.7562	0.0966	-3.0088	0.26	-0.2376	-0.1286	-0.4712	-0.5884	-4.5644	-0.5558	-0.3354	-1.041	-0.0226	0.3536	0.7144	-0.057
2	19	-7.0004	0.0252	0.2426	0.241	3.003	-1.023	-0.5214	0.0666	-0.369	-0.1438	0.9466	-0.1328	-0.5508	-0.765	0.6922	-0.6174	-0.2868	-0.652	-0.6656	-0.0086	-0.4672	-0.6024	-7.0004	-0.5658	0.2206	-1.177	0.1254	0.5856	0.0404	-0.491
2	20	-6.2184	0.7032	0.0166	0.097	3.211	-0.063	-1.0854	0.1226	-0.409	0.0262	0.0446	-0.5268	-0.0048	-0.837	1.6502	0.6646	-4.8588	0.112	-0.7636	-0.1446	-0.0092	-0.2184	-6.2184	-0.3578	-0.3294	-0.839	-0.1906	0.6936	-0.3236	0.315
2	21	-6.7904	-0.1068	0.0966	-1.139	-0.039	0.167	-0.4054	-0.0934	-0.709	1.0482	0.4006	1.0072	0.2412	-0.521	0.7502	0.0506	-9.4328	0.36	-0.9956	-0.0806	-0.2432	0.4356	-6.7904	0.2522	0.4306	-1.255	0.3214	0.8256	0.5184	-0.171
2	22	-5.9464	0.4412	0.4486	0.229	6.805	0.067	-0.3194	1.0326	-1.057	-0.0498	0.5306	-1.0888	-0.1808	-0.269	-0.1978	-0.2634	-3.3668	0.432	-0.8796	-0.6686	0.3508	-0.7244	-5.9464	-0.6018	0.4566	-1.283	0.4854	0.8076	-0.0176	-0.015
2	23	-5.4684	0.1592	0.1466	0.797	6.385	0.037	-0.3394	0.0886	-0.493	0.4062	0.1086	-0.3828	0.0992	-0.581	1.0502	-0.1614	-5.8908	-0.434	-0.1836	-0.4346	-0.3872	-0.5584	-5.4684	-0.5898	0.3086	-0.947	-0.0346	0.1816	-0.1876	0.421
2	24	-6.4604	0.2272	0.1746	-0.717	5.029	0.271	-0.9514	0.5106	-0.569	0.6622	-0.6494	0.0172	0.1792	-0.777	-0.0758	-0.7194	-3.3328	0.284	-1.4916	-0.6106	0.2668	-0.7804	-6.4604	-0.4758	0.3826	-1.373	-0.1166	0.6196	-0.0376	-0.033
2	25	-5.9044	0.5392	-0.1434	0.919	5.041	0.261	-0.5854	0.0006	-0.733	0.1202	0.1866	-0.1948	-0.7388	-0.447	0.1882	-0.4854	-6.7128	-0.71	-0.2396	0.1694	0.1388	-0.6204	-5.9044	0.3382	-0.1354	-1.267	-0.0446	0.7676	-0.0356	0.149
2	26	-5.8964	-0.2848	0.0266	0.231	6.749	-0.019	-0.4174	-0.0414	-0.603	0.7302	0.2586	-1.0048	-0.2928	-0.595	3.2662	-0.3074	-3.7548	0.56	-1.3396	-0.2306	-0.2492	0.4556	-5.8964	0.1302	0.0966	-1.149	-0.0426	0.7836	-0.4016	-0.285
2	27	-5.5804	-0.0208	0.2286	-0.125	4.869	-0.235	-1.0474	0.4606	-0.191	-0.0498	1.1226	0.0112	-0.2988	-1.573	16.0562	-0.0194	-3.4468	-0.348	-2.4876	-0.3966	0.4348	0.0136	-5.5804	-0.5138	0.2986	-1.065	0.0934	0.7936	0.2844	0.163
2	28	-6.2424	0.6232	0.0746	-0.313	1.681	0.669	-0.8374	-0.0394	-0.517	-0.0138	0.2066	-0.5668	0.0832	0.127	2.8482	0.1586	-0.2908	0.534	-2.2296	-0.9446	0.1108	-0.8044	-6.2424	-0.5018	-0.2254	-1.269	0.8314	0.6076	0.0784	-0.135
2	29	-6.1364	-0.0048	0.1826	-1.559	2.281	-0.345	-1.1734	0.1106	-0.041	-0.2058	-0.0654	0.0872	-0.5068	-0.761	4.9162	-0.1654	-3.8848	0.296	0.1464	0.4474	-0.1812	-0.3224	-6.1364	-0.3198	0.0466	-1.251	0.1134	0.8336	-0.3336	0.415
2	30	-5.9844	-0.3828	0.0846	-1.323	8.697	-0.217	-0.8174	0.1566	-0.175	-0.6398	-0.2294	-0.6688	-0.2128	-0.405	4.2782	-0.0214	-0.3668	0.346	-1.2196	-0.3866	-0.3172	-0.3644	-5.9844	-0.5178	-0.0194	-1.635	0.1954	0.7856	0.2084	-0.059
2	31	-6.7104	-0.2948	0.0266	-2.309	11.041	-0.525	-0.6814	0.1746	0.053	-0.1698	0.3746	-0.8748	-0.5508	-1.041	-0.8038	-0.0214	-2.1348	0.268	-0.8596	-0.2686	0.5548	-0.2124	-6.7104	0.6362	0.5386	-0.929	-0.0706	0.9536	0.3084	-0.119
2	32	-7.5304	0.1332	0.0306	-0.631	6.575	0.921	-1.1594	0.2766	-0.799	0.0162	0.3646	-1.2088	-0.2988	-1.075	0.4362	0.3826	-2.0648	-0.502	-1.9576	0.3234	-0.4092	0.3016	-7.5304	0.0882	0.6886	-1.245	0.2634	0.3556	-0.0336	-0.267
2	33	-6.7384	-0.3008	0.1326	-0.075	6.815	-0.547	-1.1194	0.7046	-0.637	-0.2438	0.3086	-0.5728	-0.2308	0.287	-0.2438	0.0826	0.3372	-0.296	-0.8156	-0.4026	0.4688	-0.7044	-6.7384	-0.2138	0.3486	-1.287	-0.0506	1.0396	-0.1256	0.067
2	34	-6.2164	0.4172	0.1186	-1.763	5.047	0.657	-0.6594	-0.1194	-0.497	-0.1598	0.5726	-0.4008	0.2552	-1.005	-0.4878	0.7506	0.8072	0.638	-0.9596	0.2034	0.1248	-0.0824	-6.2164	-0.0298	0.0186	-1.291	0.5734	0.2996	0.2584	-0.119
2	35	-7.4064	0.5132	0.2966	-1.085	6.657	0.195	-0.3474	0.1246	-0.345	0.5162	0.2906	-0.2968	-0.4968	-0.797	-0.9978	-0.1194	-0.7008	1.256	-1.2676	-0.5866	-0.5752	-0.5964	-7.4064	0.3762	-0.2414	-1.061	0.1574	0.6996	0.0784	0.023
2	36	-4.5244	-0.2988	0.0546	-0.817	6.993	0.509	-0.7414	0.8246	-0.189	-0.0538	0.1086	-0.3428	0.3832	-0.433	0.0102	-0.1874	-1.6728	-0.258	-1.8836	-0.1906	0.9108	-0.3604	-4.5244	0.1042	1.1466	-0.599	0.2214	0.5816	0.2764	-0.223
2	37	-4.9364	-0.2508	-0.2234	-2.379	7.115	0.385	-0.4454	0.0546	-0.761	-0.4018	0.7546	-0.6028	0.6472	0.179	-0.8158	-0.4934	-3.0548	0.346	-0.9696	-0.5026	-0.3292	0.0216	-4.9364	-0.1738	0.1626	-1.679	0.2434	0.5436	-0.0436	0.237
2	38	-5.0284	0.1312	-0.0234	-2.713	7.205	0.291	-0.2614	-0.2654	-1.113	-0.2878	0.3326	-0.7868	0.1332	-0.859	0.1422	0.4826	0.1552	-0.344	-2.2256	0.1634	0.5508	-0.2044	-5.0284	0.1162	-0.1554	20.569	-0.0786	0.5536	0.0264	-0.571
2	39	-5.9184	0.0352	0.5346	-1.079	3.253	0.781	-0.8074	0.2686	-0.263	0.0502	-0.3414	0.6632	-0.0028	-0.899	-0.0618	0.4066	-1.3368	-0.73	-1.3416	0.5614	-0.3972	-0.5784	-5.9184	0.3442	0.4586	4.829	0.3534	0.6076	-0.1796	0.161
2	40	-6.9664	-0.3108	-0.0014	-3.009	6.089	0.581	-0.7694	-0.2034	-0.461	-0.4178	-0.1114	-1.1368	-0.8148	-0.611	0.0322	0.0286	-1.9008	0.308	-1.4496	-0.2146	0.1708	-0.6964	-6.9664	-0.6058	0.1266	0.397	0.2094	0.7196	0.1084	-0.285
2	41	-7.1744	-0.1468	0.0006	-2.005	0.827	-0.175	-0.6454	0.1166	-0.327	0.0602	-0.1834	-0.8528	-1.1848	-0.277	-0.7138	-0.0074	-6.1868	0.418	-0.8076	0.2414	-0.7832	-0.3804	-7.1744	-0.1438	0.5886	-1.123	0.9174	0.7476	0.1504	-0.033
2	42	-6.5024	-0.3908	0.0346	-0.217	1.317	0.161	-0.6554	-0.2074	-0.165	-0.2538	-0.1214	-0.2828	0.0852	-0.431	0.4122	-0.0334	-3.0888	0.28	-2.0076	-0.3086	-0.0272	-0.4684	-6.5024	-0.0398	-0.0474	-1.309	-0.0286	0.5336	0.0084	-0.145
2	43	-7.2364	0.1652	0.2446	-2.619	0.951	-0.381	-0.4614	-0.0574	-0.661	-0.3258	-0.2374	-0.8468	-0.1588	-0.729	-0.3578	-0.0314	-7.0148	-0.076	-1.2196	-0.0926	-0.2072	-0.0384	-7.2364	-0.0938	0.2706	-0.977	-0.1446	0.6676	0.2204	0.177
2	44	-6.8124	0.1572	0.1386	-3.835	-2.299	-1.195	-0.2054	-0.6954	-0.587	-0.2698	1.0486	0.0312	14.2032	-0.905	0.8702	0.2446	-2.1468	0.26	-1.9596	-0.2086	-0.2552	-0.5404	-6.8124	-0.5438	-0.0734	-1.151	0.1714	0.4196	0.0444	-0.017
2	45	-4.6264	-0.3728	-0.0374	-1.041	5.899	-1.215	-0.7274	-0.2054	-0.305	-0.0938	0.0086	-0.7228	-0.1368	-0.171	-0.6618	0.2126	-6.0528	0.894	-1.7036	0.0834	0.0668	-0.5624	-4.6264	-0.7278	0.0606	-1.047	0.0774	0.5376	0.3064	-0.331
2	46	-6.2984	0.7132	0.2086	-3.033	1.771	-0.589	-0.3654	-0.0314	-0.185	-0.1498	-0.1834	-0.6308	0.1712	-0.495	-0.5478	-0.6634	-2.7628	0.206	-1.0076	-0.7066	-0.2332	-0.5084	-6.2984	0.0902	-0.3634	-1.073	0.7994	0.4536	-0.2956	0.199
2	47	-6.7224	-0.2188	0.1626	-2.137	0.009	-0.551	-1.1094	0.3126	-0.361	-0.3918	0.1466	-0.1688	-0.0968	-0.329	-0.1338	-0.4174	-3.8148	-0.006	-1.7796	-0.3646	0.4668	-0.3244	-6.7224	-0.3878	0.0506	-1.195	0.2714	0.5076	-0.1036	-0.019
2	48	-6.7784	0.2772	0.1206	-3.201	1.357	-0.593	-0.8234	-0.6294	-0.551	0.0242	-0.1214	-0.1848	16.4832	-1.029	0.8322	0.0766	0.6132	0.376	-1.2436	0.2334	-0.2372	0.2556	-6.7784	-0.2718	-0.4614	-0.943	0.0834	0.7416	0.1384	0.529
2	49	-7.0044	-0.0648	0.3126	-2.743	-1.135	-0.109	-1.0534	-0.2514	-0.539	-0.7078	0.6846	0.0572	1.0972	-0.901	1.8322	-0.3934	-3.4888	0.352	-0.6116	-0.6686	-0.6692	-0.1044	-7.0044	0.5662	0.0406	-1.319	0.3134	0.9836	-0.0456	2.109
2	50	-8.3824	-0.5728	-0.0794	-3.819	2.057	-0.299	-0.8514	0.6426	-0.967	-0.2458	0.4926	0.2812	-0.5148	0.103	0.4442	-0.0674	-4.7448	-0.556	-0.6976	-0.2466	-0.0452	-0.2184	-8.3824	-0.2418	0.7126	-1.259	0.2734	0.8296	0.1644	0.093
2	51	-8.6984	-0.3408	0.0726	-4.535	5.925	0.583	-1.2754	-0.1134	-0.495	-0.6898	0.4886	-0.9208	-0.3708	-0.655	-0.4838	-0.4494	-2.5728	-0.01	-0.6836	-0.2826	-0.5592	-0.1604	-8.6984	-0.7058	-0.1294	-1.373	0.0714	0.4856	0.4444	-0.019
2	52	-6.9724	0.2312	-0.0234	-0.389	2.825	-0.367	-0.4694	-0.0814	-0.105	-0.2478	0.4306	-1.3668	0.1832	-1.273	0.2402	-0.1634	-3.9688	0.39	-0.8016	-0.2446	-0.3892	-0.6584	-6.9724	-0.8638	-0.0054	-1.129	0.6034	0.5756	0.4984	-0.363
2	53	-4.8364	-0.3548	0.2766	-1.725	1.823	0.065	-1.0274	-0.0454	-0.603	-0.5238	0.5906	-1.2128	-0.0168	-1.041	-1.1718	-0.2934	-4.2588	-0.48	-0.9356	-0.2566	0.3808	-0.3804	-4.8364	0.0722	0.2986	-0.997	0.0694	0.6916	-0.3856	0.333
2	54	-5.9744	-0.0348	0.3886	-1.905	1.525	-0.051	-0.5074	-0.2094	-0.523	-0.2478	0.6626	-0.3388	0.4292	-0.813	1.1762	-0.1294	-1.0688	0.01	-1.5596	0.1074	-0.2792	0.1216	-5.9744	-0.6578	-0.2134	-0.983	0.0994	0.3516	0.1844	-0.153
2	55	-6.4104	-0.1348	0.0326	-1.087	1.859	0.095	-1.0034	0.6266	-0.043	-0.2258	0.8146	-0.5948	0.1512	-0.523	0.1042	0.1546	-2.9328	-0.072	-1.4076	0.0154	-0.2792	-0.0104	-6.4104	-0.3978	-0.7354	-0.967	0.0594	0.5896	-0.2256	-0.409
2	56	-7.2484	0.4192	0.0366	-3.279	-0.007	-0.407	-1.0654	0.6826	-1.185	-1.0318	1.7626	0.0952	-0.0948	-0.153	0.6882	0.3866	-1.5228	0.158	-0.8716	0.0614	-0.1712	-0.3624	-7.2484	-0.5418	-0.3054	-1.025	0.3254	-0.0224	-0.1536	-0.297
2	57	-6.9084	0.1952	0.2486	-2.635	0.485	0.289	-0.9254	-0.0854	-0.155	-0.5858	-0.1114	1.0792	-0.6328	-0.839	-0.0278	0.1926	-3.1308	0.398	-0.8876	0.2294	-0.1632	-0.5484	-6.9084	-0.3778	0.3626	-1.131	-0.1046	0.5256	-0.1196	-0.051
2	58	-8.2444	-0.1608	0.1406	-2.771	4.539	-0.897	-1.3494	-0.0314	-0.623	-0.5398	0.1346	-0.2208	0.7832	-0.109	-0.2118	0.0146	-3.5788	1.312	-2.3196	-0.9866	-0.1972	-0.3624	-8.2444	-0.8898	0.4666	-1.353	1.2774	0.8376	-0.1276	-0.177
2	59	-8.9904	-0.0188	-0.0574	-1.617	1.633	0.127	-0.3834	-0.1974	-0.627	-0.6178	-0.0314	-0.5768	0.7192	-0.369	12.9582	0.1346	1.5592	0.186	-0.9996	-0.7206	0.0768	-0.6404	-8.9904	-0.3198	-0.3994	-0.981	-0.0706	0.4936	-0.2776	-0.215
2	60	-8.5544	-0.4108	0.2266	-2.375	1.249	0.025	-1.2054	0.4726	0.431	-0.5698	0.4566	-1.1868	0.4432	-1.255	-0.6538	0.2466	-4.6188	0.086	-0.3216	-0.4946	0.1008	-0.3584	-8.5544	-0.4378	0.4826	-1.219	0.4634	0.5316	-0.0236	-0.371
2	61	-9.3164	0.0712	-0.1634	-2.335	-2.451	-0.313	-0.8454	0.4606	-0.561	-0.0278	0.8466	-1.1088	-0.0688	-0.315	-0.7178	-0.2734	-2.5748	1.062	-0.9036	0.1594	0.3788	-0.4964	-9.3164	0.1442	0.4746	-1.109	0.2774	0.5716	0.0844	-0.515
2	62	-7.9404	-0.3648	0.2906	-0.421	3.011	-0.603	-1.1934	-0.1934	-0.719	0.2482	0.1866	-0.6988	-0.4008	-1.537	0.0462	-0.0194	-8.1108	-0.258	-1.4656	-0.5466	0.1468	0.0116	-7.9404	-0.5318	-0.1454	-1.293	-0.0006	0.7956	0.6344	0.011
2	63	-8.9644	0.0952	0.1246	-1.505	6.449	-0.249	-1.3414	0.7086	-0.425	-0.6338	0.1546	-0.5868	-0.0728	-0.079	0.5462	0.2146	-13.4348	0.038	-1.9656	-0.4706	0.5088	-0.5284	-8.9644	-0.7238	-0.2954	-1.207	-0.2346	0.5156	0.0864	-0.351
2	64	-9.2524	0.4712	0.1506	-4.257	5.167	0.325	-1.3994	0.0926	-0.687	-0.0458	0.1246	-1.0008	0.3772	-0.695	2.3142	0.6826	-13.9728	-0.322	-1.8636	0.3674	-0.1792	-0.6084	-9.2524	-0.5558	-0.1614	-1.323	0.7834	0.3056	-0.1476	-0.155
2	65	-8.4184	-0.4988	0.1486	-1.859	3.093	-0.457	-0.8214	0.3986	-0.671	-0.7698	0.7686	-1.0688	-0.0728	-1.035	1.9182	0.3686	-10.3088	0.556	-1.5396	-0.2166	0.3828	-0.6384	-8.4184	0.0042	-0.0714	-1.129	0.3634	0.5916	0.6144	-0.131
2	66	-9.3304	0.0492	0.0586	-3.135	4.703	0.563	-1.3994	0.1866	-0.113	-0.4738	0.0346	-0.4308	-0.3988	-0.465	-1.2218	-0.2114	-12.4928	-0.334	-1.9776	-0.3606	-0.2932	-0.0464	-9.3304	-0.1558	-0.3374	-0.907	0.1214	0.4596	-0.3136	-0.089
2	67	-8.6824	0.0012	0.4266	-3.451	1.295	-0.695	-0.9934	0.2606	-0.509	-0.5438	0.2646	-0.3808	-0.5868	-0.335	-0.4658	-0.0774	-13.0408	-0.14	-2.1276	0.0274	0.1388	-0.4024	-8.6824	-0.0418	-0.0874	-1.109	0.2194	0.5376	-0.2516	0.163
2	68	-10.0884	0.2032	0.0246	-3.647	2.349	-0.641	-0.4834	-0.1754	-0.185	-0.7018	-0.0134	-0.4528	0.3672	-0.657	0.0822	-0.3834	-13.7308	0.228	-2.4116	-0.0986	0.2388	-0.2544	-10.0884	-0.2618	0.0046	-1.415	0.1094	0.2496	0.1164	-0.239
2	69	-10.0104	0.6572	0.0826	-0.805	3.737	0.381	-0.8954	0.6006	-0.351	-0.4458	0.1486	-0.0008	-0.2888	0.197	3.6522	0.1906	-14.3148	-0.194	-1.6176	-0.2526	-0.2292	-0.0484	-10.0104	0.3342	-0.3134	-1.089	0.2574	0.7156	0.4084	-0.143
2	70	-9.8264	-0.3668	-0.1174	-2.573	-0.963	0.281	-0.6534	-0.2014	-0.231	-0.7178	-0.3534	0.8852	-0.7528	-0.529	3.5082	-0.0654	-14.3248	0.328	-1.4576	-0.4946	0.3428	-0.1024	-9.8264	-0.3518	-0.1634	-1.385	0.7034	0.6896	-0.1556	-0.585
2	71	-10.5084	-1.0208	0.0486	-1.613	3.071	0.301	-0.8694	-0.2774	-0.505	-0.6418	0.9066	0.8612	-0.2848	-0.399	1.0262	-0.3054	-14.3528	0.152	-1.7616	0.0434	0.0948	-0.5504	-10.5084	-0.1998	-0.1014	-0.899	0.1754	0.3516	0.4444	-0.353
2	72	-11.0084	-0.8608	-0.3014	-2.095	4.373	-1.209	-0.5974	-0.1094	-0.297	-0.1298	1.1246	-0.2228	0.0972	-0.617	5.8662	0.3166	-14.3968	0.882	-1.9516	-0.3386	-0.2892	-0.4204	-11.0084	-0.1918	-0.0354	-1.017	0.2234	0.5296	-0.1936	-0.325
2	73	-10.5564	0.2632	-0.3534	-2.115	2.413	0.457	-1.0414	-0.4574	-0.115	-0.3338	1.3506	-0.4868	0.1872	-0.993	0.3102	-0.1154	-14.1308	-0.336	-2.1516	-0.7946	0.4668	-0.4504	-10.5564	0.6322	0.2186	-1.243	-0.0266	0.7036	-0.1476	0.003
2	74	-10.1064	0.0212	-0.4094	-1.021	-0.585	-0.133	-0.7874	0.7466	0.099	-0.3478	0.4306	-0.9868	0.1032	-0.761	-1.0898	0.0126	-14.3288	-0.232	-0.2576	-0.4886	-0.8192	-0.0684	-10.1064	-0.4918	0.0566	-0.877	0.1194	0.9396	0.0664	0.101
2	75	-10.7924	-0.7188	0.0386	-1.537	-0.595	-0.671	-0.7054	-0.0894	-0.205	-0.4138	0.2406	-0.3968	1.8092	-0.123	-0.4258	-0.0214	-13.3088	-0.44	-1.6636	0.0094	-0.0812	-0.3664	-10.7924	-0.5838	-0.1134	-1.035	0.2154	0.6596	0.3104	-0.359
2	76	-10.2924	-0.0928	0.1146	-4.209	0.021	-0.505	-0.9014	-0.6974	-0.481	0.0362	0.3906	-0.7268	0.7972	-1.089	-1.2298	-0.5574	-13.9788	0.428	-0.3576	-0.0166	-0.4412	-0.6964	-10.2924	0.2762	-0.3534	-1.291	0.5514	0.4096	0.1144	-0.217
2	77	-11.6484	0.4272	0.1026	-2.271	2.679	-0.167	-0.8154	0.4246	-0.003	-0.7358	1.1586	-1.4288	0.0432	-0.957	-0.5578	-0.1174	-13.9228	-0.89	-1.3356	-0.3886	0.2568	-0.1964	-11.6484	-0.4858	-0.4634	-1.355	1.0394	0.9516	0.0264	-0.193
2	78	-11.3244	-0.1008	0.2386	-3.401	3.309	0.519	-0.7694	-0.2974	-0.145	-0.6858	0.3606	-0.2308	-0.3688	-1.713	1.4702	-0.3034	-14.2028	0.298	-0.3816	-0.0706	-0.5592	-0.7964	-11.3244	-0.5498	0.2446	-1.223	0.1534	0.7976	-0.0136	-0.133
2	79	-11.3344	-0.6848	-0.1674	-3.187	2.443	-0.799	-0.7114	0.2486	-0.823	-0.6978	-0.1574	0.2572	0.8532	-1.105	0.1882	0.1886	-14.0088	1.24	-2.2196	-0.2706	0.3608	-0.4084	-11.3344	-0.5558	0.7766	-1.243	0.1114	0.4356	0.0104	-0.511
2	80	-11.0764	-0.0868	0.2386	-2.491	7.009	0.249	-1.0554	0.3106	-0.387	-0.5758	1.5406	-0.4668	0.0852	-0.575	-1.0838	0.7586	-14.0408	0.288	-1.2816	0.2514	-0.3832	-0.0764	-11.0764	0.2102	-0.0314	-1.401	-0.0166	1.0716	-0.1496	0.067
2	81	-11.3564	-0.8348	-0.0054	-4.193	1.001	-0.861	-1.0174	0.2266	0.019	-0.6358	0.3886	-1.1948	0.9532	-1.007	-0.0078	0.1946	-14.2808	-0.304	-1.2936	-0.3606	-0.1752	0.0296	-11.3564	-0.3278	-0.0514	-1.175	0.5414	0.7916	-0.3236	-0.193
2	82	-11.7184	0.1812	0.2386	-1.787	0.631	0.351	-0.6414	0.0306	-0.865	-0.6818	0.6386	0.4412	-0.1228	0.501	0.0002	-0.4534	-14.2828	0.102	-1.6756	-0.4206	-0.2732	-0.7604	-11.7184	-0.4978	-0.5514	-1.279	0.5474	0.7316	0.5924	-0.401
2	83	-11.3964	-1.0968	0.1826	-2.953	3.423	-0.343	-0.8414	-0.2854	-0.577	-0.0398	0.2186	-1.2888	-0.6628	-0.271	-0.3178	-0.0554	-14.2668	-0.42	-0.9676	-0.2126	-0.3732	-0.5904	-11.3964	-0.2718	-0.4154	-1.187	1.1074	0.6096	0.0184	0.111
2	84	-12.5184	0.2152	0.1366	-3.679	1.637	-0.275	-0.4054	0.1926	-0.239	-0.6638	-0.1934	-0.0948	0.6132	-0.605	0.7822	-0.2934	-13.9188	0.692	-1.6836	-0.1326	-0.2372	-0.0684	-12.5184	0.1802	0.0366	-1.217	0.8174	0.7376	0.1904	-0.243
2	85	-11.6684	-0.1068	0.0866	-1.605	2.081	-0.597	-0.6974	0.3186	-0.499	-0.2558	0.3386	-1.3928	-0.1228	-1.363	-1.0178	0.0446	-14.2408	0.036	-0.5956	-0.4966	-0.2412	-0.3164	-11.6684	-0.2218	-0.1154	-1.255	-0.3006	1.0096	0.0984	-0.395
2	86	-11.2304	-0.7148	0.1366	-1.447	1.459	-0.475	-0.4634	-0.3914	0.209	-0.7558	0.3886	0.0152	0.0972	-0.095	0.2162	0.0986	-14.0808	-0.114	-1.3896	-0.2226	0.1868	-0.0124	-11.2304	-0.6718	0.8306	-0.817	0.3434	0.7516	-0.1856	-0.301
2	87	-12.0504	-0.3028	0.0266	-2.661	-1.067	-0.061	-0.9854	0.1086	-0.605	-0.1698	0.1946	-0.3208	-0.3348	-1.149	-0.5718	0.2366	-14.1328	0.074	-1.0476	-0.1866	-0.4832	-0.5704	-12.0504	-0.3738	-0.0394	-1.321	0.3874	0.6816	-0.3556	-0.225
2	88	-11.3584	-0.0068	-0.0654	0.303	1.651	-0.913	-0.9974	-0.2574	-0.579	-0.5278	-0.1294	-0.2728	-0.1548	-1.231	0.2702	-0.1214	-14.0328	0.062	-1.3716	0.0114	0.0308	-0.8604	-11.3584	0.2922	0.4246	-1.155	0.2754	0.6696	0.5704	-0.091
2	89	-11.6884	-0.1708	0.0106	-1.541	2.963	-0.619	-0.6174	0.2886	-0.533	-0.6398	-0.5994	-0.6048	0.2612	-0.527	-0.0778	0.1326	-14.0488	0.212	-1.9936	0.5094	-0.0692	-0.5424	-11.6884	-0.2878	0.9106	-0.977	0.4094	0.4216	0.0824	-0.211
2	90	-12.2864	0.2812	0.1306	-2.645	3.433	-0.031	-0.2154	0.1206	-0.185	-0.8658	0.2586	-0.1788	0.0812	0.137	0.8002	-0.2934	-12.1328	0.198	-1.7096	-0.2046	0.0808	-0.3564	-12.2864	-0.3478	-0.5894	-1.189	-0.0526	0.8756	-0.0256	-0.323
2	91	-11.5144	0.2932	-0.0514	-3.061	0.915	-0.509	-1.1734	0.4926	-0.699	-0.0258	-0.0854	0.4532	0.1832	-0.759	-0.0958	-0.0234	-14.0728	0.318	-2.0256	0.0654	-0.2232	-0.1684	-11.5144	0.5142	-0.0194	-1.169	0.3234	0.2176	-0.1056	-0.323
2	92	-11.4784	-0.1088	0.1546	-4.755	2.397	-0.917	-0.6514	0.2026	-0.701	-0.2898	0.9946	-0.8708	-0.4668	-0.873	0.9222	-0.3514	-14.2828	-0.084	-1.7496	-0.4406	0.2288	-0.7304	-11.4784	-0.2518	0.0806	-1.237	0.0134	0.0236	-0.0076	-0.351
2	93	-12.3084	-1.0648	0.0686	-3.871	2.723	-0.931	-0.4134	0.8646	-0.601	-1.0818	1.1886	-0.0248	0.5852	-0.635	0.5842	-0.3134	-14.4708	0.066	-1.9036	-0.2966	-0.0012	-0.4564	-12.3084	-0.7898	0.1066	-1.205	-0.0946	0.1076	0.4344	0.173
2	94	-11.8504	-0.0508	-0.0074	-2.803	1.827	-0.717	-0.6094	-0.3314	-0.111	-0.9518	0.5886	0.2792	0.4092	-1.435	0.1202	-0.1134	-14.1188	-0.586	-1.6656	-0.3526	0.7368	-0.6544	-11.8504	0.0502	-0.0654	-1.479	-0.0026	0.2256	-0.2936	-0.375
2	95	-12.0564	-0.2268	0.0546	-2.745	3.847	-0.337	-0.6674	0.2986	0.357	-1.1938	0.8426	-0.4408	0.4332	-0.263	0.8262	-0.0034	-13.6128	0.334	-0.6216	0.1614	-0.1172	-0.5484	-12.0564	-0.7138	0.0206	-1.309	1.0754	0.4516	-0.0116	-0.227
2	96	-12.0204	0.4572	0.1506	-2.343	3.541	-0.753	-0.9134	0.1126	-0.827	-0.2298	0.9066	-0.0928	-0.3968	-1.613	-0.1278	-0.0274	-13.7048	0.586	-2.0256	0.0334	0.1168	0.1236	-12.0204	-0.0398	-0.3334	-1.213	0.0334	-0.1484	0.1584	-0.351
2	97	-11.8164	-0.2028	0.0386	-4.043	2.483	-0.661	-0.6074	-0.1254	-0.667	-0.8918	-0.3134	0.9792	0.0252	-1.073	0.5502	-0.3614	-14.2148	-0.436	-1.5276	0.5074	0.3928	-0.4444	-11.8164	-0.6878	0.5366	-1.259	0.4234	0.4556	-0.2636	0.279
2	98	-10.9124	-0.5068	0.4786	-2.917	2.571	0.643	-1.0634	0.4146	-0.629	-0.1058	1.0826	-0.2488	-0.2268	0.371	0.2102	0.3726	-13.6628	0.464	-1.2236	-0.1426	-0.0152	-0.2904	-10.9124	-0.0738	-0.0994	-1.263	0.2014	-0.0924	0.1324	-0.391
2	99	-8.2604	0.1692	0.2006	-3.655	5.379	0.339	-0.2734	0.5386	-0.135	-0.6858	-0.4174	0.6652	0.4492	-0.493	0.0182	0.1006	-14.4308	-0.09	-1.0896	0.1674	-0.4732	-0.4584	-8.2604	-0.4158	0.0366	-1.235	-0.0606	0.7096	-0.1456	-0.139
2	100	-7.0624	-0.1848	-0.0134	-2.765	11.849	-0.229	-0.6554	0.3706	-0.905	-0.1838	-0.3714	-0.3128	0.9592	-0.697	0.1082	-0.3034	-13.8768	-0.196	-1.4456	-0.1606	0.1168	-0.2744	-7.0624	0.0622	-0.3754	-1.419	0.4934	0.5536	0.5324	0.163
2	101	-6.9944	-0.4108	0.0966	-2.967	7.255	-1.501	-0.6194	0.6326	-0.555	-0.8458	0.9026	-0.7908	1.3292	-0.851	0.3922	-0.4974	-14.6108	-0.288	-1.4116	-0.6526	0.3828	-0.0024	-6.9944	-1.0798	0.1726	-1.397	1.2454	0.0456	0.2984	-0.127
2	102	-7.5544	-0.6588	0.4146	-2.419	7.175	-0.303	-0.4554	-0.2294	-0.605	-0.2538	2.2986	0.6572	1.1112	-0.765	-0.3438	0.5226	-14.4068	-0.226	-1.5096	-0.7306	-0.2852	-0.2284	-7.5544	-0.6438	0.7006	-1.307	0.4774	-0.0004	-0.1496	-0.377
2	103	-7.8224	0.0672	0.0126	-0.819	5.385	-0.417	-0.4754	-0.0114	0.311	0.0702	0.3846	-0.3248	0.6292	-1.057	0.1722	0.6826	-13.9248	0.16	-2.0836	0.2494	0.1408	-0.6564	-7.8224	-0.9698	0.7386	-1.309	0.6454	0.4556	-0.1076	0.143
2	104	-7.8464	0.8792	0.1926	-0.463	4.381	-0.291	-0.7174	0.4626	-0.717	0.2962	1.9186	0.5872	0.6392	-0.815	-0.4658	0.7466	-14.4328	0.358	-1.7816	-0.5506	-0.1092	-0.3964	-7.8464	-1.2098	0.3146	-1.419	0.1174	0.4596	0.2524	0.101
2	105	-8.7464	-0.6128	0.1746	-1.683	5.441	0.049	-1.0274	0.6186	-0.615	-0.4558	5.5286	-0.0928	0.4052	-0.935	0.2642	0.2346	-14.7868	-0.09	-1.2336	-0.3126	-0.2912	-0.0264	-8.7464	-0.2018	0.5926	-1.147	0.0654	0.6196	0.3504	0.517
2	106	-8.4604	-0.3708	0.1286	-1.927	3.451	1.021	-0.9734	0.3446	-0.401	-0.0658	0.2146	2.6892	0.2992	-1.107	-0.4058	-0.2414	-14.2788	-0.278	-1.7296	-0.4526	-0.0852	0.1256	-8.4604	-1.1138	0.5166	-1.431	0.7014	0.2136	1.0164	0.829
2	107	-9.3704	0.1432	0.1586	-3.311	5.569	2.987	-1.1054	-0.1094	-1.071	-0.1178	1.5166	-0.3108	-0.8228	-1.153	-0.1338	-0.3374	-13.9128	-0.392	-2.3236	-0.4306	-0.1812	-0.2484	-9.3704	-0.6018	-0.4034	-1.061	0.3954	-0.0164	0.1964	-0.327
2	108	-10.0604	-0.1048	0.1306	-3.401	-0.615	-0.225	-1.6094	0.3066	-0.607	-0.6698	174.785	0.3092	0.2032	-0.767	-1.0998	0.1946	-13.6348	0.118	-1.2436	-0.1866	-0.2892	-0.5484	-10.0604	-0.8378	0.2406	-1.323	0.2434	0.3856	0.1884	-0.347
2	109	-8.3904	-0.5048	0.0826	-2.153	6.859	-0.521	-1.2774	-0.1294	-1.167	-0.1738	220.995	0.1332	0.0672	-0.897	-0.2058	0.3306	-14.2588	0.252	-1.2616	-0.1606	-0.3972	-0.6404	-8.3904	-0.9338	0.1526	-1.149	0.5834	-0.0344	-0.1036	-0.467
2	110	-9.1724	-0.2448	0.1646	-2.241	6.335	-0.875	-1.6154	0.2026	-0.277	-0.9638	17.7806	1.3692	-0.0268	0.677	0.9322	0.0046	-14.1128	0.276	-1.1996	-0.0246	-0.0012	-0.3304	-9.1724	-0.1578	0.0646	-1.125	0.2314	0.2736	0.5924	-0.421
2	111	-10.3144	1.2832	0.1226	-3.159	14.745	-0.909	-1.7814	0.0366	-0.103	-0.5358	4.1686	0.7052	0.9632	-0.007	-0.1718	0.7506	-13.5528	0.334	-1.8376	0.0514	0.5168	0.0596	-10.3144	-0.8558	-0.2454	-1.429	0.2954	0.3536	0.5944	0.227
2	112	-9.7144	-0.0968	-0.1214	-1.155	5.149	-0.897	-1.8094	-0.4714	-0.283	-0.4858	-0.2094	-0.3288	0.4152	-0.087	0.2182	-0.2614	-14.6108	-0.12	-1.9136	-0.1346	-0.0592	-0.5784	-9.7144	-1.0798	0.3906	-0.223	1.1914	0.2776	0.4164	-0.451
2	113	-9.1184	-0.4668	-0.1514	-0.643	5.627	-0.205	-1.4474	-0.0234	-0.677	-0.6158	0.0226	1.8812	0.1352	-0.947	0.2482	0.3626	-14.0628	0.418	-0.8116	-0.1586	0.6888	-0.8144	-9.1184	-0.3758	-0.2014	-0.537	0.1734	0.1796	0.0024	-0.505
2	114	-9.7964	-0.1488	0.1486	-1.995	1.021	0.323	-1.8854	0.2806	0.303	-0.8198	-0.4434	0.2612	-0.5908	-1.159	-0.0378	-0.1914	-14.2588	-0.634	-1.6196	-0.3986	0.2268	-0.1264	-9.7964	-1.1538	-0.0954	-0.195	0.3274	0.6256	-0.0176	-0.555
2	115	-10.0564	-0.2908	-0.0174	-0.647	4.055	-0.609	-1.6894	0.3466	-0.663	0.0022	-0.0514	-0.3348	-0.2728	-1.055	-0.0158	-0.0414	-14.3568	0.108	-1.9596	0.0274	0.4928	0.3656	-10.0564	-1.0498	0.2066	2.997	0.3734	0.7976	0.1104	-0.377
2	116	-9.7264	-0.4528	-0.1314	-0.021	1.619	-0.397	-1.4534	0.3226	-0.555	-0.9718	0.3166	0.1792	0.3672	-0.721	0.3142	-0.1074	-6.5808	-0.454	-0.3516	0.4574	0.3028	-0.6384	-9.7264	-0.7838	-0.0754	314.087	0.3534	0.3816	0.0744	-0.483
2	117	-8.3804	-0.7888	-0.0714	-0.791	-0.929	-0.765	-1.6694	0.3486	-0.521	-0.7218	0.4306	0.6952	0.5472	-1.181	-0.0458	0.0886	-8.3228	0.134	-0.5316	-0.3606	-0.1552	-0.6884	-8.3804	-0.0458	-0.3534	-0.817	1.0094	0.3496	0.1284	-0.101
2	118	-9.2784	-0.4988	0.0106	-0.539	6.177	-1.015	-1.7394	0.0906	-0.745	-0.6538	0.4766	0.6672	-0.3208	-0.795	-0.3998	-0.2694	-9.0828	-0.45	-1.7556	-0.0566	-0.4552	-0.5104	-9.2784	-0.8538	0.0386	-0.845	0.5994	0.5756	0.1444	-0.331
2	119	-8.9804	-0.1028	-0.1074	-2.363	6.809	-1.611	-1.8074	0.6886	-0.695	-0.7078	0.2306	-0.1408	0.2072	-0.259	0.7682	0.3566	-9.3388	-0.382	-0.9636	0.2354	-0.1112	-0.4884	-8.9804	-0.3298	-0.2574	-0.849	0.3794	0.1056	0.6664	-0.351
2	120	-8.5444	-0.2428	-0.0114	-3.077	8.621	-1.181	-1.8954	0.7346	-0.921	-1.2478	-0.0474	0.8012	-0.2788	-1.275	0.6582	-0.3074	-9.1888	-0.474	-1.7496	0.0594	-0.0152	-0.3624	-8.5444	-0.6378	0.0026	-1.137	0.3474	0.2996	0.2564	-0.545
2	121	-9.9644	-0.1088	0.3686	-2.239	7.085	-1.469	-1.7134	0.1666	-0.927	-0.8918	0.6126	-0.9748	0.0892	-0.703	-0.2198	0.4886	-8.8048	0.124	-0.6236	0.4634	0.4528	-0.1484	-9.9644	0.1442	-0.1734	1051.81	0.3634	0.1276	-0.3436	-0.423
2	122	-8.7144	-0.1368	-0.1314	-3.817	5.061	-1.039	-1.6114	0.2846	-0.621	-0.9638	-0.2734	0.3352	0.2832	0.195	0.2222	0.0706	-8.7608	-0.176	-0.9356	0.4574	0.0408	-0.6164	-8.7144	-0.9558	-0.1394	2144.14	0.6014	0.4636	0.0384	-0.395
2	123	-8.7264	0.0552	0.3146	-3.697	7.239	-1.035	-1.5514	-0.5434	-0.441	-0.5678	0.1086	-0.2208	-0.0288	-0.601	0.7882	-0.2434	-8.5028	-0.214	-1.5536	-0.0666	-0.4372	-0.6824	-8.7264	-0.7778	-0.1734	4366.64	0.3054	0.5696	0.1184	0.155
2	124	-9.6284	0.2972	0.1886	-2.427	3.827	-1.241	-1.8454	-0.0894	-0.215	-0.9378	0.3206	-0.2408	0.0352	-1.055	0.8782	-0.0794	-7.9968	-0.442	-1.0036	-0.0346	0.5288	-0.4084	-9.6284	-0.6058	-0.5074	2425.09	1.1334	0.4256	-0.3056	-0.043
2	125	-9.8284	0.0152	0.1686	-4.877	3.385	-1.717	-1.5054	-0.1634	-0.107	-1.3418	0.1086	0.2212	-0.0348	-0.915	1.2342	0.0366	-10.1988	0.32	-2.1216	-0.3986	-0.0652	-0.0804	-9.8284	0.1902	0.2426	3127.61	0.2314	0.3096	1.0684	-0.365
2	126	-8.9264	-0.8128	0.1826	-4.087	4.375	-1.677	-2.0934	-0.1094	0.171	-0.6838	4.1086	-0.1008	0.0812	-0.405	-0.0958	0.3266	-9.2648	0.27	0.5164	-0.4986	-0.3992	-0.3764	-8.9264	-0.8758	-0.1074	3954.55	0.5174	0.4296	-0.1596	1.353
2	127	-10.5344	0.1472	0.3766	-3.733	5.593	-1.651	-1.2414	-0.2994	-0.319	-0.6558	20.6346	0.7352	0.6512	-0.541	0.0722	0.1926	-9.6188	0.066	-0.7756	-0.0606	0.1808	-0.4364	-10.5344	-0.7438	-0.2074	3120.68	0.1714	-0.0604	-0.1856	0.421
2	128	-10.8624	-0.4028	0.3166	-3.871	2.701	-1.625	-1.4514	0.1666	-0.349	-1.1538	53.3246	0.3932	0.0392	-0.761	0.0502	-0.8774	-11.1728	0.01	0.1024	-0.1266	-0.0852	0.3596	-10.8624	-0.7698	0.3906	1030.71	0.0294	0.2536	0.1304	0.133
2	129	-10.3884	0.3172	0.1526	-4.817	0.825	-1.557	-1.6494	-0.3474	-0.705	-0.7818	32.0806	0.3752	-0.6448	-0.763	0.6462	0.2106	-8.9928	0.234	-0.4296	0.2614	-0.0812	-0.3844	-10.3884	-0.0578	0.2186	2172.9	1.1894	0.5116	-0.3976	0.309
2	130	-9.7884	-0.6348	0.3206	-4.219	0.993	-1.889	-1.7114	-0.3774	0.357	-0.0858	-0.0794	0.7232	0.0832	-1.747	1.4962	-0.0334	-10.1608	0.154	-1.3896	0.2574	0.0348	-0.4464	-9.7884	-0.6398	-0.0474	1177.58	0.8034	0.1416	0.3004	-0.273
2	131	-9.3584	-0.4348	0.3626	-2.997	6.051	-1.659	-1.0934	-0.1914	-0.121	-0.5318	-0.5634	1.1892	0.8752	-1.101	0.2102	-0.3594	-9.2148	-0.472	-0.0776	-0.1086	-0.2412	-0.5384	-9.3584	-0.3058	-0.6234	7.125	0.0674	0.2456	1.2264	-0.401
2	132	-9.3724	0.3512	0.0146	-5.741	2.839	-1.621	-1.6794	-0.7054	-0.685	-1.1938	0.7906	-0.0508	0.4632	-0.277	-0.1458	-0.7074	-9.1888	0.788	-1.0696	-0.3086	0.3268	0.3816	-9.3724	-0.5418	-0.4834	10.435	-0.0246	0.2936	0.7944	-0.121
2	133	-9.3604	-0.0688	0.0686	-5.529	4.371	-1.719	-1.5454	0.4686	-0.349	-0.1838	0.0146	0.1692	-0.0868	-0.959	0.4142	-0.5914	-9.7148	0.264	-1.3676	-0.1366	0.3908	-0.4104	-9.3604	-0.1098	-0.1934	882.795	0.2154	0.4836	-0.0096	-0.423
2	134	-9.0184	0.0172	0.1906	-4.729	6.581	-1.055	-1.7034	-0.6934	0.125	-0.5378	0.3746	-0.9708	0.2992	-0.579	-1.3018	0.1466	-10.0148	0.172	-0.2976	-0.4866	0.0928	-0.3364	-9.0184	-0.6878	-0.1794	-0.583	0.4394	0.4976	-0.1936	-0.357
2	135	-10.3304	-0.3428	0.2246	-4.301	4.249	-1.863	-1.7814	-0.4194	-0.263	-0.6478	0.3186	-0.4968	0.8272	-1.199	0.8602	-0.1554	-10.4288	-0.392	-1.5436	-0.4686	0.0108	-0.3724	-10.3304	-0.7938	-0.4254	-1.103	1.2294	0.2556	-0.1416	-0.615
2	136	-10.1384	0.2992	0.3166	-4.341	1.455	-2.099	-1.0334	-0.1234	-0.873	-0.7238	-0.0234	-0.4388	2.8212	-0.441	0.8222	-0.1694	-8.4268	0.142	-1.1976	0.2754	0.1188	0.3076	-10.1384	0.1942	0.1626	-0.825	0.3174	0.5376	0.5424	-0.217
2	137	-9.7744	-0.2448	0.2246	-5.457	2.919	-0.737	-1.6954	-0.0814	-0.595	-0.9118	0.0526	-0.4028	-0.2048	-0.479	0.1662	0.0126	-9.2388	-0.188	-1.9076	-0.3166	-0.1732	-0.5524	-9.7744	-0.3958	-0.1374	5.049	0.4554	0.3496	-0.2676	-0.501
2	138	-8.7404	-0.0088	0.0506	-6.269	2.557	-1.409	-1.7074	-0.4214	-0.719	-0.9578	0.1266	-0.6348	0.8452	-1.103	-0.2438	5.9926	-9.2508	0.908	-0.4516	-0.0346	0.7068	-0.7704	-8.7404	-0.5238	-0.0934	155.013	-0.0366	0.8116	-0.2476	-0.443
2	139	-8.8824	0.1212	0.2686	-5.951	4.239	-1.389	-1.9274	-0.0234	-0.621	-1.5018	0.3766	-0.6328	0.0832	-0.627	-0.6038	0.7706	-9.4628	0.388	-0.6916	-0.5346	-0.3912	-0.0144	-8.8824	0.2462	0.3766	1.989	0.0454	2.0396	-0.1616	-0.335
2	140	-9.6084	0.0532	-0.0654	-5.121	1.465	-1.757	-1.5374	-0.2334	-0.403	-0.8358	-0.2414	26.4192	-0.2348	-0.755	0.9162	0.4006	-10.3688	0.088	-0.5216	-0.3206	0.0328	-0.6624	-9.6084	-0.6598	-0.3014	1356.2	0.8274	0.8956	0.8284	0.169
2	141	-9.2144	0.1432	0.0966	-5.263	3.067	-1.935	-1.5374	-0.1294	-0.661	-0.8838	-0.0594	-0.5268	-0.2608	-1.799	0.2782	-0.0334	-9.2808	0.164	-0.7976	0.0654	0.3988	-0.0584	-9.2144	-0.4978	0.2426	1872.4	0.2414	0.3896	-0.2176	0.193
2	142	-8.4124	0.0432	-0.0594	-4.547	-2.189	-2.033	-1.7414	-0.0254	-0.683	-0.1418	0.3266	0.0252	0.8752	0.707	-0.0158	0.5026	-9.2328	0.472	-2.7016	-0.4086	-0.4172	0.3676	-8.4124	-0.5598	-0.7594	2154.23	0.2874	0.2956	-0.2036	0.191
2	143	-8.3784	0.3552	0.1846	-5.023	1.959	-1.557	-1.3334	-0.3614	-0.159	-0.4878	0.3986	-0.7748	-0.5408	-0.773	0.9422	-0.0014	-9.8848	-0.04	-1.5396	-0.6506	-0.1872	-0.6564	-8.3784	0.3462	-0.4374	955.591	-0.1366	0.5176	-0.1556	-0.435
2	144	-9.1144	0.1532	0.2266	-7.183	2.159	-0.931	-1.6474	0.3106	-0.621	-0.5218	-0.2874	-0.1168	0.0912	-1.521	2.1602	-0.2174	-8.4148	0.112	-1.1596	-0.0786	-0.6232	-0.5884	-9.1144	-0.2258	-0.1534	-0.473	0.2374	0.1576	-0.3396	-0.381
2	145	-9.0104	0.7512	0.2686	-4.841	-0.361	-0.761	-1.5334	-0.0974	-0.621	-0.5598	1.1566	-0.6688	0.4352	-0.875	-0.7098	-0.1234	-9.2088	0.226	-0.9396	-0.4206	0.2508	0.0036	-9.0104	-0.6538	0.3866	-0.855	0.1594	0.6256	0.2104	0.023
2	146	-9.3584	1.0692	0.2966	-5.657	1.733	-1.833	-1.2174	-0.4914	-0.549	-0.2578	0.3386	-0.0728	0.1912	-0.877	-0.1278	-0.0174	-9.7088	0.06	-1.8796	-0.0986	-0.1332	-0.3124	-9.3584	-0.0178	-0.2794	-0.503	1.4214	0.0116	0.0004	-0.575
2	147	-9.7324	-0.2188	0.2926	-7.133	1.125	-1.953	-1.5894	0.0566	-0.287	-0.5118	0.1066	-0.3308	-0.2208	-0.963	-0.0238	0.3946	-8.4068	-0.436	-1.5436	-0.3306	0.1148	-0.7164	-9.7324	-0.2018	0.0866	2.609	-0.0126	0.7216	-0.3776	-0.531
2	148	-9.6424	-0.2608	0.1826	-4.119	1.927	-1.023	-1.3774	-0.6374	-0.505	-0.5278	0.0286	-0.9448	-1.0368	-0.505	-1.3218	-0.0554	-8.8728	0.222	-2.5836	-0.1946	-0.1072	-0.0584	-9.6424	-0.6538	-0.3274	-1.167	-0.0566	0.3936	0.0504	-0.459
2	149	-10.1664	-0.3588	-0.0574	-4.013	-2.451	-1.497	-1.6034	-0.5334	-0.599	-0.0438	-0.0154	0.1572	0.1332	-1.169	1.1902	-0.2034	-9.4468	0.014	-0.8676	-0.6506	0.0628	-0.1304	-10.1664	-0.4678	0.0206	1.293	0.0034	0.8716	-0.0876	-0.195
2	150	-10.0124	-0.7288	-0.1974	-6.333	2.879	-1.473	-1.3254	-0.3714	-0.373	-0.4998	0.1626	-0.4748	0.2272	-0.801	18.0742	-0.1194	-8.4128	0.478	-1.5876	-0.0326	-0.1492	-0.1584	-10.0124	-0.6458	-0.4074	47.751	-0.1826	0.0576	0.9204	-0.737
2	151	-9.4864	0.4192	0.1306	-5.199	4.055	-2.033	-1.5874	-0.4454	-0.611	-0.4818	0.0546	-0.5108	0.2292	-0.627	4.0182	0.5726	-9.2388	-0.124	-0.3996	-0.1226	0.6148	0.1716	-9.4864	0.0422	-0.6614	61.875	0.9994	0.7236	-0.1516	-0.531
2	152	-9.2164	-0.2368	-0.2954	-6.239	1.075	-1.917	-1.3814	0.6646	0.185	-0.2558	0.5126	-0.2308	0.1292	-0.693	5.1042	-0.2754	-8.2488	-0.094	-0.5896	-0.4086	-0.4512	-0.4004	-9.2164	-0.2118	-0.0194	66.711	0.2014	0.2196	-0.4256	-0.517
2	153	-10.6144	0.2452	-0.2234	-9.123	2.109	-1.949	-1.3654	0.5626	-0.553	0.0602	1.0966	0.2552	-0.3908	-1.131	1.5862	0.4186	-9.8868	0.322	-0.5296	0.0794	0.2188	0.1636	-10.6144	-0.8838	0.2786	20.251	0.0174	0.3956	-0.1396	-0.207
2	154	-10.5744	0.0892	-0.2074	-7.763	4.567	-1.519	-1.7234	0.0526	-0.617	-0.5298	0.1966	0.8652	0.1832	-0.681	2.8742	-0.1874	-7.9028	0.1	-0.3396	0.1034	-0.1712	-0.3584	-10.5744	0.5882	-0.5514	4.929	0.2294	0.3896	0.6264	-0.637
2	155	-11.9184	-0.2868	0.3226	-9.485	-0.565	-2.189	-1.4854	0.1866	-0.655	-1.2618	0.4346	-0.5668	0.0792	-0.877	0.5182	0.0046	-10.3708	0.11	-0.7496	-0.4906	0.5148	-0.1884	-11.9184	-0.5098	0.0546	397.423	0.2434	0.7136	-0.0396	-0.439
2	156	-10.6664	-0.1188	0.2246	-6.283	-0.973	-1.633	-1.7994	-0.3434	-0.357	-0.0638	1.0846	-0.2388	-0.0448	-1.081	-1.0698	-0.2554	-11.8088	-0.242	-0.5336	0.1274	-0.0272	-0.5664	-10.6664	-0.5898	-0.0094	25.693	0.8194	0.3536	-0.3396	-0.313
2	157	-11.3844	0.2772	-0.0614	-4.847	-1.345	-2.439	-1.3174	0.1806	-0.531	-0.6318	0.3886	0.2512	-0.2028	-0.703	0.9942	-0.6954	-13.3568	0.182	-0.6596	-0.0766	-0.0772	0.7336	-11.3844	0.0762	-0.3894	840.179	0.4314	3.5156	0.2684	-0.245
2	158	-11.8924	-0.6388	0.0366	-5.297	0.505	-2.587	-1.8394	-0.2874	-0.015	-0.9778	0.0646	-0.0108	-0.3648	-1.013	1.2982	0.2226	-13.8428	-0.092	-1.1736	0.1074	0.2488	-0.4744	-11.8924	-0.7118	-0.4534	4020.52	0.0814	2.0996	-0.1296	-0.083
2	159	-11.2764	-0.2448	0.0206	-4.037	-3.953	-2.327	-1.7134	0.2926	-0.681	-0.5458	1.0586	-0.4688	-0.5628	-0.625	-0.8658	-0.4654	-14.5728	-0.464	-1.7556	-0.3006	-0.1752	-0.0884	-11.2764	-0.5178	0.8366	4137.11	0.2814	0.9956	0.5884	-0.391
2	160	-10.8024	-0.2048	0.3406	-4.537	-0.123	-2.425	-1.5714	0.5726	-0.367	-0.8798	0.8766	-1.5288	0.1852	-1.211	0.4222	-0.5714	-14.0088	15.412	-1.3056	-0.4926	0.2428	0.1816	-10.8024	-0.7718	0.4706	3774.04	0.0034	0.6296	-0.2116	-0.711
2	161	-10.4944	0.0992	-0.1534	-5.069	1.739	-1.719	-1.7794	-0.3494	-0.219	-0.5338	0.6946	-0.6848	-0.6348	-1.433	0.7822	0.1546	-14.7988	32.934	-0.8816	0.0534	0.2688	-0.4184	-10.4944	-0.4938	-0.2814	3827.48	0.8834	0.0356	-0.2736	-0.361
2	162	-9.7524	-0.3068	0.1406	-5.853	-0.505	-2.119	-1.7274	-0.0034	-0.441	-0.6678	0.3466	-0.1168	-0.2328	-1.201	-0.0338	0.4026	-13.7188	8.138	-2.0136	-0.8206	-0.1452	-0.2504	-9.7524	-0.5218	-0.5974	3389.98	0.3514	0.3776	-0.0976	-0.505
2	163	-9.6804	0.0612	0.0426	-4.747	0.275	-2.061	-1.7874	-0.1694	-0.879	-0.2078	0.1806	-0.6108	0.4992	-1.435	0.4722	-0.2634	-14.1828	0.608	-1.4856	-0.3086	-0.3252	0.4216	-9.6804	-0.5478	-0.0054	858.191	0.1694	0.5796	0.2184	-0.589
2	164	-10.0684	0.1012	0.4266	-4.557	3.435	-2.401	-1.5474	-0.0054	-0.097	-0.8498	-0.4114	0.0272	0.0772	-1.245	0.5022	-0.2734	-14.4408	-0.154	-1.3536	0.5634	0.2508	-0.3404	-10.0684	-0.8638	-0.3754	367.273	0.1694	0.9596	0.5224	-0.541
2	165	-0.5304	-0.2148	0.0786	-5.563	4.895	-1.861	-1.4434	0.9946	-0.783	-0.9638	0.7086	-0.3288	0.3212	-1.587	0.5982	-0.2914	-14.0288	0.316	-1.2636	0.2054	-0.2672	-0.4884	-0.5304	-0.7778	0.2706	2428.1	0.0154	0.1356	-0.0816	-0.455
2	166	0.3536	0.0312	0.2406	-5.507	-2.177	-1.575	-1.1894	0.1506	-0.515	-0.8538	-0.0014	-0.6168	0.0732	-1.067	0.2522	0.1106	-13.4068	0.036	-1.9816	-0.2306	1.2008	-0.2724	0.3536	0.2022	0.4146	2449.28	1.2054	0.2896	-0.2276	-0.493
2	167	-2.6124	-0.2768	0.2246	-6.485	-1.167	-2.013	-1.6034	0.4406	-0.529	-1.3678	1.4146	0.0192	0.0012	-1.647	0.7542	0.3186	-13.8348	0.786	-1.5116	0.0834	-0.1012	-0.0664	-2.6124	-0.7398	0.1346	462.357	0.3694	0.2816	0.6524	-0.131
2	168	-0.4204	-0.3248	0.1566	-7.313	-0.259	-1.533	-1.7434	-0.4794	-0.389	-1.3718	0.4086	0.7132	-0.9268	-0.893	-0.4978	0.1206	-11.4068	-0.41	-0.3556	-0.4486	-0.3192	-0.4804	-0.4204	-0.4658	-0.6054	65.563	0.3474	-0.1444	0.3244	0.099
2	169	0.2136	0.1512	0.1906	-6.465	0.657	-2.057	-0.9514	0.2426	-0.923	-0.6158	0.5406	-0.1048	-0.3028	-1.749	-0.5358	-0.1434	-7.0388	0.03	0.2164	-0.1206	-0.2332	-0.7104	0.2136	-0.0478	0.4446	3807.14	-0.0286	0.6816	-0.0236	0.197
2	170	-0.3704	0.4412	0.2466	-5.871	0.319	-2.095	-1.2654	-0.5514	-0.863	-0.5298	0.4066	-0.2248	-0.2548	-1.509	-0.3438	-0.0834	-7.0288	0.216	-0.4736	-0.2306	0.0328	-0.4604	-0.3704	-0.1878	0.3246	2509.7	0.4174	0.1276	-0.0696	0.365
2	171	-1.8044	0.5772	-0.1894	-5.937	0.645	-1.489	-1.6854	0.1826	0.133	-0.3018	0.2926	-0.1948	-0.0388	-1.413	-0.5278	0.1926	-1.9748	-0.546	-1.6936	-0.0346	-0.2572	0.2256	-1.8044	-0.5918	0.2566	1567.97	1.2054	0.0236	0.0444	0.339
2	172	-2.2244	0.1832	0.1866	-4.723	3.003	-1.155	-1.4034	0.2186	-0.461	-0.9218	1.1486	-0.2708	-0.3708	-1.469	0.7482	0.2366	-7.6728	-0.346	-1.3376	-0.3106	0.3908	-0.5544	-2.2244	-0.3418	0.5726	1292.56	0.3314	0.4456	-0.3536	0.463
3	1	0.1926	0.3236	-2.9346	1.0182	-5.8714	0.519	0.0276	-1.2404	0.22	0.1588	-0.5486	0.967	1.162	-0.1974	-0.3176	-0.1262	0.2218	0.3634	-1.0816	-0.2898	-0.4958	0.2652	0.1926	0.4046	-0.0876	-0.5042	0.7482	-0.0428	0.5722	-0.3228
3	2	-0.3154	-0.3824	-3.3506	0.0202	-4.1574	1.219	0.0056	-0.2364	-0.136	-0.2032	-0.1066	0.423	0.642	-0.4374	0.9044	0.8758	-0.2602	0.5754	-1.6096	-0.1358	-0.1058	-0.1468	-0.3154	0.0886	0.2864	-0.3422	-0.1898	-0.1088	1.5062	-0.1508
3	3	0.2766	0.2616	-3.4666	-0.5298	-2.6834	0.295	0.3996	-1.2924	-0.436	-0.2472	-0.0166	-0.087	2.572	0.2306	-0.1076	0.4018	-0.0782	0.7394	-1.4696	-0.1358	0.1682	-0.4248	0.2766	0.0166	0.1284	-0.4082	0.0642	0.1272	1.2582	-0.0688
3	4	0.1026	0.1336	-3.1846	-0.1118	-7.9634	-0.015	0.1556	-1.4444	0.124	-0.5732	-1.0926	-1.981	0.538	-0.6774	0.3704	0.1638	0.0138	0.3434	-0.5076	0.1542	-0.2438	-0.1368	0.1026	0.2226	0.1744	-0.4222	0.0082	-0.3368	3.0022	0.1852
3	5	0.4266	-0.0284	-3.1926	-0.3118	-8.5114	0.095	-0.2504	-0.2024	-0.166	-0.1332	-0.3646	-0.853	-0.428	0.5846	-0.2736	1.0078	0.2558	0.5154	-0.7356	0.4022	0.4902	0.6532	0.4266	-0.1574	0.8044	-0.2362	0.5042	-0.2608	0.0902	-0.4688
3	6	0.1566	-0.3444	-3.8786	-1.2618	-3.2774	-0.197	0.0276	-0.6824	-0.208	-0.4792	-0.5166	-0.507	0.268	-0.3214	0.0324	0.4358	-0.0002	-0.1106	-1.5616	-0.1858	0.3682	-0.0668	0.1566	0.1446	-0.1656	-0.3462	0.1042	-0.1788	0.0182	-0.1028
3	7	0.1846	-0.5244	-3.0966	0.3002	-8.1234	-0.119	0.1676	-0.8764	-0.23	-0.5212	-0.3626	-0.857	-0.022	-0.7154	0.0644	-0.2022	-0.2622	1.0374	-0.4516	0.5762	-0.0858	-0.1688	0.1846	0.4866	0.3004	-0.3262	0.2222	-0.0268	0.1322	-0.2868
3	8	0.3806	-0.5924	-3.3106	0.3182	-5.7014	0.183	0.0296	-0.8824	-0.16	-0.7552	0.0834	0.537	-0.12	-0.8154	0.0784	0.7798	-0.8202	0.5334	-0.9896	-0.5718	0.6122	-0.3808	0.3806	-0.0254	-0.0976	-0.1622	-0.1158	-0.0908	1.8982	0.1232
3	9	0.0726	0.4016	-2.4206	-2.6398	-3.4894	0.323	0.0156	-0.8544	0.23	-0.5612	688.281	-1.119	-0.452	-0.4614	-0.2716	0.6158	-0.1882	0.5954	-1.2976	0.3542	-0.1698	-0.2888	0.0726	0.2366	0.3904	-0.4082	0.0682	0.0912	0.3382	-0.3508
3	10	0.8486	-1.0964	-3.1346	-0.1118	-2.1834	-0.477	0.1576	-1.4304	-0.124	-0.0512	-0.7406	0.701	-0.572	0.4946	-0.0916	-0.0942	-0.4862	0.9294	-0.7636	-0.3018	-0.0218	0.2272	0.8486	0.2326	0.2344	0.0558	0.9422	0.0392	-0.0938	0.0932
3	11	0.3746	-0.2444	-2.8366	-0.4858	-3.2174	0.149	-0.1204	-0.9284	0.308	-0.6412	-0.8386	0.443	1.292	-1.0414	-0.6756	0.6778	-0.2142	0.6634	-1.3956	0.5142	-0.2158	-0.0968	0.3746	0.2166	-0.4596	-0.2162	0.0702	0.0412	-0.0758	-0.2348
3	12	0.3526	0.1996	-3.0446	-0.1018	-6.7014	-0.153	0.0276	-1.6324	0.334	-0.4112	-1.2206	0.385	-0.794	0.1226	-1.6276	-0.1002	-0.7682	0.4314	-1.1956	0.3002	-0.2898	-0.2568	0.3526	0.8206	0.1844	0.0138	0.2182	0.2432	3.8882	0.1132
3	13	-0.0154	-0.1804	-3.0986	0.4302	-7.5054	0.117	0.4076	-1.7644	0.178	0.0848	-0.2086	0.443	0.036	0.1226	0.2384	0.3658	3.5258	0.4574	-1.5276	-0.0498	-0.7458	0.1552	-0.0154	-0.1074	0.0424	-0.3682	-0.0238	0.1972	-0.2058	-0.3448
3	14	0.4786	-0.3124	-3.7146	1.5602	-5.2254	-0.367	-0.0044	-1.1224	0.352	-0.4372	-0.7886	-0.331	0.046	-0.4734	-0.2836	0.1678	27.9158	0.7634	-0.7896	-0.0078	-0.2998	-0.1668	0.4786	0.5726	-0.1016	0.0458	0.0982	0.2092	0.8282	-0.3708
3	15	0.5506	-0.4784	-2.9446	-0.5718	-2.7674	-0.193	0.2976	-0.6344	0.122	-1.1572	-0.7666	-0.539	-0.458	-0.8234	0.8724	0.1058	14.9058	0.7194	-1.7276	0.2582	0.0702	-0.1508	0.5506	0.1166	0.0744	0.0398	0.8002	0.1652	-0.0038	-0.0868
3	16	-0.0854	0.2116	-3.6806	0.4722	-2.8834	1.271	-0.2024	-1.5604	-0.084	-0.6512	-0.4866	-0.039	-0.288	0.0746	0.0104	-0.0202	0.1818	0.6794	0.1864	-0.1978	-0.4378	0.4292	-0.0854	0.3966	-0.0096	-0.1882	0.0342	0.7812	2.0222	-0.1828
3	17	0.2026	-0.0064	-3.4526	0.6102	-3.2954	-0.105	0.2736	-1.2684	-0.148	-0.5552	-0.5006	0.101	-0.668	-0.4594	0.5204	0.4998	0.0378	0.1474	-0.9256	0.1162	0.6142	-0.1428	0.2026	-0.1334	0.2604	0.5498	-0.0898	2.3892	0.1982	0.3692
3	18	0.2346	0.6096	-2.6146	-0.1558	-6.0394	0.375	-0.0504	-0.7464	0.166	-0.3152	-0.3306	-1.127	-0.202	-1.1974	-0.7436	0.6858	0.0698	0.0734	-0.8736	-0.1578	-0.3598	0.1432	0.2346	0.3026	0.1964	-0.1662	0.1062	1.2632	-0.0498	-0.1908
3	19	0.2526	-0.0904	-3.2366	-0.0138	-6.1954	0.421	-0.0104	-1.9644	-0.102	-0.8792	-0.2286	-0.545	-0.494	-0.8154	-0.8876	0.4918	-0.0522	-0.3426	-0.5636	0.3562	0.5822	-0.5908	0.2526	0.3646	-0.3176	-0.0322	-0.0278	0.8332	-0.0718	0.1652
3	20	0.3366	-0.3844	-3.7086	0.6122	-0.2554	0.273	0.1636	-1.4784	0.488	-1.1212	-0.1826	-1.235	-1.154	-1.6994	-0.2676	-0.0762	-0.5882	0.7054	-0.6656	0.3302	-0.2638	0.6372	0.3366	0.2666	-0.2036	0.1858	0.6502	0.8092	1.3322	-0.1848
3	21	0.4346	0.9476	-3.4806	-1.3578	-2.0374	0.677	0.1836	-1.1964	-0.048	-1.0472	-0.2366	-1.729	-0.646	-1.6014	-0.2596	0.5538	0.1478	0.5714	-1.4076	-0.1518	0.2702	-0.3068	0.4346	0.1206	0.4704	-0.2462	0.1322	0.6112	0.0242	0.2732
3	22	-0.1894	-0.3904	-4.2666	-0.7618	-4.1154	0.577	0.2056	-1.8404	0.178	-1.5092	-0.9186	-0.095	-0.558	-1.5014	-0.6756	-0.1802	-0.9202	0.9014	-1.0996	0.0322	-0.1358	-0.5088	-0.1894	-0.1274	-0.3556	-0.2482	0.3402	0.6892	-0.1398	0.4232
3	23	0.1106	-0.2524	-3.1806	-0.1718	-3.9414	0.561	0.1896	-0.3244	0.042	-1.4592	-0.6126	-0.755	-0.966	-1.8134	-0.4876	0.3438	0.3238	0.3034	-0.8436	0.7422	0.5842	0.1052	0.1106	0.7766	-0.1296	-0.1002	-0.2658	0.3792	-0.2518	-0.1688
3	24	0.5906	-0.2584	-3.4866	-1.3598	-4.5174	-0.247	-0.1684	-1.4964	0.028	-0.5972	-0.2506	-2.039	-0.934	-1.4474	0.2184	-0.1722	-0.5362	-0.0526	-0.5556	0.2482	-0.1898	-0.1128	0.5906	0.0286	0.4044	-0.3462	0.0062	0.0932	0.0522	-0.0168
3	25	0.1646	0.3556	-3.5406	-0.3158	-3.9734	-0.257	-0.1544	-1.8544	-0.024	-0.5012	-0.0546	-1.779	-0.756	-1.9094	0.9804	0.2838	0.4998	0.9374	-1.0456	0.2202	-0.2418	-0.2668	0.1646	0.2066	-0.3236	-0.1822	0.2922	0.4072	-0.0938	-0.1168
3	26	0.2686	0.8676	-3.3486	0.4042	-4.4454	-0.269	0.1236	-1.6904	0.054	-1.1252	-0.8246	0.263	-0.916	-0.2974	-0.2536	0.2638	-0.0722	0.7554	-0.2776	0.6782	0.0262	0.3572	0.2686	0.8246	0.1944	-0.3642	0.1702	0.1652	-0.0538	-0.0208
3	27	0.1586	0.3556	-3.6106	-0.5538	-4.2334	0.033	-0.2224	-1.3324	0.172	-1.0212	0.2614	-0.701	-0.076	-0.1434	-0.6696	0.4938	-0.4082	-0.2866	-1.0356	0.0402	-0.1578	-0.5588	0.1586	0.3246	-0.6196	0.0658	-0.0798	0.2212	0.6402	0.2012
3	28	0.1486	0.0996	-3.5746	-0.8218	-9.9174	0.755	0.0916	-0.3304	-0.4	-1.1512	-0.8886	-2.173	0.028	-1.1354	-1.1376	-0.2762	0.1858	0.3454	-1.4176	-0.0318	-0.4058	-0.4368	0.1486	-0.0994	0.3044	0.0658	-0.1018	0.2952	0.3042	0.1252
3	29	0.1486	-0.2604	-2.7146	0.8422	-4.7134	1.051	0.1196	-0.7944	-0.072	-0.9812	-0.2746	0.575	-0.158	-0.8814	0.7264	0.2458	-0.5142	0.2874	-1.4036	-0.1218	-0.3098	0.0352	0.1486	-0.0114	-0.6256	0.1518	-0.0898	0.2512	0.0462	0.1852
3	30	-0.0234	-0.4184	-3.6466	-0.7438	-3.9474	1.223	0.0356	-0.9024	0.062	-1.0632	-0.8686	-0.615	-0.428	-1.4754	-0.8876	0.2198	0.1218	0.1514	-1.3396	0.1342	0.1242	0.8612	-0.0234	0.4926	-0.0436	-0.0282	0.6002	-0.0448	-0.1498	0.4972
3	31	-0.0994	-0.4384	-3.3306	-0.2618	-8.6554	0.583	-0.0604	-1.3024	0.07	-0.5792	-0.2446	-0.479	-0.42	-1.2354	1.2144	0.3998	-0.5602	0.0434	-1.3796	0.0562	-0.3938	-0.5508	-0.0994	-0.0574	0.1184	0.5678	0.1422	0.3852	0.0062	0.0812
3	32	0.2966	-0.4764	-3.0846	0.9962	-2.1554	-0.105	0.2036	-1.5264	-0.236	-1.5132	-0.6046	-0.249	0.08	-0.2794	-0.3256	0.7058	-0.3022	0.4214	-1.3376	0.3342	-0.0238	-0.0848	0.2966	-0.1574	-0.3056	0.3798	0.0102	0.6132	-0.1818	0.2852
3	33	0.3326	0.1576	-3.0826	0.0062	-3.0754	1.253	0.2816	-1.2044	0.18	-1.1532	-0.8186	0.295	-0.244	-1.6074	0.9824	-0.0202	-0.3882	0.2634	-1.0516	0.1062	-0.2878	-0.4808	0.3326	-0.1194	-0.7156	0.3838	0.1162	0.6212	0.0042	0.6672
3	34	0.2526	0.7396	-3.5546	-0.7418	-3.1774	1.053	-0.1184	-0.9444	-0.532	-0.7852	0.0214	1.019	-0.75	-1.3874	2.0344	0.0198	-0.3902	0.3394	-1.5756	-0.2538	0.0162	0.1332	0.2526	-0.1014	0.0444	-0.0682	-0.0198	0.2832	-0.1118	0.2012
3	35	0.2826	-0.7924	-3.5866	0.4742	-7.5854	-0.189	0.2236	-0.7164	0.3	-1.2472	-0.9966	1.845	0.356	-1.6754	0.5284	-0.3582	-0.0742	-0.1426	-1.5736	0.4362	-0.6278	-0.2008	0.2826	0.7946	0.0664	0.6018	0.9602	0.4252	0.1642	0.6272
3	36	0.2806	-0.7624	-3.3346	-0.0318	-4.1614	0.697	0.0136	-0.9604	-0.226	-1.0972	-0.4626	-0.911	-0.314	-1.2854	0.0624	-0.2582	-1.0182	0.3594	-0.4256	0.0922	0.4482	0.0212	0.2806	0.3206	0.4884	0.5638	-0.0598	0.3232	-0.0518	0.2772
3	37	-0.0474	-0.2884	-3.0846	0.8422	-0.6714	0.887	-0.1364	-1.7084	-0.224	-0.8952	0.0594	-0.661	0.296	-1.1554	-0.0816	0.2938	0.1298	0.5994	-1.3536	0.1642	-0.1338	-0.1508	-0.0474	0.1466	0.1364	0.0798	-0.0518	0.4232	-0.1798	-0.0148
3	38	0.5786	-0.2364	-3.3206	-0.6578	-5.6894	-0.013	0.2516	-1.4424	0.11	-1.0852	-1.1446	-1.595	-0.496	-1.2834	-0.1636	-0.2742	-0.1082	0.4134	-0.6196	0.2702	0.6682	0.2712	0.5786	-0.0354	0.4224	-0.2262	-0.2138	0.2672	0.2182	-0.3688
3	39	0.2846	-0.2784	-3.2126	-0.8818	-1.8054	0.093	-0.0944	-1.4044	-0.11	-1.5092	-0.5966	-1.281	-0.572	-0.9934	0.0824	0.0858	2.1518	0.6174	-0.8756	0.4102	-0.3338	-0.1808	0.2846	0.6686	0.4644	0.0278	0.0802	0.1372	-0.0958	0.5772
3	40	0.0866	0.2096	-3.3306	0.8402	-5.1954	0.531	0.0076	-0.8904	-0.238	-0.5452	-0.8606	-1.513	0.86	-1.0574	-0.6916	-0.1722	2.0478	0.7214	-0.1156	-0.1898	0.4882	-0.2568	0.0866	0.1146	0.2484	0.4618	0.4522	0.6492	0.8802	-0.1588
3	41	0.1066	-0.2564	-3.6266	0.5762	-2.8734	-0.109	-0.2964	-0.8224	-2.08455e-15	-1.0892	-0.5906	-1.751	1.076	-1.6374	-0.5596	0.2858	3.0598	-0.2726	-1.0496	-0.3178	-0.0958	0.6272	0.1066	-0.0274	0.7564	0.1878	0.1122	-0.0808	0.1842	-0.3448
3	42	0.0486	0.4116	-3.3046	0.8222	-3.0774	0.177	0.1876	-1.5344	-0.116	-1.3432	-1.2706	-1.437	0.036	-0.4854	-0.0096	0.2638	0.9518	0.7554	-0.8736	0.5842	-0.0138	-0.0428	0.0486	0.6726	0.1744	-0.0742	0.0742	0.2652	0.3122	-0.0068
3	43	0.5406	-0.3544	-3.6026	1.1882	-4.7614	0.243	-0.1544	-1.2844	0.06	-0.8312	-0.9066	-0.555	-0.616	-1.4494	-0.2436	0.1198	0.8398	0.4594	-0.9396	0.0382	0.0462	-0.1988	0.5406	0.0586	0.3144	0.1158	-0.2398	-0.0468	0.3722	0.0932
3	44	0.4166	-0.2484	-3.7146	0.9322	-6.5274	0.255	-0.0064	-0.4424	0.224	-1.0392	-0.5706	-1.031	0.422	-1.3734	-1.1636	0.0438	0.3418	1.5054	-1.6416	0.0282	0.2502	0.5752	0.4166	-0.0654	-0.3636	0.0858	0.6882	0.0412	0.2262	0.2472
3	45	0.1866	0.0276	-2.8406	-0.4178	-5.5794	1.219	0.0336	-2.1404	0.532	-0.9372	-0.9246	1.891	-0.27	-0.9974	-0.0096	0.1278	1.1978	0.5414	-0.6116	0.4982	-0.4218	-0.2408	0.1866	0.0326	-0.3396	0.2798	0.2002	-0.0408	-0.1098	0.2552
3	46	-0.1354	-0.2884	-2.9606	0.2482	-4.8794	-0.183	-0.0944	-1.2364	-0.492	-1.1472	-0.3846	0.361	-0.584	-0.5014	-0.7236	0.1938	0.9698	0.9734	-1.7536	0.1102	-0.2038	-0.2348	-0.1354	0.8226	0.0024	0.0978	-0.0938	0.6172	-0.0998	0.1712
3	47	0.0726	-0.6104	-2.9906	1.0782	-2.4974	0.257	0.1236	-0.8684	-0.16	-0.7252	-0.2606	-0.389	-0.24	-0.4374	-0.0996	-0.0622	1.5098	0.0794	-1.2296	-0.1498	-0.4018	0.3632	0.0726	0.1126	0.7664	-0.3322	-0.0998	0.1772	0.3622	-0.3568
3	48	0.6586	-0.8604	-2.8366	0.1282	-3.7734	0.555	-0.1384	-1.9124	0.292	-1.3392	-0.7946	-1.847	-0.174	-1.3954	-0.4436	-0.0882	1.5138	0.8914	-1.7696	0.2042	1.0362	-0.1168	0.6586	-0.0094	0.0864	-0.1662	0.4342	-0.0248	0.1482	-0.1488
3	49	0.2386	-0.1924	-2.9266	0.5262	-1.6374	0.901	-0.2564	-1.3984	-0.022	-0.8212	-0.7366	0.121	-0.464	-1.0774	-0.8096	0.4238	0.1458	0.4694	-1.8336	0.3082	-0.1298	-0.2168	0.2386	0.2666	-0.6056	-0.0882	0.6862	-0.0688	-0.1878	0.3132
3	50	0.6146	0.0456	-2.8986	1.6942	-6.3714	0.803	0.0416	-1.1064	-0.632	-0.4072	-0.6666	-0.387	0.29	-0.2514	-0.6796	-0.0662	1.2658	0.6294	-1.4516	0.1762	0.5122	-0.1788	0.6146	0.7946	-0.0196	0.4798	0.0422	-0.1968	0.1302	0.0992
3	51	0.1986	-0.3864	-3.2826	1.8142	-6.7554	0.721	-0.2084	-0.6304	-0.488	-1.4192	-0.6826	0.019	0.128	-0.6974	-0.2876	0.3038	0.8038	0.9274	-1.2216	0.1142	-0.1678	0.5092	0.1986	0.0166	-0.7236	0.2158	0.0282	0.1372	0.0742	0.4352
3	52	-0.1234	0.3976	-3.1926	1.5722	-4.2194	1.019	-0.0684	-1.5944	-0.3	-0.8972	-0.5146	-0.265	-0.818	-1.0494	-0.2836	-0.4702	-0.0702	0.5074	-0.5996	-0.0658	0.3542	-0.3668	-0.1234	0.2206	0.5624	0.1538	-0.0218	0.0852	-0.0138	-0.2248
3	53	0.1486	0.1196	-2.5146	0.8162	-6.9034	1.069	-0.1304	-1.9824	0.122	-0.8252	-0.8726	1.185	-0.566	-0.0894	-1.4136	-0.4842	-0.5782	0.5834	-1.1916	0.2662	-0.0298	-0.3328	0.1486	0.1006	0.0244	-0.3622	0.1122	0.1932	-0.2198	0.3872
3	54	1.1026	-0.3644	-3.5566	0.7262	-5.8634	0.177	0.1136	-1.6104	0.04	-1.5312	-1.3126	0.437	0.858	-0.5734	-0.6876	-0.0902	-0.3922	0.1194	-1.3216	-0.0678	-0.2658	-0.0208	1.1026	0.6786	-0.2376	-0.4422	0.6062	0.2512	-0.2738	0.0532
3	55	0.5226	-0.2604	-2.7866	1.0242	-7.9794	0.529	-0.3524	-1.1964	0.326	-0.9752	-0.2246	-0.517	-0.848	-0.6294	0.3144	0.2318	-0.4122	0.3174	0.0944	0.5302	-0.2798	-0.1768	0.5226	-0.1234	-0.0696	0.0658	0.0762	0.7792	-0.1118	0.3432
3	56	0.1726	-0.7504	-3.0846	1.3582	-6.8934	0.217	-0.0684	-1.1424	0.864	-0.8892	-0.6366	-1.615	-0.548	-0.0334	-0.0756	-0.4082	0.4218	0.2094	-0.6856	-0.1918	0.6802	0.3372	0.1726	0.2686	0.1944	-0.1342	0.0682	0.6372	0.4262	-0.0628
3	57	0.3966	0.2816	-2.9806	0.4902	-6.5574	0.273	0.0596	-1.3924	-0.218	-0.4052	-1.2646	-0.665	-0.796	-0.4314	-0.3416	0.1398	-0.4922	1.2814	-1.0136	0.2922	0.1222	-0.5928	0.3966	0.6986	-0.0656	0.2618	0.0162	0.4892	-0.0398	-0.0208
3	58	2.0766	0.1036	-2.9306	2.0942	-6.0274	0.313	-0.4224	-1.4784	0.326	-0.5352	-0.0246	-0.279	-0.514	-1.5234	-1.1316	-0.1122	-0.8642	-0.1886	-1.2236	-0.1618	0.2562	-0.5548	2.0766	0.2366	-0.7076	-0.1202	0.2662	1.0772	0.2502	0.3392
3	59	14.0046	-0.0184	-3.0346	1.4422	-7.1174	0.217	-0.0884	-1.2464	-0.496	-0.7072	-0.4066	0.577	-1.734	-0.2094	0.3924	0.1778	-0.7322	0.2134	-1.1856	-0.2298	0.2722	0.3092	14.0046	-0.2354	0.6024	-0.1222	0.6662	0.7012	-0.0598	-0.1508
3	60	14.6726	-1.0924	-3.0186	1.8622	-6.4794	-0.047	-0.5024	-1.5324	0.306	-0.2572	-0.7606	2.003	-1.302	-0.7574	0.0504	1.0258	-0.2542	0.6834	-1.4696	-0.1278	0.0602	-0.2528	14.6726	0.0686	-0.1536	-0.4582	-0.2478	0.5412	0.1682	-0.3148
3	61	15.3746	0.7636	-3.3606	1.9142	-3.0854	0.557	0.0796	-1.1824	-0.004	-1.5092	-0.4546	-0.231	-1.502	-1.5074	-0.3356	-0.1822	-0.1782	0.1794	-1.3056	0.9582	0.2662	-0.3588	15.3746	0.8606	0.3764	0.0578	0.1182	0.2172	2.5602	-0.0308
3	62	16.9726	0.9496	-3.3826	0.9602	-5.1634	0.181	-0.3424	-1.9644	0.058	-1.2272	-0.9266	-1.375	-1.314	-0.2074	0.2264	-0.1222	-0.3462	0.8594	-1.6276	0.1122	-0.3538	-0.1888	16.9726	0.0306	-0.4136	-0.3342	-0.1018	0.3992	1.2022	0.3572
3	63	13.3426	-0.1524	-3.5526	1.5742	-6.8314	0.915	-0.4644	-1.8824	-0.02	-1.8192	-0.4666	-1.187	-0.986	-0.7274	-0.1056	0.4858	0.4598	0.0754	-0.7156	0.0522	0.3022	-0.1028	13.3426	0.1806	0.4284	-0.1642	0.7522	0.1272	0.2442	0.2252
3	64	12.0966	-0.1624	-3.3506	0.6882	-8.0834	0.017	0.0956	-1.2564	-0.166	-1.5272	-0.6586	0.063	-0.828	-0.6894	0.4124	-0.1262	-0.2382	0.6274	-1.6996	-0.0238	-0.1538	0.5032	12.0966	0.6426	-0.0276	-0.5222	0.0762	-0.0928	0.3542	-0.1168
3	65	12.1866	-0.3304	-3.6246	1.7802	-7.9814	0.551	-0.1544	-1.2224	-0.46	-0.4992	-0.6046	-0.645	-0.61	-1.9874	-0.4816	0.1178	-0.6602	-0.1626	-0.5596	0.2242	0.3002	0.1412	12.1866	0.7166	-0.0056	-0.0382	0.0922	-0.3368	0.3942	0.2692
3	66	11.6166	-0.3944	-3.5246	1.6942	-8.0534	0.485	-0.3084	-1.2384	-0.304	-1.1812	-0.3266	-0.779	-0.942	-1.8734	-0.6136	0.1258	-0.8442	0.7074	-0.3536	0.2222	0.4442	-0.3368	11.6166	0.6386	0.3044	0.0258	0.1802	0.0072	-0.0118	-0.0408
3	67	14.2686	-0.4144	-3.2446	1.6382	-6.4794	0.475	-0.2624	-1.6204	-0.612	-1.3372	-0.3106	-0.603	-0.658	-1.4914	-1.4176	-0.6502	0.2738	0.0994	0.2504	-0.4818	0.2442	-0.4928	14.2686	0.2486	0.1524	0.0198	0.9302	0.1392	0.2182	-0.1828
3	68	13.8486	0.1716	-3.4806	1.4622	-4.0354	0.853	-0.4564	-0.9624	-0.258	-1.3792	-0.8366	-1.005	-0.712	-1.4974	-0.3216	0.0878	-0.2562	0.3354	-0.0276	0.0602	0.1222	-0.3068	13.8486	0.4606	0.3844	-0.3482	0.0502	0.1692	0.7582	-0.0728
3	69	13.0786	0.2276	-2.4746	2.4662	-3.8174	0.421	-0.2304	-1.0484	-0.458	-1.0432	-0.9666	0.201	-0.85	-0.8514	-1.1116	0.7518	-0.4022	0.6454	-0.6596	0.0682	0.2862	0.3732	13.0786	0.1506	0.0164	0.2598	0.0362	0.0172	-0.2338	0.1312
3	70	16.8886	-0.0004	-2.8986	2.2382	-9.5974	1.117	-0.3984	-1.2364	-0.052	-1.8292	0.0214	-1.107	-0.696	-0.8174	-0.7516	-0.2802	-0.6282	0.5894	-0.4116	-0.0338	-0.4098	-0.1008	16.8886	0.3466	0.2424	0.1298	0.2502	0.5052	0.0082	0.3332
3	71	14.1946	-0.3444	-2.8366	1.6282	-9.2874	0.641	-0.1684	-1.7584	0.528	-1.3932	-0.6046	-1.025	-0.936	-0.6934	-1.3016	0.5138	-0.0482	0.8194	-1.5236	0.5002	0.1702	-0.3488	14.1946	0.6306	0.7964	0.4938	0.7222	-0.0868	-0.2378	-0.0208
3	72	13.7686	-0.7424	-2.8706	2.4462	-5.3574	3.003	0.1216	-1.7884	-0.128	-0.9612	-0.1626	-0.375	-0.774	-0.9094	-0.6016	0.3078	-0.3162	0.8834	-1.4076	0.4462	-0.3218	-0.6948	13.7686	0.2386	0.3184	0.7038	0.1962	0.0532	-0.0578	0.4172
3	73	12.0426	0.3076	-3.1166	1.4222	-8.1574	3.445	-0.4664	-0.4964	-0.404	-0.3992	-0.8546	-0.021	-0.59	-1.0414	0.0884	-0.0142	-0.1402	0.3414	-0.2536	-0.4858	-0.1378	-0.0788	12.0426	0.2866	1.0684	1.0878	0.3162	0.3592	-0.0578	0.1972
3	74	11.4926	0.9016	-3.0306	2.1742	-7.3954	0.989	0.1056	-2.0464	-0.182	-0.7072	-0.5866	-0.437	-0.76	-1.4214	-0.6976	-0.5142	-0.3342	0.0794	-0.2696	0.3102	0.3802	0.4912	11.4926	0.1386	0.0864	-0.2382	0.0482	0.1272	0.7422	0.0172
3	75	10.4526	-0.5404	-3.1086	1.4082	-7.0654	1.679	-0.3184	-1.1724	-0.098	-1.6172	-0.2146	0.039	-1.12	-1.9694	-0.1716	0.3518	-0.2402	0.5354	-1.2156	0.5702	-0.1958	-0.3588	10.4526	0.2686	0.3164	0.2678	0.4642	-0.1908	0.0062	0.0352
3	76	11.0666	-0.4924	-3.0706	3.1242	-6.6534	1.557	-0.3404	-0.9804	0.156	-0.4352	0.0774	0.883	-0.93	-0.6334	0.4024	-0.1962	-0.2882	0.0134	-1.6116	0.0402	-0.1018	-0.0688	11.0666	1.1446	-0.1836	-0.1122	0.5402	-0.1128	0.1022	0.2392
3	77	9.8846	0.5816	-3.0166	1.4522	-6.9234	0.553	0.1676	-1.8644	-0.094	-0.3792	-0.7006	0.961	-1.148	-0.9594	-0.6896	0.5018	0.2438	0.5134	-1.8176	0.2902	0.0622	-0.0048	9.8846	0.0746	0.5924	-0.1942	0.2382	0.1372	-0.1778	0.2372
3	78	10.3566	-0.0204	-3.0566	1.3562	-4.8914	1.297	-0.2904	-1.1744	-0.292	-0.8152	-0.9126	0.577	0.232	-1.1414	-0.0256	0.4038	-0.2762	0.1814	-0.6636	0.2802	0.1542	0.3512	10.3566	0.3646	0.6184	-0.2822	-0.1118	0.0772	-0.0358	0.5812
3	79	7.5486	0.1356	-3.5226	1.9562	-4.5734	2.145	-0.3024	-1.7884	-0.028	-1.5392	0.2074	1.583	0.018	-1.0834	-0.8096	-0.0182	-0.9702	0.8174	-1.1996	0.4582	-0.3198	-0.5888	7.5486	0.1466	-0.3236	-0.3242	-0.1198	0.1892	-0.0998	-0.1868
3	80	7.6926	0.0256	-3.6446	2.2822	-7.0914	1.985	0.1336	-1.4204	-0.106	-1.1332	-0.9166	0.425	-0.362	-2.1114	-0.9556	0.1418	-0.2542	0.6054	-1.6556	-0.2758	-0.0578	-0.2088	7.6926	0.1306	-0.1916	-0.1802	0.8442	0.3732	-0.1718	0.0892
3	81	7.3566	-0.6064	-2.9426	1.8302	-3.3834	2.117	-0.2764	-1.0724	0.906	-0.8552	-0.1346	-0.641	-0.538	-0.9554	-0.6196	-0.2662	-0.3642	-0.0146	-1.0356	-0.2438	-0.2138	-0.1408	7.3566	1.4126	0.7004	-0.1702	0.4242	-0.0028	0.8502	0.5452
3	82	6.3666	0.8616	-2.8906	1.9122	-9.9414	1.311	-0.3864	-1.6584	0.584	-1.0872	-0.9166	-1.641	-0.244	-1.5034	-0.8236	0.0518	0.2798	0.8954	-1.4036	0.9282	-0.4578	0.5052	6.3666	0.2686	0.8644	-0.5742	0.2182	-0.1348	0.1642	0.4012
3	83	5.4426	-0.0724	-2.7566	3.2802	-4.0434	1.113	-0.2364	-1.3284	0.144	-1.2072	-0.2546	-1.025	-0.482	-2.0614	-1.2896	-0.8142	-0.2682	0.5214	-0.5536	0.2562	-0.0918	-0.1368	5.4426	0.1306	-0.1676	0.0858	0.5422	0.1552	0.0482	0.0772
3	84	6.0726	-0.3624	-2.3346	1.3342	-5.9974	0.971	-0.3244	-1.5484	-0.238	-1.0532	0.4034	-1.301	-0.706	-0.9974	0.2124	-0.1182	-0.3262	0.6234	-1.1276	0.8202	0.1182	-0.0708	6.0726	0.6326	0.8424	-0.1822	0.6482	0.3752	0.0242	-0.1968
3	85	5.5526	0.0076	-2.8606	2.2222	-7.7314	1.701	0.2116	-0.9384	0.83	-0.9972	-0.4346	0.119	-0.4	-1.6094	0.5544	-0.0482	-0.1382	0.2294	-0.4616	-0.1398	-0.3098	-0.1828	5.5526	0.0366	0.7164	-0.5242	0.0302	0.0892	0.1242	0.3312
3	86	4.5626	0.2616	-3.4226	3.3602	-4.6574	2.093	-0.2644	-1.8304	-0.192	-0.5392	-0.9446	-0.439	-0.638	-1.5534	-0.1056	-0.1382	-0.9162	0.9874	0.0244	0.1082	-0.0418	0.1372	4.5626	0.8226	0.7484	-0.0782	-0.1578	0.2492	0.0842	-0.3468
3	87	5.2306	0.4196	-2.4566	2.2842	-7.0474	1.383	-0.1484	-0.8564	-0.248	-0.3912	-1.3426	-1.151	0.764	-1.1894	-0.3836	0.1358	-0.1162	0.2054	-0.5596	0.0542	-0.1558	0.4612	5.2306	0.2286	0.7064	-0.1462	-0.0358	-0.1288	0.4462	0.5672
3	88	5.1006	0.1716	-2.9206	2.3302	-6.0894	1.827	0.0336	-1.6624	-0.5	-1.5712	-1.2846	-1.083	-0.502	-1.1694	0.2184	0.7678	-0.4442	0.0934	-0.4176	-0.0618	-0.0158	-0.2228	5.1006	0.1486	-0.1576	-0.2142	1.1862	-0.0208	0.1082	0.2732
3	89	3.2226	-0.1404	-3.1726	2.1142	-6.2034	0.851	-0.2424	-1.7684	-0.006	-0.5612	-0.4006	-1.119	-0.662	-0.9314	0.0464	0.1958	-0.3702	0.7574	-0.7116	0.5222	0.0302	-0.0808	3.2226	0.6986	-0.0216	0.2578	0.1522	-0.0188	0.4142	-0.5788
3	90	3.7166	-0.2724	-3.0406	2.3422	-6.8454	0.947	-0.0944	-2.0404	0.676	-0.5772	-0.8066	-1.433	-0.846	-1.3634	-0.3476	-0.6702	-0.0322	-0.0726	-1.2716	0.4322	-0.2598	0.0812	3.7166	0.1006	1.0084	-0.5442	0.4302	0.7812	0.0022	0.2652
3	91	4.6106	0.6176	-3.5066	2.7722	-7.2394	1.103	-0.0004	-1.7884	8.79	-1.2232	-1.2066	-0.627	-0.806	-1.6974	0.8224	-0.5882	0.1538	0.3534	-0.3056	0.2102	0.1042	-0.0948	4.6106	0.1626	0.2664	0.0538	0.0902	-0.0228	-0.1018	-0.3268
3	92	3.3826	-0.0124	-3.2086	1.3642	-7.4334	1.371	-0.3944	-1.2324	-0.02	-0.5972	-0.6766	-1.355	-0.466	-1.6514	-0.1736	-0.0882	-0.3582	1.1834	-1.3616	0.9122	0.1042	0.7832	3.3826	0.5346	-0.4496	-0.1322	0.2362	-0.0328	0.8782	-0.3808
3	93	3.6866	-0.8384	-3.4466	2.5082	-1.8594	1.973	-0.2884	-0.9444	-0.202	-1.3352	-1.0706	-1.991	-1.384	-1.0834	-0.5596	0.3278	0.1858	0.4794	-1.1856	0.3162	-0.0078	-0.0568	3.6866	-0.2214	0.0284	-0.4082	0.6962	-0.1328	0.0662	-0.2008
3	94	2.1566	-0.7104	-3.3086	1.7462	-6.6814	1.503	-0.0204	-1.8424	0.154	-1.2732	0.0194	-1.355	-0.804	-0.5034	0.6384	-0.1182	-0.1602	0.2554	-0.9336	0.1382	-0.1638	-0.1948	2.1566	-0.1574	1.1124	-0.1482	0.2202	0.0912	0.0262	0.2752
3	95	3.8466	0.2436	-2.8446	1.0242	-5.2574	1.445	-0.2744	-1.0804	-0.262	-0.7672	-0.9206	-0.313	-0.822	-0.9734	-0.4656	0.4298	0.9018	0.2074	0.0324	0.0722	0.2362	-0.1208	3.8466	0.2346	0.3424	-0.1782	0.3242	0.3672	-0.1578	0.4312
3	96	6.1026	0.4716	-2.4606	1.9922	-6.0734	1.383	-0.3884	-1.1444	-0.396	-0.5792	-0.9886	-0.789	-0.422	-0.8334	-0.8716	0.5158	-0.1862	0.8454	-0.5596	0.2522	-0.2298	0.2952	6.1026	-0.5414	0.3704	-0.1302	0.4502	0.0992	0.2102	0.0192
3	97	9.0666	0.0816	-3.1726	2.9362	-4.0554	1.803	0.1036	-1.5804	-0.006	-1.3272	-1.2526	-0.765	-0.152	-1.0494	1.3844	0.1938	-0.1762	0.5154	-1.0336	-0.0978	-0.0538	0.0732	9.0666	0.2646	0.4364	-0.0722	0.7622	0.0512	0.9222	0.5032
3	98	7.9926	-0.0784	-3.6646	0.5862	-6.9394	1.149	-0.4504	-1.2364	0.088	-1.0852	-0.4546	-2.043	-1.332	-2.0114	0.7564	0.6738	-0.0762	-0.0686	-0.7776	0.3282	0.9262	-0.1208	7.9926	-0.3294	-0.1696	-0.3702	0.0462	0.1712	0.0602	0.3532
3	99	8.0046	-0.2284	-3.0066	1.8022	-5.3674	1.011	-0.2684	-1.8844	0.484	-1.9752	-1.3886	-1.895	-0.318	-0.7094	-0.0816	0.1118	-0.1042	0.2214	-1.5176	0.7102	-0.5738	-0.4108	8.0046	-0.4174	0.2444	-0.5582	0.2202	0.4992	0.4142	-0.1268
3	100	6.5826	-0.7084	-3.5106	3.0182	-4.7614	0.795	-0.1984	-1.3924	0.704	-0.7012	-1.1566	-1.685	-0.586	-1.1534	-1.0876	0.9238	0.4558	0.1994	-0.7356	0.3622	0.4142	-0.3348	6.5826	0.1346	0.5184	-0.3982	0.1502	0.3112	0.1542	0.1732
3	101	6.5226	-0.1184	-3.5926	1.6142	-7.0314	0.973	-0.0504	-2.0244	-0.348	-0.1312	-0.8166	-2.501	-0.132	-0.7294	-0.7076	-0.1282	0.2798	0.5654	2.1704	0.6202	-0.3018	0.6212	6.5226	-0.6754	0.8384	-0.8442	0.8242	-0.0048	0.1622	1.0612
3	102	5.8846	-0.6304	-3.1326	1.6182	-7.6674	2.099	-0.0344	-1.4484	-0.252	-1.2492	-1.1646	-1.225	-1.046	-1.0974	-0.5896	-0.1502	0.2078	0.5794	9.0584	0.3842	0.3722	-0.1728	5.8846	-0.3034	0.3104	-0.3862	0.1522	0.1152	0.5562	-0.3028
3	103	6.4066	-0.0164	-3.5186	2.6382	-7.5234	1.661	-0.2384	-1.6704	0.182	-0.7852	-0.3546	-0.545	0.182	-0.8094	0.3164	-0.3502	4.7678	0.3354	7.5064	0.5982	-0.1478	-0.7308	6.4066	0.3186	1.5244	-0.8202	0.1542	0.3592	0.3102	0.3572
3	104	6.5706	-0.0984	-2.7626	2.1482	-7.0134	4.071	-0.1704	-2.0604	-0.074	-1.0232	-0.3346	-1.711	-1.072	-0.6754	-0.3616	0.6838	2.8558	0.4154	8.9324	-0.3278	0.0722	-0.2708	6.5706	-0.5214	0.8524	0.1318	0.5102	0.1732	-0.0978	0.5212
3	105	5.1086	-0.6144	-3.2786	1.0402	-7.6234	0.947	-0.3364	-1.1724	0.118	-0.6172	-0.5646	-1.253	-0.088	-0.7554	-0.2396	-0.5382	-0.1542	0.1354	12.4604	0.7702	-0.0418	0.4772	5.1086	-0.5754	-0.1316	-0.4582	1.0962	-0.2468	0.0742	0.5412
3	106	4.1266	0.2836	-3.2426	1.6922	-4.5914	1.853	-0.3204	-1.7964	-0.122	-1.6512	-0.6166	-1.879	-1.194	-0.6454	-0.2996	0.2238	3.7638	0.2674	10.3584	-0.2558	0.8182	-0.2648	4.1266	0.9446	0.0464	-0.4282	0.2582	0.4232	0.2102	0.2012
3	107	4.3346	-0.8144	-2.7806	2.3622	-9.5594	1.209	-0.0904	-1.9204	-0.152	-0.5972	-0.4706	-1.185	-1.114	-0.7814	0.1204	0.2998	-0.4502	0.4394	10.2664	-0.1958	0.5022	-0.0988	4.3346	0.1786	0.1144	-0.4622	0.4802	0.0692	0.5522	0.1992
3	108	3.7606	0.2756	-2.3526	1.7962	-6.0074	1.199	-0.2004	-0.9664	-0.524	-1.5392	-0.4066	-1.535	-0.942	-1.1134	-1.4936	0.2058	0.0258	1.0174	13.0864	0.4482	0.1342	0.7872	3.7606	-0.3174	-0.3796	0.0038	0.3502	0.3292	0.1022	0.0852
3	109	4.7586	-0.4564	-3.0566	2.6742	-7.7134	0.889	0.0196	-1.4064	-0.404	-0.9052	0.1634	-1.947	-0.486	-1.1794	-0.6236	-0.1242	0.1758	0.8454	11.9904	0.5382	-0.2278	-0.2448	4.7586	0.6966	0.5224	-0.4842	0.5502	0.0732	0.2562	1.0112
3	110	4.9486	-0.9784	-2.7766	1.8322	-4.2714	1.735	-0.3204	-1.9184	-0.45	-0.7012	-0.5826	-0.461	-1.026	-1.0714	-1.1576	-0.5002	-0.0662	-0.0606	10.6004	0.0862	0.0122	-0.1188	4.9486	0.4806	0.4924	-0.5522	0.7942	0.0352	0.1962	0.0252
3	111	4.2746	0.3796	-3.3306	0.6022	-7.5754	1.085	-0.3304	-1.6944	-0.178	-1.6512	-0.5766	-1.651	-1.436	-1.6454	-0.5316	-0.2842	1.2178	0.3674	9.7824	1.0102	0.4762	-0.2168	4.2746	-0.2394	0.0564	-0.1742	0.6002	0.2192	0.4982	-0.3688
3	112	3.3706	-0.2024	-2.9466	3.2042	-6.6314	1.361	0.0736	-2.1324	-0.65	-1.5692	-1.0146	0.079	-0.312	-1.2874	-0.1316	0.4938	1.1958	0.9674	13.1844	0.2102	-0.1398	1.1912	3.3706	0.9766	0.1504	-0.7402	0.4822	0.2972	0.2862	-0.0408
3	113	3.6006	-0.4484	-2.4366	1.4602	-7.4514	0.615	-0.1244	-1.9064	-0.398	-0.6592	-0.9806	-0.861	-0.04	-1.7094	-0.8216	0.4018	1.5438	1.2394	11.3964	0.3802	0.1422	-0.3968	3.6006	-0.2614	1.4024	-0.2922	0.4622	-0.1128	0.2302	0.1352
3	114	2.9446	0.0496	-2.5946	1.2742	-5.2394	1.987	-0.3904	-0.5004	0.132	-1.0392	-0.5506	1.583	-0.8	-0.1994	-0.5116	0.0198	0.9578	0.5194	12.1564	0.3602	-0.2038	-0.0588	2.9446	-0.1394	0.3144	-0.8662	0.0282	0.1492	-0.0898	-0.1688
3	115	3.1866	0.7936	-3.2886	2.9702	-6.0594	1.297	0.0356	-2.0364	-0.66	-1.4072	-0.0326	-0.607	0.272	-0.3414	-0.5956	0.3398	1.1158	1.2734	12.6104	-0.0078	-0.1058	-0.2628	3.1866	0.9186	0.4324	-0.7242	1.3222	0.0072	0.0402	-0.5408
3	116	2.8686	0.4536	-3.2446	3.8882	-10.9334	1.059	-0.1364	-1.2184	-0.206	-1.5912	-0.3286	-0.883	-0.322	-1.1654	-0.7676	0.0598	1.1618	-0.0286	11.0824	0.4222	0.2682	-0.1848	2.8686	0.0806	0.0024	-0.3842	0.6042	0.0852	0.6702	0.2172
3	117	2.2886	-0.0144	-3.5446	3.5042	-7.8954	2.685	-0.0804	-0.6264	-0.102	-0.8632	-0.5126	-0.531	-0.484	-0.8074	0.7324	0.0758	0.3378	0.3414	13.9724	0.7682	-0.3458	-0.0848	2.2886	-0.2134	0.1324	-0.5702	0.2322	0.0592	0.1322	-0.4828
3	118	1.9826	2.5396	-3.2046	2.4022	-9.2334	1.109	-0.0544	-2.0784	-0.298	-0.9072	-0.2426	0.455	-0.396	-1.1954	0.0284	0.1118	0.0898	1.0754	13.0244	0.4482	0.4062	0.7092	1.9826	0.4106	0.9244	-0.4522	0.4382	0.3252	0.0222	-0.3428
3	119	2.9406	3.8336	-3.1866	3.1962	-6.1474	1.845	-0.1444	-1.9984	-0.404	-1.5112	0.1774	-1.735	-0.366	-0.4754	-0.8076	0.3418	0.8618	0.5974	14.7224	0.6522	-0.5578	-0.0908	2.9406	0.3346	0.3104	-0.5702	0.9242	-0.0128	4.0942	-0.0748
3	120	2.6046	-0.0864	-1.8926	2.7402	-9.2354	1.255	-0.0264	-1.1084	-0.026	-0.8752	-1.0506	-1.365	-0.756	-1.5034	-0.8236	-0.1762	1.5558	-0.0786	12.5804	0.4522	0.1082	0.2172	2.6046	-0.0354	0.6564	-0.6122	0.2702	0.1312	-0.0498	0.5912
3	121	2.9666	-0.4864	-2.5606	2.6902	-6.4234	1.013	0.0536	-1.9124	-0.466	-0.8932	-0.3846	-1.033	-0.498	-1.0014	-0.6336	0.2538	1.7918	0.9634	11.7764	-0.1938	-0.3158	0.0072	2.9666	-0.0574	-0.5556	-0.6162	0.2642	0.4752	0.3262	-0.0188
3	122	1.7846	0.7236	-3.2986	2.8442	-6.6054	1.293	-0.4344	-1.8264	-0.372	-1.7092	-0.7446	0.509	-1.278	-0.6834	-0.6556	-0.0682	1.2438	0.2254	11.8304	0.1182	0.7742	0.1632	1.7846	0.3446	0.6324	-0.3762	0.2742	-0.2648	-0.1618	-0.2488
3	123	3.8026	-0.5124	-2.8546	1.3962	-8.5254	1.747	0.0836	-1.4764	-0.366	-1.8272	-0.6606	-1.655	-0.684	-0.9234	-2.0516	0.0958	1.5858	0.4574	11.9164	-0.0758	-0.3278	0.6792	3.8026	-0.1874	0.3764	-0.1402	0.7122	-0.1328	0.3382	-0.4168
3	124	8.8166	-0.5804	-3.2806	2.5822	-5.1714	1.273	-0.2224	-1.4744	-0.794	-1.2092	-0.5226	-0.663	-0.18	-0.3674	-0.9676	0.1498	0.8478	0.0174	12.3584	0.7922	-0.5238	-0.1508	8.8166	-0.4394	0.7204	-0.6642	0.3242	0.0412	0.1702	-0.1788
3	125	10.2766	-0.2084	-2.9246	1.6182	-5.6854	0.959	-0.3924	-1.6064	-0.328	-0.9392	-0.4026	-0.357	-0.33	-0.4134	-0.3156	0.6998	0.9098	0.3134	9.6964	0.4262	0.1202	-0.2548	10.2766	-0.3274	0.2504	-0.4622	0.7362	-0.1268	-0.2718	-0.6388
3	126	11.7726	0.7676	-3.1186	2.1062	-3.3294	1.863	-0.0124	-1.5684	-0.31	-1.1152	-0.5866	-0.973	-1.522	-1.2634	-0.9636	-0.3382	1.3238	0.0294	11.1304	0.2082	0.1102	0.4172	11.7726	0.6326	0.5584	-0.7262	0.5322	-0.1428	1.2042	-0.4008
3	127	10.5266	-0.7544	-2.7206	3.4062	-6.5614	0.449	0.0876	-1.6544	-0.85	-1.0212	-0.0226	-1.825	-0.452	-0.1314	-0.2396	0.5238	37.0838	0.7474	12.3864	-0.5758	1.5522	-0.0648	10.5266	-0.1554	0.1024	-0.6062	0.3142	0.0692	0.2042	0.1232
3	128	9.0326	-0.2604	-2.9546	3.1942	-5.7914	1.659	-0.1684	-0.8124	-0.488	-1.5392	-0.6966	-1.429	-0.868	-1.0914	0.0844	-0.0322	94.2118	-0.2986	11.0264	0.8402	0.5322	-0.2008	9.0326	-0.2094	-0.4436	-0.7382	0.3202	0.0632	0.4402	-0.0508
3	129	10.1166	1.4816	-2.8746	2.6822	-8.5554	1.925	-0.4824	-1.8264	-0.3	-1.9532	-0.3146	-1.257	-0.26	-1.2634	0.2804	-0.1802	2.8198	0.3734	9.6184	1.1082	0.3082	-0.2888	10.1166	0.4466	0.0284	-0.5622	0.1662	-0.0208	0.4322	-0.1888
3	130	9.7426	-0.4044	-2.2526	4.0642	-6.6394	1.439	-0.1284	-2.0424	-0.11	-1.7872	-1.1346	-1.815	-1.394	-1.1274	-1.1876	-0.3222	-0.1902	1.1834	10.2244	0.1042	0.6782	0.7312	9.7426	-0.1074	0.4204	-0.8122	0.6142	0.1972	0.0202	-0.1248
3	131	8.4686	0.1876	-2.1986	3.8022	-6.3614	1.563	-0.3624	-1.1144	-0.244	-1.0152	-0.6006	0.071	-0.568	-0.5574	-0.6696	-0.2942	0.4078	-0.2406	10.7184	0.3242	-0.4778	-0.2028	8.4686	-0.0414	0.7444	-0.5862	1.0842	0.0332	0.2902	0.1012
3	132	8.0206	0.1736	-2.5726	3.6142	-5.0414	0.937	-0.3284	-1.1904	-0.192	-1.5972	-0.7286	-0.929	-1.008	-0.9174	-0.8036	-0.0102	-0.4742	0.0414	11.5324	0.5462	-0.1498	-0.3828	8.0206	0.6066	0.4704	-0.4762	0.2242	0.4612	0.8622	-0.1268
3	133	7.7766	0.8516	-2.4586	2.9742	-6.4434	1.111	-0.2544	-1.8364	0.078	-0.9492	-0.7386	-1.725	-0.088	-0.7994	-1.3696	-0.2602	-0.1462	0.8414	11.1424	0.2802	0.0062	0.0592	7.7766	-0.0254	0.1064	-0.4182	0.3282	0.3092	0.0402	-0.1968
3	134	7.5486	-0.2244	-3.1906	3.1422	-6.2054	2.033	-0.0744	-1.5824	0.214	-0.5872	-0.5666	-0.663	-0.364	-1.2954	-1.2736	-0.0362	-0.7762	0.1974	8.6224	0.6542	-0.3658	0.7632	7.5486	-0.3514	-0.3896	-0.4502	0.5822	0.3792	-0.0618	-0.1008
3	135	7.7726	0.5456	-2.7026	1.9942	-9.5654	0.845	-0.5624	-1.4204	-0.274	-0.9672	-0.3726	-1.033	-1.254	-0.9454	-1.0536	-0.3402	-0.1642	0.5674	11.5584	0.0322	0.7382	-0.0848	7.7726	-0.5934	0.4284	-0.7882	0.1422	0.1932	0.3142	0.3272
3	136	7.5606	0.5196	-2.2566	3.6322	-6.8834	1.061	-0.0864	-1.6404	-0.072	-1.5892	-0.3146	-2.171	-1.36	-0.5614	-0.1136	-0.4102	-0.6382	1.2234	8.1764	0.5122	-0.1318	-0.1508	7.5606	0.8206	0.3744	-0.7322	1.1782	-0.0048	0.1402	-0.4588
3	137	6.1846	-0.7444	-2.9766	3.9162	-5.8854	1.837	-0.4424	-0.8104	0.582	-1.4832	-0.3466	-1.491	-0.888	-0.3854	0.2304	-0.1662	0.1258	0.8094	9.3584	0.4982	0.3682	-0.0848	6.1846	0.8146	-0.3496	-0.5702	0.3162	-0.0408	0.3442	0.2812
3	138	7.2566	0.6156	-3.0266	3.3962	-5.1834	1.439	-0.2044	-1.5224	0.05	-1.5312	-0.6606	-2.209	-1.04	-0.3854	-1.0576	-0.2922	0.1098	1.3614	9.5704	0.1102	-0.2598	0.1272	7.2566	-0.1414	0.7544	-0.7402	-0.0638	0.3792	0.3122	-0.0248
3	139	7.2766	0.4576	-3.1706	1.6522	-5.7234	2.265	-0.3224	-1.8664	0.262	-1.2332	0.0714	-1.637	-1.982	-0.7394	-0.6556	0.5338	-0.1562	0.9854	7.6024	-0.0378	0.7602	-0.3408	7.2766	0.1866	0.4404	-0.8602	0.4842	-0.2708	0.4262	0.4172
3	140	7.7166	-0.9024	-3.4466	3.1062	-6.2114	0.807	-0.2224	-1.8944	-0.548	-0.7812	-0.4646	-1.257	-0.944	-1.0574	-0.4656	-0.2222	-0.0362	0.7074	8.2744	0.5622	-0.1838	0.0052	7.7166	-0.3834	1.2164	-0.7602	0.4462	-0.0288	0.0882	0.5692
3	141	8.0586	0.3136	-2.9606	3.0042	-7.5794	1.339	-0.5544	-1.9924	-0.432	-1.6672	-0.0366	-2.357	-0.046	-1.8174	-0.1976	-0.1422	0.1078	0.9974	9.2624	0.1922	0.2822	-0.1808	8.0586	0.3706	0.0624	-0.6922	0.7302	0.0472	0.1982	-0.0048
3	142	7.7886	-0.3004	-3.2986	2.1582	-7.4914	1.153	-0.2804	-1.7424	-0.262	-1.1612	0.2854	-0.733	-0.498	-1.0314	-0.1656	-0.3442	-0.2822	0.9074	11.0484	0.1882	0.1722	0.0852	7.7886	-0.4314	0.5344	-0.8222	0.5422	0.2112	0.3222	0.6232
3	143	7.0266	0.0896	-2.8626	3.5142	-3.7754	0.661	-0.1404	-1.1584	0.444	-1.4612	-0.4626	-0.499	-0.998	-0.5254	-0.9596	0.5818	0.0918	1.4974	9.1064	0.3222	0.6022	-0.4588	7.0266	-0.6834	-0.4616	-0.7002	0.5582	0.3612	0.3082	0.1012
3	144	7.9166	-0.6044	-2.9086	2.5282	0.8246	1.315	-0.5564	-0.9264	-0.248	-2.1352	-0.7946	-2.425	-0.4	-0.7714	-0.4396	-0.0402	2.0458	-0.1906	11.1524	0.3702	-0.0998	-0.5648	7.9166	-0.0594	-0.2496	-0.6462	0.0802	-0.1028	0.8942	-0.0108
3	145	7.2286	0.1236	-3.2686	3.2262	-2.5254	0.981	-0.2704	-2.2364	-0.23	-1.1532	-0.4546	-1.165	-0.74	-0.3214	-0.4996	0.1058	-0.4162	0.3014	9.8824	0.8622	-0.3338	-0.0668	7.2286	-0.3994	-0.1876	-0.8002	0.2482	-0.0508	0.0702	0.8292
3	146	6.7546	0.4016	-2.6846	3.3642	-2.4174	1.587	-0.3764	-1.3404	0.238	-1.0812	-0.3106	-0.821	-1.598	-1.9934	0.1764	-0.1862	-0.0262	0.3074	9.6584	0.4722	0.7062	0.3772	6.7546	-0.2734	0.6004	-0.7142	0.4122	-0.0928	0.2282	0.0552
3	147	6.6986	0.2136	-2.5366	2.9322	-6.8774	1.673	-0.3684	-1.6584	-0.56	-0.6972	-0.3506	-1.151	-1.374	-1.6574	0.5724	0.0098	-0.9062	0.7154	8.1664	0.2602	2.1562	0.0592	6.6986	-0.3354	-0.3316	-0.5062	1.0202	0.1932	0.4382	0.0552
3	148	6.1006	0.9216	-2.6226	3.5222	-2.4194	1.047	-0.3904	-1.3964	-0.224	-0.8212	-0.5666	-1.265	-0.96	-0.8574	-0.9376	0.0858	-0.1062	0.0494	7.9824	-0.2678	10.8462	-0.1488	6.1006	0.5246	-0.2096	-0.7442	0.1482	0.2852	0.1862	0.0472
3	149	7.9446	-0.1404	-2.1386	3.4722	-3.2614	1.011	-0.1864	-1.2844	-0.03	-1.3532	0.3774	-2.313	-1.296	-1.3094	0.2104	0.2718	-0.5782	0.4994	9.2424	-0.1438	1.9402	0.0232	7.9446	-0.1214	0.5724	-0.4062	0.2022	0.0492	0.0882	0.0352
3	150	7.0686	0.4736	-2.8546	3.7842	-4.7574	0.973	-0.4144	-1.2804	0.002	-0.9092	-0.4606	-1.365	-0.838	-0.6774	-0.8136	0.1618	-0.6142	0.0654	7.9544	0.6402	0.7342	-0.1668	7.0686	-0.1134	0.3124	-0.7562	0.4182	-0.0028	1.0202	-0.4528
4	1	4.2552	-0.521	0.1454	0.2948	1.9238	0.038	0.1496	-0.6044	-0.2666	0.0708	-41.5262	-0.074	-0.0518	-0.0114	-2.6854	-0.011	0.5238	-0.0738	-2.2026	-0.4884	-2.14	-0.4786	4.2552	-0.3562	0.1002	-453.414	0.2816	-0.5618	-0.0086	-0.2422
4	2	2.9232	-0.197	-0.6626	-0.5492	1.5578	0.004	0.2156	0.6216	0.0454	-0.4612	-41.7462	0.66	0.0022	1.2886	-1.8494	0.561	-0.1062	-0.3538	1.9074	0.0616	-0.994	-0.0126	2.9232	-0.2102	0.9822	-453.424	0.0356	-0.2278	-0.1766	0.3038
4	3	2.2892	-0.251	0.4114	0.9748	0.6398	-0.304	0.0136	-0.6024	-0.1806	0.0388	-41.6062	-0.42	0.6202	-0.2254	-2.4954	0.221	0.1598	-0.3918	3.0334	-0.1124	-2.212	-0.0986	2.2892	0.7978	0.7482	-453.38	-0.4724	-0.1618	-0.3946	-0.1162
4	4	2.8432	0.151	-0.2726	-0.7692	-0.1462	0.006	-0.1284	-0.2524	0.2374	0.2728	-41.1522	0.32	1.6902	-0.0874	-1.2554	0.439	0.3798	0.0902	-0.3466	-0.0804	-2.006	-0.4426	2.8432	0.3698	-0.2538	-453.678	-0.0884	-0.4418	-0.3866	0.2478
4	5	-0.4828	0.085	-0.2266	-0.3312	0.9918	0.084	-0.2804	0.1976	0.0174	-0.4472	-41.5982	1.056	0.5802	-0.0634	-1.5414	0.889	2.8918	-0.6538	-4.9986	-0.2104	-0.924	-0.3506	-0.4828	0.6838	-0.1498	-453.336	-0.6424	-0.4998	0.2754	-0.3922
4	6	-1.0328	1.041	-0.0906	1.2768	2.6058	-0.08	-0.4764	-0.4784	0.6034	0.1108	-41.6062	1.432	-0.6998	0.2706	-1.8474	0.011	0.4098	-0.1958	-4.8686	0.2696	-2.994	-0.3126	-1.0328	-0.0342	0.2102	-453.758	-0.5924	-0.6178	0.1694	-0.2182
4	7	-0.2188	1.079	-0.1386	0.6368	0.6878	0.102	0.0616	0.0376	-0.3406	0.9708	-41.7402	1.192	1.6702	0.1106	-2.3134	-0.847	1.3818	0.1362	-4.6126	0.1516	-2.38	-0.3086	-0.2188	-0.1242	-0.0698	-453.724	0.1456	-0.4378	-0.4146	0.0098
4	8	1.7832	0.237	-0.5186	-1.2492	0.4918	0.026	-0.2464	0.5156	0.1734	0.7548	-41.6662	1.958	0.4482	1.0486	-2.6254	-0.075	8.2938	0.2682	-3.7286	-0.1044	-3.04	0.2554	1.7832	-0.1462	0.7082	-453.638	-0.4364	-0.3738	0.2234	0.0318
4	9	2.3432	0.569	0.2694	1.9268	2.7578	0.506	-0.3184	-0.3664	0.2994	-0.1152	-41.7042	1.496	-0.6298	0.6786	-1.9234	0.385	-0.1362	-0.2638	-4.4226	0.4856	-2.494	-0.4866	2.3432	0.3218	-0.7318	-453.51	-0.7164	-0.6478	-0.1186	0.0338
4	10	2.2692	-0.139	-0.2106	1.3888	1.0598	0.178	-0.1324	-0.3204	0.5054	-0.1332	-42.0362	2.246	0.4022	0.9166	-1.9594	0.951	0.0058	-0.3958	-3.5186	0.2976	-2.908	-0.0786	2.2692	0.1338	0.5542	-453.688	-0.6744	-0.4198	-0.2706	-0.0842
4	11	0.2732	-0.079	-0.0426	0.3788	1.1878	0.306	-0.1244	-0.0904	0.0534	-0.0032	-41.6322	0.908	0.1702	1.2406	-2.4894	0.095	1.0558	-0.0418	2.1054	0.1176	-3.284	-0.4806	0.2732	-0.0862	0.1442	-453.576	0.1176	-0.3978	0.2754	-0.1102
4	12	-2.6528	0.719	-0.3026	1.2908	-0.0242	-0.054	-0.2724	-0.1584	0.0554	-0.2092	-41.9502	1.576	-0.4218	1.5266	-2.1614	-0.045	1.8658	0.4542	-2.1386	-0.4964	-3.326	-0.2426	-2.6528	0.0778	-0.3498	-453.278	-0.6164	-0.4438	-0.3586	0.1198
4	13	2.3232	0.439	-0.1926	1.1628	0.8158	0.264	-0.2584	-0.2864	0.0634	-0.6132	-41.8522	2.59	-0.0778	0.0906	-2.2914	0.197	1.5478	0.1202	-3.1046	0.0636	-1.984	-0.0506	2.3232	0.7198	0.9022	-453.194	-0.6024	-0.4178	0.0294	0.0478
4	14	-0.2628	0.399	-0.1366	-0.4212	-0.0362	-0.182	-0.3664	-0.0424	-0.5326	-0.5252	-41.7302	-0.422	0.2702	0.5206	-2.2714	0.087	1.0258	-0.1878	-3.2466	-0.4264	-3.284	-0.1566	-0.2628	-0.1402	-0.3278	-453.604	-0.5204	-0.4018	-0.2766	0.2098
4	15	-4.9448	0.543	-0.0726	1.5888	0.8258	0.02	-0.5584	-0.4164	-0.2206	0.1628	-41.9222	1.41	-0.4298	0.2226	-2.6814	-0.091	-0.2682	-0.4098	-3.5966	0.0116	-2.276	-0.2586	-4.9448	-0.0982	-0.0338	-452.9	-0.6004	-0.5758	-0.2146	-0.0582
4	16	-0.4488	0.281	-0.4386	2.2208	-0.1922	0.266	-0.1724	-0.1144	0.4994	-0.5612	-41.6782	1.952	-0.1618	0.2346	-3.5094	0.085	1.4418	-0.4918	-2.7566	0.4716	-2.402	-0.3266	-0.4488	-0.0922	-0.0538	-453.734	0.0256	-0.3938	-0.3566	0.0858
4	17	-1.9788	0.211	-0.1866	1.5728	-0.2122	-0.126	0.6356	-0.6584	-0.2366	-0.5612	-41.5462	1.106	1.2122	1.2906	-2.2714	0.069	2.3758	-0.1818	-2.2786	-0.2184	-2.792	0.1874	-1.9788	0.1218	0.5922	-453.58	-0.4404	-0.3058	0.1194	-0.0762
4	18	-1.8408	-0.079	-0.1546	2.2088	-1.3482	-0.008	0.2756	-0.1884	0.4354	0.2348	-41.4322	0.96	0.5602	1.1766	-0.7394	-0.261	1.8738	-0.6638	-3.7406	-0.3004	-3.372	-0.5626	-1.8408	-0.1902	0.1662	-453.104	-0.4864	-0.5718	-0.2246	0.0278
4	19	-2.8548	0.151	-0.1426	1.6768	-1.8202	-0.15	0.8596	0.1976	0.5114	-0.3412	-41.4242	2.708	0.0342	0.1526	-1.1314	0.463	1.9558	0.4522	-3.2186	-0.2064	-1.814	-0.0806	-2.8548	-0.1822	-0.3898	-453.614	-0.6184	-0.3718	-0.2606	-0.0582
4	20	-2.1728	0.187	-0.3486	1.9028	-2.6462	-0.158	1.2336	-0.6144	-0.0866	-0.3472	-41.7122	1.554	-0.1598	-0.2974	-2.2554	-0.245	2.0438	-0.0038	-2.7546	0.4336	-3.228	-0.0946	-2.1728	0.6218	-0.0278	-453.458	-0.7644	-0.6778	-0.2086	0.0478
4	21	-0.7708	0.229	-0.2866	1.4008	-1.5542	0.108	0.7796	-0.5244	-0.1786	-0.1892	-41.7242	2.158	-0.0918	0.8706	-2.2974	0.275	2.8978	0.7342	-3.3746	0.3976	-3.646	0.1754	-0.7708	-0.4702	0.1622	-453.346	-0.0364	-0.1058	-0.2146	0.0798
4	22	0.0792	-0.095	0.1714	2.6768	-2.5182	0.302	0.3956	0.2636	-0.1466	0.6668	-41.6242	2.748	0.8562	0.9446	-1.7054	-0.497	1.1758	-0.2398	-2.5946	-0.1264	-3.766	0.2734	0.0792	-0.0862	0.0642	-453.47	-0.9764	-0.2838	0.1674	-0.1242
4	23	-0.0588	-0.251	-0.1646	1.5788	-1.7722	0.122	-0.0724	0.1396	0.4034	0.3828	-41.5522	1.85	0.7402	-0.0034	-2.2734	-0.001	3.1138	-0.1898	-2.7346	-0.1704	-3.102	0.0074	-0.0588	0.2578	0.0642	-453.28	-0.6304	-0.7198	-0.1266	-0.1682
4	24	-1.9228	0.165	0.5154	1.5188	-6.6962	0.132	0.4256	0.0676	0.6754	0.0208	-41.1702	3.55	1.9082	0.9746	0.4026	-0.187	2.1838	-0.0618	-3.5366	0.4996	-2.904	0.0234	-1.9228	-0.0982	0.7862	-453.296	-0.5304	-0.1538	-0.0746	0.3058
4	25	-3.0068	0.621	-0.0826	0.9228	-4.5362	0.152	0.2296	-0.3804	0.0454	0.0468	-41.6662	1.782	1.3582	1.1526	3.9066	-0.425	0.2858	0.2742	-3.3586	0.5816	-2.474	-0.2586	-3.0068	0.0778	0.0982	-453.494	-0.6744	0.0482	-0.2546	-0.0562
4	26	-4.6688	0.803	-0.0486	0.8468	-5.5982	0.35	0.1856	-0.2524	0.7274	0.0688	-41.8142	2.018	-0.3518	-0.6154	-1.2694	-0.043	0.4878	-0.2318	-3.2306	0.0116	-3.53	0.1374	-4.6688	-0.2082	0.2602	-453.256	-0.5344	9.5382	-0.1926	-0.1522
4	27	-0.3888	0.221	0.0274	-1.0372	-5.9022	0.096	0.4956	-0.3504	0.6114	-0.2832	-41.4622	1.866	0.0202	0.5426	-1.7634	0.371	-0.5922	-0.2898	-1.9946	0.2636	-3.696	-0.2866	-0.3888	0.4998	-0.0318	-453.538	-0.0084	236.77	0.1154	0.2258
4	28	-4.2168	0.477	-0.1986	2.1448	-8.0602	0.064	0.3216	-0.0664	-0.1226	-0.2952	-41.2862	3.08	-0.7658	0.6746	-2.9174	0.277	-0.1282	-0.2918	-3.8026	0.0616	-2.874	-0.5866	-4.2168	-0.0942	0.2902	-453.478	-0.6784	59.9782	-0.1446	0.0778
4	29	-2.9968	0.167	-0.3966	1.0728	-7.7362	0.048	0.4636	-0.7084	0.5494	-0.2052	-42.0582	1.772	2.0382	-0.2074	-3.5554	-0.283	4.8558	0.1362	-1.5666	0.7476	-2.698	0.3454	-2.9968	0.2058	0.0002	-453.088	-0.1904	461.828	-0.2706	-0.0582
4	30	-3.4628	0.483	-0.2346	1.9348	-8.2982	0.072	0.1736	-0.6124	-0.0306	0.0388	-42.0182	0.654	4.2302	-0.1274	-1.3954	0.383	3.0598	-0.6158	-2.3806	0.2416	-3.2	-0.5106	-3.4628	1.0098	0.0882	-453.618	-0.6364	163.552	-0.0566	0.1318
4	31	-0.9768	0.285	-0.2106	1.1108	-6.0402	0.024	0.1996	-0.7824	0.6514	0.0588	-41.6922	-0.452	3.0342	0.4566	-1.6494	-0.431	2.7358	0.2862	-3.3066	-0.2284	-2.712	-0.0686	-0.9768	0.1898	0.0722	-453.86	-0.4824	859.314	0.0574	-0.1282
4	32	-2.3268	0.007	-0.4166	1.4708	-6.9902	0.25	0.4656	-0.3204	0.0134	-0.1552	-41.6962	0.31	4.1402	1.0706	-0.8774	-0.031	8.2238	-0.0478	-2.6946	-0.1984	-3.436	-0.0206	-2.3268	0.0918	-0.0818	-453.208	-0.2164	43.3802	-0.0206	0.0898
4	33	0.2092	0.287	-0.1746	1.5608	-6.1362	0.184	0.5436	-0.2944	0.1114	-0.4472	-41.9762	-0.294	6.4202	0.5186	-3.3614	0.189	-0.8962	0.0882	-3.2606	0.1436	-3.296	0.0174	0.2092	0.1798	0.2042	-453.236	-0.4424	5.0262	0.3334	0.0818
4	34	0.5572	-0.073	0.1854	-0.2912	-5.2962	0.088	0.4756	-0.5024	0.4874	0.0188	-41.6682	-0.956	5.2182	0.0706	-2.1794	0.429	0.1118	-0.3258	-2.3246	0.2616	-3.478	-0.3546	0.5572	0.4138	0.0062	-453.12	-0.8484	9.4562	-0.2066	0.1758
4	35	0.4452	0.277	-0.1026	1.8068	-4.5582	0.074	0.3916	0.3716	0.0214	0.2648	-41.3962	0.922	4.9842	1.1686	-1.5474	0.745	-0.2562	0.7582	-3.4846	0.8936	-3.79	-0.1666	0.4452	0.0118	0.0322	-453.208	-0.8924	12.6082	-0.2526	0.3058
4	36	-1.0328	-0.177	0.2274	0.3788	-6.5462	-0.332	0.2576	0.3916	0.4874	0.1548	-41.6302	-0.526	5.5242	0.3106	-2.9274	-0.583	-0.9862	0.3822	-2.7246	0.7276	-3.112	-0.5386	-1.0328	0.1698	0.3482	-453.084	-0.6364	14.2222	-0.3206	0.6498
4	37	-0.0208	0.271	-0.1206	1.4808	-5.7162	0.598	0.3416	0.4996	-0.2746	0.0088	-41.9362	-0.39	4.4382	0.9646	0.7366	-0.267	-0.2682	-0.5858	-2.0106	0.1236	-3.632	0.3094	-0.0208	0.7978	-0.3658	-453.358	-0.7804	12.9422	-0.1886	0.6738
4	38	-2.5608	0.269	0.3094	0.2068	-0.9542	-3.13705e-15	0.3836	-0.3884	0.1994	-0.1312	-41.5882	0.052	5.0262	0.5806	2.9346	0.207	0.0498	-0.3878	-2.9666	0.8176	-2.782	-0.5586	-2.5608	0.1598	0.3282	-452.988	-0.2724	9.8182	0.3594	0.0198
4	39	-0.4928	0.101	-0.0966	1.0968	-2.8902	0.476	0.0796	-1.0144	0.1154	-0.0352	-41.9842	-0.538	4.5942	-0.6154	20.4726	0.595	-0.3622	0.0482	-1.6426	0.1256	-3.272	-0.0426	-0.4928	0.1758	0.9602	-453.048	-0.0124	10.6562	-0.3166	0.3058
4	40	0.1572	0.319	0.0734	1.2368	-4.3682	-0.374	0.5336	0.2116	0.9054	0.2168	-41.0962	-0.28	4.6062	0.9226	6.6366	0.227	-0.3282	0.6562	-3.6366	0.1736	-3.948	-0.1106	0.1572	0.8298	-0.0118	-453.62	-0.5704	8.3602	-0.1486	-0.1842
4	41	0.6512	0.827	0.1094	1.0288	-6.2542	0.502	0.4836	-0.0144	-0.0666	-0.2272	-41.6022	-0.416	4.5562	1.2566	-0.0174	-0.427	-0.8242	-0.4058	-1.9746	0.7156	-3.9	0.6494	0.6512	0.0598	-0.2798	-453.24	-0.5904	8.6762	0.0374	-0.2362
4	42	-4.1688	0.453	0.0334	0.6868	-2.4042	0.384	0.2996	-0.2744	2.1894	0.2568	-42.1182	0.03	4.2542	1.1726	23.3826	-0.153	-0.3662	-1.1558	-2.9466	0.2936	-3.802	0.6514	-4.1688	0.0198	1.2902	-452.998	-0.5864	8.7262	-0.2666	0.0738
4	43	-2.1308	0.411	0.2494	1.2228	-4.2602	0.62	0.7236	-0.2864	0.3674	-0.0472	-41.7982	-0.524	3.7122	1.3046	13.1666	0.393	-0.2642	0.4942	-2.2506	0.6176	-2.132	-0.4266	-2.1308	0.9798	-0.1018	-453.716	-0.6764	9.8902	-0.3486	-0.1802
4	44	0.5892	-0.107	-0.0186	0.6008	-4.5822	0.192	0.3136	-0.4324	0.1034	0.1048	-41.5662	2.65	3.2922	1.1166	12.2166	0.907	0.0378	-0.1338	-2.6246	0.9116	-2.756	-0.4826	0.5892	0.4378	0.2622	-453.078	-0.6264	8.6622	-0.1426	0.1338
4	45	-1.7028	0.989	-0.0826	1.2808	-3.4522	0.552	0.4476	-0.1004	0.3454	-0.3252	-41.0122	1.262	3.5922	0.8326	8.3946	-0.139	0.2158	-0.1238	-2.1946	0.5256	-4.13	-0.1686	-1.7028	0.0298	-0.2438	-453.156	-0.0744	7.4742	0.4134	-0.2142
4	46	-3.1308	0.529	-0.5966	1.2188	-3.8682	0.238	0.4216	-0.0404	0.0534	0.2168	-41.8862	-0.288	3.8782	0.2626	12.4626	0.131	-0.8222	0.1542	-2.3146	0.4816	-3.038	0.4474	-3.1308	0.3378	0.6342	-453.468	-0.5004	7.4682	-0.1546	-0.0182
4	47	-2.5608	9.253	0.2194	-0.0452	-2.7842	0.602	0.6216	-0.1064	0.1854	-0.2032	-41.8222	-0.366	3.5162	0.6766	6.5326	-0.273	-0.7102	-0.1178	-2.8366	1.2096	-3.65	-0.5846	-2.5608	0.5978	0.5162	-453.596	-0.5164	7.5462	0.2334	-0.0902
4	48	-1.7648	2.141	-0.0946	-0.3932	-5.4482	0.308	0.7016	-0.2724	0.5354	-0.0772	-41.9922	-0.6	2.2022	0.4046	59.4426	-0.219	-0.6422	-0.6918	-2.9266	0.7976	-3.26	0.1634	-1.7648	-0.2182	0.1502	-453.474	-0.4564	6.2462	0.1194	0.1738
4	49	-1.4768	0.553	0.0274	0.6708	-5.5862	0.456	0.5976	-0.8324	1.0014	-0.4412	-41.6042	0.172	2.5542	0.6206	7.9626	-0.095	-0.1922	0.0562	-2.8746	0.6156	-4.212	-0.4326	-1.4768	0.0338	0.6442	-453.42	-0.6324	8.8862	-0.0026	0.3398
4	50	-2.2268	0.429	-0.3106	0.7588	-4.7862	0.412	0.0476	-0.2124	0.3454	-0.3732	-41.5622	-0.172	3.2302	0.7886	-1.8014	0.123	0.2858	-0.2978	-2.5906	1.4076	-2.758	0.4294	-2.2268	1.1838	0.0882	-453.286	-0.3624	6.4362	0.0914	0.0578
4	51	-1.9848	0.315	0.0234	0.1428	-5.5142	0.166	0.4996	0.0696	0.0914	-0.1592	-41.4622	1.984	3.2622	0.5806	-2.8794	-0.357	-0.8842	-0.2118	-3.0366	0.2436	-4.748	-0.3686	-1.9848	0.0798	0.3002	-452.95	-0.9884	7.5502	-0.1426	-0.1162
4	52	-5.2308	0.403	-0.1386	0.0768	-7.3222	0.502	-0.0544	-0.4804	0.1294	-0.2852	-41.8522	1.714	3.0202	0.6126	-2.5734	0.521	-0.3442	-0.5698	-2.0406	0.1876	-3.94	-0.3706	-5.2308	1.0518	0.8002	-452.852	0.1476	7.9982	0.6474	0.1178
4	53	0.6572	0.097	-0.1806	1.4188	-7.5962	0.466	0.1476	-0.0744	0.0854	-0.1332	-41.7502	0.518	3.1342	0.3146	-2.5854	0.269	-0.1822	-0.5798	-3.0406	1.0396	-3.376	-0.1466	0.6572	0.0438	0.6762	-453.416	-0.6104	7.0962	-0.2526	0.0838
4	54	-4.0528	0.547	0.2034	2.8728	-6.3062	0.522	0.4516	-0.5624	0.0514	0.4548	-42.0342	1.624	4.0602	0.6346	-2.2374	-0.147	-0.8662	0.0022	-4.1046	0.5636	-4.29	0.2614	-4.0528	0.4378	0.6362	-453.304	-0.7824	7.0602	-0.1206	-0.0602
4	55	-3.3588	0.631	0.1114	2.8048	-6.5582	0.72	0.0116	-0.0364	0.3434	0.1148	-41.8582	0.278	3.1902	0.4826	-2.2994	0.525	-0.5282	-0.9058	-2.9566	0.1496	-4.19	-0.4826	-3.3588	0.7738	0.8062	-453.222	-0.6904	5.3502	-0.0966	-0.2442
4	56	-2.6868	0.335	-0.0286	1.8328	-8.1702	0.42	0.5876	-0.3844	0.6234	-0.5132	-41.8282	0.762	2.8182	0.7126	-2.4814	-0.415	-0.7882	-0.3918	-1.0806	0.7196	-3.62	-0.5526	-2.6868	0.2298	0.5922	-453.32	-0.9244	5.3202	0.2554	0.2138
4	57	-1.8988	0.033	-0.1106	-0.7192	-7.1762	0.404	0.7136	-0.4764	0.0854	-1.0252	-41.5742	1.53	2.1642	-0.7554	-1.9634	-0.313	-0.0502	-0.5738	-4.0726	0.7376	-4.042	-0.2146	-1.8988	0.2598	0.6782	-452.988	-0.7364	4.9242	0.2294	-0.0362
4	58	-1.0288	0.825	0.0914	1.6168	-7.5802	0.63	0.2996	0.1316	0.0854	-0.7032	-41.8762	1.866	2.2582	-0.0234	-2.1854	-0.155	0.0758	0.0602	-1.9466	0.4056	-3.774	0.1094	-1.0288	1.1778	0.2462	-453.078	-0.7084	5.2922	0.0414	-0.3022
4	59	-0.6848	0.213	-0.3266	-0.0692	-7.5302	0.522	0.2556	-0.3704	0.1654	-0.8292	-41.8622	-0.048	2.3602	-0.1954	-2.5734	0.433	15.7678	-0.1458	-3.0706	0.5316	-3.964	0.5714	-0.6848	0.4198	0.0982	-453.266	-0.0464	6.1482	0.4314	0.1438
4	60	-3.6628	-0.015	-0.2326	0.5408	-8.0542	0.834	0.7896	-0.0444	0.3754	-0.6312	-41.6462	1.434	2.1522	0.5666	-2.5074	-0.365	5.6898	-0.3238	-2.8266	0.9176	-4.558	-0.1326	-3.6628	0.4118	0.5522	-452.244	-0.5304	6.0522	-0.1086	0.2298
4	61	-4.9888	0.487	0.0934	0.9208	-8.3322	0.276	0.3236	-0.4144	-0.0946	-0.6072	-41.7262	1.47	2.4802	0.4166	-3.1634	-0.111	11.3378	-0.4458	-3.2926	0.8756	-3.528	-0.7566	-4.9888	0.6938	0.2082	-453.15	-0.6064	6.5802	0.8334	-0.0362
4	62	0.6632	0.113	0.1834	1.4528	-7.5502	0.936	0.3076	-0.0284	0.1254	-1.1772	-41.9742	1.48	2.0442	0.3446	-3.1494	-0.695	6.5478	0.1422	-2.9826	0.7356	-4.058	-0.4086	0.6632	0.4498	-0.3218	-452.742	-0.2964	6.5442	0.1154	-0.0322
4	63	-0.5168	-0.207	0.2314	1.8028	-7.5822	0.958	0.3056	-0.2564	0.2254	-1.3552	-41.3682	0.996	1.9982	-0.0014	-0.6974	0.293	-0.3942	0.5362	-3.0386	0.2636	-5.072	0.1714	-0.5168	0.0698	-0.1098	-453.344	-0.6364	6.1642	-0.2246	-0.1522
4	64	-4.1088	-0.331	0.2934	0.2648	-6.5242	0.602	0.7136	-0.3644	0.7234	-1.5672	-41.7822	0.63	2.5782	0.6186	-1.9154	-0.151	0.3338	-0.4258	2.1814	0.6016	-3.46	-0.3386	-4.1088	1.0118	0.1382	-453.104	-0.4624	5.8202	-0.1846	-0.1482
4	65	-4.7248	-0.377	-0.1326	1.1848	-9.0922	0.36	0.2036	-0.1164	0.2974	-1.1272	-41.6722	1.53	2.4342	0.2086	-2.3474	0.141	1.3038	-0.6078	-0.7826	0.7216	-4.05	0.0174	-4.7248	0.1558	-0.0038	-452.654	0.1236	8.3242	-0.0386	0.4558
4	66	-6.1708	0.023	-0.1246	2.2568	-7.3362	-0.062	0.4796	-0.1164	0.4134	0.2568	-40.9422	3.174	1.9442	1.4126	-3.2014	0.331	4.0178	-0.8758	-0.3446	0.3696	-2.574	-0.0286	-6.1708	0.2598	0.3402	-453.126	-0.6184	7.4822	0.1274	-0.2782
4	67	-7.4388	-0.283	-0.0106	2.8688	-6.4022	0.396	0.4756	-0.1404	0.7674	-0.1812	-41.7462	1.374	2.3202	0.7166	-3.8554	-0.795	1.3078	0.7562	-2.3666	1.0356	-3.26	0.1254	-7.4388	0.8118	0.1002	-452.93	-0.6864	6.2402	0.3194	-0.2442
4	68	-3.4508	-0.129	-0.1686	-0.2332	-6.5862	0.524	0.5196	-0.3644	0.2414	0.3408	-41.7682	2.19	1.7562	0.3046	-1.9254	0.417	5.3698	-0.4898	-1.3246	0.6036	-3.546	-0.6766	-3.4508	0.4518	-0.5458	-453.438	-0.6924	6.1042	0.6994	0.1018
4	69	-2.0708	0.311	0.4534	0.7088	-7.9982	-0.062	0.2796	0.0176	-0.0046	0.2148	-41.5942	2.02	2.9262	0.4646	-3.5854	0.867	1.8938	-0.7878	-2.7126	1.7616	-3.36	-0.1706	-2.0708	1.0958	0.3842	-453.048	-0.5824	6.7242	-0.0126	-0.0782
4	70	-1.3348	-0.437	-0.0726	1.1368	-5.8042	0.204	0.6976	-0.8644	0.3874	0.2668	-41.3302	2.008	2.3722	0.5586	-3.0374	0.237	0.0198	-0.7178	8.2894	0.8216	-2.87	0.2514	-1.3348	0.4918	0.6022	-453.19	-0.6864	7.2422	0.0154	-0.1762
4	71	-4.9268	-0.277	0.4034	0.5908	-8.3322	0.312	0.3976	0.1736	-0.3506	-0.4012	-41.6402	2.108	2.5882	0.5326	-2.7474	-0.657	-0.4042	-0.4078	-1.5506	0.8756	-3.732	-0.2926	-4.9268	0.1258	0.1702	-453.584	-0.1184	7.4602	0.0094	0.1078
4	72	1.0292	-0.253	0.0154	1.2608	-6.8182	0.386	0.2396	-0.6664	0.9994	0.7568	-41.6742	1.988	2.3042	0.8706	-3.0874	0.005	4.6858	-0.6218	-3.0606	0.9076	-3.904	-0.3446	1.0292	0.5338	-0.0458	-453.11	-0.3304	6.8842	0.2814	-0.2082
4	73	-2.9668	0.019	-0.0486	0.3948	-8.6002	0.73	0.6596	-0.3384	0.0694	0.0668	-41.6982	-0.828	3.1642	0.3026	-3.2654	-0.101	4.1198	0.0102	-1.1326	0.1956	-3.782	0.2974	-2.9668	0.7818	0.5542	-453.228	-0.7024	7.1662	-0.0766	-0.2962
4	74	-2.3408	-0.529	0.2594	1.4288	-6.4282	0.386	0.8116	-0.4364	0.2774	-0.1912	-41.7422	1.042	2.4122	1.2026	-3.2534	-0.039	0.9238	-0.0038	-2.6946	0.8496	0.728	0.1114	-2.3408	0.1838	0.2402	-453.43	-0.4784	6.1622	-0.1546	0.1638
4	75	-2.4068	0.219	-0.1806	-0.2672	-6.2982	1.614	0.5036	-0.6304	0.7994	0.5168	-41.7782	0.786	2.7942	-0.0654	-2.1294	-0.239	0.8118	0.5582	-3.5326	1.1716	0.044	-0.1546	-2.4068	0.2658	-0.1358	-453.368	-0.4444	4.6862	-0.0146	0.7038
4	76	-2.1368	0.091	0.0994	2.7928	-8.5602	0.864	0.3836	0.1436	0.3714	-0.1972	-41.6642	0.016	2.0982	-0.0494	-3.1314	-0.321	1.9678	-0.3198	-3.4726	0.5396	-6.662	-0.5566	-2.1368	0.9798	0.4262	-452.716	-0.5644	12.9702	0.6914	-0.1182
4	77	-0.3748	-0.403	-0.2486	0.9768	-8.9962	0.902	0.3396	-0.5404	0.2374	-0.2032	-41.1022	-1.696	2.4822	0.3186	-3.9614	-0.113	1.8478	-0.5298	-3.0886	1.4716	-6.324	-0.0186	-0.3748	0.1498	0.8782	-453.426	-0.4044	32.3982	0.0634	0.1238
4	78	-3.5128	-0.001	-0.1906	1.2948	-8.1642	0.306	0.3376	0.2556	0.1634	-0.2392	-42.2162	2.378	2.8362	0.3786	-2.9134	-0.093	1.5278	-0.6358	-3.5546	1.7416	-7.874	0.1734	-3.5128	0.1318	0.2542	-453.046	0.0556	10.5142	-0.0166	-0.0202
4	79	-3.8248	0.339	-0.2846	3.6328	-6.9642	0.754	0.2876	-0.3524	-0.2606	-0.1572	-42.2802	1.854	3.0162	0.1106	-2.4714	-0.299	0.5838	-0.0618	-3.4546	1.2816	-9.054	-0.4906	-3.8248	1.0298	0.1762	-453.316	-0.1824	12.8502	0.2974	-0.1762
4	80	-4.6428	0.625	-0.2186	2.3708	-4.8522	1.13	0.3456	0.5376	-0.0606	0.1428	-41.3762	-0.546	2.9502	-0.6534	-2.1094	-0.289	4.5618	0.2422	-3.4086	0.6956	-9.846	0.4374	-4.6428	0.3218	0.9182	-453.492	-0.3764	4.8522	0.0334	-0.1262
4	81	-7.5028	-0.005	0.0374	0.5008	-7.5442	0.662	0.5096	-0.2144	1.2194	0.8748	-41.6382	-0.172	3.0742	0.2446	-1.7294	-0.113	1.7518	0.1062	-2.3626	1.2736	-9.206	-0.4866	-7.5028	0.5378	-0.0478	-453.008	-0.1244	5.9902	0.0114	-0.0922
4	82	-3.9188	0.405	0.1154	2.0908	-7.9482	0.93	0.4776	0.1736	0.5534	0.4928	-41.4302	1.212	2.6282	1.2266	-3.6654	-0.281	0.0038	-0.1098	-3.3586	1.0756	-9.532	-0.3846	-3.9188	0.0618	0.4002	-453.268	-0.3264	4.4822	-0.4446	-0.1702
4	83	-7.0308	-0.155	-0.0206	2.0188	-7.4922	0.914	0.3476	1.1716	0.6534	-0.2732	-41.8562	0.686	1.7942	0.6626	37.1746	-0.229	-0.6702	-0.0198	-2.7266	1.3556	-9.316	0.1274	-7.0308	0.3678	0.1582	-453.058	0.0776	3.8722	-0.1646	-0.2682
4	84	-5.4468	0.379	0.3874	2.6308	-5.7342	0.658	0.8416	0.1296	-0.1286	-0.3352	-41.6262	0.388	2.8722	0.6426	6.9826	-0.575	-1.0062	-0.2338	-2.6466	1.4816	-8.462	-0.3306	-5.4468	0.3578	-0.3938	-453.444	-0.1744	4.5742	-0.2306	0.1018
4	85	-5.2428	0.185	0.1574	3.3268	-6.8262	0.616	0.1636	0.0236	0.2454	-0.0552	-41.1882	1.416	2.5722	-0.8094	-2.9654	-0.711	-0.7262	-0.4698	-2.5986	0.8336	-8.848	-0.5406	-5.2428	0.7278	-0.3978	-453.094	-0.4064	3.1702	-0.1946	-0.1202
4	86	-2.9928	-0.429	0.4634	2.8948	-7.0582	0.44	0.2696	-0.0784	0.8994	0.3488	-41.9202	1.432	2.3542	0.4146	-2.3574	0.305	-0.3662	-0.2158	-1.1506	1.6496	-9.116	-0.0266	-2.9928	0.0318	0.2422	-453.446	-0.6004	2.9962	0.5414	-0.3302
4	87	-3.7908	-0.009	0.3794	1.3108	-7.2082	1.208	0.7836	-0.6664	0.5254	-0.0092	-41.6082	-0.38	2.5022	0.5526	-1.3874	0.621	-0.5662	-0.3078	-3.1046	1.1776	-8.906	0.1294	-3.7908	0.9478	-0.5218	-453.272	-0.4464	2.1602	-0.1666	0.0538
4	88	-5.2908	0.713	-0.4106	1.5368	-6.4842	1.256	0.1936	-0.1924	0.6194	-0.1592	-41.4002	-0.976	3.1502	0.4946	-2.9534	-0.383	-0.3182	-0.1438	-2.6746	1.1736	-9.05	-0.3666	-5.2908	0.4598	-0.6838	-453.018	-0.2464	1.7402	0.0894	-0.0222
4	89	-5.3368	0.183	0.3034	3.2728	-6.4042	0.656	0.3296	-0.2924	0.6814	0.2048	-41.8162	-0.056	2.4062	-0.3014	-3.0774	0.307	-0.0942	-0.6838	-2.9946	0.8056	-8.498	-0.3106	-5.3368	0.4418	-0.1878	-453.23	0.2076	2.2062	-0.3666	-0.1662
4	90	-6.9148	0.371	-0.2226	3.2668	-7.2562	0.93	0.5096	-0.8304	0.5074	-0.5412	-42.0762	1.468	2.4422	1.9246	-2.8074	0.273	-0.8842	-0.2838	-2.6006	2.4496	-8.956	-0.0466	-6.9148	0.7578	0.4942	-453.176	-0.4804	1.2722	-0.2746	0.1378
4	91	-4.0528	0.203	-0.3246	1.3348	-7.1442	0.744	0.0536	-0.2804	0.7694	-0.4312	-41.9322	0.014	2.9882	0.8686	-3.5454	0.079	-0.6042	-0.2078	-2.3346	0.8596	-9.116	-0.2166	-4.0528	0.1718	1.1542	-452.522	-0.4884	0.1782	-0.5246	-0.3442
4	92	-4.7508	0.927	-0.0966	3.7768	-7.2902	1.346	0.3736	0.3976	0.9474	-0.3972	-41.3862	-1.374	3.2362	0.6806	-3.2994	-0.361	-0.1322	-0.4018	0.8434	1.8396	-9.636	0.4354	-4.7508	0.4518	0.4802	-453.132	-0.2224	0.3322	-0.2366	-0.2962
4	93	-3.9348	-0.115	0.3614	3.6548	-5.8702	1.696	0.3016	-0.3324	-0.1586	-0.4472	-41.5262	0.804	3.4102	0.6146	-3.2094	-0.683	-0.3122	-0.2338	-2.8806	1.7876	-9.026	0.0414	-3.9348	1.0918	0.7482	-452.872	-0.0844	0.2922	0.1394	0.2438
4	94	-3.7868	0.421	-0.1646	1.9308	-6.2702	0.934	0.1316	-0.1484	0.1894	0.2148	-41.7402	0.292	2.5182	-0.1674	-3.5394	-0.317	-0.4442	-0.4178	5.3394	1.3276	-9.32	-0.2646	-3.7868	0.6458	1.0142	-453.156	0.1316	-0.2958	0.0274	-0.2482
4	95	-5.0868	0.499	0.0874	2.6368	-7.6922	1.098	1.4656	-0.2824	0.0414	-0.0552	-41.7762	0.698	2.5722	0.9286	-3.3474	0.001	-0.0002	0.2222	38.1434	1.8056	-8.836	-0.2666	-5.0868	0.4738	0.1602	-453.112	-0.2204	1.5222	0.2094	0.2118
4	96	-6.6268	-0.211	-0.0666	2.0728	-6.2982	0.954	0.4176	0.2776	0.1894	-0.0072	-41.9602	0.344	2.8862	-0.1614	-1.9654	-0.505	-0.8402	-0.6998	-2.3366	0.8956	-9.616	0.3574	-6.6268	0.7278	-0.2218	-452.954	-0.4964	1.7682	0.1334	-0.0682
4	97	-6.9588	-0.151	0.5054	1.5548	-6.7542	0.962	0.3596	-0.3444	0.3934	-0.0412	-41.7322	2.438	3.3622	1.1346	-2.8874	-0.757	-0.5702	-0.6218	-0.3466	1.6496	-8.332	0.0274	-6.9588	0.1798	-0.0938	-453.132	-0.3904	1.4402	-0.2606	1.6438
4	98	-3.1648	-0.127	0.2914	1.0528	-6.1462	1.364	0.1976	0.7516	0.4114	-0.3652	-41.4102	1.276	3.3762	0.0286	-1.3574	0.013	-0.7242	-0.6978	63.3994	1.0196	-9.314	-0.0866	-3.1648	1.2018	0.5062	-452.724	-0.4284	0.9182	-0.0626	2.5018
4	99	-7.1248	-0.095	0.0454	1.5548	-7.9062	0.866	0.3676	-0.1744	0.3394	-0.3772	-41.9222	1.75	3.5162	0.2526	-3.7034	0.827	-0.7702	-0.5298	29.1154	1.1796	-8.776	0.2894	-7.1248	0.2478	-0.0398	-453.144	0.6476	2.4362	-0.2606	0.7178
4	100	-3.0188	0.355	-0.0546	1.6468	-7.2702	1.384	0.0636	0.0916	0.5054	0.1228	-41.7282	-0.978	2.6662	0.5506	-2.2454	-0.163	-0.2342	-0.3278	141.591	1.9336	-9.126	-0.0886	-3.0188	0.7198	-0.3858	-453.202	-0.6144	1.1222	-0.0306	0.4318
4	101	-4.6208	0.603	0.1434	2.2908	-7.0862	1.806	0.2896	-0.5644	-0.3346	-0.3332	-41.5662	-0.044	3.1522	0.3566	-2.4494	0.013	-0.5002	-0.2198	1.1074	1.9016	-9.366	-0.5326	-4.6208	1.3118	-0.0118	-453	-0.2484	0.8982	-0.1866	0.0678
4	102	-4.7628	0.659	-0.3286	1.3708	-8.7002	1.67	0.1036	-0.2264	0.1434	-0.1472	-41.7842	0.086	4.0622	1.5506	-3.4394	0.179	-0.4222	-0.7238	-2.3766	1.1216	-9.364	-0.2306	-4.7628	0.4198	0.4262	-453.114	-0.4044	0.9482	-0.0446	-0.1542
4	103	-5.1608	-0.111	-0.1446	-0.4332	-9.4142	0.756	0.1916	-0.3164	0.3274	-0.2092	-41.5722	-0.186	3.3522	0.7646	-1.9214	-0.251	0.0838	-0.4538	-3.1086	1.8216	-9.366	0.3454	-5.1608	0.3118	0.4582	-452.866	-0.0864	0.7002	0.5014	-0.0542
4	104	-5.9608	0.207	0.0194	2.2808	-7.7802	1.236	0.0136	-0.5524	-0.3286	-0.1332	-41.9582	1.63	3.1402	0.4406	-3.1994	-0.903	-0.5202	-0.0738	-2.5546	1.7416	-9.236	-0.3886	-5.9608	0.8858	0.1242	-453.172	0.1656	1.3142	-0.2726	-0.3062
4	105	-3.2428	0.375	-0.3426	0.0108	-8.1522	1.582	0.6356	0.2916	0.3474	-0.5952	-41.8042	0.508	3.2082	0.9326	-2.3394	-0.315	0.2598	0.0542	-2.0906	2.2756	-9.096	-0.4986	-3.2428	0.4138	-0.2338	-453.166	0.3636	0.6942	0.0254	-0.0922
4	106	-5.2808	0.575	-0.1026	-0.9892	-8.9042	1.052	0.1856	-0.5684	0.0074	-0.4872	-41.8442	-0.188	2.9242	0.1886	-1.8834	-0.151	-0.6222	-0.8638	-2.9346	1.7056	-9.006	0.1794	-5.2808	1.0318	0.8602	-453.046	-0.1544	1.0502	-0.2646	-0.4482
4	107	-6.0488	-0.249	-0.3746	1.4648	-10.1302	1.494	-0.0484	-0.7804	0.4074	-0.1612	-41.7122	-1.134	3.0102	0.7046	-1.5414	0.059	-0.5682	0.3542	-2.3046	1.7056	-9.468	-0.1426	-6.0488	0.3698	0.5442	-453.034	-0.2444	2.1502	0.1394	-0.2742
4	108	-4.0788	-0.073	-0.0186	1.0148	-10.9442	1.026	0.1616	-0.4864	-0.0826	0.0388	-41.9562	1.222	2.8702	-0.3394	-0.3734	0.083	0.2858	-0.6498	-2.0826	1.4376	-9.676	-0.3066	-4.0788	1.0418	-0.0238	-452.798	0.0216	2.1602	0.1394	-0.0922
4	109	-4.6548	0.013	0.1654	-0.3412	-10.4962	0.55	0.0956	0.2996	0.4714	0.0188	-41.6742	-0.692	3.4382	0.1206	-3.1334	0.159	0.6258	-0.1258	-2.7546	2.0436	-9.112	-0.0866	-4.6548	0.3218	0.0682	-452.766	-0.3864	3.1702	0.0714	-0.1622
4	110	-5.5688	-0.099	-0.2346	1.1408	-11.1382	2.006	0.1076	-0.5064	0.2174	-0.3552	-41.9762	2.372	3.2982	0.2066	-1.8934	-0.127	9.9798	-0.9538	-1.1886	1.3816	-9.022	0.5754	-5.5688	0.9238	1.2702	-452.576	-0.0944	2.4242	0.1054	0.0698
4	111	-3.2428	0.561	-0.1406	1.0968	-10.6222	1.354	0.2676	-0.3464	-0.0726	0.1008	-41.3222	1.222	2.8662	1.3286	-2.6334	-0.101	4.8918	0.5402	-2.1666	1.5116	-9.21	-0.3826	-3.2428	0.3318	0.4082	-451.98	-0.2704	2.6102	0.4134	1.1238
4	112	-4.9288	-0.231	-0.1926	0.4608	-9.5982	2.106	0.1936	-0.5624	0.2974	0.1528	-42.1302	-0.776	2.6462	0.7686	-2.7014	-0.399	-0.5282	-0.2878	-1.0466	1.6816	-8.874	0.0634	-4.9288	0.0538	-0.0298	-452.708	-0.1724	1.2242	-0.2486	0.7198
4	113	-5.6748	-0.305	-0.0086	0.5148	-9.8342	1.552	0.0936	-0.7764	0.5674	0.1988	-41.9382	-0.104	3.1462	0.3766	-1.9474	-0.103	-0.7822	-0.6038	37.0754	2.0316	-9.254	0.3934	-5.6748	0.9038	0.2502	-453.326	-0.0304	2.4162	0.5614	-0.1162
4	114	-6.3008	0.173	-0.2026	2.3328	-10.0782	1.582	-0.0484	-0.5844	0.3174	-0.1172	-41.6322	1.194	3.6702	0.5526	-2.4834	-0.061	0.0478	-0.1378	29.2014	2.0016	-9.234	-0.5086	-6.3008	-0.0422	-0.1958	-452.378	0.1736	1.3022	-0.0666	0.0498
4	115	-4.9708	0.595	-0.1366	0.3668	-10.1362	1.594	-0.1844	0.2256	0.1594	-0.0472	-41.5142	-0.756	3.0062	0.3586	0.8706	-0.255	-0.4042	-0.3838	13.2954	1.0156	-9.482	-0.0166	-4.9708	0.4998	-0.1878	-452.654	-0.3424	1.1822	-0.1146	-0.0222
4	116	-5.2908	0.653	0.0434	1.8828	-9.7442	1.98	0.0736	-0.3664	0.1514	-0.1472	-42.0842	1.228	2.9382	-0.4874	24.1606	0.347	-0.6742	-0.6598	4.5114	1.6716	-9.32	0.5314	-5.2908	0.5878	-0.1138	-450.998	-0.2624	2.7502	0.0914	-0.1302
4	117	-5.4888	-0.079	-0.0486	2.3048	-10.3302	1.77	0.2176	-0.2664	0.3654	-0.4912	-41.6642	3.272	3.2262	1.0806	-3.0214	0.131	-0.3762	-0.6918	2.1194	1.4136	-9.766	-0.1446	-5.4888	0.0918	0.0562	-452.446	-0.4004	2.0982	0.4314	-0.1602
4	118	-7.2008	0.777	0.0534	1.9588	-10.2462	0.912	0.1456	-0.4884	0.2594	0.2768	-41.5002	0.19	2.6382	0.3546	-2.3694	-0.541	-1.1562	-0.0358	2.4254	2.5176	-9.7	-0.4706	-7.2008	0.8338	-0.3238	-452.634	-0.2804	2.6802	-0.1986	-0.2362
4	119	-7.2268	0.487	-0.1626	1.4468	-11.8262	1.018	-0.0284	0.1496	-0.0086	-0.1012	-41.5282	-0.022	3.1342	0.9866	-1.9154	0.089	-0.3442	-0.4958	3.2474	1.8376	-9.558	-0.2906	-7.2268	0.3238	-0.1058	-452.74	0.1236	2.7962	-0.1606	-0.0962
4	120	-8.3568	0.115	-0.2966	3.5108	-11.4302	1.672	0.0036	-0.0944	0.4014	-0.1152	-42.1082	1.058	2.7002	1.1846	-3.1754	-0.603	-0.2002	-0.2458	2.6754	1.3696	-9.28	0.0694	-8.3568	0.9278	0.5322	-452.878	-0.0924	0.1662	0.3614	-0.1682
4	121	-11.8188	-0.165	-0.2366	3.1128	-10.4202	0.638	0.3836	-0.2644	0.1354	0.5028	-41.5062	2.882	2.4362	0.5126	23.1206	0.643	-0.7622	-0.3418	1.4434	2.2696	-9.434	0.0674	-11.8188	1.0438	1.3562	-452.958	-0.3264	1.2762	-0.1886	-0.1702
4	122	-6.0328	-0.109	-0.3386	1.7028	-11.5482	0.892	0.1716	-1.0084	0.2954	-0.6852	-41.6062	1.266	2.4542	0.3506	8.1966	-0.409	-0.3982	-0.0238	1.4834	1.4676	-9.146	-0.4926	-6.0328	0.6278	0.5522	-453.232	-0.2744	1.6242	-0.1726	0.0278
4	123	-4.2408	-0.011	0.0154	3.0468	-12.5922	1.178	0.1196	-0.2144	0.0674	-0.2972	-41.1942	-1.884	2.9082	0.0926	5.0806	-0.175	-0.4682	-0.6178	3.3194	1.2036	-9.85	0.4374	-4.2408	1.0218	-0.1518	-452.872	-0.7784	2.6882	0.1274	-0.1502
4	124	-5.6148	0.111	-0.2586	2.6408	-10.7202	1.44	0.3156	-0.3624	0.0854	-0.8012	-41.9042	-0.72	2.9022	-0.3974	8.7706	-0.337	-0.7842	-0.3678	1.1114	1.2576	-9.084	-0.5606	-5.6148	-0.1622	0.4282	-453.05	0.2516	1.3202	-0.2966	0.0358
4	125	-6.2968	0.405	-0.0886	3.2048	-11.0862	0.914	0.3216	0.1016	-0.0686	-0.7812	-41.9542	1.256	3.3762	-0.2534	-3.4594	0.599	-0.6082	0.0402	0.2334	2.0216	-9.14	0.0734	-6.2968	0.9818	-0.0118	-453.048	-0.5404	0.6962	0.3014	-0.1642
4	126	-8.1908	-0.011	0.1054	2.6208	-10.2722	0.626	0.1836	-0.7384	-0.0126	-0.6412	-41.8122	0.724	2.8082	-0.3974	-2.5914	-0.855	-0.7422	-0.0298	-0.4026	1.3436	-9.402	-0.3406	-8.1908	0.3058	0.7842	-453.014	-0.2924	0.7082	-0.0566	-0.1922
4	127	-9.5268	0.233	-0.2506	4.4548	-10.3602	1.668	0.3356	-0.2584	0.1094	-0.1332	-42.1062	-0.224	2.6722	1.0386	-2.9094	0.305	-0.6622	-0.2458	-0.9966	1.0296	-9.578	0.2794	-9.5268	0.4578	-0.2078	-452.786	-0.3924	2.3622	0.2914	0.1018
4	128	-8.4028	0.635	0.2854	2.8228	-10.7562	0.804	0.3576	-0.2964	0.4834	-0.3152	-41.9582	-0.406	3.4202	0.6706	-2.8474	-0.289	0.3058	0.0502	-0.6946	2.3776	-9.26	-0.1706	-8.4028	0.9558	0.1302	-453.208	0.3296	2.8742	0.0474	-0.2022
4	129	-8.6948	0.159	-0.0806	2.8248	-10.3902	0.68	0.1756	0.5716	-0.2646	0.9148	-41.2462	0.362	2.1842	1.1586	-1.2134	-0.363	25.3418	-0.1618	-0.9466	1.6176	-9.376	-0.0106	-8.6948	0.1678	0.7182	-453.052	0.0576	1.5622	0.2514	-0.1222
4	130	-10.6668	-0.405	-0.0086	3.0108	-9.0742	1.542	0.2056	-0.3504	0.1714	0.3908	-41.6362	0.016	3.9562	-0.5894	-2.9634	0.245	77.0818	0.2342	-1.6206	1.2296	-9.906	0.2534	-10.6668	1.4138	-0.0258	-453.226	-0.2204	1.0722	1.0074	-0.1322
4	131	-11.5408	0.487	0.4874	2.4248	-9.1662	1.438	0.0416	-0.1884	0.5874	-0.2352	-41.7682	1.486	2.3122	-0.1294	-2.8614	-0.641	25.8638	-0.2098	-2.5106	0.7916	-9.026	0.0434	-11.5408	0.1958	0.2022	-453.168	-0.7044	0.8882	-0.0186	-0.0822
4	132	-9.4608	0.339	0.3374	2.3488	-9.4222	2.64	0.4016	-0.3324	-0.0306	0.4808	-41.7602	1.582	2.4242	1.0346	-3.3994	0.039	3.6218	0.6142	-2.1206	1.7876	-9.266	-0.2866	-9.4608	1.0178	0.8562	-453.21	-0.4364	0.0922	-0.0626	-0.2142
4	133	-10.1528	-0.283	0.1054	2.9688	-9.7682	1.424	-0.0324	-0.3584	0.4954	0.4268	-41.6562	-0.172	2.8182	0.6586	-0.7514	0.931	-0.1562	-0.6578	-2.5866	1.2356	-9.314	0.0494	-10.1528	0.4518	0.7942	-453.246	1.1516	0.7962	0.1134	-0.1962
4	134	-8.5368	0.445	0.0174	2.0048	-10.6222	1.524	-0.2144	-0.1004	0.3794	-0.5712	-41.6902	4.204	4.1762	-0.1574	-3.3434	-0.095	0.1598	-0.3518	-1.5366	1.5356	-7.318	0.3094	-8.5368	0.2658	0.2802	-453.124	-0.3344	-0.0418	0.2814	0.1398
4	135	-8.5868	0.285	0.3014	2.2288	-10.3262	1.518	-0.1904	-0.6184	0.0234	0.0668	-41.5782	1.208	3.6242	0.5846	-2.7554	-0.387	-0.5222	-0.7378	-0.6766	1.6976	-7.594	-0.1726	-8.5868	1.2558	0.2462	-453.216	-0.2944	1.2802	0.2434	-0.2482
4	136	-8.8768	-0.209	-0.0586	2.5428	-10.2602	1.378	0.2936	-0.0424	-0.2706	0.2308	-41.3802	-0.64	3.1482	0.1406	-3.0734	0.203	-0.4602	-0.2798	-0.5386	1.5076	-6.804	-0.2886	-8.8768	0.2598	0.4122	-453.392	-0.1824	-0.3058	-0.0346	1.5438
4	137	-9.7788	-0.063	0.1494	2.3808	-9.8382	1.112	-0.1924	-0.3984	0.4134	-0.4832	-41.3742	-1.354	3.2102	0.0666	-3.1334	-0.249	-0.2162	-0.1938	-1.7326	1.9396	-4.98	-0.6086	-9.7788	1.0578	0.0042	-453.516	0.0256	0.0022	0.1314	1.6818
4	138	-8.8648	-0.049	0.0054	3.7368	-11.0642	1.066	0.1176	-0.3624	0.2434	-0.2692	-41.6722	0.114	2.8422	-0.1994	-1.5894	0.011	0.5138	-0.1878	-0.6246	2.0416	-5.06	0.5574	-8.8648	0.5278	-0.1178	-452.948	0.1956	-0.0778	0.5034	0.4798
4	139	-9.2188	-0.043	0.0594	2.0788	-10.3582	1.874	0.3956	-0.5904	0.6114	-0.2712	-41.8682	0.83	2.6682	-0.2954	-2.2794	-0.485	0.0478	0.3362	-1.4186	1.9416	-4.892	-0.4666	-9.2188	0.8038	0.6782	-453.218	-0.0144	-0.1258	0.0414	0.4818
4	140	-8.6088	-0.213	-0.1366	0.4128	-9.9102	1.546	0.2036	-0.5604	0.3434	-0.3712	-41.6602	-0.766	2.8742	-0.0434	-2.5914	0.045	-0.5602	-0.4238	-2.1286	2.2336	-5.64	0.0594	-8.6088	1.1578	0.0942	-453.118	-0.1964	0.1422	0.6094	-0.1102
4	141	-7.5588	-0.249	0.0634	0.8008	-9.7662	1.018	0.0756	-0.8664	-0.3206	0.1048	-41.9262	-0.918	3.4542	-0.3554	-2.5074	0.753	0.4418	-0.5278	-1.7306	2.1176	-5.96	-0.6106	-7.5588	0.2058	0.1282	-453.194	0.4316	-0.2598	0.0594	0.0618
4	142	-7.5808	-0.513	-0.1666	2.2468	-11.1082	0.512	0.2836	0.0696	-0.1086	-0.0772	-41.9102	2.018	3.2402	0.0846	-2.5134	-0.167	-0.8062	-1.3798	-2.3826	1.6516	-5.852	0.0694	-7.5808	1.1438	0.8582	-452.854	0.4076	-0.3798	0.5154	0.0118
4	143	-7.1968	0.415	-0.0646	2.2828	-11.3142	1.416	0.2856	-0.4284	0.7374	0.1068	-41.9302	2.006	3.9662	0.3966	-2.3214	-0.117	0.3058	-0.0758	-1.0326	1.1796	-5.792	0.5034	-7.1968	0.3618	1.0402	-453.086	0.9616	-0.0038	-0.0826	-0.2762
4	144	-8.4568	-0.373	0.3494	2.0868	-11.0422	1.266	0.2716	-0.1704	0.1394	-0.0272	-41.4962	4.388	3.0902	0.5286	-2.2154	-0.259	0.0298	0.2862	-0.1946	2.2236	-5.522	-0.3086	-8.4568	1.2538	-0.1798	-453.24	0.4136	-0.1518	0.1194	1.3098
4	145	-8.1868	0.185	-0.1246	1.8728	-10.1622	1.676	0.2856	-0.8524	-0.0086	0.1528	-41.5482	0.924	3.6722	0.1526	-2.0314	0.385	-0.7642	0.2502	-0.9126	1.9236	-5.568	0.1914	-8.1868	0.3758	0.4302	-452.97	2.1616	-0.5518	0.5894	1.1218
4	146	-7.0308	-0.395	-0.1806	2.7068	-9.8982	1.468	0.2316	-0.2904	0.8794	0.1988	-41.5682	0.748	3.1222	-0.5774	-3.2714	0.091	0.4678	-0.6878	-1.0886	1.9076	-5.526	0.4774	-7.0308	0.7798	1.3602	-453.126	-0.0124	-0.5658	0.1474	1.1418
4	147	-8.2408	0.883	-0.1386	2.7708	-9.6902	1.786	0.3396	-0.4264	0.0474	-0.4312	-41.6822	0.72	3.2122	-0.0274	-3.2994	-0.143	-0.5362	-0.1398	-0.4806	1.8376	-7.402	-0.2646	-8.2408	-0.0582	0.5802	-453.074	0.3256	-0.0778	-0.0226	1.6118
4	148	-6.8748	0.723	-0.3746	2.5148	-9.9242	1.604	0.1356	-0.2524	-0.2586	-0.0152	-41.3922	1.42	2.8582	0.3046	-2.0154	0.053	-0.0122	-0.4658	-2.2546	2.2276	-6.246	-0.3866	-6.8748	1.1118	0.5882	-452.868	0.2856	2.3742	0.6774	0.2058
5	1	0.53	0.1484	-0.1288	-3.2214	3.9208	0.0922	0.4674	0.1688	0.0014	-1.5324	0.1266	0.3198	-0.257	-0.0734	-0.547	-0.218	-0.3958	0.7102	-0.6114	-0.228	-0.2118	-0.3874	0.53	-1.263	-0.0616	0.2786	0.2468	-6.2796	-0.2774	-147.857
5	2	-4.296	0.8744	-0.0888	0.1506	6.1168	-0.7778	0.4474	0.9828	0.0574	-1.7724	-0.3654	0.9438	0.453	-0.1814	-0.055	-0.698	-0.7118	-0.8118	-0.5014	-0.86	-0.2998	-0.2634	-4.296	-1.979	-0.0816	0.7446	1.3288	-10.0876	0.1606	796.411
5	3	-1.79	-0.4116	-0.3888	-0.9594	3.1148	-0.7878	0.5734	0.3428	-0.0146	-1.1044	0.2206	-0.3762	0.737	-0.3694	-0.083	-0.132	-0.7358	0.2002	0.9886	0.074	-0.1658	-0.2974	-1.79	-1.243	-0.1536	2.5466	-0.3092	-9.9556	-0.1954	-364.701
5	4	1.986	-0.0276	-0.3108	-1.2014	8.1788	-1.1018	0.4574	0.9028	0.2114	-0.3124	0.2426	0.0438	0.669	-0.1454	0.023	-1.062	-0.4238	-0.0278	0.4286	-0.334	0.1222	-0.1174	1.986	-1.765	0.0964	1.1686	-0.3572	-10.1416	0.1906	-364.405
5	5	-1.21	-0.1436	-0.3328	-1.7954	7.6748	-0.5578	0.6974	0.5008	-0.0186	-1.7444	-0.1794	2.0258	-0.111	-0.9654	0.327	-0.61	-1.1918	0.0422	0.3466	-0.202	0.4742	-0.0234	-1.21	-2.053	-0.2016	0.5306	-0.3732	-10.7296	0.6766	-365.533
5	6	3.398	-0.3336	-0.0788	-0.7794	9.9968	0.4802	0.5914	0.2468	-0.0926	-2.2544	-0.2414	1.1358	0.815	-1.8754	0.321	-0.616	-0.1118	1.1982	0.1346	-0.882	-0.7858	-0.3274	3.398	-2.443	0.2924	0.1706	0.3188	-10.5796	0.8646	-366.739
5	7	1.67	0.3524	-0.0988	-1.8014	11.4248	0.5082	0.7634	0.9668	-0.0146	-2.1424	1.0106	-0.6782	-0.049	-1.2714	-0.251	-0.58	-0.7538	0.2382	0.4906	-0.436	-0.1258	0.2426	1.67	-2.493	-0.1796	0.0446	0.6428	-10.7856	0.9306	-366.353
5	8	1.51	0.3544	0.0632	-2.5014	10.8588	-0.0558	0.4674	-0.3872	0.0874	-2.8244	0.3266	-0.6582	0.121	-1.3814	0.411	-0.62	-0.2118	-0.4238	-0.1694	-0.26	-0.4398	-0.1634	1.51	-2.925	-0.1096	0.0326	-0.2212	-10.8996	1.0586	-366.733
5	9	-1.296	0.6764	-0.2748	-2.5974	7.7868	-1.0118	0.1754	0.3828	0.1054	-2.7484	0.3306	-0.6202	0.249	-0.5334	-0.563	-0.508	-0.7918	0.9242	0.5266	-0.428	-0.0718	-0.4374	-1.296	-3.147	0.6604	0.0006	0.0908	-10.4836	1.3706	-364.539
5	10	0.23	0.0564	-0.1948	-2.3654	10.4208	0.1222	0.6034	0.3228	0.2514	-2.0724	1.1666	0.7058	-0.547	1.2006	-0.653	-0.624	-0.1398	-0.1378	-0.0654	-0.27	-0.0718	-0.0914	0.23	-2.763	-0.3516	0.0906	-0.0592	-10.9056	1.2126	-366.403
5	11	1.62	0.0924	-0.1628	-2.3754	10.3988	-0.5758	0.4374	0.8268	0.2334	-2.4364	0.2546	-0.9942	-0.295	0.3166	-0.021	-0.832	-0.7318	-0.3658	-0.6354	-3.68416e-15	0.0042	0.3766	1.62	-3.509	0.4524	-0.0614	-0.4332	-10.8396	1.0406	-366.735
5	12	0.5	0.2884	-0.2528	-2.7414	9.4408	-0.4078	0.8754	-0.0592	0.4754	-2.1124	0.0466	-0.5522	-0.299	-0.6514	0.315	-0.25	0.4602	7.2542	-0.8554	-0.844	-0.0338	-0.2114	0.5	-4.199	-0.4076	3.8046	-0.0612	-3.4416	1.5446	-366.917
5	13	-1.106	0.5224	-0.1328	-2.1414	9.9208	-0.2018	0.2934	0.7188	0.0514	-2.7284	-0.0154	-0.2642	-0.323	-1.3774	-0.375	-0.8	0.0202	2.9062	-0.4334	-0.614	-0.0838	-0.5874	-1.106	-4.069	0.7764	0.4286	-0.2952	-10.6736	1.4046	-367.049
5	14	1.102	0.2264	-0.5448	-3.8074	9.2428	-0.0258	0.7114	0.7648	0.2054	-2.8184	-0.1634	-0.5422	-0.971	-0.7374	-0.409	-0.848	-0.4578	4.4822	0.3186	-0.594	-0.1498	0.4926	1.102	-5.047	0.3884	0.4946	-0.3532	-10.5636	0.5886	-366.567
5	15	2.16	0.0304	-0.1748	-3.5394	9.6808	0.7862	0.2774	-0.3952	-0.1906	-2.6064	-0.0394	0.0518	-0.283	-0.9934	1.129	-0.624	-0.0498	1.9042	-0.4194	-0.888	-0.4278	-0.0134	2.16	-4.725	0.4224	0.2206	-0.3092	-10.8176	0.6026	-366.907
5	16	0.432	-0.7076	-0.2608	-1.9034	10.7528	-0.0838	0.8434	0.2728	-0.1426	-2.5264	-0.1434	1.4158	-1.225	-0.1694	0.039	-0.778	0.1882	1.1162	0.9266	-0.202	0.1622	-0.4134	0.432	-4.663	-0.2116	0.4226	-0.1072	-10.7756	1.0146	-365.585
5	17	4.394	-0.8876	-0.3348	-3.8874	9.3228	-0.1778	0.6914	1.0608	-0.0186	-1.5564	-1.0054	-0.6082	-2.255	-1.2274	-0.261	-1.318	-0.7278	-0.3218	-0.0094	-0.382	0.3962	-0.2114	4.394	-4.819	-0.0236	0.5466	0.5428	-10.6476	0.8946	-362.983
5	18	4.006	-0.1996	-0.1388	-3.6334	9.4128	1.1362	0.5034	0.6248	0.3454	-1.5004	-0.4414	-0.1242	-1.513	-0.8654	0.059	-0.132	-0.6518	-0.1038	0.1686	-0.546	-0.2178	0.1686	4.006	-5.227	-0.2256	-0.0234	-0.1852	-10.7496	0.5586	-362.973
5	19	2.804	0.4464	-0.3388	-3.1554	8.0288	-0.1238	0.4734	0.7428	-0.0366	-2.0064	2.4326	0.6818	-1.079	-1.4034	0.319	-0.87	-0.6338	-0.2798	-0.1914	-0.63	0.3722	-0.1074	2.804	-5.281	-0.0876	0.0806	-0.4992	-10.3916	0.9206	-361.173
5	20	2.268	0.0424	-0.3148	-3.5534	12.3888	-0.0598	0.6334	0.6268	-0.0546	-2.0184	0.2566	-0.2842	-1.385	-1.5294	1.029	-0.252	-0.1338	0.5502	0.1846	-0.382	-0.2538	-0.1694	2.268	-4.531	1.2764	0.3146	-0.3652	-10.7976	1.2446	-366.259
5	21	6.984	0.1524	-0.1828	-2.7054	13.8908	0.3882	0.9074	0.9308	0.2594	-2.2344	146.377	-0.6202	-0.771	-0.4994	0.543	-0.688	-0.3638	0.4682	0.4126	-1.46	0.4922	0.2806	6.984	-5.381	-0.3616	623.669	0.0728	-10.7296	0.9106	-366.325
5	22	2.634	0.4284	-0.1908	-2.5934	9.2548	1.0262	0.4874	-0.4532	-0.1286	-2.2444	1120.59	0.4198	-1.259	0.4226	0.013	-0.418	-0.4898	-0.1558	0.1186	0.018	-0.4538	0.1886	2.634	-5.521	-0.0356	1272.48	0.0888	-10.7356	0.9126	-366.567
5	23	0.784	0.8124	0.0492	-3.6474	8.7668	0.1022	0.5854	-0.0572	0.1214	-2.3444	0.9926	-0.8962	-2.023	-0.4274	0.753	-0.466	-0.6658	-0.8098	1.2606	-0.194	-0.0678	-0.2954	0.784	-4.737	-0.1276	2918.3	0.1048	-10.3536	0.9406	-366.111
5	24	4.086	-0.2596	-0.2528	-2.4634	8.7788	0.1422	1.1194	0.8728	-0.2826	-2.1004	1.9806	0.5198	-1.811	0.2426	0.181	-0.608	0.0102	0.1742	-0.3854	-1.358	-0.4298	0.7186	4.086	-4.985	0.8984	1094.01	-0.3232	-10.6956	0.8886	-366.681
5	25	2.196	-0.1636	-0.3908	-2.9234	9.1648	0.2982	0.9674	-0.3072	0.1834	-1.9524	0.4786	1.8318	-3.097	-0.5694	1.177	-0.578	-0.8538	0.4382	0.0086	-0.786	-0.2458	0.0046	2.196	-5.075	0.2044	1924.96	-0.1372	-10.6296	1.2386	-366.793
5	26	0.694	0.0564	-0.2148	-1.1034	11.2088	0.1682	0.8814	-0.2192	0.1334	-1.9864	-0.1094	-0.0222	-2.785	-0.2374	-0.103	-0.946	-0.8678	-0.4678	0.3966	-0.346	0.1202	-0.0794	0.694	-5.335	0.0904	1616.79	0.7728	-10.8996	1.8766	-367.035
5	27	3.102	0.0744	-0.3908	-2.3414	12.1388	0.8342	0.4934	0.5948	-0.3626	-2.4644	0.4606	-0.1642	-1.743	-0.9574	-0.035	-0.362	-0.2198	0.3602	0.8646	-0.976	-0.0918	-0.3334	3.102	-4.727	-0.0556	1694.86	-0.3052	-10.9056	1.2406	-366.341
5	28	-2.902	-0.6816	-0.4388	-2.8734	10.7468	-0.6578	1.2994	1.3908	0.6714	-2.2524	-0.7374	-0.1342	-2.779	0.1806	-0.587	-0.808	-0.7118	-0.2058	0.3926	-0.362	-0.1558	-0.2914	-2.902	-5.169	-0.0896	1834.64	-0.3912	-10.7556	1.2426	-366.689
5	29	-12.7	-0.4756	-0.1848	-2.5394	9.1988	0.1862	1.3014	0.1428	-0.0726	-1.8804	0.2646	0.4838	-2.949	-0.6214	0.471	-0.726	-0.5998	-0.3398	0.5206	-0.656	-0.3078	0.5726	-12.7	-5.395	0.4824	1448.49	-0.5332	-4.3976	1.0866	-365.357
5	30	-12.854	0.1804	-0.3008	-2.7754	10.8048	0.2522	-0.5366	0.0748	0.6714	-2.1344	-0.4674	2.2618	-3.149	-1.0274	-0.149	-0.648	-1.2678	0.4282	0.7166	-0.286	0.5822	-0.2534	-12.854	-5.003	0.1544	3010.32	13.3228	-6.6536	0.5846	-364.481
5	31	-11.588	0.3904	-0.3608	-0.7554	11.1568	-0.2898	1.5554	-0.6092	-0.0506	-1.6244	-0.6574	2.4218	-3.253	-0.5334	0.205	-0.196	0.0262	-0.9858	-0.6754	-0.522	-0.2718	-0.4754	-11.588	-4.585	-0.4016	1530.84	13.1968	-11.2576	0.4486	-365.881
5	32	-13.87	0.1204	-0.3268	-2.9574	8.5348	-0.4438	0.8234	-0.3332	-0.3086	-1.8324	-0.5134	0.7758	-3.397	-1.2114	0.221	-0.352	-0.5998	0.6742	-1.0894	-0.36	0.2902	-0.3234	-13.87	-5.515	-0.0656	604.087	9.5008	-10.8936	1.2006	-366.765
5	33	-9.332	-0.2216	-0.2088	-2.9994	11.4608	-0.2478	0.9674	-0.0552	-0.1606	-1.6344	0.0186	1.1098	-2.545	-0.8334	1.461	-0.318	-0.4298	-0.5378	0.2566	-0.882	0.1502	-0.4554	-9.332	-5.095	0.0984	345.945	4.1828	-10.4296	0.8326	-366.925
5	34	-7.414	-0.5576	-0.1148	-3.2634	9.2908	-0.5398	0.1534	-0.6292	-0.3906	-1.3464	0.0606	-0.6722	-2.479	0.0906	0.525	0.158	0.8482	-0.3518	-0.1474	-0.76	0.1142	0.4786	-7.414	-4.841	-0.2536	1254.5	4.0368	-10.8376	1.0846	-366.797
5	35	-8.918	0.7644	0.0092	-2.1234	8.8888	0.0482	0.6534	-0.2452	0.2094	-1.9784	0.2806	0.3398	-3.417	-0.2294	0.557	-0.528	56.4782	0.0942	-0.2134	-0.762	0.0642	-0.1254	-8.918	-4.463	-0.0956	1183.11	3.4008	-11.1016	0.8446	-367.105
5	36	-11.518	0.6784	-0.1488	-1.9614	8.8588	0.5142	0.3954	-0.1612	0.0034	-1.6484	0.2406	0.5038	-2.711	0.2186	0.149	-0.97	59.6382	-0.1038	0.6266	-0.496	-0.3118	-0.5754	-11.518	-4.841	-0.3656	1788.72	3.0908	-11.1076	1.5166	-366.695
5	37	-12.684	-0.0696	-0.1308	-2.7494	8.6548	0.7822	-0.1186	-0.1752	-0.2766	-0.6584	-0.2554	1.0118	-3.319	-0.4954	0.953	-0.624	25.5582	-0.3098	-0.2634	-0.836	-0.0238	-0.0234	-12.684	-5.377	-0.6576	783.113	1.3968	-11.0716	0.8526	-363.083
5	38	-12.292	0.2744	-0.2148	-2.2574	8.2068	-0.4958	0.5474	-1.0592	0.0834	-1.9524	1.2126	0.0538	-2.727	-0.5254	0.371	-0.744	-0.1978	0.1762	0.7426	-0.726	-0.1638	-0.3374	-12.292	-5.115	-0.6856	1206.64	2.4068	-10.5436	0.7606	-361.413
5	39	-11.872	0.7644	-0.3648	-2.7154	10.4708	-0.4798	0.3714	1.0928	-0.2926	-1.8444	-0.3234	0.4658	-2.671	-0.8414	1.999	-0.276	4.1862	0.5102	0.3026	-0.546	0.4702	-0.2954	-11.872	-4.753	-0.0576	1984.73	2.3308	-11.0376	0.9226	-364.215
5	40	-10.726	-0.5756	-0.5648	-4.3234	8.5508	0.6062	-0.0466	-0.1632	0.2454	-1.4504	-0.2414	-0.1662	-2.093	0.4146	0.409	-0.546	0.1322	-0.6238	-0.0114	-0.544	0.1162	0.6286	-10.726	-4.777	0.5324	1061.12	7.3628	-11.1216	1.4546	-366.201
5	41	-12.664	-0.6916	-0.1748	-2.0254	11.6808	0.4722	0.9114	-0.3312	0.2774	-1.2204	0.3026	1.8458	-2.869	-1.2334	0.147	-0.526	-0.9938	0.3422	-0.5494	-0.702	0.2062	0.5506	-12.664	-4.569	-0.1356	1553.73	6.7228	-11.1996	1.0646	-366.407
5	42	-11.798	0.7644	-0.1108	-2.1734	11.1828	0.1242	0.3474	-0.1232	-0.2246	-1.5744	-0.8314	0.8778	-3.421	-0.1374	-0.819	-0.606	-0.2538	0.0102	-0.1134	-1.086	-0.5618	-0.4214	-11.798	-4.909	0.6864	1346.87	3.3888	-10.9396	1.0446	-366.761
5	43	-12.742	0.0024	-0.3168	-1.6134	11.4708	0.3582	0.0834	0.2488	-0.1186	-2.2784	-0.3614	0.5038	-2.665	-1.8294	0.531	-0.858	-0.4638	0.1062	0.2286	-0.298	0.0742	0.0646	-12.742	-4.755	0.6144	1334.43	2.3128	-10.7136	1.8786	-366.737
5	44	-13.004	0.8184	-0.3028	-3.8234	13.2588	0.1662	-0.0106	-0.0512	-0.2246	-1.8364	-0.8674	0.7838	-3.053	-0.9674	-1.031	-0.424	-0.7178	-0.0538	0.3366	-0.654	-0.2098	0.3946	-13.004	-4.999	0.6644	1195.74	2.7168	-10.8276	1.3766	-366.613
5	45	-12.086	-0.0936	-0.2688	-3.6874	11.8788	0.3242	0.2694	-0.1972	0.6914	-1.9684	-0.5414	3.5638	-2.551	-1.1814	1.463	-0.568	-1.0458	0.1262	-0.0434	-0.15	-0.5918	-0.1854	-12.086	-4.977	-0.2036	1180.13	4.9808	-11.1616	1.2226	-366.175
5	46	-13.194	1.0184	-0.5708	-3.6294	9.4868	-0.8538	-0.3846	-0.0712	0.3754	-1.5204	0.0746	1.4838	-3.891	-0.7734	-0.003	-0.356	-0.1118	1.0202	-0.3914	-1.028	0.0662	-0.0174	-13.194	-5.379	0.2424	1284.67	2.4628	-11.0216	1.0166	-364.923
5	47	-13.284	-0.3276	-0.1688	-3.8574	9.1248	0.5042	0.1294	-0.3052	-0.0086	-1.7444	0.2446	1.1798	-2.583	0.1226	-0.691	-0.546	-0.7338	-0.6578	-0.0714	-0.676	0.2722	-0.1974	-13.284	-4.647	-0.2216	1140.21	2.0728	-11.0316	1.2066	-366.719
5	48	-12.77	0.2084	-0.4568	-3.8234	7.8688	-0.4618	-0.5926	-0.5072	0.2174	-2.6204	-0.0074	0.1678	-2.921	-2.4094	0.917	-0.086	-0.7538	-0.1638	0.8026	-0.798	0.0582	-0.2834	-12.77	-5.049	-0.3456	1228.51	0.6588	-10.9416	1.1126	-367.057
5	49	-13.822	-0.9156	-0.0088	-2.4114	8.4928	0.0502	-0.2586	-1.0852	0.1174	-1.1024	-0.6014	1.0758	-3.347	-2.7574	-0.123	-0.656	-1.0218	0.3502	-0.0194	-0.806	-0.3978	-0.0394	-13.822	-4.651	0.0664	1469.74	0.3048	-10.6816	0.8486	-366.279
5	50	-13.498	-0.4136	-0.0448	-2.2034	14.2328	-0.4958	-0.6766	-1.0752	0.3054	-2.0004	0.7006	0.5698	-3.791	-0.9074	-0.369	-0.028	-0.6638	0.3302	0.2446	-0.452	0.0862	0.3926	-13.498	-5.315	0.3424	599.381	0.8568	-11.0756	0.7586	-363.147
5	51	-14.176	0.2144	-0.1748	-3.1854	11.6368	-0.3218	-0.3146	-1.0492	-0.0586	-2.0984	-0.2774	2.3098	-3.181	-1.0654	1.073	-0.22	-0.7118	-0.4058	0.6526	-0.052	0.2662	-0.0654	-14.176	-4.895	1.0524	1086.32	1.7108	-10.9716	0.8546	-363.441
5	52	-13.832	-0.6896	-0.1388	-1.4274	11.2328	-0.1258	0.0294	-1.1732	0.1514	-2.7664	-0.8834	1.7618	-3.079	-1.5034	0.949	0.098	0.0522	0.4142	0.7566	-0.63	0.1622	-0.0454	-13.832	-5.079	0.7204	1587.95	0.7168	-10.9176	0.8826	-366.249
5	53	-14.608	1.1304	0.0292	-2.4454	10.9608	-0.5778	-0.2086	-0.8592	0.0414	-1.6004	-0.3454	0.4678	-2.793	-1.7554	0.305	-0.518	-0.4958	0.6442	-0.6154	-0.502	0.3202	-0.2474	-14.608	-5.031	0.0104	862.613	-0.2132	-10.8776	1.2426	-366.465
5	54	-14.39	-0.5036	-0.2048	-0.1594	11.5388	0.8202	0.2074	-0.6632	-0.0846	-1.1524	0.2426	1.2638	-4.325	-2.2134	-0.085	-0.434	0.6242	0.1022	0.5126	-0.568	-0.7218	-0.1574	-14.39	-5.161	0.8944	1342.43	0.3248	-11.2216	1.5426	-366.223
5	55	-14.402	-0.2176	-0.3028	-1.6134	9.6648	-0.4318	-0.3026	-1.6952	0.6094	-2.1624	-0.0154	1.9738	-3.967	-2.0994	-0.539	-0.504	-1.6678	0.1202	0.4226	-1.256	-0.3118	0.6426	-14.402	-4.219	0.6664	1022.85	0.2028	-10.8756	1.1066	-366.793
5	56	-13.936	0.6604	-0.1568	-1.4494	9.6488	0.1562	0.1194	-1.2452	0.2714	-2.1744	1.0186	2.7818	-3.703	-0.3914	0.243	-0.504	0.1542	0.1962	-0.1294	-0.166	-0.2618	-0.1314	-13.936	-4.939	0.2024	754.149	0.7408	-10.6376	1.0006	-366.639
5	57	-14.25	0.1964	0.1432	-2.0374	9.0808	-0.6598	0.0134	0.0848	-0.1086	-0.9904	526.509	0.4158	-3.565	-1.1534	-0.329	-0.08	-1.0518	-0.3258	0.4146	-0.034	-0.0598	0.0766	-14.25	-4.889	1.3284	1461.21	0.1928	-10.7096	0.7046	-363.329
5	58	-14.074	-0.3796	-0.2408	-3.1754	9.0228	-0.4058	0.3834	-0.4632	0.1054	-1.8524	0.7446	1.1438	-4.645	-0.6274	0.091	-0.38	-0.2738	-0.0718	0.1906	-0.206	-0.2898	-0.3594	-14.074	-4.533	0.5664	1769.71	-0.0412	-10.8336	1.1306	-361.081
5	59	-14.114	0.2264	-0.1188	-2.4994	9.1668	0.0342	0.2434	-0.3332	0.4934	-1.9824	0.6906	1.0398	-4.025	-0.8354	0.985	-0.046	-0.9138	-0.2938	0.1706	-0.456	0.0242	-0.4674	-14.114	-5.297	-0.6576	1670.59	-0.6512	-10.7536	0.9946	-362.249
5	60	-14.89	-0.4436	-0.0568	-2.0014	9.1568	0.0082	-0.4066	-0.7212	0.1234	-1.8484	-0.0434	2.1598	-3.871	-0.6754	0.345	-0.052	-0.8338	-0.9258	0.2086	-0.202	-0.2158	-0.0554	-14.89	-4.253	0.5604	1649.86	-0.6492	-10.4816	0.7806	-365.049
5	61	-15.494	0.0044	-0.2668	-3.8514	10.0668	-0.1278	0.1914	-0.6272	0.0974	-2.0104	1.9826	0.8178	-3.725	0.1326	-0.307	-0.794	-0.8178	0.5482	0.3426	-1.248	-0.1258	0.3686	-15.494	-5.261	-0.1456	2172.02	-0.0472	-11.0196	1.7146	-366.391
5	62	-14.59	0.1724	-0.1208	-3.8034	9.7768	0.1202	-0.7046	-0.3572	-0.2866	-1.4824	-0.3214	1.9018	-4.077	-1.3254	-0.077	-0.428	4.5782	0.0642	0.5366	-0.818	-0.4298	0.1866	-14.59	-5.137	0.6864	1773.89	-0.3132	-10.7816	1.6606	-366.425
5	63	-14.072	0.8244	0.0112	-3.3274	11.9448	-0.7698	0.0154	-0.3372	0.2294	-1.0024	0.7326	2.5858	-3.507	-0.7374	0.059	-0.334	0.1602	-0.2318	0.2646	-0.616	-0.0358	0.0786	-14.072	-4.977	0.1544	1522.74	-0.7832	-10.4236	0.9686	-366.277
5	64	-14.196	0.2064	-0.0988	-3.0134	9.9868	-1.0038	-0.3426	-0.5672	-0.1686	-1.7664	-0.2594	2.6738	-3.757	-0.8314	-0.377	-1.05	-0.5578	0.4282	-0.4054	-0.464	0.4902	-0.1634	-14.196	-4.167	1.1204	1455.25	-0.4712	-10.7736	1.1066	-366.911
5	65	-13.91	-0.2796	-0.2508	-2.4094	10.3568	-0.8978	-0.6166	-0.5412	-0.1866	-0.8664	-0.1554	1.8918	-3.523	-0.8954	0.101	-0.278	-0.8938	0.3182	-0.2714	-1.176	-0.1958	0.0686	-13.91	-5.401	0.5584	1319.37	0.2348	-10.7976	1.1506	-365.773
5	66	-13.888	-0.0496	-0.2888	-1.9414	9.8768	0.1702	-0.1986	-1.2452	0.1494	-1.9384	0.5726	1.6098	-2.497	-0.7594	-0.211	-0.12	-0.0438	-0.3498	0.2126	-0.104	-0.2718	0.2206	-13.888	-4.973	0.6424	1667.25	0.7488	-10.5896	0.8066	-365.359
5	67	-14.25	-0.3256	-0.3948	-3.2854	9.0348	-0.4438	-0.5186	-0.8672	-0.0146	-1.4144	-0.3114	1.4618	-3.545	-0.8194	0.179	-0.626	-1.0638	-0.0418	0.3866	0.11	0.3082	0.0426	-14.25	-4.561	0.3364	1553.44	-0.1012	-11.0296	0.9966	-365.545
5	68	-14.34	-0.0316	0.0512	-2.5774	8.8768	-0.7918	-0.0966	-0.3792	0.0954	-1.9764	-0.6294	2.8598	-4.275	-0.2674	0.421	-0.542	-1.0238	0.0522	0.1746	0.006	-0.1878	0.0186	-14.34	-4.811	0.2724	2143.99	0.5388	-10.6936	1.4206	-366.577
5	69	-14.036	-0.1636	-0.0628	-1.0994	8.1008	0.1682	-0.4046	-1.0672	0.1954	-1.9064	-0.2014	2.1838	-3.549	-1.6094	0.543	-1.206	-0.7658	0.1602	-0.2014	0.03	0.7962	0.0246	-14.036	-4.665	-0.0296	1818.74	-0.4692	-10.4876	1.0166	-366.369
5	70	-14.214	-0.2916	0.1212	-2.3614	8.6088	0.6482	-0.0446	-0.8172	-0.0426	-1.6564	-0.2294	0.8798	-3.319	-1.2794	0.143	-0.514	-0.1738	1.1042	0.2406	0.118	-0.2018	-0.6394	-14.214	-4.839	-0.5476	794.955	-0.7232	-10.5076	0.6166	-366.405
5	71	-14.34	-0.2296	-0.2528	-2.2914	8.5468	-0.7258	-0.5546	-1.4792	0.0574	-1.8304	0.0306	0.9118	-3.495	-1.9614	0.803	-0.762	-0.3218	0.1882	-0.3234	0.088	0.2742	0.4346	-14.34	-4.649	0.3764	56.4906	0.2748	-10.8596	1.1506	-366.147
5	72	-13.822	0.3184	-0.0208	-1.4554	13.2708	0.2982	-0.2906	-1.7112	0.0554	-1.6984	-0.0394	0.2818	-3.327	-0.8754	1.055	-0.086	-0.7758	0.4622	0.0466	-0.04	0.4902	-0.3514	-13.822	-5.023	0.4804	5.8746	1.9548	-10.7496	1.2366	-366.299
5	73	-14.504	0.1824	-0.1608	-1.2194	11.7568	0.8662	-0.2606	-0.8032	0.1394	-1.5564	-0.2274	2.1418	-3.745	-1.1294	0.073	-0.406	-0.6558	-0.1278	0.5666	0.104	-0.1358	0.2866	-14.504	-5.233	-0.5476	9.9886	0.8508	-10.7316	1.8226	-365.045
5	74	-14.486	-0.0936	-0.1748	-0.5994	9.9208	0.9222	-0.5566	-1.7712	0.0294	-1.7444	-0.0194	1.8798	-4.493	-1.4194	-0.509	-0.42	-0.8558	0.3442	0.4826	0.298	0.1122	0.0326	-14.486	-4.997	0.0104	11.8466	0.5008	-10.7336	1.2966	-365.173
5	75	-14.596	-0.4416	-0.0808	-1.8954	9.8448	0.4162	-0.5186	-1.3992	-0.0806	-2.6044	-0.6174	1.4398	-4.651	-0.6174	-0.769	-1	-0.8878	0.1222	-0.0194	-0.592	-0.2758	-0.2494	-14.596	-4.505	-0.9576	8.3406	1.5948	-10.8116	0.9226	-366.335
5	76	-14.922	0.2124	0.2612	-2.3334	8.6748	0.1162	-0.1986	-1.1692	0.0034	-1.6824	0.1586	3.6938	-4.249	-2.7374	1.009	-0.538	-0.7978	-0.8318	0.0566	-0.334	0.1782	0.0266	-14.922	-4.695	-0.7216	6.0606	2.5408	-10.4776	1.4346	-366.377
5	77	-14.006	0.2904	0.1592	-2.1714	8.6368	0.3962	-0.6566	-1.6172	0.4594	-1.8084	-0.1034	3.2238	-3.875	-1.0214	-0.227	-0.414	-1.0338	0.2042	-0.0434	0.132	-0.7598	0.1606	-14.006	-5.219	-0.0296	3.6066	0.8248	-11.1996	1.1226	-366.457
5	78	-14.784	-0.1356	0.0732	-1.9934	7.5848	0.3442	0.0754	-0.8612	0.5794	-1.8124	0.0746	1.1318	-4.095	-0.8994	-0.399	-0.138	-0.2458	-0.5098	0.1026	0.278	-0.4538	-0.0754	-14.784	-4.411	0.6944	9.9286	1.5708	-10.8176	1.3666	-367.069
5	79	-14.678	0.6264	-0.1628	-1.4234	7.6628	0.9622	0.0374	-1.9812	-0.3786	-2.3864	-0.2974	2.5878	-3.923	-0.4854	-0.811	-0.17	-0.7718	0.5122	0.0166	-0.514	0.7942	0.3546	-14.678	-4.871	0.8824	10.0526	2.1548	-10.8636	1.0906	-366.443
5	80	-14.76	1.6284	0.0832	-2.8074	5.4988	0.0262	-0.1386	-0.9692	-0.0726	-1.8864	-0.2454	6.1058	-4.595	-1.1314	-1.039	-0.838	-0.8778	0.3142	0.4266	0.124	-0.1418	-0.3154	-14.76	-4.937	0.9664	0.7206	0.1948	-10.5956	0.7466	-365.913
5	81	-14.552	0.0524	-0.1268	-3.5014	8.5408	-0.3938	-0.4026	-1.1592	-0.2466	-2.0284	-0.9334	3.6198	-3.757	-1.6794	0.067	-0.224	-0.6898	0.3422	-0.5974	0.454	0.2382	0.7966	-14.552	-4.933	-0.1756	13.4586	0.4108	-10.6696	0.8286	-366.053
5	82	-14.56	1.1324	0.0832	-2.0294	8.4588	0.2762	-0.6686	-1.8772	-0.0366	-1.9064	-0.2574	3.5618	-3.643	-1.1734	0.363	-0.924	-0.3858	0.8462	0.2326	0.15	0.4502	-0.2694	-14.56	-4.171	0.7804	18.8306	-0.4572	-10.5096	1.2146	-366.861
5	83	-14.05	-0.1096	-0.0008	-2.9734	9.1748	0.0682	0.0754	-1.1852	-0.3126	-1.0404	-0.4414	3.2738	-4.397	-1.6574	-0.257	-0.05	-1.0198	-0.3358	-0.1414	-0.256	-0.2458	-0.0234	-14.05	-4.835	-0.5096	1.8746	-0.1652	-10.9116	0.8526	-366.707
5	84	-14.276	-0.3956	-0.0888	-1.7434	9.2368	-0.4778	-0.3926	-1.2712	-0.0606	-1.7444	-0.1014	3.3778	-3.697	-0.5614	0.265	0.414	-0.8898	0.8122	-0.3954	0.378	-0.2798	0.2566	-14.276	-5.101	0.6704	13.9086	0.1128	-10.6816	0.5426	-366.531
5	85	-15.468	0.1104	-0.1488	-3.0454	8.9808	-0.8578	0.0454	-1.1752	0.1734	-2.2164	-0.4334	3.7218	-3.755	-0.5474	-0.167	-0.978	-0.8838	4.5582	1.2266	0.766	-0.0958	-0.3014	-15.468	-4.623	0.1924	8.4746	-0.5732	-10.8756	1.2426	-366.755
5	86	-15.24	-0.0436	-0.1168	-3.7934	6.2048	-0.3778	-0.7266	-1.6892	-0.1026	-2.4564	-0.0654	3.1238	-4.263	-0.8094	0.091	-0.62	-0.9298	8.3002	0.3386	-0.3	0.6042	-0.0934	-15.24	-4.897	0.3484	0.1146	-0.5292	-10.3336	0.5066	-366.601
5	87	-15.908	0.1444	0.4632	-2.6314	6.0268	0.2842	-0.2306	-1.4552	0.2074	-1.5704	-0.1834	3.5958	-4.497	-0.9554	-0.235	-0.792	-0.9698	6.2682	0.1486	0.132	-0.2838	0.4026	-15.908	-5.237	-0.0916	-0.1074	0.0688	-9.6596	0.6126	-366.507
5	88	-15.144	0.6944	-0.0068	-3.3934	4.0548	-0.3418	-0.7706	-1.1912	-0.4686	-2.2244	-0.0794	2.5798	-4.091	-1.8894	-1.259	-0.434	-0.4078	5.4342	0.1026	-0.392	0.2222	-0.2794	-15.144	-4.481	-0.1476	0.0286	-0.3952	-9.4016	0.7146	-364.451
5	89	-15.502	0.2304	-0.0748	-3.9294	10.6068	0.6722	-0.1926	-1.2692	0.2894	-2.4044	-0.8154	5.3598	-3.879	-1.5374	-0.453	-0.532	-0.4778	9.2202	-0.0574	0.624	0.6962	0.0626	-15.502	-4.979	0.3784	0.0486	-0.1092	-9.2696	0.6906	-361.403
5	90	-14.81	0.9124	-0.0328	-1.1774	10.8348	-0.8258	-0.3366	-1.6392	0.3834	-1.8224	-0.7014	6.6338	-3.503	-0.9934	0.047	0.474	-1.0558	4.4542	0.3426	-0.064	-0.2118	0.0366	-14.81	-4.999	0.4284	0.2546	1.1308	-9.4296	1.0066	-362.735
5	91	-15.17	-0.0236	-0.1688	-1.0274	9.5868	-0.1558	-0.2426	-1.1272	-0.1246	-0.7504	-0.9274	4.2398	-4.025	-0.8654	0.733	-0.664	-0.7858	2.0202	-0.2554	0.05	-0.0758	-0.0174	-15.17	-4.585	0.4404	0.3786	0.0308	-9.5556	0.8046	-364.073
5	92	-15.142	0.7844	0.0272	-1.9534	6.3828	0.3542	-0.7906	-1.9612	0.0534	0.8276	-0.9634	3.1738	-3.329	-1.1034	0.131	-0.664	-1.3538	2.5482	0.5326	0.452	0.6922	0.7246	-15.142	-5.079	-0.0096	0.3326	-0.1232	-9.3976	1.0286	-364.385
5	93	-14.888	0.1724	-0.1888	-0.6414	7.3468	-0.4418	-0.1406	-1.6892	0.4574	-2.5064	-0.2394	5.3878	-4.379	-0.1294	0.573	-0.576	-0.4298	1.8802	-0.6414	0.322	0.0382	-0.1254	-14.888	-5.133	0.0844	0.2786	0.3048	-9.4516	1.1106	-363.285
5	94	-15.598	0.0204	-0.0488	-3.7214	9.2668	0.1502	-0.3486	-1.9872	0.6814	-2.3624	-0.6194	5.5418	-3.831	-0.7594	1.203	-1.126	-0.2918	0.5202	0.5586	0.08	0.0362	-0.2594	-15.598	-4.705	1.0984	0.5246	0.8668	-9.4316	0.6706	-361.881
5	95	-16.008	-0.3436	-0.1448	-3.4394	9.9628	-1.4978	-0.3986	-1.8032	-0.1746	-2.2324	-0.8174	4.8418	-3.947	-2.1714	-0.007	-0.908	-0.1038	-0.0558	0.3366	0.07	0.6822	-0.3614	-16.008	-4.937	0.3064	0.2426	-0.2272	-10.0276	0.9686	-363.725
5	96	-15.308	0.8924	0.0152	-2.6854	10.2868	0.5222	-0.5986	-0.7752	0.3314	-1.9864	-0.0174	2.8278	-3.681	-0.9254	0.075	-1.072	-0.9938	0.7962	0.3326	-0.066	0.3142	0.4066	-15.308	-4.631	-0.0516	2.6586	-0.2972	-9.7596	0.7586	-366.123
5	97	-15.578	0.4184	0.0192	-3.7754	8.0108	1.1802	-0.3486	-1.4692	-0.1886	-2.0824	-0.0814	7.4338	-4.447	-1.8254	-0.233	-1.316	-0.8298	0.9202	-0.2374	-0.186	0.3082	-0.0214	-15.578	-4.391	0.3564	1.7786	-0.4832	-9.7456	1.3746	-366.465
5	98	-16.112	-0.3576	0.1192	-2.1754	8.0368	0.0142	-0.5566	-1.6372	0.2534	-2.0184	-0.3674	5.0598	-4.765	-1.6514	-0.513	-0.446	-0.9578	-0.0618	0.1886	0.034	0.1482	0.3786	-16.112	-5.021	0.8524	0.7866	-0.4712	-9.6496	0.9906	-366.293
5	99	-15.742	0.8424	0.3172	-1.0374	10.0268	0.6602	-0.3146	-1.6312	-0.3366	-1.9644	-0.5134	11.2638	-4.931	-1.6914	-0.065	0.862	-1.0918	0.1102	1.3806	0.048	-0.5018	-0.3374	-15.742	-4.263	0.2284	0.4066	0.2788	-9.4476	0.9606	-366.783
5	100	-15.284	0.2424	0.0992	-3.1234	7.7388	-0.3178	0.0934	-0.7032	0.0554	-2.2264	0.0586	58.6918	-4.639	-1.1014	0.635	5.47	-0.4818	0.0342	-0.3674	0.656	0.9022	-0.3754	-15.284	-4.765	0.2004	0.0646	1.3968	-10.1016	0.8166	-366.639
5	101	-15.574	-0.1356	0.2052	-2.8134	5.7228	-0.2078	-0.0826	-1.6192	-0.5226	-1.9904	0.3806	25.7378	-4.041	-1.7694	-0.085	35.072	-0.9818	-0.1598	-0.9614	0.77	0.0922	-0.4774	-15.574	-4.749	-0.3756	0.0146	2.0868	-9.7716	0.8286	-366.447
5	102	-15.464	-0.1656	0.2692	-2.1154	7.5348	-0.5378	-0.0246	-1.5872	-0.3926	-1.9264	0.1266	6.0738	-4.119	-1.3474	-0.405	9.72	-0.9418	0.1782	0.7566	0.73	-0.3118	0.5946	-15.464	-3.311	0.0644	1.5286	0.1028	-9.7656	0.9126	-367.063
5	103	-15.482	0.1964	0.1332	-1.3114	6.9408	-0.2658	-0.2126	-2.0572	0.2234	-2.4584	0.7446	11.3158	-4.177	-1.1414	-0.029	7.478	-0.8638	0.0122	-0.0734	0.682	0.0862	-0.1474	-15.482	-5.359	0.6304	7.7006	0.4268	-10.4496	0.6946	-366.227
5	104	-16.008	1.3744	-0.3168	-0.4714	9.2388	0.3262	-0.3706	-1.7452	-0.1846	-2.6524	0.5926	8.0818	-4.317	-1.2754	1.019	7.724	-0.3678	0.2562	0.2526	-0.144	0.4502	-0.1294	-16.008	-4.769	1.2464	3.7166	1.1888	-6.3916	0.7626	-363.757
5	105	-15.538	0.1924	0.0272	-1.2954	6.9528	-0.7218	-0.4586	-1.8692	0.5314	-1.9484	0.5246	4.7878	-3.787	-1.4034	-0.005	9.296	-0.4738	0.8482	0.3346	0.268	-0.1778	0.0126	-15.538	-3.731	0.4564	1.2506	1.3748	-7.8036	1.5046	-363.407
5	106	-15.786	0.4904	0.0092	-0.9794	8.3908	-0.8178	-0.4466	-1.4352	-0.1186	-1.5024	1.1286	5.8358	-4.335	-1.1954	0.665	8.334	-0.8458	0.2282	0.2966	-0.12	-0.5298	0.3006	-15.786	-4.975	0.3344	2.8486	1.4368	-8.6096	0.8366	-365.843
5	107	-16.042	0.1684	-0.1928	-2.4054	7.1788	-1.3478	-0.4906	-1.6412	0.4734	-1.6304	0.0626	11.0418	-3.443	-1.0514	-0.197	6.874	-0.3958	0.1062	-0.0554	0.588	-0.3118	-0.2834	-16.042	-4.751	0.5684	8.3366	1.3508	-9.2296	0.9206	-364.607
5	108	-15.896	0.1804	-0.1848	-1.7374	8.1808	-0.2798	-0.4006	-1.5992	-0.6146	-2.1164	-0.1774	9.2118	-4.845	-0.4714	1.061	8.142	-1.5018	0.3262	-0.0694	0.498	0.2142	-0.3174	-15.896	-4.439	0.4604	0.8106	-0.2352	-9.2496	0.8866	-364.619
5	109	-15.024	-0.0716	-0.2188	-2.3474	6.4008	-0.3638	-0.6686	-1.0432	-0.0746	-2.5064	1.7906	7.8118	-4.555	-1.2494	-0.353	4.786	-0.5918	-0.4258	0.0026	0.266	-0.0098	-0.1474	-15.024	-5.011	-0.2256	2.2486	0.0688	-9.8716	1.1226	-366.215
5	110	-15.616	0.5464	-0.3568	-3.8554	7.7328	-0.5218	-0.7886	-1.7712	0.2474	-2.2204	0.6566	8.3638	-4.167	-2.3734	0.111	6.998	-1.0738	0.4142	-0.8514	0.106	0.0062	0.3626	-15.616	-4.807	-0.2156	1.1206	-0.2272	-9.4356	0.7746	-366.325
5	111	-15.4	0.5724	-0.0928	-2.2234	10.4648	0.2382	-0.3506	-1.4132	-0.0166	-2.2524	-0.5594	4.9698	-3.805	-0.9674	-0.681	8.322	-0.2958	-0.1918	0.3866	0.132	0.3942	-0.0514	-15.4	-4.755	0.5724	8.8366	-0.5352	-9.4896	1.2066	-366.683
5	112	-15.762	0.2624	-0.2848	-2.2854	4.1788	-0.1018	-0.2486	-1.5232	0.1394	-1.7124	-0.8114	6.7638	-4.925	-1.5414	0.117	7.732	-0.8718	0.2522	0.0946	0.374	0.2382	-0.3434	-15.762	-4.657	-0.1996	2.3166	-0.3912	-9.9376	1.5486	-366.479
5	113	-15.472	0.4944	-0.5428	-4.1634	10.2068	-1.1338	-0.6326	-1.3292	-0.1386	-1.9224	-0.9654	11.4378	-4.885	-1.6274	-0.895	5.218	-1.0038	-0.2758	0.5286	0.398	0.4382	-0.6014	-15.472	-4.677	0.5504	0.6166	1.4928	-9.4376	0.7506	-364.581
5	114	-15.192	0.3544	-0.0748	-2.7034	5.7948	0.3842	-0.1546	-2.3112	-0.2146	-1.1664	0.1406	7.3958	-3.917	-0.0494	0.163	6.996	-0.1358	-0.3838	0.5706	0.508	-0.1098	-0.2174	-15.192	-3.781	-0.0436	0.2886	2.8328	-9.5316	1.1186	-362.325
5	115	-15.326	0.5064	0.0772	-1.5214	6.7368	-0.7318	-0.3566	-1.2792	-0.1006	-0.7744	-0.4214	7.7158	-3.005	-0.3534	1.477	6.936	-0.7758	-0.1458	0.2266	0.47	0.0662	0.1406	-15.326	-4.379	0.2344	0.4186	1.1748	-9.3436	1.0406	-364.117
5	116	-15.978	0.6484	-0.4328	-1.3974	10.5508	-0.6798	-0.4126	-1.7332	0.1714	-1.0584	-0.7774	9.8618	-4.625	-0.0674	-1.075	5.488	-0.1318	-0.4178	0.2686	0.516	-0.0038	-0.0594	-15.978	-3.709	0.7724	0.5906	0.6128	-8.7896	1.0706	-365.675
5	117	-15.316	0.1364	-0.4088	-1.9394	6.4328	-0.4658	-0.2146	-0.8552	0.2154	-1.4264	-0.6254	9.3058	-3.901	0.1386	-0.105	6.032	-0.9878	0.4722	-0.3954	1.724	0.9182	-0.1474	-15.316	-4.851	-0.1116	0.3746	0.2568	-9.1616	1.1586	-366.315
5	118	-15.34	0.2364	-0.3828	-1.4834	7.3048	1.4202	-0.3946	-1.5452	0.0794	-1.6264	-0.5854	8.2218	-4.217	0.2826	0.311	7.242	-0.4958	0.5902	1.0886	0.12	-0.2078	-0.2594	-15.34	-4.451	-0.0696	0.4706	0.4748	-7.9436	1.9266	-365.881
5	119	-15.674	-0.3876	-0.3768	-1.8354	9.4528	-0.4698	-0.4186	-1.9852	-0.2346	-2.0624	0.0766	10.3758	-4.377	-0.0754	-0.363	8.84	-0.8478	-0.5398	0.4066	0.786	0.3222	0.4986	-15.674	-4.545	0.8264	0.5806	0.8348	-2.7356	0.9046	-365.387
5	120	-15.452	0.0484	-0.3208	-3.0694	7.9388	0.8542	-0.5226	-1.6512	-0.2966	-1.8084	1.7546	10.1278	-5.207	-0.8654	-0.717	8.384	-0.7718	0.0962	0.9686	0.042	-0.8298	-0.3414	-15.452	-4.583	-0.4076	-0.1074	0.1448	13.5964	1.2706	-366.407
5	121	-16.022	-0.4516	-0.2748	-3.2014	7.3028	-0.2918	-0.5246	-1.5912	-0.0166	-2.1524	0.6986	8.1818	-4.027	-0.1954	-0.545	7.906	-0.6378	-0.2858	0.6546	1.45	-0.4198	-0.4194	-16.022	-5.355	0.3764	0.0506	-0.0132	101.486	1.3706	-366.643
5	122	-15.564	1.1744	-0.2268	-1.4734	8.1648	-0.4658	-0.0686	-1.2472	0.1154	-1.2564	-0.1214	9.7078	-4.409	-0.7874	-0.593	9.072	-0.4698	0.3842	-0.6014	0.322	0.3162	-0.1794	-15.564	-4.467	0.4244	0.3806	0.1388	103.318	1.7266	-366.477
5	123	-15.688	-0.0516	-0.2748	-2.5134	7.7728	0.0102	-0.3786	-1.8732	-0.0946	1.0196	-0.2034	13.1918	-5.615	-0.5494	0.031	7.862	-0.7218	1.0822	0.3226	1.344	-0.0818	-0.1974	-15.688	-5.131	1.0044	0.0386	-0.5772	48.8504	1.2146	-366.365
5	124	-15.488	0.2624	-0.5028	-2.2454	6.0088	-0.0678	-0.4446	-1.1952	-0.0106	2.0296	0.2166	13.8618	-4.277	-0.4434	-0.133	7.154	2.5442	-0.3538	-0.0114	0.808	0.0062	0.8246	-15.488	-4.883	0.2864	0.5886	-0.7072	149.428	0.6526	-366.765
5	125	-16.088	0.6844	0.1692	-1.9654	4.6988	0.9622	-0.4026	-1.3072	-0.2186	9.7576	-0.8274	12.0658	-3.847	-0.2874	-0.291	8.084	2.2662	0.8002	0.9286	0.778	-0.4578	0.1606	-16.088	-4.775	0.6304	0.5146	-0.1352	5.9204	1.0466	-366.615
5	126	-15.806	0.0184	-0.3628	-1.9514	6.9108	0.4862	-0.5026	-1.3772	-0.3666	10.0596	0.1526	8.8558	-4.473	-0.9414	-0.431	8.49	-0.7198	0.2882	-0.2154	0.648	-0.1058	-0.4154	-15.806	-4.279	-0.5956	0.7606	-0.1692	-10.2776	0.6426	-366.243
5	127	-15.626	0.3604	-0.1548	-2.0454	5.4548	-0.3878	-0.4346	-2.3892	0.4494	-1.3884	0.0606	11.1318	-5.149	-0.6354	0.041	9.024	-0.4398	0.4302	-0.0154	0.7	-0.0258	-0.4034	-15.626	-5.095	0.3304	0.3406	-0.6052	-10.1776	0.8326	-364.179
5	128	-14.982	-0.4976	-0.4428	-1.2594	5.1028	-0.6318	0.8394	-1.3512	0.3294	63.2296	0.0506	13.0158	-4.631	-0.7994	-0.457	8.62	-1.0338	-0.6038	0.6406	1.35	-0.3138	0.1566	-14.982	-5.151	0.5564	0.3886	-0.0532	-10.5456	0.9626	-363.331
5	129	-15.516	0.1144	-0.1248	-0.7514	7.1008	0.4102	1.1934	-1.4272	-0.0366	70.5116	0.0006	7.3078	-4.295	-1.4374	0.543	9.826	-0.4738	0.3582	0.3146	0.86	0.7342	-0.1294	-15.516	-3.699	-0.0436	-0.0194	0.3508	-10.6616	0.9706	-364.949
5	130	-15.57	-0.1856	-0.4248	-2.2554	5.4568	0.5122	-0.1006	-1.8052	0.0974	41.2036	-0.3054	13.7198	-4.717	-0.5414	0.467	8.708	-0.4498	0.1402	-0.1454	0.512	0.1742	-0.1734	-15.57	-4.201	0.1704	-0.0254	-0.4312	-10.3896	1.7206	-366.113
5	131	-15.516	0.0764	0.1892	-1.2634	4.2928	0.2202	0.2374	-1.5972	0.4634	20.0576	-0.6094	8.8358	-5.261	-1.9794	-0.473	7.89	-0.1758	-0.2378	0.5886	0.85	0.4222	-0.1774	-15.516	-3.721	0.3604	-0.1754	-0.6912	-4.3836	1.0566	-366.439
5	132	-15.984	-0.0276	-0.0848	-1.9674	4.2068	0.0802	0.0734	-2.2912	-0.5146	53.0296	0.6886	11.4218	-3.341	-1.8874	0.451	9.922	-0.7878	-0.3178	0.2586	1.176	-0.0658	0.4106	-15.984	-4.787	0.1444	-0.1234	-0.4492	24.6164	1.3246	-366.701
5	133	-15.832	1.1664	0.5712	-0.2314	7.1548	-0.6618	-0.1926	-1.7932	0.0114	59.4816	0.5146	10.2458	-4.351	-0.8374	1.087	8.546	0.3882	0.2102	-0.0414	0.302	0.1962	0.4246	-15.832	-4.823	-0.1256	-0.0694	0.0128	-9.8976	0.9806	-366.411
5	134	-15.27	0.3244	2.0632	-2.3554	1.2868	-0.8098	0.5354	-1.3032	0.0594	87.8376	-0.3474	10.0098	-4.085	-2.1994	-0.325	9.844	-0.6778	-0.3058	0.4266	1.096	0.7282	0.2106	-15.27	-4.531	0.0684	-0.1694	-0.4372	-10.5076	0.9086	-366.673
5	135	-15.242	-0.2176	0.7052	-0.9414	0.5448	-0.7598	0.6274	-1.7972	0.4694	3.7156	-0.6674	10.2078	-4.945	-1.1754	-0.259	9.364	-0.6458	0.5342	0.4286	0.856	-0.3158	-0.0054	-15.242	-4.711	-0.6916	-0.1794	-0.5972	1.5484	0.9886	-366.907
5	136	-15.61	0.0084	1.3612	-1.3754	1.1768	0.4962	0.3894	-1.4252	-0.0346	115.408	-0.3994	9.6278	-5.073	-1.3354	0.765	9.946	-1.0518	-0.5298	1.2786	0.906	0.5182	-0.2974	-15.61	-4.527	-0.7136	0.0026	-0.1052	5.6244	1.2626	-366.967
5	137	-15.642	-0.4136	0.4192	-1.3734	2.8508	-0.3678	-0.0226	-1.2492	0.1174	146.156	0.4686	11.2518	-4.829	-1.4354	-0.901	9.998	-0.5138	-0.5538	1.1426	1.012	0.4062	0.0906	-15.642	-3.991	0.2604	-0.0934	-0.1772	-1.9376	1.0026	-366.235
5	138	-15.798	0.1624	0.2072	-1.6314	1.0348	0.4082	0.5614	-1.2992	-0.0186	93.8216	-0.4174	11.3298	-5.029	-0.3974	5.143	9.546	-1.4698	-0.0578	-0.3634	1.302	0.2442	0.1566	-15.798	-4.823	0.1184	-0.3654	-0.2152	-10.0956	1.7366	-365.373
5	139	-14.786	0.9144	0.2172	-1.7934	1.2568	-0.5078	-0.1546	-2.0292	0.0254	43.2656	-0.3074	9.6278	-4.627	-1.3354	2.431	7.604	0.0182	-0.1878	-0.2114	1.128	-0.1038	0.0126	-14.786	-5.115	0.0204	-0.0214	-0.5772	-9.8896	1.3046	-365.693
5	140	-15.276	0.4664	-0.5348	-2.5834	2.4988	-0.6898	-0.0266	-1.6392	-0.0226	31.4856	0.0706	8.9118	-4.847	-1.6014	0.367	9.51	-0.8458	0.1022	0.2426	0.698	0.2762	-0.4274	-15.276	-4.725	0.3224	0.0846	0.1408	-10.4956	1.3506	-366.253
5	141	-15.47	0.0624	0.0792	-0.6134	0.9568	0.1202	-0.2886	-1.9032	-0.0406	86.2296	-0.9014	7.3698	-4.229	-1.0534	-0.085	8.994	-0.6118	0.6522	0.3746	1.578	0.1862	-0.3034	-15.47	-4.237	-0.4216	-0.0954	-0.6192	-10.1656	0.6746	-366.709
5	142	-15.948	0.3104	0.1152	-1.2194	0.8368	0.1162	-0.0866	-1.1592	0.5274	48.5696	-0.1974	8.6798	-5.013	-1.1614	0.465	7.718	-0.6818	-0.1578	0.0246	0.464	0.0082	0.5466	-15.948	-4.959	0.3884	-0.0714	-0.7352	-10.3376	1.0326	-366.551
5	143	-15.426	0.3664	-0.0728	-3.1514	2.2528	-0.1758	0.7094	-2.2972	-0.3106	75.1696	-0.5374	12.1418	-4.469	-0.3874	0.409	7.964	-0.5498	0.1682	0.1326	1.504	0.5262	-0.1994	-15.426	-4.445	0.4064	-0.1494	0.3748	-10.5796	1.0506	-366.949
5	144	-15.402	0.0124	0.0932	-1.4674	1.9208	-0.0098	0.8474	-1.7652	0.1734	22.4236	-0.2294	5.7518	-5.145	-0.3554	-0.425	8.294	-0.6378	0.4122	0.2826	0.212	-0.0938	-0.3694	-15.402	-3.971	0.3404	0.3826	0.0368	-10.5556	1.7586	-366.849
5	145	-16.096	1.0624	0.0972	-2.1314	1.3208	-0.2918	0.5254	-1.7312	-0.6086	-1.9604	-0.9354	6.2918	-4.443	-0.7474	-0.397	8.502	-0.7478	0.0842	0.3706	0.952	0.4782	-0.2514	-16.096	-4.705	0.8764	0.0566	0.0328	-10.4816	0.6686	-366.527
5	146	-15.894	0.4144	0.0052	-2.2074	1.5828	-0.0598	0.5514	-1.3232	-0.0806	-1.5144	-0.0074	7.2638	-4.475	-0.4114	-0.011	9.208	-0.3958	0.4882	0.6326	0.536	0.7042	-0.0494	-15.894	-4.887	0.2024	0.0866	0.3488	-9.9576	1.2226	-366.067
5	147	-15.486	-0.3296	-0.5208	-1.5854	2.0508	-0.2698	0.1114	-1.8292	-0.0226	-0.9744	-0.9274	6.1398	-4.741	-0.5374	0.247	8.932	-1.0378	0.2482	0.5666	1.124	-0.2398	0.1166	-15.486	-5.111	-0.3536	-0.2174	-0.3152	-10.5856	1.0206	-364.403
5	148	-15.756	0.2384	-0.0808	-2.2374	0.1908	-0.7178	-0.3026	-1.4932	0.4454	-1.9024	-0.1574	8.3118	-4.617	-1.0274	-0.371	8.458	-0.3738	0.2442	0.5826	1.184	0.5262	-0.1234	-15.756	-4.089	-0.1416	0.0106	0.2308	-10.5476	0.9486	-362.985
5	149	-15.558	0.6844	0.0612	-2.6094	2.2368	-0.0618	-0.3106	-1.0072	-0.1406	-1.3964	-0.1894	7.9058	-4.407	-1.9834	0.515	8.436	-1.2678	-1.0398	-0.6754	1.108	-0.2058	-0.3454	-15.558	-5.055	0.4144	0.0106	-0.3492	-10.4676	1.5946	-362.725
5	150	-15.314	-0.6656	-0.0728	-3.0434	1.1868	0.2202	-0.3166	-0.8392	-0.3246	-2.0724	-0.5434	6.8078	-5.235	-1.2254	0.597	8.41	-0.4578	0.1042	-0.4674	0.836	-0.6538	-0.1714	-15.314	-5.091	0.1164	-0.2754	-0.4912	-10.3836	1.4566	-365.393
5	151	-15.814	0.1344	-0.0128	-1.4934	-0.8352	-0.1118	-0.7366	-1.8112	0.1594	-1.7144	0.1026	6.0438	-5.009	-1.2394	-0.029	8.296	-0.4278	0.0102	-0.3554	0.76	0.7162	0.4686	-15.814	-4.879	0.1864	0.0226	-0.1052	-10.3476	0.8286	-366.083
5	152	-15.216	-0.1276	-0.3188	-2.2734	0.7748	-0.1058	-0.5626	-1.7792	-0.0566	-2.2944	-0.7054	6.7438	-4.981	-1.3214	-0.293	8.93	-0.5238	-0.1498	-0.3274	1.016	0.1762	-0.1094	-15.216	-4.055	0.4504	-0.2954	0.0908	-10.4236	1.8206	-366.495
5	153	-15.506	-0.5756	0.0392	-2.9894	0.8608	-0.4938	-0.3486	-2.0112	-0.3086	-2.0844	-0.6414	6.5778	-4.245	-1.1554	0.201	7.914	-1.1198	0.4902	0.3106	1.26	-0.4938	-0.3154	-15.506	-4.489	0.9484	-0.4054	-0.1832	-10.2316	1.2526	-366.431
5	154	-15.702	-0.4216	-0.3628	-2.0934	0.5168	-1.0198	-0.2266	-1.7712	0.1774	-2.0544	-0.4934	8.0178	-4.011	-2.0374	1.157	8.516	-0.4078	0.3222	-0.6634	0.552	0.2262	-0.1054	-15.702	-4.783	1.7944	-0.2674	-0.2132	-10.3536	0.8446	-366.617
5	155	-15.732	-0.0256	-0.0828	-1.6714	-0.8332	-0.1418	-0.6246	-2.2272	-0.3886	-2.1044	-0.4254	8.4998	-4.647	-0.5414	0.237	8.884	-1.0218	0.2822	0.5586	1.894	-0.2038	0.5286	-15.732	-4.513	0.6524	-0.3854	-0.5532	-10.0976	0.8566	-366.995
5	156	-15.784	0.4164	-0.4468	-1.6134	-1.6512	-0.1698	-0.4526	-1.7832	-0.2726	-1.7404	-0.0294	8.6058	-3.827	-2.0534	0.147	8.186	-0.2778	-0.2818	0.3626	1.184	0.0682	-0.3894	-15.784	-4.217	0.5324	0.0506	0.0068	-10.2616	0.1546	-366.733
5	157	-16.076	-0.7656	-0.0928	-2.8334	2.0608	-0.1458	-0.4886	-1.8672	-0.1486	-1.9444	-0.1254	5.1638	-4.341	-1.8414	0.011	7.472	-1.1818	0.7642	0.5606	0.576	0.0442	0.0106	-16.076	-4.295	0.8284	-0.2654	-0.2812	-10.2536	-0.0834	-366.681
5	158	-15.608	-0.1036	-0.0888	-1.7334	-0.0772	0.0522	0.4414	-1.9532	0.1154	-2.2344	-0.9694	7.5098	-4.381	-1.4254	1.647	7.648	-1.2298	-0.6358	-0.2894	1.15	1.1262	0.0986	-15.608	-3.865	0.6404	-0.3514	0.4308	-10.1816	0.6586	-366.667
5	159	-15.388	0.2164	0.8832	0.0686	-1.0392	-0.6758	0.6174	-2.2332	-0.2486	-1.7404	-0.4314	5.8238	-4.537	-0.8234	0.959	9.484	-1.0098	-0.3158	-0.2654	1.07	1.2442	0.2506	-15.388	-2.947	1.6244	0.0426	1.5728	-6.2956	1.1426	-367.165
5	160	-15.132	0.7804	0.3052	2.1946	0.7868	0.7402	0.9054	-2.0492	-0.3906	-1.0244	-0.7334	7.5238	-4.333	-1.2894	0.209	9.112	-0.6898	0.0602	-0.0554	1.446	0.0522	0.1106	-15.132	-4.691	0.1924	-0.2214	-0.0372	1.1544	1.5986	-366.565
5	161	-15.472	-0.0716	-0.1088	-0.1994	-0.2612	0.3962	0.1454	-1.3952	-0.1846	-1.7084	-0.7154	6.2838	-4.417	-1.3394	-0.711	8.03	-1.2238	-0.0318	-0.1614	1.338	0.9302	-0.1114	-15.472	-4.203	0.8384	0.3526	0.2708	-9.9696	1.1426	-366.903
5	162	-16.112	0.4844	0.2072	-0.9654	-1.4472	0.6862	-0.2126	-1.1932	-0.2446	-1.6144	-0.2414	4.8838	-3.797	-0.7094	1.329	8.596	-0.1158	0.2602	0.2026	1.062	0.4042	-0.2854	-16.112	-3.715	0.9564	0.1426	0.1188	-10.0576	1.1446	-366.869
5	163	-15.176	0.5884	0.3252	0.2166	1.1408	-0.2578	0.0614	-0.9212	-0.2726	-1.7424	-0.8174	6.7758	-4.531	-0.6774	-0.427	8.844	-1.1978	-0.3518	1.3346	1.214	0.5842	0.3066	-15.176	-4.719	-0.3056	0.0786	-0.1072	-9.2496	1.2386	-366.527
5	164	-15.756	0.0564	-0.1308	-2.0374	-0.0992	-0.0918	-0.2466	-2.0312	0.2514	-1.8124	-0.6414	5.1358	-4.151	-0.8034	0.045	9.184	-0.5418	0.1722	0.3826	1.256	-0.3558	0.3686	-15.756	-3.739	0.3144	-0.1594	-0.5572	-8.9136	1.0606	-366.963
5	165	-15.488	0.3344	0.0712	-2.6134	-0.0352	-0.2478	-0.3166	-1.0312	-0.1246	-2.1004	-0.4594	4.5638	-4.485	-0.5034	0.095	8.626	22.5142	0.7302	0.3346	1.694	0.0942	-0.4174	-15.488	-4.957	-0.2916	-0.1974	0.1068	126.676	2.0186	-366.897
5	166	-16.034	-0.4716	0.1132	-0.8874	-2.6232	0.0782	-0.0966	-1.1492	-0.3266	-1.9184	-0.5934	6.1578	-4.377	-2.0914	-0.469	9.12	48.9362	-0.3678	-0.1074	1.486	0.4362	0.2266	-16.034	-4.563	0.6544	-0.2854	-0.7112	140.446	1.3806	-366.405
5	167	-15.42	1.3964	0.1552	-2.0494	-0.1552	-0.4638	-0.2126	-1.8272	0.2914	-1.8164	-0.2614	6.2578	-4.249	-1.5594	-0.249	8.944	17.1622	0.1502	-0.2714	0.554	-0.4438	0.4746	-15.42	-4.853	-0.1956	-0.0834	-0.8552	288.212	0.8566	-366.545
5	168	-15.518	0.7264	-0.1948	-1.9974	-1.0472	-0.0318	-0.4646	-1.1252	0.1854	-1.5304	-0.9234	4.7478	-4.001	-1.2954	0.623	7.99	-0.8898	0.7002	0.1386	1.332	-0.0998	-0.0934	-15.518	-4.825	0.7944	-0.0334	-0.5452	-9.8976	0.9626	-364.809
5	169	-15.84	-0.1576	-0.4348	-1.8294	-0.8532	0.3982	-0.4266	-1.3492	-0.0026	-1.7724	-0.7754	4.7578	-4.777	-1.4094	0.215	11.276	-0.2778	0.2722	-0.3194	1.238	0.5762	-0.0734	-15.84	-4.767	-0.2456	0.2586	-0.6752	-9.9636	0.7026	-365.583
5	170	-15.586	0.8024	-0.4748	-2.3574	-1.3072	0.9982	-0.7246	-2.1432	-0.2126	-1.5184	-0.7014	4.7678	-3.317	-0.4494	0.621	11.208	-1.1638	0.6622	0.2726	1.854	0.2002	-0.3754	-15.586	-4.847	1.7104	-0.1534	-0.8112	-9.2076	0.7686	-365.611
5	171	-15.054	1.7284	0.0312	-1.6034	0.1188	0.1502	-0.3146	-1.4652	0.3894	-1.8904	-0.1254	3.0858	-4.861	-1.2014	-0.935	9.008	-0.8378	0.0962	-0.4734	1.774	0.4542	0.3986	-15.054	-3.851	0.0544	0.0406	0.1448	-9.8736	0.9926	-365.173
5	172	-15.92	0.3544	0.3952	-0.0214	-1.0452	0.1862	0.8774	-0.9672	-0.6726	-1.7904	-0.1554	4.9238	-5.275	-0.2374	0.861	7.102	-0.0878	1.1582	0.3566	1.598	0.3002	0.0146	-15.92	-4.699	0.2064	-0.1314	1.5568	-10.1336	0.6886	-365.285
5	173	-15.8	2.0004	-0.1148	-5.0894	-1.3052	0.1282	-0.1166	-1.5652	-0.1386	-1.2164	-0.2854	5.8218	-4.521	-0.9594	0.157	9.19	-0.4698	0.4402	0.5926	1.548	0.6622	-0.1194	-15.8	-4.695	0.5604	-0.2714	-0.4372	-10.6316	0.9106	-366.201
5	174	-15.874	0.2624	0.0752	-4.3254	-0.0932	0.4102	-0.1906	-1.8092	-0.1286	-1.5944	0.0926	1.6418	-4.505	-1.3094	-0.309	8.048	0.0422	-0.4858	0.3226	2.138	0.1082	-0.0474	-15.874	-4.167	0.2504	-0.0914	-0.6292	-10.0396	0.7246	-366.761
5	175	-15.474	0.9864	0.1472	0.8646	-0.4312	0.1902	-0.7786	-1.0472	-0.0806	-1.9204	-0.8754	5.3358	-4.679	-2.4034	-0.561	8.342	-0.8638	-0.4958	0.1186	1.446	0.0582	0.2666	-15.474	-5.199	0.0464	-0.1374	-0.4632	-10.3456	0.4706	-367.061
5	176	-15.54	0.3904	0.0612	0.7146	-1.1772	-0.0118	-0.4806	-1.3452	0.1114	-1.8184	-0.7374	2.9218	-4.723	-1.1034	0.775	7.642	-0.4518	0.6262	-0.2354	2.292	-0.0778	0.2886	-15.54	-4.523	0.0364	-0.1034	-0.7312	-10.4336	0.6886	-366.509
5	177	-15.776	0.6464	-0.2368	0.6006	1.5288	0.7342	-0.8386	-1.8932	1.4554	-0.9264	0.7686	3.0538	-4.669	-0.8914	1.225	7.706	-0.7378	0.4002	0.2626	1.412	-0.0178	-0.0054	-15.776	-4.513	0.1064	-0.0234	-0.7172	-10.2396	0.5346	-367.197
5	178	-15.396	0.7124	0.0612	-0.5014	-0.9772	0.6662	-0.5946	-2.4572	0.1994	-1.1284	-0.1054	2.1158	-4.569	-1.6114	0.947	8.238	-0.3458	-0.6898	-0.0174	0.366	0.2002	-0.1274	-15.396	-4.081	0.4184	0.0066	0.0228	-10.2376	0.6826	-367.187
5	179	-15.674	0.3104	-0.1988	-0.9094	-1.5552	0.2202	-0.6186	-2.0372	0.1994	-1.9944	-0.6914	0.3998	-4.701	-1.6614	0.047	6.862	-0.1058	0.3422	0.0786	1.278	-0.5498	0.7146	-15.674	-4.887	0.6584	-0.2374	-0.3712	-10.2276	0.6106	-366.743
5	180	-16.052	0.0664	-0.1908	1.4186	0.3728	0.8422	-0.7766	-1.5612	-0.0386	-2.0924	-0.8234	1.4658	-4.653	-2.5594	0.405	7.414	-0.6958	4.9622	0.0686	1.758	0.3162	-0.5374	-16.052	-4.901	1.2144	-0.1174	-0.5592	-9.7256	0.7526	-367.131
5	181	-15.352	1.4964	0.5132	2.5366	0.5088	0.7082	-0.6566	-1.6252	-0.0206	-1.4504	-0.2034	0.7358	-4.811	-2.4114	0.553	8.456	-0.0418	0.1962	0.0526	1.36	0.7662	0.0506	-15.352	-3.759	0.7364	0.0406	0.7048	-10.6876	1.0186	-367.175
5	182	-14.366	0.3444	0.0292	3.1566	1.3588	-0.7938	-0.2586	-1.1352	0.3274	-1.3624	-0.0714	1.8318	-3.995	-2.2734	-0.029	7.294	-0.1738	0.9462	-0.2014	0.018	0.2622	0.5426	-14.366	-4.911	0.0844	-0.0474	1.2148	-9.9276	0.4646	-366.641
5	183	-14.938	1.1944	0.1112	1.7366	0.5268	0.3762	0.0054	-1.3112	-0.3606	-1.3764	-0.1514	1.1138	-5.665	-3.0174	-0.181	8.71	-0.4718	2.0222	0.0206	0.616	0.4862	0.0026	-14.938	-3.569	0.4824	0.0766	0.6708	-10.3776	1.1246	-366.587
5	184	-14.668	-0.4456	0.0992	1.6286	0.2468	-0.5758	-0.0366	-2.3232	-0.1266	-1.8264	-0.7354	3.7918	-4.251	-1.8794	-0.403	6.602	-0.6038	0.4562	-0.4374	0.01	0.3182	0.5626	-14.668	-4.471	-0.2736	-0.2014	1.4468	-10.5536	0.8406	-366.953
5	185	-15.064	0.0944	0.2572	-0.0394	0.4228	-0.2738	-0.4926	-1.3652	-0.1326	-1.4384	-1.0154	0.3558	-4.667	-2.7394	-0.273	6.588	-0.7358	1.4522	-0.5714	0.216	0.2922	0.3606	-15.064	-4.331	-0.0176	-0.2174	1.0548	-10.3216	1.1306	-366.657
5	186	-15.942	0.8824	0.9292	1.8506	0.1108	0.2922	-0.1766	0.2008	-0.1086	-1.5984	-0.1414	1.1038	-4.665	-1.9974	-0.925	6.96	-0.4998	0.2622	-0.4174	0.388	-0.2038	-0.0514	-15.942	-3.855	0.5404	0.1326	1.7428	-10.3896	0.7366	-366.319
5	187	-16.148	-0.0316	0.6272	0.7246	-1.4332	-1.2078	-0.7346	-1.6152	-0.2966	-1.6484	0.2106	0.5598	-5.059	-1.9054	0.027	6.758	-0.4338	-0.1138	-0.1754	-0.238	-0.0278	0.2466	-16.148	-5.141	1.1064	-0.1294	1.3488	-10.2176	1.0906	-364.461
5	188	-15.788	0.1184	0.0352	2.0026	1.2548	0.1522	-0.6126	0.0608	0.1034	-1.7824	0.0446	1.9998	-4.899	-1.9674	0.081	6.764	-0.6958	0.3542	-0.0074	1.23	0.1782	-0.0614	-15.788	-4.259	0.8124	0.1946	0.7328	-10.1956	0.6066	-361.305
5	189	-15.066	-0.1796	0.0872	0.6506	1.7688	-0.2358	-0.5846	-1.6572	-0.1126	-1.4324	-0.8914	0.0698	-4.737	-1.7214	0.615	5.716	-1.0318	0.5082	-0.0614	1.27	0.0502	-0.3734	-15.066	-4.987	0.0824	-0.0914	1.1908	-9.7916	0.7746	-362.301
5	190	-15.578	-0.8636	0.0432	2.4306	0.9528	0.3262	-0.4786	-1.1352	-0.2066	-1.1484	-0.8414	0.4598	-4.111	-2.2474	0.871	5.836	-1.1078	0.2202	-0.1914	1.716	-0.6078	0.4966	-15.578	-4.147	0.8864	0.0846	-0.1312	-10.1256	1.1546	-363.973
5	191	-15.748	0.8584	-0.0048	1.4146	0.3688	-0.0618	-0.6126	-0.7792	-0.0866	-1.6484	0.0666	1.5878	-5.013	-2.2414	-0.481	5.746	0.0882	0.7822	-0.2894	1.63	0.9042	-0.2654	-15.748	-4.943	0.4804	0.0166	-0.3012	-10.1256	1.1766	-366.091
5	192	-15.96	-0.5336	0.1772	-0.5914	1.4388	0.4922	-0.5146	-2.1012	0.3114	-1.7804	-0.7154	1.5518	-2.783	-1.7314	-1.179	6.772	-0.3038	0.6342	0.1566	1.172	0.0082	0.0386	-15.96	-4.207	1.8584	0.0726	-0.5272	-10.3256	0.6546	-366.795
5	193	-15.506	-0.0416	0.0572	0.7466	-1.3252	0.9862	-0.2006	-1.3772	-0.3226	-1.4784	-1.3234	1.9478	-4.753	-1.9014	-0.067	6.37	-0.4638	0.7622	0.5026	0.396	-0.0218	0.7246	-15.506	-5.085	0.7124	-0.1094	-0.6192	-10.2116	0.8566	-366.673
5	194	-14.17	0.3804	0.5272	1.3826	-1.7372	0.0222	-0.5086	-1.4812	-0.1666	-0.9284	-0.4374	2.1558	-4.567	-2.1454	0.129	9.11	-0.8038	0.2602	-0.0454	2.004	0.5142	0.2066	-14.17	-4.503	0.1344	-0.1994	0.0408	-9.1896	0.6366	-362.919
5	195	-14.066	-0.2256	1.1012	2.3226	0.0288	-0.0618	-0.1566	-2.1412	-0.1226	-1.3744	-0.7374	1.0578	-4.173	-2.2774	0.449	7.022	-0.8678	-0.0318	0.2006	1.182	0.2422	0.1286	-14.066	-4.083	0.0164	-0.0954	1.4248	-9.7616	0.8106	-231.347
5	196	-14.252	0.0524	0.5052	1.9086	0.7608	-0.2258	-0.1446	-0.9632	0.2914	-1.3064	-1.0274	0.6498	-4.097	-2.5654	-0.667	8.356	-0.2558	0.4802	0.0326	1.236	-0.1938	-0.1194	-14.252	-4.905	0.1484	0.1646	0.4048	-9.5956	1.0166	-121.123
