# Supplementary material for: Exploration of Emotion Dynamics Sensing Using Trapezius EMG and Fingertip Temperature
Source: Sensors (Basel). 2022 Aug 30;22(17):6553. doi: 10.3390/s22176553 (PMC9460856; doi:10.3390/s22176553)
Supplement: Supplementary file 1 [file sensors-22-06553-s001.zip › SupplementaryTables/TableS7EDA.xlsx]

## Sheet: Sheet1
Stimlus (1 = Anger; 2 = Sadness; 3 = Neutral; 4 = Contentment; 5 = Amusement)	Time (1s)	Participant01	Participant02	Participant03	Participant04	Participant05	Participant06	Participant07	Participant08	Participant09	Participant10	Participant11	Participant12	Participant13	Participant14	Participant15	Participant16	Participant17	Participant18	Participant19	Participant20	Participant21	Participant22	Participant23	Participant24	Participant25	Participant26	Participant27	Participant28	Participant29	Participant30
1	1	-0.050358	0.427754	-0.049164	-0.08625	0.306118	-0.127618	-0.479028	-0.025778	-0.355314	-0.05601	-0.198774	-0.15687	-0.097244	-0.131838	-0.108658	-3.6e-05	-0.013712	0.069524	-0.12106	-0.003108	0.030644	-0.011566	-0.050358	0.250918	-0.460408	-0.000266	-0.102842	-0.005914	-0.047756	-0.491098
1	2	-0.040498	0.339014	-0.053224	-0.11245	0.374118	-0.140978	-0.597548	-0.026398	-0.421154	-0.04947	-0.178394	-0.15207	-0.106824	-0.130958	-0.134418	-0.005376	-0.013932	0.222564	-0.15282	-0.005288	0.027084	-0.012246	-0.040498	0.227758	-0.760168	0.006314	-0.138162	-0.017994	-0.159856	-0.475358
1	3	0.928562	1.34567	-0.060124	0.03649	1.8771	0.171822	0.599252	0.091322	-0.475614	0.00881	0.568486	-0.15765	-0.117464	0.211962	-0.148458	-0.011256	-0.029992	0.417884	0.23444	-0.002548	0.230604	-0.006646	0.928562	0.555298	0.071912	0.473334	0.809758	-0.018594	0.550104	2.48408
1	4	3.0623	0.002494	-0.061584	0.39141	3.65508	1.01146	4.06475	0.494402	-0.507234	0.07933	1.50337	-0.01255	-0.086944	0.390042	-0.168878	-0.009376	-0.019272	0.474364	0.87346	0.006492	0.547264	-0.008166	3.0623	0.107058	0.789792	0.746994	2.29286	-0.012574	1.65144	6.16856
1	5	3.49456	-0.886726	-0.056824	0.40015	3.6454	1.16514	4.58329	0.608282	-0.550234	0.10209	1.64207	0.01307	-0.064084	0.263942	-0.203638	0.000164	-0.013512	0.406344	0.8518	0.003492	0.661404	-0.006386	3.49456	-0.063422	0.109792	0.770454	2.19334	-0.021434	2.05584	6.36646
1	6	3.64768	-0.842806	-0.057424	0.25679	3.07032	0.881722	4.07359	0.587262	-0.607134	0.08923	1.58067	0.12773	-0.066224	0.139902	-0.222158	-0.000756	-0.013912	0.360264	0.66034	0.008892	0.716664	-0.005526	3.64768	0.080718	-0.397808	0.712154	2.21708	-0.019794	2.61522	5.6762
1	7	3.53166	-0.686826	-0.070364	0.17407	2.66448	0.395402	3.53245	0.560422	-0.664654	0.07687	1.49351	0.16879	-0.075584	0.079602	-0.212038	0.001244	-0.023952	0.327744	0.54698	0.007172	0.668984	-0.005826	3.53166	0.323698	-0.640948	0.561214	1.97898	-0.025314	1.95994	5.22144
1	8	3.1945	-1.07245	-0.071764	0.13705	2.55034	-0.138638	3.07889	0.525162	-0.647114	0.07123	1.45221	0.14099	-0.093364	0.047102	0.358542	-0.009736	-0.026172	0.302724	0.48668	0.008052	0.631764	0.000394	3.1945	0.588198	-0.773308	0.435094	1.7754	-0.021574	1.61358	4.97634
1	9	2.93054	-1.26015	-0.091804	0.17557	2.4811	-0.518078	2.79255	0.499942	-0.584094	0.05253	1.41015	0.10453	-0.104784	0.021022	1.61556	-0.005476	-0.030332	0.298184	0.43526	-0.003868	1.00744	-0.007546	2.93054	0.671378	-0.877228	0.489914	1.6332	-0.026014	2.26336	4.7604
1	10	2.71604	-1.36749	-0.118544	0.14473	2.26872	-1.097	2.39665	0.488362	-0.642214	0.05301	1.38367	0.07319	-0.117224	0.000542	2.38076	0.000344	-0.043152	0.291084	0.44468	0.004092	1.6984	-0.011646	2.71604	0.747018	-0.967768	0.727134	1.45402	-0.030814	3.0768	4.52316
1	11	2.53448	-1.48913	-0.152864	0.09253	2.07172	-1.74428	4.00263	0.476662	-0.723674	0.04843	1.33899	0.04467	-0.133544	-0.020118	2.32702	0.002044	-0.048472	0.275404	0.4538	0.001612	1.81206	-0.007806	2.53448	0.791398	-1.04359	0.634374	1.35402	-0.029754	3.84594	4.29718
1	12	2.3768	-1.59871	-0.127884	0.04247	1.92418	-1.5575	5.27479	0.454942	-0.796574	0.04229	1.31395	0.03653	-0.147064	-0.017278	1.92252	0.004804	-0.058652	0.256324	0.39824	0.012892	1.75524	-0.012726	2.3768	-0.011222	-1.09867	0.357554	1.29904	-0.026474	3.15352	4.12868
1	13	2.22906	-1.71217	-0.072964	0.01675	1.79652	-1.31058	4.72473	0.439682	-0.876214	0.03765	1.27421	0.01929	-0.158744	-0.008958	1.64928	0.002744	-0.065012	0.238864	0.34278	0.003392	1.68768	-0.016206	2.22906	-0.272222	-1.17111	0.265014	1.20432	-0.032514	2.47868	4.05386
1	14	2.09582	-1.82611	-0.014964	-0.00495	1.6846	-1.22632	4.17611	0.428442	-0.933694	0.03421	1.24435	-0.02299	-0.163584	-0.042218	1.48538	0.005604	-0.072352	0.223064	0.2967	0.000292	1.64626	-0.011246	2.09582	-0.067182	-1.23997	0.198874	1.13568	-0.035334	2.11312	4.06212
1	15	1.96876	-1.93469	0.009116	-0.03631	1.58434	-1.1632	3.88289	0.415202	-0.993574	0.03319	1.24783	-0.05115	-0.166904	-0.050638	1.36924	0.008444	-0.088272	0.210424	0.25252	-0.002748	1.61996	0.002034	1.96876	0.118018	-1.29911	0.158374	1.10276	-0.031034	1.87896	4.17024
1	16	1.8648	-2.03937	0.017556	-0.05783	1.49976	-1.1068	3.67345	0.402882	-1.01969	0.02219	1.26561	-0.08525	-0.175084	-0.063758	1.2891	0.009084	-0.099752	0.200804	0.22314	-0.006368	1.58178	-0.007586	1.8648	0.229758	-1.35473	0.116954	1.11544	-0.035474	1.71926	3.95442
1	17	1.76206	-2.14845	0.013836	-0.04485	1.4263	-1.05796	3.49461	0.385202	-1.07267	0.00231	1.22551	-0.10863	-0.184404	-0.087658	1.2265	0.008204	-0.095932	0.189024	0.19014	0.000512	1.56332	-0.010206	1.76206	0.311938	-1.40699	0.092334	1.15294	-0.054154	1.5847	3.74074
1	18	1.66994	-2.25729	0.008836	0.05849	1.35592	-0.993398	3.34039	0.375442	-1.13345	-0.00145	1.17755	-0.14937	-0.192384	-0.097058	1.15786	0.014244	-0.103152	0.172904	0.15016	0.005672	1.53428	-0.006806	1.66994	0.336758	-1.47109	0.036074	1.1541	-0.048034	1.48704	3.60726
1	19	1.58278	-2.36215	0.005296	0.08105	1.29436	-0.947538	3.21925	0.357822	-1.16403	-0.00889	1.14301	-0.18869	-0.204364	-0.108558	1.0877	0.012424	-0.105712	0.160684	0.12878	0.008212	1.50722	-0.014306	1.58278	0.334358	-1.46087	-0.009006	1.3671	-0.063074	1.4073	3.47938
1	20	1.50232	-2.46859	-0.006584	0.02487	1.2453	-0.900758	3.11849	0.345582	-1.21667	0.00577	1.11397	-0.20389	-0.211404	-0.131638	1.04554	0.014444	-0.109972	0.156684	0.10168	0.011032	1.47094	-0.007706	1.50232	0.319718	-1.39131	-0.022606	1.70238	-0.063034	1.33256	3.43082
1	21	1.41766	-2.57167	-0.015544	-0.03235	1.18778	-0.860698	3.00577	0.334262	-1.28783	0.00393	1.06531	-0.23179	-0.232984	-0.139238	1.23544	0.007964	-0.111912	0.157984	0.06602	0.004132	1.44144	-0.005126	1.41766	0.228998	-1.47091	0.018474	1.53358	-0.058874	1.26332	3.33992
1	22	1.34662	-2.67283	-0.023384	-0.07091	1.12788	-0.825458	2.85001	0.312742	-1.34185	-0.00935	1.02799	-0.24677	-0.241584	-0.116058	1.28602	0.012884	-0.111112	0.146864	0.02758	0.001652	1.43038	-0.002666	1.34662	0.209438	-1.52959	-0.011146	1.38208	-0.062694	1.29838	3.15288
1	23	1.28788	-2.77451	-0.030424	-0.09147	1.06926	-0.780598	2.76525	0.302502	-1.21667	-0.02373	1.00229	-0.28047	-0.253384	-0.163538	1.15656	0.007764	-0.107332	0.136824	-0.00894	0.002512	1.4007	-0.004366	1.28788	0.244578	-1.54117	-0.035146	1.31344	-0.074294	1.25666	3.23294
1	24	1.22116	-2.86807	-0.028404	-0.10345	1.01094	-0.759798	2.72309	0.304362	-1.04189	-0.02801	0.971526	-0.29725	-0.274144	-0.170978	1.05602	0.010464	-0.107312	0.136804	-0.03586	-0.000668	1.37182	-0.010626	1.22116	0.241218	-1.58271	-0.055606	1.22994	-0.079154	1.18422	3.49134
1	25	1.14844	-2.97319	-0.035564	-0.12591	0.963138	-0.730638	2.62035	0.289982	-1.12965	-0.03435	0.935546	-0.33255	-0.276844	-0.175098	0.986282	0.000824	-0.107192	0.133444	-0.0667	0.009232	1.33652	-0.004186	1.14844	0.337138	-1.64097	-0.039606	1.15074	-0.093994	1.18904	3.2731
1	26	1.08774	-3.06793	-0.041144	-0.15037	0.911138	-0.725538	2.57359	0.303202	-1.22983	-0.04501	0.903766	-0.36519	-0.290144	-0.199818	0.934962	0.004784	-0.115012	0.120664	-0.10398	0.001812	1.2998	-0.014306	1.08774	0.240678	-1.69303	-0.059866	1.09896	-0.090634	1.23416	3.03812
1	27	1.01988	-3.16951	-0.045024	-0.15855	0.863018	-0.700938	2.54673	0.314302	-1.31843	-0.04943	0.876766	-0.39561	-0.302744	-0.210838	0.886922	0.011244	-0.128712	0.116764	-0.13484	0.009512	1.27654	-0.004466	1.01988	0.191658	-1.72763	-0.113506	1.05984	-0.082854	1.25422	2.98482
1	28	0.955862	-3.25829	-0.050864	-0.17791	0.816198	-0.685518	2.50529	0.317282	-1.38029	-0.04637	0.832546	-0.43699	-0.321304	-0.230818	0.845782	0.022884	-0.130012	0.106824	-0.1604	0.008872	1.26462	0.007994	0.955862	0.184038	-1.75047	-0.159406	1.0193	-0.098174	1.26604	2.8356
1	29	0.898062	-3.34863	-0.057344	-0.18299	0.777358	-0.685878	2.43037	0.297042	-1.41305	-0.05241	0.792646	-0.46155	-0.337464	-0.255618	0.801662	0.029904	-0.124092	0.102144	-0.19304	0.009152	1.24412	0.001194	0.898062	0.155298	-1.78161	-0.205526	0.993998	-0.107894	1.26364	2.66582
1	30	0.848382	-3.43621	-0.072164	-0.20539	0.747658	-0.663718	2.35981	0.290482	-1.45191	-0.04371	0.752846	-0.48501	-0.347444	-0.272678	0.775382	0.038104	-0.124512	0.098904	-0.2284	0.013552	1.21664	-0.005826	0.848382	0.160758	-1.81491	-0.226266	1.05012	-0.111774	1.38148	2.51246
1	31	0.779562	-3.53387	-0.073064	-0.21929	0.700878	-0.658358	2.26475	0.284162	-1.51085	-0.05731	0.725506	-0.51445	-0.360064	-0.286338	0.764942	0.038804	-0.132832	0.097764	-0.2596	0.016752	1.1964	-0.010366	0.779562	0.154458	-1.86219	-0.232066	1.0275	-0.105934	1.48952	2.35352
1	32	0.710842	-3.63333	-0.075064	-0.24139	0.652558	-0.657758	2.16921	0.273322	-1.56261	-0.07175	0.685126	-0.53175	-0.367564	-0.306238	0.721442	0.036124	-0.149612	0.081784	-0.28764	0.017332	1.28822	-0.009966	0.710842	0.186298	-1.89411	-0.235386	1.00006	-0.106494	1.81392	2.2135
1	33	0.657482	-3.71805	-0.074444	-0.25259	0.606858	-0.662998	2.11179	0.263642	-1.61823	-0.06997	0.645306	-0.28805	-0.385644	-0.301838	0.688242	0.028464	-0.150892	0.077164	-0.31782	0.022132	1.27428	0.001054	0.657482	0.177118	-1.93081	-0.261726	1.15998	-0.116054	1.73336	2.05674
1	34	0.600922	-3.80449	-0.082504	-0.26731	0.569818	-0.657058	2.00961	0.246382	-1.64441	-0.07975	0.621186	0.24663	-0.387684	-0.333978	0.649502	0.032724	-0.147732	0.080484	-0.34638	0.017132	1.20794	-0.003966	0.600922	0.166758	-1.95935	-0.281006	1.15496	-0.117614	1.53062	1.91876
1	35	0.551262	-3.90255	-0.081444	-0.28065	0.532618	-0.641458	2.11767	0.242742	-1.70709	-0.08415	0.590126	0.96561	-0.391464	-0.335398	0.606962	0.018524	-0.158752	0.081644	-0.37868	0.019992	1.16378	0.000134	0.551262	0.222798	-1.99033	-0.299546	1.03058	-0.124254	1.41522	1.81676
1	36	0.497682	-3.99817	-0.084044	-0.30165	0.498678	-0.636218	2.23101	0.234322	-1.75575	-0.09341	0.546646	1.43255	-0.406284	-0.338738	0.575562	0.021884	-0.153512	0.125964	-0.41416	0.017692	1.14026	-0.001146	0.497682	-0.142262	-2.03069	-0.300226	0.952678	-0.123334	1.3225	1.67534
1	37	0.527502	-4.08715	-0.088344	-0.31633	0.447598	-0.629178	2.14425	0.225782	-1.82527	-0.10161	0.516226	1.63189	-0.422084	-0.359298	0.542042	0.027504	-0.170092	0.165224	-0.44902	0.018632	1.13982	0.005334	0.527502	-0.149922	-2.05899	-0.330626	0.885818	-0.130414	1.26692	1.51296
1	38	0.646282	-4.17541	-0.083944	-0.32389	0.404478	-0.621078	2.04599	0.213742	-1.88621	-0.11059	0.487646	1.51371	-0.430764	-0.387138	0.504842	0.023564	-0.166612	0.155064	-0.4483	0.015612	1.12924	0.001894	0.646282	-0.136002	-2.08825	-0.363686	0.875218	-0.133414	1.21854	1.37142
1	39	0.633542	-4.27285	-0.082884	-0.33315	0.360938	-0.611458	1.96135	0.204362	-1.92951	-0.09331	0.450146	1.36907	-0.445884	-0.420918	0.495082	0.029864	-0.172872	0.123464	-0.1888	0.012812	1.0908	0.004854	0.633542	-0.140002	-2.11673	-0.394566	0.835578	-0.128894	1.167	1.23152
1	40	0.555242	-4.36897	-0.086604	-0.33891	0.324618	-0.599558	1.90901	0.204842	-1.97223	-0.05609	0.414226	1.39947	-0.460404	-0.423118	0.493142	0.017104	-0.172632	0.111324	0.03152	0.001492	1.05676	0.002954	0.555242	-0.144682	-2.15123	-0.422626	0.788718	-0.129174	1.09658	1.1039
1	41	0.460602	-4.47649	-0.084784	-0.36017	0.285618	-0.594358	1.85861	0.188022	-2.03181	-0.04645	0.391906	1.34845	-0.465224	-0.456158	0.453142	0.015544	-0.172412	0.109804	-0.02116	-0.000808	1.03674	-0.001466	0.460602	-0.154142	-2.16999	-0.455686	0.845758	-0.121854	1.0335	0.978162
1	42	0.380202	-4.57555	-0.083564	-0.37835	0.258138	-0.599458	1.79191	0.183982	-2.08059	-0.04481	0.353706	1.21507	-0.470184	-0.474678	0.434022	0.015884	-0.173112	0.100624	-0.12024	-0.005268	1.01694	0.002034	0.380202	-0.155902	-2.20565	-0.494646	1.03634	-0.123834	0.985024	0.836542
1	43	0.315362	-4.66923	-0.083984	-0.39985	0.227418	-0.583258	1.73201	0.186082	-2.13523	-0.04939	0.328346	1.12797	-0.479784	-0.488038	0.411122	0.009104	-0.185332	0.096784	-0.2014	-0.004148	1.23208	0.011474	0.315362	-0.166562	-2.24253	-0.527666	0.985298	-0.120154	1.25286	0.706602
1	44	0.249862	-4.76479	-0.089404	-0.41591	0.196658	-0.576658	1.69365	0.177442	-2.18915	-0.04511	0.291026	1.07895	-0.490924	-0.498298	0.379402	0.001904	-0.190032	0.097344	-0.24966	-0.007008	1.7628	0.007814	0.249862	-0.179702	-2.27599	-0.562386	0.851838	-0.126574	1.62128	0.649462
1	45	0.188502	-4.86257	-0.091984	-0.42589	0.391218	-0.556578	1.69985	0.172402	-2.23925	-0.04677	0.244806	1.12645	-0.508064	-0.514778	0.338862	0.003164	-0.194992	0.084964	-0.29194	-0.003888	1.7467	0.008314	0.188502	-0.184162	-2.30279	-0.602606	0.770778	-0.152454	1.4284	2.68016
1	46	0.148062	-4.95543	-0.088444	-0.43887	0.692198	-0.543138	1.76359	0.161942	-2.28975	-0.05233	0.212106	1.09611	-0.515404	-0.531298	0.317102	0.002624	-0.201452	0.081564	-0.33738	-0.001988	1.60472	0.010014	0.148062	-0.190662	-2.32487	-0.627086	0.734138	-0.165514	1.22104	5.26886
1	47	0.093382	-5.02327	-0.091204	-0.45165	0.617458	-0.533778	1.65753	0.162662	-2.33541	-0.07201	0.183006	1.03085	-0.527044	-0.547878	0.292622	0.000844	-0.195992	0.087984	-0.37756	0.004932	1.53358	-0.004506	0.093382	-0.217582	-2.35513	-0.659286	0.719758	-0.163054	1.10166	5.33342
1	48	0.039882	-5.09213	-0.089544	-0.47125	0.477918	-0.534338	1.62857	0.152562	-2.38251	-0.08335	0.149246	1.07047	-0.538564	-0.552058	0.270542	-0.008676	-0.197252	0.086104	-0.41498	0.000772	1.49174	-0.003286	0.039882	-0.278702	-2.38535	-0.683326	0.709198	-0.158234	1.00598	5.74212
1	49	-0.024278	-5.17997	-0.092364	-0.48503	0.382338	-0.538538	1.60367	0.140742	-2.42693	-0.08453	0.116686	1.03429	-0.543144	-0.570178	0.236202	-0.000876	-0.200772	0.070904	-0.44762	-0.007268	1.4618	-0.000166	-0.024278	-0.229522	-2.40041	-0.722726	0.632178	-0.161814	0.930744	5.9872
1	50	-0.084538	-5.26765	-0.085304	-0.48795	0.313318	-0.542898	1.55785	0.135302	-2.46117	-0.09571	0.090346	0.97809	-0.558544	-0.589318	0.213242	0.005804	-0.210892	0.072544	-0.48092	-0.007348	1.43172	0.005934	-0.084538	-0.130142	-2.40843	-0.742406	0.597898	-0.162174	0.864844	5.5428
1	51	-0.146418	-5.35739	-0.082404	-0.49561	0.248778	-0.555418	1.49127	0.125262	-2.51903	-0.10049	0.050186	0.93421	-0.566564	-0.583198	0.191362	0.005604	-0.204032	0.060844	-0.51172	-0.004028	1.40602	0.004094	-0.146418	-0.194822	-2.44261	-0.491426	0.558578	-0.155614	0.805764	4.98454
1	52	-0.205998	-5.45635	-0.080544	-0.51421	0.192558	-0.562318	1.43111	0.115502	-2.56005	-0.11057	0.020766	0.90209	-0.571244	-0.607678	0.162282	0.009224	-0.207312	0.050304	-0.52562	-0.006368	1.39536	-0.004806	-0.205998	-0.207762	-2.47291	-0.012966	0.489398	-0.149814	0.739844	4.65218
1	53	-0.255498	-5.54643	-0.074464	-0.51875	0.139638	-0.564358	1.47493	0.114302	-2.60351	-0.12369	-0.010994	0.85479	-0.585764	-0.633798	0.123342	0.002344	-0.208932	0.050564	-0.50596	0.000352	1.35796	-0.007446	-0.255498	-0.128662	-2.50085	0.114534	0.447118	-0.141214	0.672384	4.39154
1	54	-0.322658	-5.64019	-0.078944	-0.52231	0.106278	-0.575738	1.58607	0.108682	-2.64545	-0.13031	-0.037494	0.82435	-0.592964	-0.666838	0.099682	0.005684	-0.218212	0.046124	-0.51712	0.005752	1.33044	0.003634	-0.322658	-0.169202	-2.52901	-0.063006	0.401098	-0.150374	0.596804	4.15492
1	55	-0.387438	-5.72769	-0.075584	-0.54901	0.261178	-0.581918	1.70299	0.101222	-2.69203	-0.13367	-0.073594	0.78725	-0.604384	-0.675538	0.077322	0.006024	-0.224592	0.040244	-0.5061	0.010192	1.30652	0.012534	-0.387438	-0.196302	-2.55587	-0.234866	0.347058	-0.154254	0.528124	4.0625
1	56	-0.451738	-5.83091	-0.075364	-0.55605	0.405258	-0.599238	1.62263	0.095282	-2.73407	-0.13959	-0.109694	0.75007	-0.614824	-0.698838	0.048122	-0.001316	-0.231152	0.041524	-0.51272	0.005412	1.27852	0.000694	-0.451738	-0.204442	-2.57275	-0.345666	0.324918	-0.162934	0.458804	4.1981
1	57	-0.501938	-5.92193	-0.075964	-0.57657	0.354698	-0.613338	1.49763	0.089642	-2.78325	-0.14425	-0.141214	0.71869	-0.626504	-0.713958	0.024702	0.013944	-0.242932	0.036424	-0.56792	-0.006208	1.3243	0.004894	-0.501938	-0.226922	-2.60725	-0.424366	0.289778	-0.164394	0.392264	3.97734
1	58	-0.544678	-6.01453	-0.064384	-0.58797	0.265478	-0.622538	1.38883	0.078302	-2.82725	-0.15149	-0.175574	0.68015	-0.634984	-0.734618	-0.003858	0.023944	-0.237092	0.035964	-0.61062	-0.003468	1.39764	0.009474	-0.544678	-0.255502	-2.62865	-0.493966	0.277458	-0.163314	0.330924	3.74522
1	59	-0.562658	-6.10621	-0.056684	-0.60247	0.185478	-0.631618	1.30775	0.071182	-2.87739	-0.15419	-0.210374	0.63193	-0.660804	-0.745518	-0.018998	0.019084	-0.246432	0.025024	-0.65746	0.000712	1.32144	0.000194	-0.562658	-0.283662	-2.63927	-0.559006	0.275618	-0.170514	0.264964	3.55494
1	60	-0.488098	-6.19959	-0.059364	-0.62153	0.120098	-0.639318	1.22861	0.061062	-2.91823	-0.16065	-0.239874	0.59765	-0.666024	-0.759518	-0.052798	0.028364	-0.254012	0.040484	-0.69036	0.007252	1.26514	0.009074	-0.488098	-0.308662	-2.66037	-0.615086	0.216138	-0.170914	0.209864	3.36126
1	61	-0.507698	-6.29489	-0.062244	-0.62565	0.061698	-0.655338	1.20167	0.061122	-2.96841	-0.16547	-0.273374	0.54503	-0.675844	-0.775718	-0.082478	0.025784	-0.264992	0.031624	-0.71642	-0.002488	1.2366	0.012874	-0.507698	-0.327982	-2.66449	-0.600546	0.150018	-0.168154	0.146804	3.49432
1	62	-0.554638	-6.38459	-0.056844	-0.64165	0.004878	-0.670798	1.16571	0.051362	-3.01759	-0.16697	-0.298534	0.52099	-0.674544	-0.789098	-0.112298	0.022784	-0.268212	0.025884	-0.74976	-8.8e-05	1.20176	0.011694	-0.554638	-0.333482	-2.08467	-0.634906	0.099878	-0.173154	0.083124	3.72432
1	63	-0.613298	-6.47323	-0.055924	-0.65525	-0.034962	-0.680058	1.09593	0.046382	-3.05875	-0.17665	-0.324294	0.50321	-0.696684	-0.790978	-0.135438	0.010864	-0.269432	0.020484	-0.78536	-0.004568	1.1773	0.005714	-0.613298	-0.343582	-1.81391	-0.688606	0.065858	-0.168714	0.024724	3.48908
1	64	-0.658818	-6.55589	-0.044244	-0.66797	-0.078742	-0.703358	1.02375	0.041422	-3.10387	-0.18099	-0.355194	0.46887	-0.709844	-0.815198	-0.167478	0.021464	-0.273892	0.012724	-0.8176	-0.005408	1.20686	0.008574	-0.658818	-0.364642	-2.01991	-0.734946	0.072618	-0.169314	-0.022896	3.2388
1	65	-0.605078	-6.64381	-0.038064	-0.67177	-0.120102	-0.720718	0.971712	0.029882	-3.12699	-0.17515	-0.382814	0.43621	-0.714244	-0.850338	-0.190778	0.015264	-0.274752	0.008644	-0.8371	-0.007468	1.25588	0.005914	-0.605078	-0.374522	-2.09167	-0.758466	0.104498	-0.173654	-0.066156	3.0311
1	66	-0.506578	-6.73609	-0.037224	-0.68341	-0.158402	-0.724878	0.924992	0.025602	-3.14121	-0.17303	-0.399494	0.40181	-0.728244	-0.871478	-0.208878	0.012564	-0.275272	0.001664	-0.8614	-0.007148	1.23822	0.009974	-0.506578	-0.405502	-2.18351	-0.781206	0.070518	-0.176514	-0.145536	2.85262
1	67	-0.534878	-6.81343	-0.030264	-0.69669	-0.195022	-0.741178	0.870112	0.024702	-2.49407	-0.19047	-0.438574	0.36289	-0.740344	-0.870878	-0.252258	0.005504	-0.284292	-0.002176	-0.88822	0.001292	1.16758	0.004994	-0.534878	-0.513042	-2.26651	-0.832246	0.047678	-0.170094	-0.219296	2.70938
1	68	-0.607098	-6.87849	-0.024124	-0.70457	-0.226042	-0.768698	0.809372	0.015682	-1.55441	-0.19487	-0.464034	0.32437	-0.757944	-0.896898	-0.281558	0.004124	-0.281612	-0.012036	-0.91956	-0.002368	1.13746	0.004954	-0.607098	-0.694702	-2.33769	-0.882786	0.019018	-0.170314	-0.281916	2.6087
1	69	-0.649358	-6.96003	-0.020584	-0.71533	-0.258982	-0.779218	0.750912	0.013582	-1.52211	-0.19159	-0.476594	0.29235	-0.763584	-0.914598	-0.304598	0.007324	-0.286712	-0.014916	-0.95166	-0.000788	1.12084	0.003814	-0.649358	-0.780782	-2.39817	-0.920966	-0.051522	-0.171674	-0.358356	2.45318
1	70	-0.679418	-6.80475	-0.018464	-0.72277	-0.298502	-0.782418	0.710772	0.019062	-1.71345	-0.18763	-0.509254	0.25725	-0.767484	-0.913038	-0.318118	0.009384	-0.290392	-0.019176	-0.9644	0.005572	1.11644	0.003054	-0.679418	-0.958962	-2.44623	-0.960986	-0.089222	-0.165534	-0.410456	2.27664
1	71	-0.746798	-6.30055	-0.010704	-0.72225	-0.326762	-0.803738	0.702632	0.018642	-1.83999	-0.19399	-0.544534	0.21623	-0.770504	-0.912598	-0.348458	0.004384	-0.302352	-0.020756	-0.92978	0.013612	1.09882	0.005254	-0.746798	-0.997582	-2.49109	-0.994906	-0.142842	-0.174594	-0.466236	2.11368
1	72	-0.807418	-6.07979	-0.010304	-0.74073	-0.364902	-0.834798	0.654872	0.005702	-1.90163	-0.20321	-0.565814	0.19205	-0.777984	-0.929938	-0.377698	0.011244	-0.308432	-0.014936	-0.93994	0.012012	1.06294	0.004434	-0.807418	-0.977222	-2.54191	-1.03289	-0.132502	-0.176434	-0.524116	1.96164
1	73	-0.868258	-6.05379	-0.006604	-0.75879	-0.397042	-0.840058	0.588332	-0.012818	-1.96411	-0.22057	-0.599354	0.10333	-0.794504	-0.929758	-0.405218	0.007024	-0.311812	-0.021076	-0.9819	0.007512	1.04312	0.004894	-0.868258	-0.891602	-2.57823	-1.07139	0.077858	-0.165274	-0.582276	1.82224
1	74	-0.928438	-6.18201	-0.008824	-0.77623	-0.420682	-0.854778	0.531932	-0.018918	-2.01481	-0.21723	-0.625794	-0.07405	-0.804924	-0.893758	-0.426358	0.006064	-0.307852	-0.018456	-1.00772	0.003032	1.02926	0.004834	-0.928438	-0.855202	-2.62113	-1.10719	0.163078	-0.158854	-0.645376	1.67354
1	75	-0.966358	-6.29687	0.000916	-0.78345	-0.435962	-0.864398	0.514032	-0.025178	-2.07711	-0.23039	-0.647094	0.02947	-0.809944	-0.904278	-0.449778	0.013184	-0.311312	-0.030796	-1.03864	0.010052	1.00274	0.011314	-0.966358	-0.895042	-2.65875	-1.13575	0.118118	-0.167654	-0.711356	1.52218
1	76	-1.0205	-6.37935	0.007476	-0.78811	-0.473542	-0.878718	1.13381	-0.027098	-2.09987	-0.22547	-0.666794	0.04977	-0.819524	-0.941298	-0.473118	-0.000676	-0.312832	-0.031056	-1.0648	0.015992	0.984104	0.018354	-1.0205	-0.902082	-2.68539	-1.11935	0.037498	-0.168554	-0.771436	1.7067
1	77	-1.05774	-6.44333	0.012956	-0.79845	-0.501702	-0.835038	2.11633	-0.035118	-2.09915	-0.23189	-0.686494	0.02663	-0.828884	-0.955558	-0.494658	-0.001936	-0.316172	-0.037296	-1.0939	0.017272	0.968524	0.020614	-1.05774	-0.714242	-2.71739	-0.846326	-0.037622	-0.168714	-0.839596	2.86646
1	78	-1.10618	-6.50789	0.017056	-0.79825	-0.532002	-0.765138	2.05185	-0.034538	-2.14833	-0.23939	-0.709894	-0.00853	-0.835284	-0.977838	-0.512198	0.004204	-0.329312	-0.048436	-1.12496	0.012092	0.943764	0.016094	-1.10618	-0.459882	-2.73887	-0.757246	-0.121362	-0.163974	-0.892916	2.81092
1	79	-1.14886	-6.58015	0.017136	-0.78223	-0.572582	-0.659218	2.02105	-0.040038	-2.20189	-0.24405	-0.738454	-0.05437	-0.845124	-0.989938	-0.518898	0.004784	-0.330452	-0.056236	-1.14688	0.014292	0.924824	0.008354	-1.14886	-0.333622	-2.26729	-0.831826	-0.196522	-0.166134	-0.920456	2.33442
1	80	-1.18268	-6.65673	0.028776	-0.79743	-0.608522	-0.572218	2.64303	-0.042418	-2.06975	-0.24503	-0.761514	-0.10679	-0.839184	-1.00616	-0.516958	-0.000696	-0.332052	-0.059396	-1.17168	0.012572	0.908424	0.004154	-1.18268	-0.451682	-0.938468	-0.910006	-0.203042	-0.166854	-0.977236	2.00064
1	81	-1.22424	-6.72663	0.037836	-0.80903	-0.643182	-0.529118	3.39643	-0.046298	-2.04037	-0.25261	-0.781314	-0.15457	-0.810744	-1.01556	-0.538718	-0.009716	-0.327872	-0.059836	-1.19786	0.004872	0.891104	-0.004106	-1.22424	-0.483402	-0.974048	-0.970086	-0.207462	-0.172494	-1.04586	1.75798
1	82	-1.27194	-6.80235	0.035776	-0.82179	-0.686942	-0.313198	3.06097	-0.050358	-2.14497	-0.25673	-0.799874	-0.18515	-0.802944	-1.03024	-0.566418	-0.007416	-0.333072	-0.059696	-1.23104	0.016752	0.870684	0.001214	-1.27194	-0.470442	-1.42129	-1.01631	-0.245562	-0.173414	-1.10302	1.57202
1	83	-1.33438	-6.86379	0.043576	-0.83693	-0.718302	-0.143638	2.60693	-0.059718	-2.22521	-0.26675	-0.821534	-0.21261	-0.809264	-1.04702	-0.594178	-0.007376	-0.343652	-0.070536	-1.2511	0.010652	0.849644	0.005394	-1.33438	-0.476522	-1.68147	-1.03501	-0.307922	-0.175374	-1.16902	1.40424
1	84	-1.3804	-6.92543	0.040336	-0.84261	-0.740942	-0.190358	2.43251	-0.066058	-2.27189	-0.27523	-0.839054	-0.24057	-0.816304	-1.05116	-0.618458	-0.004576	-0.347112	-0.079936	-1.26954	0.005492	0.836244	0.003614	-1.3804	-0.145862	-1.83903	-1.08369	-0.244282	-0.171474	-1.23352	1.2557
1	85	-1.42216	-6.97979	0.037916	-0.87467	-0.780922	-0.269178	3.23969	-0.066238	-2.29737	-0.27957	-0.858914	-0.27879	-0.815304	-1.04794	-0.635238	0.003324	-0.356352	-0.083816	-1.30042	0.004132	0.812644	0.005994	-1.42216	-0.162702	-1.79191	-1.09865	0.252238	-0.175754	-1.2802	1.14414
1	86	-1.46816	-7.04465	0.052896	-0.87623	-0.817822	-0.259578	4.68949	-0.069358	-2.33755	-0.28669	-0.881874	-0.32247	-0.663804	-1.03952	-0.660178	-0.001736	-0.371352	-0.084736	-1.3287	0.011552	0.795424	0.001634	-1.46816	-0.294442	-1.48539	-1.07467	0.727098	-0.175934	-1.32636	1.0506
1	87	-1.51556	-7.11533	0.056856	-0.89481	-0.854102	-0.266138	4.36467	-0.096078	-2.38589	-0.28423	-0.899114	-0.36139	-0.497344	-1.06882	-0.683238	-0.002236	-0.368512	-0.098456	-1.34274	0.013432	0.771164	-0.006626	-1.51556	-0.336722	-1.63831	-1.11735	0.666598	-0.177514	-1.39174	0.921662
1	88	-1.56426	-7.17743	0.066876	-0.89993	-0.887022	-0.316178	3.69905	-0.104778	-2.40737	-0.29855	-0.922034	-0.39427	-0.503104	-1.06284	-0.701918	0.003964	-0.374292	-0.099636	-1.36208	0.010132	0.747404	0.002874	-1.56426	-0.337502	-1.84033	-1.16333	0.493458	-0.177374	-1.46418	0.796722
1	89	-1.61962	-7.23189	0.078376	-0.91601	-0.913462	-0.347058	3.31535	-0.102638	-2.42979	-0.30249	-0.935274	-0.42953	-0.535684	-1.0605	-0.721178	0.004924	-0.381352	-0.102956	-1.39116	0.012392	0.733444	0.012854	-1.61962	-0.358902	-1.95879	-1.20867	0.325798	-0.177034	-1.52764	0.666402
1	90	-1.66884	-7.29793	0.083096	-0.92303	-0.947822	-0.371018	3.08255	-0.108078	-2.45939	-0.30161	-0.966214	-0.45891	-0.559824	-1.07076	-0.755878	0.005624	-0.394572	-0.111296	-1.40982	0.005092	0.725864	0.015314	-1.66884	-0.374822	-2.04153	-1.25567	0.200698	-0.176254	-1.59258	0.553462
1	91	-1.70804	-7.34981	0.092016	-0.91761	-0.991182	-0.401618	2.91211	-0.110998	-2.50899	-0.30115	-0.980774	-0.48989	-0.566824	-1.08488	-0.777818	-0.000656	-0.392292	-0.116576	-1.42058	0.001172	0.703984	0.011614	-1.70804	-0.378842	-2.09897	-1.18265	0.176818	-0.178714	-1.65164	0.447002
1	92	-1.75118	-7.42053	0.101656	-0.90385	-1.0239	-0.429118	2.74827	-0.116118	-2.55271	-0.30035	-0.991674	-0.52451	-0.584344	-1.10606	-0.784318	0.002624	-0.387552	-0.115336	-1.40426	0.002372	0.682904	0.015374	-1.75118	-0.383002	-2.15695	-1.16991	0.634638	-0.186954	-1.70416	0.343882
1	93	-1.79948	-7.47903	0.097476	-0.91537	-1.05098	-0.441858	2.63057	-0.124778	-2.59267	-0.30297	-1.01215	-0.56395	-0.590704	-1.13228	-0.807998	0.005124	-0.396132	-0.086216	-1.4156	0.007032	0.657524	0.015894	-1.79948	-0.395622	-2.20849	-1.23827	0.863738	-0.191074	-1.76622	0.316742
1	94	-1.8383	-7.54395	0.103956	-0.92377	-1.09526	-0.457538	2.52721	-0.133858	-2.63355	-0.31157	-1.03661	-0.60239	-0.585424	-1.1423	-0.835238	0.005284	-0.406332	-0.020656	-1.4445	0.015712	0.642544	0.017694	-1.8383	-0.419442	-2.26613	-1.29379	0.699278	-0.192974	-1.82102	0.305642
1	95	-1.86358	-7.58089	0.103616	-0.93973	-1.13102	-0.474278	2.47305	-0.133838	-2.67699	-0.31395	-1.06395	-0.64019	-0.589664	-1.14492	-0.856798	-0.001736	-0.405232	-0.021776	-1.47922	0.010192	0.631964	0.010594	-1.86358	-0.437522	-2.32223	-1.34243	0.667598	-0.197074	-1.88836	0.394742
1	96	-1.88326	-7.64003	0.116216	-0.94597	-1.17878	-0.490238	2.42711	-0.136158	-2.71313	-0.32549	-1.07041	-0.68217	-0.605204	-1.14698	-0.878638	0.004824	-0.407672	-0.044096	-1.5023	0.014772	0.608764	0.017814	-1.88326	-0.456102	-2.35761	-1.39373	0.570358	-0.200794	-1.95372	0.413502
1	97	-1.93288	-7.69883	0.122656	-0.95887	-1.19036	-0.503438	2.34927	-0.129358	-2.76539	-0.32497	-1.08929	-0.71879	-0.615424	-1.16584	-0.899098	-0.006096	-0.412372	-0.067076	-1.51232	0.009192	0.593004	0.018154	-1.93288	-0.474262	-2.39287	-1.43459	0.419338	-0.198914	-2.00936	0.255162
1	98	-1.97148	-7.75899	0.128996	-0.96283	-1.0501	-0.522118	3.01989	-0.116498	-2.80217	-0.32585	-1.11251	-0.73201	-0.617664	-1.17152	-0.918018	-0.007156	-0.406712	-0.079856	-1.51526	0.019032	0.571084	0.020114	-1.97148	-0.488062	-2.43237	-1.46345	0.318298	-0.203794	-2.06434	0.103462
1	99	-2.02342	-7.80611	0.136756	-0.98209	-0.838642	-0.529978	3.87511	-0.122438	-2.82723	-0.33427	-1.13029	-0.74661	-0.619044	-1.17416	-0.941358	-0.008436	-0.419632	-0.080396	-1.54006	0.020352	0.551284	0.019614	-2.02342	-0.370682	-2.38879	-1.45989	0.251898	-0.202434	-2.08024	0.146362
1	100	-2.07566	-7.86105	0.141916	-0.98893	-0.821542	-0.359598	3.66109	-0.129678	-2.58347	-0.34475	-1.14441	-0.77905	-0.555384	-1.05464	-0.966938	-0.007456	-0.420032	-0.086716	-1.57164	0.017792	0.539004	0.014894	-2.07566	-0.035502	-1.27753	-1.01245	0.246058	-0.184974	-2.12424	2.4195
1	101	-2.11134	-7.91687	0.144276	-0.99785	-0.855542	-0.009138	3.23613	-0.113698	-2.34361	-0.35093	-1.16431	-0.81807	-0.379144	-0.882758	-0.982378	-0.009156	-0.427992	-0.083536	-1.59752	0.023212	0.579804	0.006314	-2.11134	-0.397402	-0.380948	-0.486606	0.247898	-0.187254	-2.19236	3.461
1	102	-2.1278	-7.96749	0.144416	-1.01585	-0.655762	0.389342	2.96227	-0.110858	-2.38727	-0.34423	-1.17045	-0.84713	-0.312424	-0.899638	-1.00122	-0.001436	-0.433692	-0.087396	-1.61758	0.027212	0.735444	0.004814	-2.1278	-0.579102	-0.285748	0.003494	0.167518	-0.180674	-2.2603	2.9178
1	103	-2.08554	-7.88351	0.153536	-1.02153	-0.401182	0.280662	2.81403	-0.113258	-2.40359	-0.35807	-1.18389	-0.88147	-0.173684	-0.961598	-1.02136	-0.003236	-0.437112	-0.092316	-1.63164	0.024172	0.696784	-0.001126	-2.08554	-0.581202	-0.760188	0.500114	0.094438	-0.183194	-2.3324	2.7959
1	104	-2.10442	-7.00469	0.155196	-1.02751	-0.427542	-0.015358	2.72781	-0.116698	-2.46081	-0.35799	-1.20763	-0.91571	0.144336	-0.979758	-1.0377	0.002424	-0.439332	-0.093936	-1.6548	0.027092	0.633104	0.008214	-2.10442	-0.528622	-1.12465	0.910034	0.034518	-0.183454	-2.3909	2.39532
1	105	-2.1582	-5.92777	0.153656	-1.03011	-0.513022	-0.269298	2.66695	-0.122618	-2.50005	-0.36237	-1.22331	-0.94261	0.244176	-0.988358	-1.06804	0.005384	-0.434132	-0.099196	-1.67354	0.021732	0.587724	0.009714	-2.1582	-0.482162	-1.33103	0.856494	-0.027462	-0.180534	-2.41692	1.9869
1	106	-2.1878	-5.48069	0.165616	-1.04477	-0.571282	-0.475898	2.58917	-0.127798	-2.44577	-0.36593	-1.24275	-0.97619	0.193176	-0.994218	-1.08922	0.000824	-0.446212	-0.100576	-1.7019	0.025652	0.572244	0.009434	-2.1878	-0.486482	-1.46745	0.736254	-0.078902	-0.183434	-2.33912	1.75202
1	107	-2.23246	-5.02527	0.169856	-1.03751	-0.610922	-0.443158	2.50433	-0.133658	-2.26341	-0.37383	-1.26241	-1.01209	0.158356	-1.01082	-1.10728	-0.000296	-0.449892	-0.112216	-1.72448	0.022292	0.562804	0.006134	-2.23246	-0.479882	-1.55499	0.686714	-0.039442	-0.185614	-2.3453	1.556
1	108	-2.27128	-4.30273	0.172956	-1.05187	-0.656642	-0.361298	2.43387	-0.133238	-2.11605	-0.38457	-1.27511	-1.04785	0.134816	-1.03872	-1.1265	0.005904	-0.457452	-0.106656	-1.74856	0.024692	0.548264	0.002194	-2.27128	-0.494282	-1.51885	0.660934	-0.033782	-0.176254	-2.42354	1.39844
1	109	-2.31424	-4.36963	0.175796	-1.06157	-0.693282	-0.213358	2.37339	-0.147018	-2.20303	-0.38359	-1.27897	-1.07593	0.127096	-1.04524	-1.12966	-0.001076	-0.452512	-0.105816	-1.76472	0.026132	0.545464	0.001434	-2.31424	-0.455762	-1.48327	0.614594	-0.102982	-0.175694	-2.49178	1.28704
1	110	-2.3402	-4.58657	0.185636	-1.05707	-0.722202	-0.299878	2.33351	-0.154458	-2.28289	-0.38279	-1.29387	-1.10175	0.121976	-1.04692	-1.14114	-0.004176	-0.455492	-0.111416	-1.78564	0.025632	0.535464	-0.001246	-2.3402	-0.451922	-0.947828	0.680194	-0.129642	-0.179114	-2.56204	1.18636
1	111	-2.3506	-4.69569	0.190696	-1.05955	-0.769302	-0.430318	2.33647	-0.156118	-2.33019	-0.38889	-1.30883	-1.12739	0.118276	-1.05936	-1.15936	0.006104	-0.463252	-0.122376	-1.80144	0.028172	0.507904	-0.001746	-2.3506	-0.482442	-0.982868	0.733654	-0.096622	-0.179594	-2.61802	1.14332
1	112	-2.36712	-4.79967	0.190776	-1.06349	-0.797602	-0.427098	2.30923	-0.150258	-2.35555	-0.38577	-1.32899	-1.16073	0.121836	-1.06448	-1.17642	-0.000716	-0.471412	-0.129436	-1.81968	0.029092	0.487524	-0.002966	-2.36712	-0.507142	-1.12725	0.617614	-0.096122	-0.182054	-2.67462	1.02362
1	113	-2.334	-4.88221	0.197056	-1.07409	-0.824262	-0.406698	2.32441	-0.155798	-2.37249	-0.38779	-1.35351	-1.22945	0.135556	-1.06362	-1.19558	-0.002936	-0.477552	-0.133096	-1.83938	0.036692	0.459104	-0.002346	-2.334	-0.450842	-1.08841	0.533794	0.031478	-0.180934	-2.72322	0.899682
1	114	-2.32286	-4.95595	0.209636	-1.08489	-0.868882	-0.365978	2.33689	-0.157798	-2.33971	-0.39891	-1.36621	-1.31945	0.154396	-1.06818	-1.21898	-0.011816	-0.476852	-0.129856	-1.85934	0.042672	0.457064	0.011894	-2.32286	-0.182702	-1.34659	0.489074	0.043838	-0.178114	-2.77872	0.777882
1	115	-2.35732	-5.01781	0.216216	-1.10029	-0.870322	-0.319358	2.26645	-0.167978	-2.29681	-0.40393	-1.36857	-1.35315	0.144676	-1.07972	-1.24504	-0.021256	-0.482972	-0.129176	-1.88296	0.042492	0.446184	0.006374	-2.35732	-0.705262	-1.52617	0.463474	-0.053422	-0.177594	-2.84156	0.686242
1	116	-2.41842	-5.07117	0.212936	-1.10817	-0.454242	-0.328978	2.20973	-0.164878	-2.31235	-0.40417	-1.37847	-1.43089	0.142696	-1.09752	-1.25288	-0.015636	-0.489872	-0.139756	-1.89598	0.043112	0.424384	0.013774	-2.41842	-1.17994	-1.62467	0.416334	-0.059682	-0.183014	-2.88846	0.608082
1	117	-2.4555	-5.13979	0.211396	-1.11279	-0.210202	-0.356978	2.14379	-0.172058	-2.35691	-0.40621	-1.39735	-1.43105	0.136796	-1.10488	-1.27516	-0.012596	-0.489252	-0.150236	-1.91926	0.041392	0.413904	0.014074	-2.4555	-1.1358	-1.69805	0.377014	-0.067562	-0.179834	-2.9443	0.509162
1	118	-2.49222	-5.19643	0.214676	-1.11923	-0.190722	-0.366458	2.10199	-0.166378	-2.40903	-0.40721	-1.42419	-1.39329	0.138116	-1.1185	-1.28512	-0.011696	-0.489072	-0.152256	-1.9404	0.035412	0.402384	0.008174	-2.49222	-0.993642	-1.75237	0.328434	-0.134582	-0.181074	-2.98254	0.405442
1	119	-2.527	-5.26609	0.217296	-1.12233	-0.070302	-0.369358	2.06157	-0.156138	-2.43797	-0.41445	-1.43415	-1.43019	0.140076	-1.1267	-1.29242	-0.010756	-0.499232	-0.152996	-1.9601	0.040872	0.381244	0.005434	-2.527	-0.899422	-1.80305	0.324734	-0.122102	-0.180674	-3.04484	0.337482
1	120	-2.57384	-5.33677	0.226476	-1.12601	-0.057542	-0.384338	2.01671	-0.169938	-2.47205	-0.42001	-1.44611	-1.39533	0.138776	-1.13818	-1.30408	-0.010976	-0.497972	-0.158636	-1.96762	0.032352	0.370284	0.010314	-2.57384	-0.842682	-1.85311	0.342874	-0.048322	-0.187594	-3.08584	0.270702
1	121	-2.6096	-5.41207	0.228636	-1.13739	-0.087102	-0.389178	1.96613	-0.179738	-2.51201	-0.41611	-1.46765	-1.41461	0.143216	-1.11808	-1.31582	-0.012036	-0.498512	-0.164696	-1.9856	0.028972	0.347804	0.002474	-2.6096	-0.799562	-1.90077	0.432554	0.644618	-0.185814	-3.14692	0.216042
1	122	-2.64068	-5.49501	0.236656	-1.15071	0.088958	-0.368358	1.92073	-0.180018	-2.55679	-0.40635	-1.47173	-1.44365	0.152456	-1.1356	-1.33328	-0.002716	-0.502512	-0.172136	-2.00134	0.030692	0.342244	0.004214	-2.64068	-0.793102	-1.94887	0.648394	1.83738	-0.180914	-3.19154	0.209622
1	123	-2.68502	-5.56883	0.244416	-1.16115	0.029778	-0.376058	1.90237	-0.175418	-2.58701	-0.40347	-1.47529	-1.47149	0.144496	-1.15816	-1.35786	-0.000276	-0.496992	-0.169796	-2.02098	0.030892	0.330404	0.006434	-2.68502	-0.798102	-1.98629	0.603394	1.8489	-0.181314	-3.23132	0.428802
1	124	-2.7227	-5.64873	0.247536	-1.16967	-0.170942	-0.388718	1.87447	-0.184058	-2.61587	-0.40271	-1.48975	-1.51521	0.136196	-1.15808	-1.37502	-0.005236	-0.502192	-0.180456	-2.0049	0.033452	0.315864	0.005434	-2.7227	-0.802782	-2.02137	0.477694	1.66236	-0.186674	-3.26182	0.436222
1	125	-2.74758	-5.72603	0.248936	-1.17063	-0.320742	-0.396278	1.83243	-0.200198	-2.65559	-0.40985	-1.49569	-1.54135	0.132596	-1.16614	-1.38994	0.001884	-0.511352	-0.177456	-1.9626	0.038752	0.295664	0.003034	-2.74758	-0.814102	-2.06377	0.414674	1.40398	-0.183254	-3.27714	0.298002
1	126	-2.76808	-5.81851	0.256756	-1.16509	-0.426122	-0.395778	1.78463	-0.204958	-2.67643	-0.41937	-1.51167	-1.57659	0.117936	-1.17198	-1.40056	0.001684	-0.512352	-0.175736	-1.97952	0.038532	0.281244	0.001194	-2.76808	-0.813202	-2.10505	0.364354	1.21412	-0.189254	-3.31686	0.206922
1	127	-2.80914	-5.88935	0.260576	-1.16241	-0.504582	-0.393598	1.74453	-0.209698	-2.70669	-0.42637	-1.51787	-1.57279	0.116976	-1.17396	-1.42298	-0.007716	-0.516832	-0.192656	-2.00898	0.038272	0.273624	0.007734	-2.80914	-0.816962	-1.89181	0.298774	1.1049	-0.181934	-3.3702	0.123142
1	128	-2.8428	-5.95589	0.261236	-1.17163	-0.567202	-0.401718	1.72349	-0.203158	-2.74215	-0.42789	-1.53067	-1.58889	0.111436	-1.17072	-1.44306	-0.013756	-0.520112	-0.200016	-2.02724	0.039352	0.259164	0.003774	-2.8428	-0.809742	-1.21001	0.253894	1.02838	-0.182214	-3.43198	0.068402
1	129	-2.86594	-6.02781	0.270516	-1.17449	-0.625022	-0.416918	1.70097	-0.209718	-2.78145	-0.43053	-1.54693	-1.61621	0.102216	-1.17828	-1.453	-0.012476	-0.526252	-0.201656	-2.05526	0.043912	0.246584	-0.006546	-2.86594	-0.815482	-1.37523	0.240654	0.945858	-0.176354	-3.47744	-3.8e-05
1	130	-2.89424	-6.10793	0.282136	-1.18285	-0.670762	-0.367918	1.67345	-0.208998	-2.81057	-0.44795	-1.56111	-1.64023	0.106396	-1.18814	-1.47732	-0.009376	-0.532552	-0.202336	-2.07262	0.048912	0.238624	-0.001806	-2.89424	-0.798762	-1.62607	0.285774	0.859598	-0.176854	-3.535	-0.077318
1	131	-2.91986	-5.99947	0.281816	-1.18447	-0.709362	0.187982	1.64543	-0.208978	-2.83703	-0.44907	-1.57131	-1.65501	0.109576	-1.18348	-1.5003	-7.6e-05	-0.532132	-0.207076	-2.08866	0.037212	0.235704	-0.000386	-2.91986	-0.684642	-1.48423	0.238474	0.794758	-0.179014	-3.57518	-0.131698
1	132	-2.93674	-5.57567	0.277016	-1.19653	-0.753442	0.954462	1.62829	-0.198418	-2.87997	-0.45537	-1.57269	-1.67537	0.102176	-1.18068	-1.50442	-0.001056	-0.537052	-0.217876	-2.11098	0.033332	0.229364	-0.001746	-2.93674	-0.438962	-1.54021	0.177174	0.709718	-0.184014	-3.60552	-0.183718
1	133	-2.97436	-5.56661	0.283876	-1.20335	-0.790202	1.22882	1.58583	-0.195118	-2.91631	-0.45349	-1.57725	-1.68629	0.094596	-1.20212	-1.5225	0.014244	-0.528552	-0.220816	-2.12056	0.031872	0.210724	-0.006086	-2.97436	-0.726202	-1.73381	0.110494	0.623278	-0.177034	-3.6527	-0.235758
1	134	-3.01066	-5.66063	0.287596	-1.20449	-0.816842	1.16066	1.55627	-0.203978	-2.94175	-0.46115	-1.57927	-1.70755	0.098716	-1.20152	-1.5296	0.013024	-0.537992	-0.212476	-2.13844	0.042052	0.200624	-0.005226	-3.01066	-0.744422	-1.84007	0.073154	0.613498	-0.183754	-3.68986	-0.291758
1	135	-3.02736	-5.73695	0.280516	-1.20803	-0.851002	0.904322	1.51637	-0.210598	-2.94889	-0.45689	-1.59281	-1.72501	0.110476	-1.1912	-1.53866	0.003124	-0.533032	-0.218076	-2.14524	0.043492	0.186744	-0.000546	-3.02736	-0.642202	-1.91517	0.032674	0.573138	-0.178274	-3.7383	-0.343318
1	136	-3.05196	-5.81473	0.287876	-1.20261	-0.876402	0.742102	1.49235	-0.213358	-2.67087	-0.45485	-1.60559	-1.76013	0.096296	-1.19514	-1.5474	0.000704	-0.543712	-0.231136	-2.16118	0.035492	0.184224	0.000254	-3.05196	-0.638662	-1.97079	-0.017666	0.495538	-0.169934	-3.78198	-0.396758
1	137	-3.07986	-5.86651	0.291416	-1.21157	-0.907702	0.633842	1.48937	-0.214358	-1.81921	-0.45859	-1.61611	-1.77447	0.080696	-1.20326	-1.57336	0.006684	-0.544752	-0.228796	-2.19272	0.041352	0.168024	-0.007226	-3.07986	-0.646282	-2.00669	-0.059846	0.410058	-0.165194	-3.83074	-0.429398
1	138	-3.0873	-5.93777	0.296516	-1.22591	-0.927722	0.559082	1.45833	-0.214318	-1.78165	-0.46231	-1.62391	-1.79361	0.071076	-1.21318	-1.5807	0.008044	-0.546772	-0.226176	-2.20442	0.038572	0.154064	0.002494	-3.0873	-0.659262	-2.05075	-0.103726	0.334238	-0.163434	-3.87272	-0.479758
1	139	-3.1308	-6.00747	0.294616	-1.22937	-0.814562	0.520962	1.41959	-0.219578	-1.98523	-0.46183	-1.63365	-1.82801	0.054096	-1.21658	-1.60094	0.004944	-0.552772	-0.240076	-2.2091	0.042572	0.138184	0.009854	-3.1308	-0.691902	-2.06533	-0.145986	0.262238	-0.158334	-3.90986	-0.538078
1	140	-3.14424	-6.05993	0.299676	-1.24395	-0.290062	0.612782	1.39065	-0.225558	-2.09409	-0.46355	-1.65941	-1.85961	0.044616	-1.22722	-1.60292	-0.006696	-0.559352	-0.243376	-2.23174	0.045912	0.129304	0.010434	-3.14424	-0.706402	-2.10445	-0.176806	0.193278	-0.160634	-3.94338	-0.587838
1	141	-3.1705	-6.12091	0.312096	-1.23969	-0.187682	0.648402	1.36181	-0.227038	-2.16605	-0.46323	-1.67013	-1.89529	0.042856	-1.23706	-1.61572	-0.015016	-0.569732	-0.251116	-2.24974	0.049832	0.123324	0.016874	-3.1705	-0.687102	-2.14747	-0.216506	0.140598	-0.168974	-3.98766	-0.644898
1	142	-3.19498	-6.18193	0.311796	-1.25355	-0.367442	0.547762	1.33909	-0.226218	-2.22263	-0.47061	-1.67357	-1.92687	0.042596	-1.24194	-1.63322	-0.015036	-0.580552	-0.253396	-2.26014	0.037132	0.117024	0.003734	-3.19498	-0.709022	-2.17805	-0.262926	0.087398	-0.178354	-4.02832	-0.683158
1	143	-3.21374	-6.24563	0.318076	-1.26443	-0.558902	0.529442	1.30295	-0.217598	-2.26041	-0.47843	-1.68115	-1.95435	0.039456	-1.24156	-1.64754	-0.015476	-0.574092	-0.259976	-2.27722	0.040292	0.102544	0.008694	-3.21374	-0.742402	-2.20241	-0.244366	0.030638	-0.176774	-4.0744	-0.742818
1	144	-3.2361	-6.30813	0.328116	-1.27269	-0.655382	0.574782	1.27427	-0.231698	-2.20677	-0.47549	-1.69565	-1.96531	0.103796	-1.24112	-1.66632	-0.011116	-0.586212	-0.260076	-2.30036	0.040132	0.089704	0.016694	-3.2361	-0.761982	-2.06725	0.214514	0.045238	-0.174254	-4.1041	-0.785778
1	145	-3.25958	-6.35963	0.331256	-1.27243	-0.451682	0.579742	1.25351	-0.236818	-2.20291	-0.47253	-1.70337	-2.00391	0.310536	-1.2431	-1.67736	-0.011236	-0.578932	-0.263656	-2.31388	0.051112	0.073304	0.008834	-3.25958	-0.769262	-1.88197	0.487194	0.151538	-0.175014	-4.13184	-0.832198
1	146	-3.27804	-5.81267	0.320776	-1.27673	-0.366602	0.541182	1.23057	-0.241698	-2.25027	-0.46955	-1.70863	-2.03061	0.450036	-1.18086	-1.67226	-0.008956	-0.584332	-0.279196	-2.33464	0.050612	0.057804	0.021254	-3.27804	-0.771022	-1.86347	0.607634	0.137878	-0.165314	-4.18062	-0.864638
1	147	-3.3029	-5.04457	0.338916	-1.28693	-0.536622	0.585502	1.19565	-0.246738	-2.30045	-0.47563	-1.72549	-2.04975	0.683016	-1.09134	-1.65068	-0.001756	-0.587532	-0.275376	-2.35586	0.057312	0.044664	0.020834	-3.3029	-0.796602	-1.86101	0.665214	0.075338	-0.167074	-4.21034	-0.867858
1	148	-3.31548	-5.07753	0.348856	-1.29639	-0.737462	0.416342	1.14205	-0.247278	-2.35013	-0.48117	-1.73181	-2.08301	0.711616	-1.10078	-1.66086	-0.000796	-0.590212	-0.277116	-2.3727	0.058252	0.032324	0.018834	-3.31548	-0.804422	-1.99379	0.516874	-0.012662	-0.161874	-4.24202	-0.904358
1	149	-3.34932	-5.26191	0.248736	-1.28823	-0.891862	0.181502	1.11805	-0.245778	-2.39049	-0.48065	-1.74329	-2.06701	0.643556	-1.12476	-1.67904	-0.012236	-0.591332	-0.285176	-2.37946	0.056312	0.026884	0.019674	-3.34932	-0.830602	-2.09155	0.417034	-0.087582	-0.152474	-4.29062	-0.950538
1	150	-3.37572	-5.36487	0.101696	-1.29425	-1.00346	0.094082	1.07081	-0.241598	-2.42527	-0.48123	-1.74773	-2.07153	0.617136	-1.1415	-1.68978	-0.005456	-0.602172	-0.285536	-2.39728	0.050492	0.020804	0.020714	-3.37572	-0.862642	-2.04075	0.353554	-0.150682	-0.153794	-4.32962	-0.995178
1	151	-3.37874	-5.43897	0.075876	-1.30249	-1.0983	0.001922	1.03895	-0.239118	-2.47357	-0.48215	-1.76125	-2.10601	0.609596	-1.16058	-1.7085	-0.006876	-0.603772	-0.289836	-2.41206	0.050432	0.007564	0.022334	-3.37874	-0.880702	-1.97769	0.397854	-0.209082	-0.157174	-4.36596	-1.04008
1	152	-3.39238	-5.49547	0.129776	-1.29747	-1.18536	-0.099618	1.01639	-0.237198	-2.50607	-0.48639	-1.76669	-2.14981	0.590576	-1.16288	-1.71868	-0.005316	-0.612152	-0.297436	-2.3946	0.040512	0.098884	0.021454	-3.39238	-0.893642	-2.07941	0.471934	-0.215082	-0.155174	-4.32692	-1.08348
1	153	-3.41282	-5.55323	0.208316	-1.30865	-1.24922	0.178842	1.00371	-0.244878	-2.53267	-0.48039	-1.77159	-2.17759	0.577636	-1.17086	-1.72644	-0.012096	-0.613472	-0.297976	-2.36032	0.040092	0.436004	0.023814	-3.41282	-0.837022	-2.14887	0.572054	-0.215202	-0.150534	-4.07384	-1.11296
1	154	-3.43042	-5.60683	0.241216	-1.31707	-1.25986	0.513002	0.980732	-0.241418	-2.58003	-0.48523	-1.77527	-2.18679	0.580336	-1.17134	-1.72602	-0.021916	-0.605252	-0.297536	-2.36436	0.049652	0.510264	0.016734	-3.43042	-0.752762	-2.19729	0.720934	-0.259762	-0.156374	-4.02908	-1.0556
1	155	-3.45378	-5.65971	0.254616	-1.32269	-1.20228	0.669402	0.944712	-0.252418	-2.62699	-0.49017	-1.78373	-2.20283	0.626416	-1.16468	-1.73254	-0.020836	-0.607972	-0.298316	-2.39008	0.055292	0.417104	0.013214	-3.45378	-0.777182	-2.17925	0.717814	-0.259382	-0.158134	-4.13726	-0.981098
1	156	-3.47494	-5.72017	0.252896	-1.32451	-1.2695	0.695462	0.917192	-0.262938	-2.66155	-0.49065	-1.79819	-2.22391	0.639456	-1.13466	-1.75612	-0.017056	-0.613932	-0.299756	-2.41378	0.053232	0.355184	0.014854	-3.47494	-0.712662	-2.16529	0.650254	0.487958	-0.154994	-4.21854	-0.538938
2	1	-0.09687	0.259122	-0.108312	-0.042178	-0.18189	-0.096768	-0.587936	-0.130532	-0.63362	-0.036948	-0.195054	0.06213	-0.087414	-0.008296	0.018944	-0.01863	-0.041816	-0.122482	-0.033066	0.00139	-0.171638	0.007174	-0.09687	0.238138	-0.32607	0.265814	-0.256582	-0.046966	-0.200608	0.0051
2	2	-0.11753	0.193422	-0.138092	-0.057678	-0.09001	-0.121948	-0.687276	-0.153412	-0.71214	-0.026268	-0.216574	0.05947	-0.105654	-0.013336	0.015644	-0.02437	-0.054036	-0.149662	-0.042126	-0.00135	-0.193298	0.002534	-0.11753	0.090418	-0.35247	0.088334	-0.354322	-0.042246	-0.220028	-0.02022
2	3	-0.07387	0.336162	-0.149412	-0.061958	1.42017	-0.096928	-0.759276	0.112428	-0.76622	0.830252	-0.215114	0.05677	-0.068614	0.016704	0.069944	-0.02261	-0.010196	0.050818	0.215034	0.00493	-0.195658	0.003814	-0.07387	-0.065602	1.56789	-0.003626	-0.022642	-0.035326	0.077552	1.55414
2	4	0.51393	1.09048	-0.153732	-0.083238	4.06503	-0.001068	0.386904	1.30765	-0.80462	2.02749	-0.008614	0.05165	0.132146	0.088884	0.142564	-0.00369	0.054364	0.186918	0.588414	0.00925	-0.194038	0.003234	0.51393	-0.450282	3.71569	-0.088266	1.17908	0.001014	0.746112	4.13178
2	5	0.85863	1.53682	-0.163172	-0.097058	4.73325	0.010712	0.476344	1.79059	-0.8765	2.42663	0.280086	0.03411	0.185206	0.109864	0.157744	-0.00223	0.056284	0.059958	0.567574	0.00923	-0.230958	-0.003446	0.85863	-0.292782	4.40965	-0.160646	1.50962	0.042134	0.856252	5.85004
2	6	0.80129	1.92574	-0.179012	-0.102338	4.18229	-0.019948	-0.043016	1.74735	-0.92184	2.31649	0.819006	0.03063	0.139606	0.100804	0.155384	-0.01659	0.090144	-0.035122	0.480234	0.00355	-0.267358	0.002814	0.80129	-0.065002	3.99749	-0.253306	1.85418	0.047114	1.45903	8.3054
2	7	0.70663	2.11548	-0.187452	-0.118358	3.48133	-0.055728	-0.377676	1.65545	-1.00198	2.25023	0.883026	0.87779	0.086106	0.091944	0.149144	-0.03237	0.082964	-0.086462	0.421434	0.00369	-0.296658	0.000374	0.70663	0.061798	2.95301	-0.316706	2.58792	0.038134	1.59021	9.8037
2	8	0.63867	2.81	-0.204912	-0.135638	3.21475	-0.085928	-0.552056	1.56923	-1.0734	2.16813	0.781686	1.80231	0.040166	0.098344	0.136504	-0.02775	0.089404	-0.122242	0.374594	-0.00091	-0.153438	-0.000546	0.63867	0.124978	2.38237	-0.392386	2.61788	0.030794	1.27107	9.50834
2	9	0.59527	3.24256	-0.215412	-0.141598	2.91667	-0.117188	-0.666316	1.49005	-1.14254	2.14113	0.949846	0.97621	0.002966	0.104344	0.209464	-0.01827	0.102744	-0.146302	0.352254	0.00291	-0.081318	-0.007466	0.59527	0.186858	2.16095	-0.462966	2.48762	0.027094	1.05141	9.204
2	10	0.55643	3.09984	-0.216052	-0.114218	2.79245	-0.120908	-0.584476	1.41375	-1.21032	2.16595	1.21695	-0.03159	-0.013294	0.109964	0.333964	-0.02115	0.086544	-0.160002	0.315374	-0.00477	-0.196118	-0.010226	0.55643	0.214358	2.67767	-0.522846	2.3826	0.022794	0.914352	9.01248
2	11	0.52331	2.83526	-0.230952	-0.101458	2.53589	-0.141208	-0.646056	1.34669	-1.27318	2.13807	0.988486	-0.05081	0.049566	0.124164	0.352384	-0.02777	0.069124	-0.181222	0.294854	-0.00407	-0.277358	-0.007826	0.52331	0.256798	2.95217	-0.578606	2.29392	0.020954	0.814692	8.80684
2	12	0.48619	2.8212	-0.237372	-0.120078	2.51915	-0.156388	-0.801616	1.27843	-1.33282	2.10743	0.784606	-0.05397	0.001106	0.123104	0.336184	-0.03711	0.048744	-0.202582	0.386554	-0.00497	-0.316858	-0.014046	0.48619	0.272918	2.31955	-0.637926	2.12376	0.015094	0.737072	8.6428
2	13	0.45169	2.84674	-0.240192	-0.145978	2.79777	-0.168908	-1.02726	1.21697	-1.40152	2.06685	0.647486	-0.07035	-0.030494	0.119984	0.334304	-0.03867	0.032904	-0.218862	0.830054	0.00555	-0.361018	-0.013166	0.45169	0.289158	1.91839	-0.711946	1.90876	-2.6e-05	0.664112	8.47626
2	14	0.42719	3.37606	-0.260052	-0.153978	2.81311	-0.180928	-1.00436	1.17061	-1.46672	2.01091	0.550586	-0.09957	-0.040694	0.117944	0.316844	-0.04173	0.021804	-0.239662	1.51235	0.00369	-0.377118	-0.019786	0.42719	0.304098	1.69747	-0.782726	1.76966	0.001254	0.606812	8.29096
2	15	0.39877	3.41568	-0.266032	-0.159198	2.75385	-0.199068	-1.02682	1.10249	-1.5193	1.95733	0.473026	-0.11349	0.027666	0.111624	0.313524	-0.04165	0.005724	-0.252542	1.60731	0.01827	-0.399738	-0.016126	0.39877	0.322538	1.54885	-0.850606	1.69308	0.001534	0.548312	8.22826
2	16	0.36705	3.10236	-0.264992	-0.170578	3.05101	-0.217928	-1.09544	1.04701	-1.58144	1.90489	0.408086	-0.13183	0.051366	0.098284	0.306664	-0.03773	0.000804	-0.264842	1.48955	0.01921	-0.424338	-0.022246	0.36705	0.332358	1.40793	-0.907946	1.5857	-0.001566	0.492772	8.0991
2	17	0.33749	2.96092	-0.273972	-0.178478	3.14105	-0.224728	-1.15204	0.994868	-1.65224	1.83741	0.350946	-0.13193	0.401166	0.105424	0.295544	-0.04295	0.009724	-0.276822	1.38077	0.01987	-0.447638	-0.025206	0.33749	0.332138	1.28067	-0.953026	1.46214	0.001094	0.448612	7.85962
2	18	0.29647	2.87198	-0.276792	-0.202498	3.20877	-0.235868	-1.21138	0.954248	-1.70994	1.78811	0.292366	-0.15483	0.542486	0.104424	0.297104	-0.04231	0.002724	-0.301062	1.32615	0.01773	-0.482978	-0.026946	0.29647	0.320398	1.17207	-0.839786	1.34882	-0.006246	0.409252	7.67354
2	19	0.27877	2.76876	-0.272792	-0.220798	3.29873	-0.249368	-1.26576	0.904848	-1.76142	1.74593	0.237666	-0.17457	0.444286	0.109364	0.292124	-0.04603	-0.003036	-0.311842	1.27881	0.00869	-0.506658	-0.027126	0.27877	0.318038	1.07109	-0.773466	1.264	-0.010906	0.372572	7.61962
2	20	0.24751	2.68994	-0.282252	-0.231838	3.09419	-0.268288	-1.31108	0.857928	-1.81044	1.68229	0.199286	-0.20401	0.414426	0.111284	0.281844	-0.04035	-0.001076	-0.310822	1.23793	0.01729	-0.530338	-0.020346	0.24751	0.307818	0.97181	-0.880326	1.158	-0.020566	0.340652	7.4295
2	21	0.22001	2.74884	-0.290392	-0.235658	2.97689	-0.264608	-1.36032	0.795668	-1.86718	1.62289	0.155346	-0.23295	0.565306	0.110444	0.283824	-0.04983	-0.021756	-0.300582	1.21019	0.00261	-0.552478	-0.017966	0.22001	0.305438	0.89341	-0.999026	1.0607	-0.021066	0.302692	7.2187
2	22	0.19777	2.6166	-0.295572	-0.243998	3.00303	-0.287728	-1.412	0.749688	-1.92148	1.56329	0.121086	-0.24855	0.750746	0.119184	0.276564	-0.05221	-0.025156	-0.318202	1.18689	0.00783	-0.572498	-0.022726	0.19777	0.291138	0.82095	-1.07869	0.969658	-0.026066	0.261552	7.32434
2	23	0.17531	2.47592	-0.298192	-0.259218	3.33231	-0.293328	-1.45864	0.700088	-1.97516	1.50475	0.080246	-0.28163	0.721686	0.116424	0.256304	-0.06097	-0.045576	-0.346382	1.16581	-0.00093	-0.597978	-0.022266	0.17531	0.274838	0.74149	-1.15367	0.888698	-0.041366	0.226352	7.82136
2	24	0.15379	2.68086	-0.292792	-0.265858	4.61901	-0.307128	-1.49108	0.656808	-2.0422	1.43253	0.037906	-0.30723	0.623626	0.113324	0.246164	-0.05451	-0.045896	-0.327162	1.14099	0.00231	-0.618078	-0.015986	0.15379	0.328598	0.66917	-1.22803	0.822078	-0.046086	0.192292	8.65384
2	25	0.13109	2.82962	-0.293412	-0.274278	4.81955	-0.327908	-1.53246	0.608208	-2.10196	1.36547	0.003566	-0.33251	0.567666	0.111584	0.243984	-0.04775	-0.062236	-0.296962	1.11501	-0.00329	-0.636578	-0.019006	0.13109	0.413938	0.60769	-1.30679	0.808738	-0.054986	0.162112	8.34462
2	26	0.10205	2.6848	-0.299352	-0.296158	4.40385	-0.335328	-1.57154	0.572848	-2.15076	1.27965	-0.021214	-0.34555	0.622446	0.117784	0.241064	-0.04781	-0.060676	-0.333242	1.09551	-0.01459	-0.659218	-0.016186	0.10205	0.562458	0.53773	-1.34463	0.880698	-0.066146	0.124552	8.35942
2	27	0.08153	2.40938	-0.295632	-0.303898	4.06469	-0.349868	-1.58954	0.532068	-2.19436	1.20025	-0.054834	-0.36587	0.648086	0.118064	0.225364	-0.04583	-0.060876	-0.356362	1.08323	-0.01521	-0.679998	-0.014586	0.08153	0.743978	0.47501	-1.38967	0.811958	-0.059306	0.088972	9.18056
2	28	0.06623	2.20412	-0.293392	-0.314078	3.87291	-0.359928	-1.62844	0.488248	-2.25718	1.11567	-0.097134	-0.39579	0.587146	0.109864	0.201824	-0.05861	-0.072376	-0.368582	1.05481	-0.01089	-0.694998	-0.022426	0.06623	0.555978	0.40329	-1.45247	0.675718	-0.064686	0.067052	8.62466
2	29	0.04335	2.07568	-0.291312	-0.308118	3.77721	-0.370268	-1.64788	0.455648	-2.3182	1.03925	-0.129314	-0.41979	0.548826	0.114244	0.191524	-0.05909	-0.086216	-0.369542	1.03331	-0.01039	-0.709378	-0.022906	0.04335	0.440958	0.34063	-1.50359	0.589598	-0.053406	0.037892	8.08802
2	30	0.02721	1.95482	-0.294532	-0.322738	3.72157	-0.368488	-1.66756	0.421088	-2.37206	0.961432	-0.162834	-0.45703	0.520266	0.118864	0.177684	-0.06637	-0.092116	-0.389962	1.00949	-0.01203	-0.723558	-0.017386	0.02721	0.510338	0.28161	-1.55519	0.519478	-0.063306	0.012932	7.83962
2	31	0.00025	1.86224	-0.294092	-0.330558	4.14065	-0.378688	-1.7091	0.386528	-2.42208	0.885272	-0.191974	-0.48791	0.498626	0.117044	0.171484	-0.06527	-0.102216	-0.414122	0.992034	-0.01229	-0.743698	-0.017726	0.00025	0.602638	0.22633	-1.39475	0.439338	-0.076566	0.007472	7.74832
2	32	-0.03083	1.7535	-0.288872	-0.337758	4.86877	-0.387088	-1.73012	0.349868	-2.47704	0.833312	-0.218014	-0.50989	0.483826	0.110444	0.156484	-0.06657	-0.104316	-0.424062	0.973634	-0.00505	-0.764198	-0.016966	-0.03083	0.657238	0.22567	-1.16981	0.369938	-0.074806	0.011512	7.66888
2	33	-0.05089	1.66152	-0.292312	-0.344758	5.12437	-0.401628	-1.75322	0.318848	-2.5274	0.843352	-0.238314	-0.54399	0.473646	0.112784	0.151524	-0.06851	-0.111396	-0.430302	0.961354	-0.01559	-0.787638	-0.025806	-0.05089	0.675598	0.37601	-1.26221	0.367758	-0.067906	-0.002008	7.52062
2	34	-0.07447	1.57854	-0.297312	-0.345898	5.07099	-0.421428	-1.78642	0.291808	-2.58434	0.810472	-0.274594	-0.55133	0.465806	0.109904	0.138324	-0.07163	-0.114176	-0.440102	0.940434	-0.01387	-0.803518	-0.034086	-0.07447	0.672998	1.68883	-1.40413	0.360958	-0.069906	-0.028528	7.33404
2	35	-0.09481	1.5476	-0.286112	-0.349158	5.12183	-0.433848	-1.80888	0.253948	-2.63302	0.747232	-0.305014	-0.55527	0.459306	0.111464	0.123684	-0.07279	-0.130576	-0.450762	0.915174	-0.00249	-0.824578	-0.031226	-0.09481	0.657398	2.28779	-1.49577	0.286538	-0.076726	-0.070408	7.0851
2	36	-0.11781	1.6479	-0.279872	-0.368398	5.11117	-0.450068	-1.81328	0.225748	-2.68042	0.698792	-0.328494	-0.59147	0.452326	0.121184	0.105704	-0.07051	-0.146416	-0.460142	0.888454	-0.00603	-0.836758	-0.030886	-0.11781	0.648558	1.63041	-1.55843	0.191838	-0.085426	-0.106448	6.90152
2	37	-0.12647	1.65226	-0.269292	-0.372178	5.37883	-0.459128	-1.83306	0.200008	-2.73798	0.635832	-0.362234	-0.62237	0.448466	0.120504	0.088104	-0.07113	-0.148056	-0.453702	0.873834	-0.01145	-0.855618	-0.031186	-0.12647	0.641958	1.14115	-1.64457	0.101598	-0.092106	-0.120368	6.71144
2	38	-0.14519	1.53668	-0.262172	-0.377058	5.85993	-0.465788	-1.84286	0.166788	-2.78496	0.569232	-0.388674	-0.72087	0.520146	0.124064	0.070644	-0.06825	-0.157096	-0.366902	0.864114	-0.01175	-0.883278	-0.018086	-0.14519	0.625238	0.89721	-1.70637	0.027158	-0.096406	-0.144628	6.54298
2	39	-0.15821	1.4187	-0.267772	-0.380278	5.97443	-0.487748	-1.81966	0.147108	-2.83328	0.495872	-0.414574	-0.72461	0.725286	0.132704	0.057464	-0.07035	-0.158476	-0.360702	0.841934	-0.01551	-0.902738	-0.022746	-0.15821	0.625118	0.74893	-1.74067	-0.045682	-0.097026	-0.176028	6.40196
2	40	-0.17323	1.31984	-0.257432	-0.399518	5.81541	-0.501928	-1.85522	0.119188	-2.89354	0.418752	-0.433494	-0.72733	0.789326	0.134604	0.056104	-0.07025	-0.122576	-0.392482	0.824774	-0.01807	-0.918178	-0.025426	-0.17323	0.600998	0.64445	-1.75187	-0.037802	-0.078406	-0.201328	6.2754
2	41	-0.19239	1.25256	-0.246972	-0.397858	5.60245	-0.523328	-1.89426	0.086408	-2.93926	0.344792	-0.458214	-0.72417	0.771946	0.135164	0.054224	-0.07543	-0.099996	-0.415902	0.807074	-0.01647	-0.938758	-0.029786	-0.19239	0.590238	0.55279	-1.79037	-0.018222	-0.093966	-0.219848	6.11916
2	42	-0.20057	1.16478	-0.251192	-0.377958	5.54279	-0.537888	-1.93118	0.076128	-2.98274	0.279812	-0.479854	-0.71081	0.730906	0.131204	0.073744	-0.07203	-0.118276	-0.441902	0.787494	-0.01561	-0.956618	-0.023586	-0.20057	0.582158	0.46543	-1.85679	-0.087962	-0.108226	-0.246668	5.92984
2	43	-0.22031	1.05874	-0.229552	-0.390918	5.41543	-0.543768	-1.96742	0.064128	-3.01972	0.214432	-0.498414	-0.74789	0.689406	0.117784	0.069104	-0.07785	-0.140216	-0.452502	0.774094	-0.00323	-0.973078	-0.033466	-0.22031	0.593638	0.37599	-1.91881	-0.126982	-0.112326	-0.279288	5.76644
2	44	-0.23393	0.966362	-0.235512	-0.400498	5.27831	-0.552848	-1.98458	0.052368	-3.05738	0.171452	-0.526894	-0.76347	0.658906	0.123564	0.059144	-0.07845	-0.157416	-0.464382	0.756134	0.00193	-0.993358	-0.034986	-0.23393	0.803558	0.31407	-1.97209	-0.190182	-0.109246	-0.282228	5.63082
2	45	-0.23937	0.888902	-0.221012	-0.404338	5.29851	-0.559108	-1.99644	0.039388	-3.10204	0.163032	-0.544394	-0.76279	0.630526	0.118884	0.051244	-0.08295	-0.166076	-0.471582	0.736794	-0.00117	-1.01544	-0.034926	-0.23937	0.684058	0.25905	-2.03511	-0.283502	-0.111666	-0.298268	5.60024
2	46	-0.25971	0.810602	-0.216192	-0.413858	5.31543	-0.573648	-2.02214	0.011868	-3.15676	0.716132	-0.579374	-0.77745	0.604766	0.109184	0.043364	-0.08143	-0.175356	-0.476502	0.715134	-0.00393	-1.02184	-0.040666	-0.25971	0.665278	0.18693	-2.10351	-0.372442	-0.124326	-0.318808	5.50378
2	47	-0.28195	0.715282	-0.212012	-0.417538	5.24577	-0.588868	-2.05368	-0.020332	-3.19788	1.62343	-0.602634	-0.92799	0.592106	0.111144	0.022084	-0.08795	-0.188056	-0.479782	0.691994	-0.00605	-1.03978	-0.036626	-0.28195	0.523938	0.13725	-2.17027	-0.455922	-0.125366	-0.328148	5.33692
2	48	-0.30313	0.632602	-0.199312	-0.432218	5.09391	-0.602688	-2.08214	-0.051372	-3.2447	1.81587	-0.627114	-0.97823	0.588126	0.113744	0.009924	-0.08545	-0.158436	-0.457502	0.670214	-0.00081	-1.06122	-0.037546	-0.30313	0.360898	0.19177	-2.23515	-0.469662	-0.129806	-0.351208	6.00312
2	49	-0.31951	0.537762	-0.187032	-0.437738	5.06587	-0.604088	-2.11462	-0.071652	-3.29	1.72455	-0.646774	-0.98105	0.561466	0.115964	-0.014996	-0.08911	-0.133016	-0.429662	0.648654	-0.00071	-1.0801	-0.041786	-0.31951	0.032018	0.47475	-2.26143	-0.430722	-0.142266	-0.370108	6.93858
2	50	-0.33229	0.454802	-0.182392	-0.437938	5.60993	-0.598088	-2.13808	-0.105412	-3.341	1.61979	-0.670214	-0.99337	0.559566	0.117804	-0.022196	-0.08769	-0.151316	-0.447642	0.627274	0.00149	-1.10136	-0.050726	-0.33229	-0.652502	0.37683	-2.24729	-0.468642	-0.147186	-0.396688	6.62284
2	51	-0.34757	0.365442	-0.166892	-0.445518	5.89083	-0.616688	-2.1712	-0.124052	-3.37936	1.52337	-0.701874	-1.01475	0.558086	0.122964	-0.037516	-0.09169	-0.163796	-0.463902	0.616454	-0.00111	-1.10934	-0.045266	-0.34757	-0.637202	0.21033	-2.31195	-0.553262	-0.145286	-0.417208	6.18382
2	52	-0.35687	0.261882	-0.155772	-0.453498	5.89479	-0.647668	-2.19866	-0.145312	-3.41918	1.43253	-0.714754	-1.04419	0.554946	0.120764	-0.056156	-0.09691	-0.169736	-0.493282	0.586814	-0.00861	-1.12546	-0.050346	-0.35687	-0.346082	0.10977	-2.38277	-0.646702	-0.147386	-0.443488	5.9177
2	53	-0.36973	0.154662	-0.156272	-0.453238	5.66465	-0.676868	-2.21784	-0.173372	-3.46966	1.34343	-0.734934	-1.06769	0.549946	0.122904	-0.077516	-0.10481	-0.184696	-0.497762	0.569734	-0.00475	-1.1501	-0.040266	-0.36973	-0.113142	0.03313	-2.46185	-0.740322	-0.153326	-0.474348	5.72292
2	54	-0.37963	0.147362	-0.146592	-0.451618	5.42515	-0.710268	-2.2418	-0.192872	-3.5113	1.25955	-0.760094	-1.09929	0.540426	0.115584	-0.089096	-0.09551	-0.190436	-0.479062	0.544434	-0.00733	-1.1724	-0.045326	-0.37963	0.026738	-0.02331	-2.51475	-0.825742	-0.148246	-0.502588	5.5566
2	55	-0.39039	0.467282	-0.144392	-0.456638	5.27719	-0.739128	-2.21472	-0.219932	-3.55426	1.18785	-0.789494	-1.13319	0.536486	0.134184	-0.099676	-0.08977	-0.196816	-0.499142	0.521654	-0.00577	-1.19464	-0.056666	-0.39039	0.216778	-0.03351	-2.56489	-0.872122	-0.146846	-0.516888	5.41044
2	56	-0.39285	0.492802	-0.140112	-0.468798	5.14461	-0.755568	-2.07316	-0.240532	-3.60008	1.11519	-0.816874	-1.15809	0.537726	0.126544	-0.103216	-0.08823	-0.205256	-0.521542	0.499434	0.00149	-1.20332	-0.061086	-0.39285	0.163638	-0.04179	-2.60115	-0.953722	-0.153426	-0.531368	5.25912
2	57	-0.41631	0.340882	-0.136372	-0.475018	5.01701	-0.767768	-2.0601	-0.257752	-3.65088	1.03557	-0.835854	-1.18681	0.522606	0.118644	-0.122916	-0.09515	-0.211176	-0.540702	0.483554	0.00153	-1.2104	-0.062266	-0.41631	0.131378	-0.08711	-2.63445	-1.03672	-0.156006	-0.557868	5.11928
2	58	-0.43305	0.220182	-0.128072	-0.481578	5.02229	-0.786208	-2.06122	-0.287772	-3.69354	0.957332	-0.865854	-1.21559	0.520926	0.115024	-0.129396	-0.09859	-0.215476	-0.546702	0.475914	0.00023	-1.22956	-0.055746	-0.43305	0.244518	-0.16205	-2.69633	-1.0993	-0.158266	-0.592228	4.98612
2	59	-0.44627	0.112942	-0.121872	-0.482498	5.60647	-0.808788	-1.90828	-0.302712	-3.72764	0.874552	-0.889134	-1.24473	0.506246	0.114564	-0.141556	-0.09613	-0.212316	-0.567642	0.462454	0.00367	-1.248	-0.053686	-0.44627	0.309958	-0.17249	-2.77703	-1.16432	-0.162166	-0.617888	4.86406
2	60	-0.46101	0.039422	-0.116652	-0.492298	5.72635	-0.827428	-1.94252	-0.321172	-3.7633	0.789732	-0.919274	-1.27325	0.503126	0.122124	-0.149156	-0.08099	-0.234456	-0.575182	0.443094	0.00555	-1.25726	-0.055346	-0.46101	0.325738	0.84843	-2.84919	-1.21042	-0.162166	-0.632288	5.65978
2	61	-0.46177	-0.044158	-0.104892	-0.508218	5.64563	-0.841248	-2.03358	-0.334292	-3.80824	0.712932	-0.935474	-1.29287	0.483046	0.126064	-0.158536	-0.08451	-0.249836	-0.580902	0.420354	0.00263	-1.2821	-0.059406	-0.46177	0.340378	1.50793	-2.90193	-1.2957	-0.171386	-0.654068	6.5387
2	62	-0.47787	-0.143198	-0.089252	-0.516198	5.61271	-0.855788	-2.1173	-0.350352	-3.84606	0.627632	-0.960374	-1.30879	0.472426	0.123344	-0.179176	-0.07421	-0.256936	-0.584602	0.398814	0.00119	-1.29878	-0.056646	-0.47787	0.345098	1.00595	-2.95407	-1.37736	-0.171166	-0.680688	6.15554
2	63	-0.49177	-0.227998	-0.073112	-0.520658	5.40993	-0.859208	-2.15934	-0.376632	-3.88626	0.549092	-0.985114	-1.33965	0.457726	0.131284	-0.181976	-0.06869	-0.284536	-0.592982	0.385994	-0.00037	-1.32056	-0.057486	-0.49177	0.360958	0.58097	-3.00745	-1.45094	-0.174966	-0.700668	5.71444
2	64	-0.50343	-0.315858	-0.073372	-0.524458	5.21507	-0.866488	-2.20352	-0.398772	-3.91376	0.480432	-1.00569	-1.36615	0.465526	0.123624	-0.195476	-0.07663	-0.288476	-0.601502	0.363714	-0.00803	-1.34078	-0.058626	-0.50343	0.377278	0.35705	-3.06945	-1.5265	-0.176986	-0.733268	5.45358
2	65	-0.51939	-0.418958	-0.066692	-0.519918	5.08885	-0.878808	-2.23436	-0.411872	-3.963	0.404332	-1.02911	-1.35907	0.462166	0.135104	-0.210256	-0.08623	-0.300896	-0.611762	0.339314	-0.01303	-1.35488	-0.064406	-0.51939	0.382758	0.22009	-3.11197	-1.59396	-0.187406	-0.764948	5.26518
2	66	-0.53967	-0.531418	-0.050872	-0.520618	5.00591	-0.887328	-2.26222	-0.425012	-4.0067	0.318592	-1.04379	-1.38319	0.442726	0.120744	-0.219296	-0.08295	-0.306136	-0.628862	0.321054	-0.01197	-1.36706	-0.056066	-0.53967	0.389538	0.21711	-3.15145	-1.57912	-0.186726	-0.794248	5.14048
2	67	-0.53987	-0.619098	-0.054592	-0.523858	4.96955	-0.909548	-2.28176	-0.443852	-4.03926	0.238012	-1.08147	-1.38639	0.457726	0.111804	-0.228976	-0.08277	-0.308136	-0.630682	0.301414	-0.01097	-1.38524	-0.060426	-0.53987	0.397678	0.60465	-3.19103	-1.48098	-0.188566	-0.822588	5.119
2	68	-0.55293	-0.713038	-0.043252	-0.537298	4.93793	-0.933268	-2.30108	-0.460972	-4.08082	0.206512	-1.11483	-1.44499	0.469326	0.127464	-0.239696	-0.08037	-0.263936	-0.641862	0.287034	-0.01207	-1.4051	-0.055186	-0.55293	0.405118	0.61393	-3.24517	-1.50634	-0.188566	-0.741908	5.01958
2	69	-0.56515	-0.804658	-0.037612	-0.537938	4.84257	-0.953628	-2.27148	-0.479692	-4.11772	0.431772	-1.13103	-1.39601	0.463766	0.126144	-0.242736	-0.08385	-0.202776	-0.652222	0.273034	-0.00855	-1.41886	-0.055286	-0.56515	0.396258	0.36125	-3.23325	-1.53544	-0.191966	-0.651368	4.87524
2	70	-0.56803	-0.907738	-0.029672	-0.541538	4.86409	-0.973088	-2.29844	-0.501152	-4.15374	1.33173	-1.14205	-1.45849	0.447826	0.118284	-0.257816	-0.08967	-0.217096	-0.665562	0.263734	-0.01157	-1.41522	-0.062226	-0.56803	0.395278	0.21037	-3.16227	-1.59916	-0.190086	-0.658408	4.7326
2	71	-0.58091	-1.00804	-0.021492	-0.547918	4.83331	-1.01895	-2.3422	-0.508872	-4.18752	1.71975	-1.16289	-1.54391	0.434486	0.125384	-0.265516	-0.08655	-0.244716	-0.677202	0.235674	-0.01357	-1.44186	-0.063166	-0.58091	0.385318	0.11139	-3.20559	-1.68436	-0.198646	-0.699808	4.5976
2	72	-0.58719	-1.1024	-0.021592	-0.556318	4.97939	-1.06247	-2.36786	-0.541612	-4.22882	1.63159	-1.16925	-1.56183	0.423346	0.114864	-0.277976	-0.08737	-0.265256	-0.701182	0.219634	-0.00563	-1.46424	-0.069526	-0.58719	0.375698	0.05333	-3.27659	-1.768	-0.202766	-0.733848	4.48156
2	73	-0.60243	-1.19732	-0.014252	-0.550438	5.55561	-1.09341	-2.38994	-0.554732	-4.25998	1.49537	-1.17815	-1.56755	0.406486	0.117024	-0.282656	-0.08565	-0.281536	-0.708122	0.200934	-0.00349	-1.4839	-0.071906	-0.60243	0.413718	-0.03105	-3.35995	-1.85708	-0.203266	-0.758248	4.42932
2	74	-0.61465	-1.29332	-0.004572	-0.556158	5.73225	-1.12279	-2.4233	-0.575572	-4.2801	1.38697	-1.18987	-1.58575	0.378926	0.120784	-0.292176	-0.08947	-0.285856	-0.721502	0.174094	-0.00483	-1.4871	-0.083306	-0.61465	0.500338	-0.09233	-3.42371	-1.921	-0.212686	-0.786988	4.6285
2	75	-0.63169	-1.39022	0.018188	-0.568858	5.60415	-1.15341	-2.45254	-0.591632	-4.32242	1.33125	-1.20833	-1.58409	0.365166	0.120944	-0.293796	-0.08783	-0.288176	-0.735642	0.160834	-0.00521	-1.49706	-0.079826	-0.63169	0.462618	-0.14881	-3.49365	-1.99724	-0.215926	-0.825668	4.64494
2	76	-0.64951	-1.49808	0.025628	-0.578238	5.36817	-1.17513	-2.45778	-0.598612	-4.3532	1.24331	-1.22535	-1.60923	0.347746	0.124444	-0.302216	-0.08805	-0.284816	-0.745262	0.157394	-0.01113	-1.5154	-0.072306	-0.64951	0.438318	-0.20449	-3.56051	-2.0712	-0.204886	-0.851408	4.4421
2	77	-0.65645	-1.60678	0.029388	-0.575418	5.19049	-1.20547	-2.47414	-0.626032	-4.38594	1.14697	-1.25359	-1.61839	0.339006	0.117944	-0.324536	-0.09237	-0.284756	-0.751182	0.140074	-0.00591	-1.53532	-0.073006	-0.65645	0.429458	-0.24391	-3.62473	-2.1314	-0.212106	-0.870568	4.26352
2	78	-0.66467	-1.71236	0.032468	-0.582838	5.04265	-1.23085	-2.51192	-0.634992	-4.43152	1.05397	-1.27149	-1.67313	0.312926	0.120264	-0.339596	-0.09409	-0.294976	-0.764322	0.133774	-0.00331	-1.56766	-0.069646	-0.66467	0.408218	-0.17539	-3.68165	-2.18322	-0.216326	-0.884328	4.12676
2	79	-0.67373	-1.81232	0.039168	-0.578018	4.93609	-1.23383	-2.5476	-0.658632	-4.47968	0.975492	-1.29433	-1.71787	0.307266	0.126884	-0.356436	-0.08497	-0.302076	-0.754662	0.113174	-0.00015	-1.58356	-0.080406	-0.67373	0.406878	-0.01641	-3.73687	-2.2546	-0.223266	-0.905228	3.9959
2	80	-0.68399	-1.91466	0.050468	-0.600298	4.84353	-1.25753	-2.5824	-0.673492	-4.50638	0.891132	-1.31553	-1.72485	0.291526	0.114424	-0.359876	-0.08199	-0.315156	-0.759702	0.085654	-0.00981	-1.5941	-0.079086	-0.68399	0.410058	-0.11921	-3.78375	-2.32436	-0.227386	-0.927228	3.8379
2	81	-0.69055	-2.0103	0.053428	-0.597798	4.77937	-1.27149	-2.58766	-0.691752	-4.5413	0.820112	-1.33829	-1.72177	0.274506	0.111924	-0.364956	-0.08957	-0.326376	-0.770122	0.075794	-0.00999	-1.6054	-0.080806	-0.69055	0.408918	-0.24545	-3.83101	-2.3614	-0.224506	-0.952728	3.8696
2	82	-0.71019	-2.10082	0.056988	-0.603658	4.69807	-1.27469	-2.53514	-0.703212	-4.58332	0.754352	-1.36233	-1.74131	0.269226	0.112004	-0.373176	-0.08929	-0.328616	-0.782342	0.061654	-0.01151	-1.6255	-0.083786	-0.71019	0.398718	-0.32507	-3.87355	-2.41324	-0.224706	-0.988428	3.90304
2	83	-0.71961	-2.18082	0.069508	-0.590738	4.63135	-1.29139	-2.50148	-0.715972	-4.62102	0.669072	-1.36751	-1.75005	0.239246	0.110384	-0.392576	-0.07393	-0.344696	-0.781302	0.039754	-0.00789	-1.63726	-0.074486	-0.71961	0.373158	-0.38647	-3.89541	-2.49964	-0.229146	-1.02023	3.78334
2	84	-0.73051	-2.25238	0.074508	-0.608918	4.57035	-1.32951	-2.54854	-0.723252	-4.65662	0.588392	-1.39219	-1.77759	0.215966	0.110044	-0.398716	-0.07975	-0.356476	-0.744402	0.025674	-0.01121	-1.65818	-0.070406	-0.73051	0.366378	-0.43867	-3.87091	-2.57724	-0.229446	-1.04293	3.72478
2	85	-0.73039	-2.35896	0.078548	-0.609958	4.51111	-1.39051	-2.60784	-0.746532	-4.69266	0.505752	-1.42313	-1.79669	0.208986	0.108244	-0.409856	-0.08057	-0.368396	-0.748842	0.018794	-0.01459	-1.66714	-0.074766	-0.73039	0.361278	-0.43327	-3.87859	-2.63794	-0.230786	-1.07487	3.66676
2	86	-0.74583	-2.41534	0.087608	-0.615798	4.46433	-1.44303	-2.63462	-0.761952	-4.72764	0.431672	-1.44269	-1.88127	0.199366	0.112764	-0.414556	-0.07915	-0.378136	-0.767702	-0.007126	-0.01629	-1.68888	-0.090906	-0.74583	0.361698	0.28567	-3.93587	-2.69602	-0.235766	-1.08361	3.58762
2	87	-0.76051	-2.2109	0.088128	-0.618358	4.41553	-1.47547	-2.67156	-0.761932	-4.7675	0.344172	-1.46141	-1.51283	0.181106	0.110144	-0.420356	-0.07741	-0.387056	-0.776982	-0.016266	-0.01327	-1.70262	-0.091966	-0.76051	0.353558	0.59623	-3.98613	-2.76046	-0.245466	-1.09927	3.48076
2	88	-0.76673	-2.12792	0.087328	-0.626638	4.38137	-1.50233	-2.6989	-0.765392	-4.79842	0.266372	-1.47969	-1.11741	0.167666	0.105164	-0.425616	-0.07511	-0.388896	-0.788742	-0.031686	-0.00813	-1.7215	-0.083706	-0.76673	0.332058	0.24257	-4.03935	-2.82658	-0.236806	-1.11785	3.36858
2	89	-0.77267	-2.20776	0.087868	-0.625458	4.42545	-1.54515	-2.72846	-0.780012	-4.82464	0.193192	-1.51277	-1.49527	0.144306	0.105464	-0.427016	-0.08105	-0.405256	-0.783422	-0.049226	-0.01041	-1.73608	-0.075606	-0.77267	0.319478	-0.00915	-4.09219	-2.896	-0.235266	-1.14065	3.26586
2	90	-0.78253	-2.28538	0.094588	-0.630718	4.51807	-1.64375	-2.7513	-0.792112	-4.86386	0.110012	-1.53891	-0.25663	0.123226	0.101884	-0.428316	-0.07225	-0.407376	-0.592542	-0.072326	-0.01187	-1.74326	-0.080966	-0.78253	0.293318	-0.15457	-4.14531	-2.95288	-0.241906	-1.16435	3.1613
2	91	-0.79579	-2.3723	0.106528	-0.626658	4.62477	-1.74593	-2.47752	-0.798832	-4.89146	0.025872	-1.54853	-0.88395	0.099786	0.105744	-0.422896	-0.06871	-0.422436	-0.545622	-0.084786	-0.01665	-1.75702	-0.079506	-0.79579	0.118118	-0.25049	-4.20317	-3.0033	-0.237206	-1.18289	3.05292
2	92	-0.81463	-2.4595	0.117528	-0.638398	4.61147	-1.81203	-2.04328	-0.804812	-4.93006	-0.052888	-1.56545	-1.63465	0.086106	0.104884	-0.434536	-0.06827	-0.426336	-0.608762	-0.100866	-0.00437	-1.77806	-0.082806	-0.81463	-0.194422	-0.35111	-4.25211	-3.05226	-0.229926	-1.20231	2.94562
2	93	-0.81541	-2.54	0.135508	-0.632738	4.56421	-1.89771	-2.07016	-0.822512	-4.9462	-0.134688	-1.59427	-1.91895	0.078926	0.094984	-0.442296	-0.07437	-0.435356	-0.649602	-0.099486	-0.01333	-1.79072	-0.086246	-0.81541	-0.386962	-0.41785	-4.23923	-3.1226	-0.230986	-1.22451	2.84358
2	94	-0.83297	-2.6251	0.146568	-0.637938	4.53015	-2.04069	-2.24856	-0.834552	-4.98202	-0.220908	-1.62321	-1.90321	0.059286	0.096844	-0.436856	-0.07155	-0.450776	-0.679522	0.160014	-0.01273	-1.80168	-0.092226	-0.83297	-0.429882	-0.03757	-4.03969	-3.17898	-0.228666	-1.24009	2.75342
2	95	-0.85103	-2.69728	0.149968	-0.638898	4.46289	-2.12309	-2.37224	-0.845392	-5.0234	-0.305268	-1.64019	-1.91039	0.044506	0.094864	-0.400616	-0.07847	-0.467516	-0.700782	0.348634	-0.01461	-1.81002	-0.085766	-0.85103	-0.442722	0.72055	-3.89483	-3.24954	-0.227486	-1.24667	2.66124
2	96	-0.86217	-2.78194	0.158728	-0.641898	4.46205	-2.15867	-2.44862	-0.866472	-5.04896	-0.298508	-1.65501	-1.90393	0.025226	0.089664	-0.384476	-0.08255	-0.477376	-0.714162	0.298194	-0.01599	-1.82718	-0.085106	-0.86217	-0.313082	0.49295	-3.96667	-3.32058	-0.234166	-1.27141	2.54746
2	97	-0.88021	-2.8638	0.163828	-0.647878	4.65881	-2.19991	-2.5104	-0.886552	-5.0774	0.389252	-1.66717	-1.91719	0.009626	0.082904	-0.386056	-0.08551	-0.466956	-0.733342	0.233014	-0.01823	-1.8328	-0.093986	-0.88021	-0.453882	0.12921	-4.06517	-3.37788	-0.246686	-1.30569	2.44052
2	98	-0.88203	-2.94658	0.171988	-0.652098	4.68635	-2.25215	-2.55742	-0.895892	-5.10864	1.20191	-1.67905	-1.93239	-0.001714	0.082324	-0.383816	-0.08507	-0.472656	-0.748262	0.181854	-0.01829	-1.83766	-0.091946	-0.88203	-0.542182	-0.06211	-4.06703	-3.44386	-0.243906	-1.33279	2.32672
2	99	-0.89225	-3.02268	0.176728	-0.655818	4.97443	-2.37701	-2.60528	-0.904292	-5.14286	1.61987	-1.70241	-1.94297	-0.013374	0.085764	-0.407136	-0.09081	-0.475836	-0.749642	0.150354	-0.01331	-1.85662	-0.094826	-0.89225	-0.525402	-0.17031	-4.04783	-3.49374	-0.249546	-1.33285	2.29666
2	100	-0.90127	-3.09586	0.185808	-0.648658	5.01887	-2.46643	-2.64526	-0.916292	-5.16168	1.87965	-1.72347	-1.94571	-0.026314	0.087784	-0.411276	-0.09093	-0.484916	-0.757102	0.112874	-0.01511	-1.87122	-0.094246	-0.90127	-0.429322	-0.24901	-4.08981	-3.5266	-0.249806	-1.34199	2.41956
2	101	-0.90871	-3.1668	0.188028	-0.646498	5.01003	-2.58017	-2.67076	-0.928332	-5.18906	1.94811	-1.73807	-1.96769	-0.047634	0.082684	-0.419936	-0.09201	-0.487576	-0.771662	0.093594	-0.01661	-1.87706	-0.094966	-0.90871	-0.386402	-0.32027	-4.15073	-3.5911	-0.252646	-1.36869	2.32692
2	102	-0.91055	-3.2431	0.204868	-0.640978	5.08281	-2.82045	-2.70444	-0.950212	-5.2159	2.07923	-1.76217	-2.01883	-0.053714	0.087224	-0.425996	-0.09267	-0.505236	-0.790022	0.071294	-0.00409	-1.90322	-0.094246	-0.91055	-0.323342	-0.37547	-4.04753	-3.63838	-0.255026	-1.39497	2.30204
2	103	-0.92457	-3.31628	0.207088	-0.631738	4.90753	-3.00531	-2.75246	-0.962532	-5.24578	2.14741	-1.77627	-2.10105	-0.073274	0.078064	-0.435416	-0.08659	-0.507756	-0.786322	0.060174	-0.00989	-1.91986	-0.096546	-0.92457	-0.316302	-0.42345	-3.96721	-3.70726	-0.258546	-1.42343	2.50776
2	104	-0.93147	-3.33724	0.215148	-0.644278	4.73267	-3.27581	-2.77556	-0.966132	-5.2728	2.19649	-1.80209	-2.13625	-0.088274	0.074064	-0.443556	-0.08441	-0.518036	-0.782282	0.027214	-0.01049	-1.9443	-0.095826	-0.93147	-0.307102	-0.42215	-4.03371	-3.70538	-0.261966	-1.43785	2.7919
2	105	-0.93871	-3.32682	0.220628	-0.634938	4.66191	-3.32097	-2.8045	-0.985792	-5.29576	2.32327	-1.82053	-2.10601	-0.104194	0.086724	-0.450456	-0.08139	-0.528056	-0.801002	0.014034	-0.01271	-1.95628	-0.091426	-0.93871	-0.316382	-0.23541	-4.11477	-3.61822	-0.264326	-1.45659	3.37054
2	106	-0.95317	-3.36066	0.227688	-0.642298	4.62603	-2.81241	-2.8404	-0.996412	-5.32668	2.35289	-1.83541	-1.99171	-0.119514	0.088444	-0.464296	-0.07737	-0.528176	-0.817382	-0.010106	-0.00629	-1.9721	-0.093026	-0.95317	-0.311302	-0.18949	-4.11481	-3.62146	-0.267266	-1.48307	4.49018
2	107	-0.95823	-3.4339	0.235968	-0.643018	4.61337	-2.51363	-2.87914	-1.01363	-5.3509	2.55687	-1.85053	-1.90583	-0.126534	0.081564	-0.481636	-0.08503	-0.518936	-0.824262	-0.022466	-0.01609	-1.98544	-0.091506	-0.95823	-0.317402	0.29373	-4.10165	-3.66034	-0.268966	-1.48477	4.45478
2	108	-0.96847	-3.48994	0.237708	-0.657258	4.52233	-2.34511	-2.90716	-1.02043	-5.37918	2.69659	-1.86267	-1.90137	-0.144154	0.076824	-0.491156	-0.08333	-0.503316	-0.805902	-0.035066	-0.01773	-1.98262	-0.094146	-0.96847	-0.323982	0.37453	-4.14491	-3.71526	-0.253786	-1.50461	4.09204
2	109	-0.98165	-3.5609	0.245828	-0.660518	4.53497	-2.16355	-2.92652	-1.02629	-5.40886	2.66663	-1.87821	-1.91149	-0.163134	0.077704	-0.483716	-0.08739	-0.506356	-0.800642	-0.041906	-0.01841	-1.92902	-0.094186	-0.98165	-0.337262	0.05687	-4.17351	-3.78744	-0.264306	-1.52173	3.86598
2	110	-0.97925	-3.62476	0.250948	-0.650858	4.52841	-2.04909	-2.95586	-1.04037	-5.43208	2.63229	-1.89177	-1.93837	-0.175054	0.075804	-0.491416	-0.09295	-0.519116	-0.811402	-0.058926	-0.01857	-1.94626	-0.095406	-0.97925	-0.341502	-0.12479	-4.21133	-3.86138	-0.265026	-1.55197	3.6973
2	111	-0.98799	-3.6841	0.265428	-0.660158	4.42663	-1.97121	-2.96346	-1.05231	-5.46532	2.57953	-1.91029	-1.85299	-0.193894	0.072344	-0.503336	-0.09007	-0.536896	-0.830082	-0.070166	-0.01831	-1.97476	-0.093706	-0.98799	-0.325942	-0.22329	-4.25383	-3.9138	-0.266326	-1.57295	3.57246
2	112	-1.00331	-3.73344	0.268068	-0.669958	4.72893	-1.90609	-2.58868	-1.05807	-5.48992	2.53379	-1.92215	-1.87895	-0.214934	0.070244	-0.505476	-0.09737	-0.550836	-0.848882	-0.085526	-0.02299	-1.98562	-0.094046	-1.00331	-0.289022	-0.27285	-4.21891	-3.94874	-0.270846	-1.60181	3.43468
2	113	-1.01825	-3.77318	0.271268	-0.679838	4.85863	-1.83157	-2.14306	-1.07097	-5.52306	2.49045	-1.93837	-1.86329	-0.221994	0.071904	-0.523456	-0.09011	-0.559396	-0.855542	-0.108986	-0.01147	-1.9609	-0.096946	-1.01825	-0.303702	-0.34655	-4.16469	-4.00394	-0.269286	-1.62069	3.40658
2	114	-1.01899	-3.81166	0.278828	-0.675998	4.75855	-1.06391	-2.20632	-1.08395	-5.55498	2.44831	-1.96187	-1.87459	-0.239054	0.074244	-0.534356	-0.08313	-0.562796	-0.869582	-0.120606	-0.00589	-1.97208	-0.101266	-1.01899	-0.316982	-0.40735	-4.08313	-4.05776	-0.267366	-1.63623	3.53988
2	115	-1.03169	-3.85446	0.291868	-0.680738	4.67719	-0.401648	-2.39102	-1.08287	-5.57864	2.39915	-1.98187	-1.89431	-0.254374	0.069244	-0.545556	-0.07987	-0.573716	-0.883562	-0.122506	-0.00521	-2.00528	-0.097086	-1.03169	-0.324662	-0.46509	-4.00143	-4.11256	-0.261586	-1.66677	3.43482
2	116	-1.03579	-3.91968	0.294468	-0.688558	4.54191	-0.238508	-2.5108	-1.09995	-5.60736	2.34701	-2.00451	-1.92951	-0.276214	0.075124	-0.555336	-0.07347	-0.577556	-0.889342	-0.133046	-0.00267	-2.01582	-0.096846	-1.03579	-0.321602	-0.51955	-4.04685	-4.12916	-0.268946	-1.67381	3.2826
2	117	-1.03521	-3.96952	0.302188	-0.682518	4.48107	-0.177248	-2.608	-1.11927	-5.63666	2.31861	-2.02575	-1.95493	-0.282714	0.082304	-0.574016	-0.08683	-0.582436	-0.900162	-0.158306	-0.00047	-2.02828	-0.107906	-1.03521	-0.325902	-0.37521	-4.11483	-4.14882	-0.265286	-1.66701	3.1488
2	118	-1.03669	-3.9766	0.304308	-0.669118	4.40703	-0.146128	-2.67872	-1.12033	-5.65988	2.27207	-2.03149	-2.00755	-0.301374	0.077204	-0.570276	-0.08219	-0.584796	-0.919842	-0.176406	-0.00891	-2.04934	-0.123926	-1.03669	-0.327802	0.02289	-4.17759	-4.20224	-0.260006	-1.43935	3.0146
2	119	-1.04227	-4.00926	0.310888	-0.663618	4.30931	-0.040868	-2.72058	-1.13083	-5.6816	2.22673	-2.04453	-2.01673	-0.310774	0.077824	-0.570856	-0.07605	-0.588356	-0.921482	-0.138646	-0.01367	-2.06976	-0.125026	-1.04227	-0.335922	-0.09307	-4.20069	-4.26848	-0.256626	-0.889288	2.89724
2	120	-1.04705	-4.06148	0.322948	-0.667358	4.26597	0.192792	-2.76348	-1.14019	-5.70442	2.29117	-2.05723	-1.96273	-0.321894	0.072344	-0.586156	-0.07675	-0.596576	-0.929642	-0.035246	-0.00945	-2.08782	-0.106186	-1.04705	-0.351922	-0.29145	-4.24719	-4.28446	-0.286626	-0.786208	2.77802
2	121	-1.05747	-4.0439	0.316388	-0.683058	4.28011	0.472432	-2.7978	-1.15625	-5.74342	2.50883	-2.06911	-1.95199	-0.330234	0.074104	-0.604656	-0.07303	-0.603476	-0.953022	-0.043986	-0.01173	-2.10008	-0.106206	-1.05747	-0.351942	-0.41177	-4.28977	-4.24582	-0.278726	-0.842628	2.6769
2	122	-1.05591	-3.55234	0.319568	-0.686618	4.29791	1.28287	-2.75644	-1.16871	-5.76962	2.58359	-2.07951	-1.96295	-0.338474	0.073464	-0.616996	-0.07907	-0.596316	-0.960262	-0.089926	0.00545	-2.1131	-0.108586	-1.05591	-0.365442	-0.47259	-4.31905	-4.23548	-0.286126	-0.737328	2.57016
2	123	-1.07229	-3.12088	0.330728	-0.685518	4.90697	1.52815	-2.78412	-1.17129	-5.78744	2.54893	-2.09695	-1.96823	-0.348474	0.069824	-0.614836	-0.07811	-0.588196	-0.972942	-0.109526	0.00229	-2.11972	-0.115206	-1.07229	-0.374102	-0.53299	-4.35563	-4.29464	-0.286606	-0.646488	2.51766
2	124	-1.07913	-3.04814	0.339448	-0.695518	5.13045	1.45709	-2.85868	-1.19087	-5.81392	2.48965	-2.11953	-1.98745	-0.359774	0.070224	-0.623796	-0.08661	-0.603156	-0.975362	-0.132046	-0.00233	-2.14644	-0.116926	-1.07913	-0.397282	-0.57765	-4.38885	-4.36742	-0.289326	-0.676168	2.72202
2	125	-1.07989	-3.07114	0.342668	-0.700238	4.83459	1.37597	-2.79628	-1.19999	-5.84162	2.44653	-2.12635	-1.99743	-0.378734	0.065564	-0.629476	-0.07739	-0.617816	-0.988822	-0.144526	-0.00527	-2.15618	-0.113126	-1.07989	-0.409822	-0.61721	-4.40787	-4.42076	-0.283966	-0.733648	2.70788
2	126	-1.07907	-3.01038	0.348308	-0.691438	4.60293	1.30483	-2.47916	-1.20909	-5.8684	2.39973	-2.14167	-2.00989	-0.394374	0.059504	-0.638236	-0.08735	-0.622976	-0.998822	-0.157986	-0.00033	-2.16896	-0.115666	-1.07907	-0.420662	-0.66777	-4.25817	-4.42098	-0.292166	-0.655488	3.08926
2	127	-1.08349	-3.04334	0.357948	-0.686298	4.46441	1.24441	-2.45058	-1.20669	-5.89464	2.34361	-2.15929	-2.02003	-0.409954	0.068304	-0.643556	-0.09315	-0.629036	-1.00502	-0.166546	0.00299	-2.16516	-0.116886	-1.08349	-0.439042	-0.70939	-4.05351	-4.09944	-0.297066	-0.240868	3.29192
2	128	-1.09657	-3.09454	0.357988	-0.686278	4.34645	1.22583	-2.51664	-1.21759	-5.92642	2.28571	-2.17779	-2.02949	-0.425774	0.059684	-0.648216	-0.08119	-0.638336	-1.02234	-0.183686	-0.00201	-2.18004	-0.110606	-1.09657	-0.449842	-0.74735	-4.07941	-3.57638	-0.291826	-0.087328	3.40136
2	129	-1.10435	-3.1418	0.363268	-0.690738	4.24823	1.29657	-2.54566	-1.22759	-5.94094	2.24299	-2.19153	-2.04423	-0.440734	0.054224	-0.653636	-0.07487	-0.642376	-1.03774	-0.203846	-0.01103	-2.10972	-0.108846	-1.10435	-0.445782	-0.78559	-4.18037	-3.22644	-0.296146	-0.180428	3.2518
2	130	-1.10241	-3.18398	0.366748	-0.701078	4.16475	1.42337	-2.63676	-1.23257	-5.9793	2.19495	-2.20149	-2.06185	-0.461794	0.061484	-0.669656	-0.08607	-0.650736	-1.0477	-0.219446	-0.01241	-2.05436	-0.106286	-1.10241	-0.454082	-0.82485	-4.25909	-2.5733	-0.311306	-0.159408	3.09232
2	131	-1.11795	-3.21536	0.371388	-0.702058	4.09789	1.38903	-2.7167	-1.25571	-6.00442	2.15603	-2.22079	-2.07053	-0.479814	0.058564	-0.682976	-0.08527	-0.658016	-1.04802	-0.228826	-0.01025	-2.09296	-0.100286	-1.11795	-0.462642	-0.85641	-4.30913	-2.32874	-0.319666	0.531612	2.98978
2	132	-1.11895	-3.22706	0.376708	-0.696418	4.03045	1.29297	-2.72006	-1.27005	-6.02302	2.12191	-2.23327	-2.10285	-0.484314	0.061704	-0.700716	-0.08123	-0.669796	-1.05606	-0.241066	-0.01009	-2.11842	-0.103586	-1.11895	-0.468282	-0.88995	-4.34797	-2.35414	-0.318706	1.24527	2.88192
2	133	-1.12917	-3.25456	0.377308	-0.686238	3.97163	1.27851	-2.69514	-1.28521	-6.03108	2.08441	-2.24909	-2.19907	-0.500894	0.065564	-0.701776	-0.08365	-0.673996	-1.05908	-0.255306	-0.00833	-2.14392	-0.100826	-1.12917	-0.442042	-0.92655	-4.38183	-2.41048	-0.308086	1.04083	2.79996
2	134	-1.13753	-3.29868	0.387528	-0.696298	3.90805	1.30213	-2.7491	-1.29727	-6.05608	2.03055	-2.26377	-2.20075	-0.534114	0.059924	-0.712156	-0.08511	-0.682076	-1.06906	-0.265966	-0.00059	-2.15608	-0.095686	-1.13753	-0.439982	-0.94981	-4.40123	-2.49132	-0.306986	0.807852	2.71966
2	135	-1.14337	-3.33738	0.392428	-0.694518	3.88999	1.24033	-2.81242	-1.29629	-6.0729	1.98355	-2.28467	-2.20125	-0.543894	0.064744	-0.726896	-0.08153	-0.697496	-1.06988	-0.278606	-0.00419	-2.17242	-0.112566	-1.14337	-0.431542	-0.97925	-4.43277	-2.55644	-0.302406	0.696852	2.6317
2	136	-1.15203	-3.3793	0.399708	-0.678738	4.00447	1.17461	-2.86256	-1.30201	-6.0912	1.95873	-2.29647	-2.20621	-0.549314	0.053144	-0.731916	-0.08917	-0.693636	-1.08244	-0.290046	-0.00189	-2.1842	-0.119586	-1.15203	-0.094442	-0.95919	-4.45585	-2.5877	-0.308986	0.632152	2.52576
2	137	-1.15887	-3.41202	0.401648	-0.693018	4.00421	1.23981	-2.90012	-1.29997	-6.1154	1.92965	-2.31187	-2.19121	-0.559334	0.052604	-0.733856	-0.08113	-0.704216	-1.09992	-0.308466	-0.00423	-2.20206	-0.130526	-1.15887	-0.069622	-0.86533	-4.41535	-2.48648	-0.310006	0.821752	2.44434
2	138	-1.15841	-3.45312	0.407888	-0.678918	3.92439	1.34825	-2.93588	-1.29357	-6.13324	1.88107	-2.32303	-2.14315	-0.570994	0.054944	-0.739456	-0.08149	-0.719316	-1.08562	-0.316706	-0.01347	-2.21798	-0.127566	-1.15841	-0.163662	-0.73103	-4.41159	-2.18714	-0.315926	1.39109	2.47748
2	139	-1.16665	-3.50166	0.408008	-0.659898	3.84189	1.27559	-2.96976	-1.28575	-6.1635	1.92233	-2.33747	-2.12825	-0.590794	0.049964	-0.758436	-0.08079	-0.722816	-1.06544	-0.317926	-0.00449	-2.22998	-0.124906	-1.16665	-0.229602	-0.20849	-4.46019	-2.19138	-0.316546	1.21229	2.4254
2	140	-1.17583	-3.53756	0.415868	-0.662598	3.79323	1.17463	-2.99584	-1.28999	-6.18458	2.09241	-2.34761	-2.14371	-0.605074	0.051924	-0.762436	-0.07073	-0.726496	-1.07344	-0.324806	-0.00353	-2.23836	-0.128946	-1.17583	-0.275842	-0.22495	-4.50325	-2.24484	-0.319386	0.912812	2.53798
2	141	-1.18201	-3.57688	0.420648	-0.656658	3.78403	1.08129	-3.01754	-1.29035	-6.2083	2.10769	-2.35625	-2.14901	-0.617594	0.055444	-0.768076	-0.07325	-0.739596	-1.08638	-0.333426	-0.01327	-2.24914	-0.115346	-1.18201	-0.313462	-0.45619	-4.51943	-2.2258	-0.330446	0.756912	3.3444
2	142	-1.17915	-3.61956	0.422248	-0.662538	3.78443	1.02703	-3.0389	-1.29731	-6.23068	2.04205	-2.37339	-2.16761	-0.638474	0.056824	-0.776756	-0.07453	-0.746896	-1.1073	-0.332766	-0.01249	-2.26696	-0.114926	-1.17915	-0.334542	-0.59107	-4.49331	-2.27304	-0.325646	0.642192	3.424
2	143	-1.18761	-3.65264	0.426228	-0.652778	3.74679	1.33525	-3.06348	-1.30309	-6.26442	1.98811	-2.40207	-2.17441	-0.651654	0.053784	-0.785956	-0.07567	-0.758896	-1.11546	-0.340966	-0.00609	-2.26922	-0.127266	-1.18761	-0.360922	-0.67067	-4.53201	-2.29498	-0.331826	0.588052	3.1508
2	144	-1.19315	-3.69656	0.434508	-0.639078	3.72149	1.79029	-3.0831	-1.30249	-6.2798	1.92205	-2.41301	-2.18721	-0.670654	0.059844	-0.796496	-0.06851	-0.766196	-1.10096	-0.266926	-0.00109	-2.27976	-0.122786	-1.19315	-0.391742	-0.58935	-4.59611	-2.31542	-0.335386	0.906852	2.93304
2	145	-1.19695	-3.55256	0.441748	-0.638018	3.69755	1.78249	-3.10092	-1.29593	-6.31078	1.85373	-2.42325	-2.19979	-0.683994	0.053464	-0.793076	-0.07437	-0.770716	-1.09672	-0.148946	-0.00183	-2.29616	-0.124786	-1.19695	-0.411922	0.82845	-4.61751	-2.37642	-0.339566	1.12179	2.78338
2	146	-1.19921	-3.07376	0.443888	-0.640058	3.63761	1.66535	-3.0909	-1.27765	-6.3208	1.80913	-2.42771	-2.19693	-0.691874	0.056744	-0.805856	-0.06629	-0.772496	-1.10996	-0.165726	-0.01117	-2.31776	-0.125906	-1.19921	-0.424502	1.25043	-4.66433	-2.4377	-0.333586	0.929212	2.67632
2	147	-1.20645	-2.87874	0.449488	-0.641498	3.58197	1.70857	-3.11894	-1.27993	-6.34376	1.75659	-2.44263	-2.13183	-0.708454	0.059704	-0.816356	-0.06837	-0.767756	-1.12908	-0.207886	0.00215	-2.32596	-0.129266	-1.20645	-0.438282	0.99907	-4.70145	-2.47758	-0.334126	0.806052	2.57212
2	148	-1.21129	-2.91752	0.460228	-0.640698	3.53231	2.04923	-3.15636	-1.29427	-6.36926	1.68965	-2.44981	-2.07425	-0.713034	0.058444	-0.831796	-0.06501	-0.762276	-1.13558	-0.225946	0.00099	-2.32696	-0.118906	-1.21129	-0.468662	1.45407	-4.73187	-2.45976	-0.332686	0.850612	2.49072
2	149	-1.21375	-2.84614	0.461548	-0.643258	3.49503	2.10073	-3.17784	-1.30141	-6.38768	1.63657	-2.46937	-2.05701	-0.725094	0.056564	-0.832656	-0.06213	-0.782936	-1.15312	-0.253566	-0.00741	-2.33578	-0.122806	-1.21375	-0.498362	1.25849	-4.76289	-2.4802	-0.336066	0.892752	2.43044
2	150	-1.22681	-2.6854	0.461868	-0.639398	3.48853	2.01907	-3.17398	-1.30637	-6.41284	1.57555	-2.47947	-2.06833	-0.737174	0.062044	-0.841916	-0.06627	-0.784636	-1.15964	-0.266026	-0.00095	-2.34516	-0.119766	-1.22681	-0.519682	0.82091	-4.79215	-2.53898	-0.340466	0.839152	2.34056
2	151	-1.23013	-2.32094	0.466048	-0.639798	3.51055	2.11709	-3.14464	-1.31837	-6.4383	1.52485	-2.50019	-2.09861	-0.756334	0.062544	-0.845196	-0.06503	-0.790056	-1.1575	-0.275586	0.00611	-2.35326	-0.127906	-1.23013	-0.541322	0.56769	-4.82575	-2.5719	-0.349286	1.01183	2.47484
2	152	-1.22899	-2.09776	0.471828	-0.639198	3.53865	2.39461	-3.16156	-1.32635	-6.46396	1.46253	-2.50221	-2.10613	-0.769514	0.058944	-0.846236	-0.06499	-0.798796	-1.17172	-0.296146	-0.00309	-2.36184	-0.127186	-1.22899	-0.547722	0.40533	-4.86623	-2.6266	-0.337126	1.18685	2.5017
2	153	-1.23339	-2.01502	0.471848	-0.643638	3.60061	2.42831	-3.2043	-1.33849	-6.47906	1.42395	-2.51225	-2.11865	-0.786414	0.069804	-0.853376	-0.06691	-0.805896	-1.17448	-0.307086	0.00487	-2.38108	-0.127146	-1.23339	-0.499682	0.28579	-4.83745	-2.63008	-0.336506	1.10221	2.37828
2	154	-1.22699	-1.8357	0.479368	-0.645858	3.56507	2.38113	-3.23024	-1.35001	-6.5003	1.67477	-2.52553	-2.13115	-0.803054	0.064764	-0.848356	-0.06845	-0.812216	-1.18876	-0.318826	0.00059	-2.40006	-0.128866	-1.22699	-0.517502	0.18419	-4.86443	-2.63048	-0.335526	1.01715	2.25608
2	155	-1.23949	-1.73376	0.480608	-0.649418	3.50201	2.31661	-3.14366	-1.36361	-6.52834	1.98315	-2.53403	-2.14185	-0.814754	0.057604	-0.861916	-0.07047	-0.811296	-1.2018	-0.333466	0.00025	-2.40312	-0.130186	-1.23949	-0.617502	0.10245	-4.90695	-2.6716	-0.340666	0.954692	2.15736
2	156	-1.24657	-1.76596	0.489228	-0.648118	3.44547	2.24151	-3.06914	-1.37743	-6.53724	1.97395	-2.53921	-2.14417	-0.830014	0.050384	-0.879316	-0.06821	-0.813676	-1.20772	-0.344846	0.00355	-2.40388	-0.133806	-1.24657	-0.642582	0.04757	-4.87543	-2.72502	-0.343886	0.894432	2.24798
2	157	-1.25713	-1.72986	0.487968	-0.657178	3.38879	2.17293	-3.11464	-1.38845	-6.54328	1.88975	-2.55939	-2.14517	-0.847334	0.048724	-0.887756	-0.06757	-0.817136	-1.21192	-0.361346	-0.00989	-2.41746	-0.128766	-1.25713	-0.553562	0.02721	-4.73471	-2.75422	-0.337146	0.839292	2.43158
2	158	-1.25845	-1.65812	0.485168	-0.641238	3.35161	2.10247	-3.1703	-1.39519	-6.564	1.80719	-2.57701	-2.15523	-0.852034	0.048184	-0.895256	-0.06771	-0.832356	-1.21788	-0.372826	-0.01045	-2.43392	-0.129226	-1.25845	-0.633082	-0.04801	-4.75351	-2.81382	-0.349846	0.796892	2.33472
2	159	-1.26105	-1.4077	0.491488	-0.622918	3.30329	2.00589	-3.213	-1.40845	-6.5758	1.72499	-2.58731	-2.15483	-0.856474	0.044104	-0.906396	-0.06143	-0.847876	-1.2292	-0.381366	-0.01129	-2.44138	-0.136786	-1.26105	-0.758562	-0.12331	-4.82571	-2.83272	-0.349206	0.765972	2.23754
2	160	-1.27011	-1.36852	0.495028	-0.623418	3.26403	2.13311	-3.24704	-1.42301	-6.60108	1.65693	-2.59153	-2.15003	-0.867714	0.051664	-0.915996	-0.06679	-0.848796	-1.24164	-0.384366	-0.00283	-2.4491	-0.139106	-1.27011	-0.756902	-0.20473	-4.87829	-2.81012	-0.346346	0.755712	2.14482
2	161	-1.27691	-1.40964	0.492608	-0.611478	3.22089	2.18887	-3.27536	-1.43663	-6.62912	1.60591	-2.60381	-2.15175	-0.873954	0.047464	-0.926136	-0.06525	-0.859876	-1.242	-0.396126	0.00429	-2.45896	-0.144806	-1.27691	-0.750102	-0.27471	-4.92243	-2.8413	-0.341366	0.803692	2.04336
2	162	-1.28697	-1.4673	0.488248	-0.548918	3.19879	2.11439	-3.29574	-1.43981	-6.65364	1.52563	-2.61667	-2.15271	-0.808974	0.060924	-0.933596	-0.06661	-0.859876	-1.2493	-0.414386	0.00159	-2.46278	-0.139606	-1.28697	-0.762602	-0.33017	-4.94935	-2.84504	-0.351146	1.17177	1.93482
2	163	-1.28403	-1.4936	0.503768	-0.371238	3.16699	2.04307	-3.31602	-1.45051	-6.67642	1.45829	-2.62663	-2.14453	-0.774974	0.062604	-0.947376	-0.06645	-0.868436	-1.22116	-0.419886	0.00245	-2.47848	-0.131586	-1.28403	-0.761322	-0.38307	-4.98597	-2.9019	-0.359046	1.27095	1.86516
2	164	-1.29467	-1.41846	0.508908	-0.317058	3.14515	1.95841	-3.34334	-1.46689	-6.70498	1.40545	-2.63561	-2.14553	-0.790114	0.062404	-0.947396	-0.06925	-0.871896	-1.16586	-0.425146	0.00453	-2.47322	-0.130606	-1.29467	-0.768062	-0.42463	-5.01725	-2.95112	-0.348906	1.12333	1.78884
2	165	-1.30063	-1.36236	0.507328	-0.349858	3.23147	1.88787	-3.36308	-1.47333	-6.72634	1.33821	-2.64497	-2.15509	-0.823734	0.066404	-0.957716	-0.06709	-0.880116	-1.18986	-0.435926	-0.00363	-2.38634	-0.137966	-1.30063	-0.848582	-0.30157	-5.04401	-2.98306	-0.334346	1.10245	1.71158
2	166	-1.30501	-1.41496	0.507728	-0.367058	3.51799	1.81683	-3.3723	-1.47557	-6.73768	1.26861	-2.66017	-2.15831	-0.846014	0.063504	-0.954716	-0.05427	-0.891516	-1.20802	-0.454946	-0.00307	-2.35468	-0.131426	-1.30501	-0.919782	0.09473	-5.08933	-3.04018	-0.316226	1.62935	1.62036
2	167	-1.31093	-1.4836	0.520548	-0.385538	3.50995	1.75887	-3.39292	-1.47995	-6.75238	1.19955	-2.66585	-2.17263	-0.866834	0.092624	-0.964196	-0.05475	-0.902856	-1.2152	-0.459546	-0.00911	-2.38002	-0.141206	-1.31093	-0.924022	0.15183	-5.12195	-3.07014	-0.305806	2.07975	1.55604
2	168	-1.31061	-1.52534	0.531408	-0.400538	3.37419	1.72695	-3.4049	-1.48545	-6.76042	1.12717	-2.67669	-2.18351	-0.881774	0.129844	-0.963676	-0.05505	-0.905296	-1.17008	-0.467986	-0.00529	-2.39462	-0.139166	-1.31061	-0.852422	0.12837	-5.14587	-3.09212	-0.318166	1.87779	1.71564
2	169	-1.32061	-1.55394	0.532128	-0.401458	3.26997	1.67717	-3.42194	-1.50057	-6.77014	1.05719	-2.68653	-2.18935	-0.905354	0.117184	-0.938156	-0.06605	-0.910236	-0.942962	-0.481066	0.00179	-2.40588	-0.142846	-1.32061	-0.795762	1.26687	-5.16011	-3.14046	-0.324446	1.58207	2.35016
2	170	-1.32189	-1.59014	0.539748	-0.404478	3.22131	1.60175	-3.43292	-1.50253	-6.78004	0.991992	-2.69729	-2.19877	-0.918394	0.130144	-0.919656	-0.06373	-0.912756	-0.759042	-0.491146	-0.00221	-2.40866	-0.139986	-1.32189	-0.808262	1.61833	-5.19859	-3.19672	-0.333826	1.46695	2.29868
2	171	-1.32293	-1.6296	0.543568	-0.417898	3.18111	1.54875	-3.44838	-1.51603	-6.79718	0.913512	-2.71595	-2.19451	-0.923034	0.133524	-0.917976	-0.06509	-0.921436	-0.832322	-0.496226	-0.00329	-2.25852	-0.144806	-1.32293	-0.815202	0.98931	-5.23819	-3.22602	-0.336026	1.60581	2.16532
2	172	-1.31961	-1.67524	0.544828	-0.426558	3.13563	1.73815	-3.46262	-1.52593	-6.81528	0.857112	-2.72775	-2.20221	-0.918614	0.141804	-0.918376	-0.06399	-0.912856	-0.861002	-0.501386	-9e-05	-2.10268	-0.146686	-1.31961	-0.813002	0.73175	-5.26617	-3.19432	-0.329166	1.97969	2.25882
3	1	-0.033068	0.81681	0.068784	-0.091608	-0.853882	-0.210158	-0.048796	0.10862	-0.139842	-0.039236	0.982668	-0.161874	-0.177522	-0.06882	-0.479618	-0.005598	-0.11028	0.107608	0.58895	-0.02351	-0.203282	-0.005306	-0.033068	-0.18267	-1.00909	-0.178868	-0.7797	-0.023444	-0.299374	-0.365268
3	2	-0.041728	1.00005	0.036284	-0.098828	-0.947542	0.286282	-0.155516	0.10042	-0.069722	-0.083036	1.29649	-0.185274	-0.182842	-0.07824	-0.874578	-0.004258	-0.11498	0.203768	0.51505	-0.03185	-0.241162	1.4e-05	-0.041728	-0.18033	-1.13009	-0.220068	-0.8665	-0.025904	0.252546	-0.444848
3	3	-0.036148	1.27929	0.022284	-0.091988	-1.01888	0.370522	0.043744	0.06354	0.063158	-0.104596	1.09305	-0.215734	-0.063282	-0.07804	-0.940498	-0.006038	-0.14032	0.653248	0.45831	-0.03875	-0.279102	-0.007146	-0.036148	-0.21955	-1.04065	-0.269748	-0.9452	-0.033604	0.805806	-0.495588
3	4	-0.035068	1.31073	0.006624	-0.079868	-0.806842	0.358482	0.776044	0.03702	0.054138	-0.133256	0.943668	-0.246754	0.374858	-0.08196	-1.01706	-0.007758	-0.16108	0.734328	0.42931	-0.04041	-0.319062	-0.001706	-0.035068	-0.26055	-0.27727	-0.323768	-1.01486	-0.027364	0.678506	-0.539388
3	5	-0.049588	0.95971	0.001324	-0.065228	-0.555582	0.144082	0.862684	0.01738	-0.001222	-0.169736	1.40107	-0.285434	0.476698	-0.0952	-1.0693	-0.007698	-0.17866	0.466348	0.38903	-0.04613	-0.357662	0.005814	-0.049588	-0.29109	-0.52059	-0.376808	-1.08452	-0.016324	0.471986	-0.601068
3	6	-0.056428	0.82753	-0.009376	-0.102568	-0.708922	-0.201598	0.555164	-0.01224	-0.050482	-0.196256	2.37889	-0.314714	0.351718	-0.11158	-0.879438	-0.006998	-0.1927	0.324528	0.33497	-0.04829	-0.399462	0.004694	-0.056428	-0.31221	-1.01139	-0.420788	-1.13058	-0.023304	0.308206	-0.663188
3	7	-0.057668	0.78695	-0.047236	-0.118468	-0.907662	-0.452558	0.324544	-0.04574	-0.102862	-0.232996	2.40829	-0.350074	0.237918	-0.1125	-0.424638	-0.004758	-0.2098	0.263208	0.28871	-0.05559	-0.442702	-0.004666	-0.057668	-0.32659	-1.21797	-0.450248	-1.1637	-0.041864	0.238346	-0.729488
3	8	-0.057388	0.74581	-0.061176	-0.136868	-1.01304	-0.628318	0.198364	-0.08006	-0.149062	-0.257496	2.01499	-0.385174	0.161338	-0.12142	-1.13844	-0.009378	-0.23426	0.221768	0.24053	-0.06211	-0.487462	-0.002726	-0.057388	-0.35179	-1.11375	-0.496488	-1.23016	-0.043664	0.379066	-0.803168
3	9	-0.066008	0.69275	-0.072356	-0.157868	-1.10604	-0.766478	0.103104	-0.11064	-0.186722	-0.284856	1.79341	-0.417294	0.105458	-0.14044	-1.20932	-0.008058	-0.2554	0.177488	0.21403	-0.05415	-0.525882	-0.002486	-0.066008	-0.37345	-1.20229	-0.543168	-1.30258	-0.042364	0.164026	-0.882628
3	10	-0.073748	0.64361	-0.087856	-0.178068	-1.18202	-0.890678	0.056644	-0.13434	-0.209902	-0.312016	1.65533	-0.450414	0.081838	-0.1373	-1.24944	-0.010098	-0.27216	0.143828	0.17611	-0.05925	-0.556422	-0.008106	-0.073748	-0.39661	-1.39223	-0.577668	-1.3646	-0.041224	-0.023274	-0.951468
3	11	-0.085008	0.57987	-0.106956	-0.201308	-1.19564	-0.993218	0.149864	-0.15772	-0.243142	-0.350856	1.59743	-0.477134	0.066478	-0.13778	-1.2865	-0.012358	-0.28156	0.113188	0.14169	-0.06607	-0.588242	-0.005766	-0.085008	-0.42357	-1.51561	-0.619828	-1.41862	-0.050424	-0.136474	-1.00289
3	12	-0.097248	0.50861	-0.122816	-0.211288	-1.1619	-1.09092	0.092884	-0.18434	-0.270162	-0.376996	1.59891	-0.503414	0.049338	-0.14014	-1.32374	-0.010698	-0.29914	0.076008	0.11885	-0.06699	-0.615722	-0.010966	-0.097248	-0.45575	-1.50161	-0.660288	-1.47206	-0.053564	-0.014254	-1.05791
3	13	-0.103828	0.45187	-0.149276	-0.224288	-1.23796	-1.19068	-0.028136	-0.21354	-0.301062	-0.409476	1.50259	-0.527134	0.042538	-0.15718	-1.37244	-0.013418	-0.3054	0.049408	0.09043	-0.06551	-0.651382	-0.012806	-0.103828	-0.49337	-1.37349	-0.710448	-1.51118	-0.058264	0.251466	-1.12117
3	14	-0.104588	0.37763	-0.160516	-0.240308	-1.32468	-1.2772	-0.104756	-0.24878	-0.326642	-0.426896	1.40595	-0.548434	0.023138	-0.15718	-1.41538	-0.017118	-0.3195	0.043068	0.04475	-0.07853	-0.683082	-0.008266	-0.104588	-0.50413	-1.50655	-0.762848	-1.55684	-0.069644	0.566766	-1.18593
3	15	-0.115928	0.30807	-0.177916	-0.250808	-1.39928	-1.35698	-0.161696	-0.2831	-0.362082	-0.361956	1.35223	-0.600114	0.005898	-0.16698	-1.45188	-0.018278	-0.33946	0.021308	0.01485	-0.07895	-0.718862	-0.007746	-0.115928	-0.52591	-1.58071	-0.822808	-1.6165	-0.081924	0.387886	-1.24911
3	16	-0.121268	0.23183	-0.206856	-0.260768	-1.45302	-1.44922	-0.192356	-0.30104	-0.392962	-0.283956	1.31999	-0.619234	-0.004222	-0.1799	-1.49012	-0.022498	-0.3627	-0.009032	-0.01241	-0.08879	-0.754142	-0.009786	-0.121268	-0.55161	-1.02603	-0.871768	-1.6786	-0.085324	0.166686	-1.32135
3	17	-0.137288	0.16155	-0.227676	-0.266588	-1.49676	-1.5204	-0.248956	-0.32322	-0.412582	-0.281276	1.26137	-0.645214	-0.013402	-0.1782	-1.5383	-0.027578	-0.37656	-0.027252	-0.03361	-0.09451	-0.781422	-0.005506	-0.137288	-0.58301	-1.00199	-0.923788	-1.74316	-0.086464	0.004546	-1.38183
3	18	-0.143028	0.11803	-0.231756	-0.293248	-1.40922	-1.62058	-0.297036	-0.34678	-0.413222	-0.305536	1.21401	-0.710514	-0.020062	-0.18206	-1.58922	-0.013678	-0.3876	-0.045872	-0.05607	-0.09451	-0.779662	-0.011226	-0.143028	-0.60981	-1.37249	-0.964228	-1.79804	-0.086644	-0.156854	-1.43105
3	19	-0.152968	0.09745	-0.239136	-0.307768	-1.23112	-1.71034	-0.352256	-0.35612	-0.443442	-0.334656	1.16779	-0.782654	-0.031022	-0.19366	-1.62906	-0.015558	-0.40512	-0.074452	-0.07977	-0.09967	-0.352842	-0.015886	-0.152968	-0.64289	-1.58853	-1.01347	-1.83258	-0.102084	-0.303314	-1.48853
3	20	-0.153668	0.04077	-0.252356	-0.323428	-1.27076	-1.78004	-0.392776	-0.37522	-0.477722	-0.366976	1.12505	-0.808834	-0.044962	-0.19962	-1.67664	-0.019518	-0.41916	-0.077732	-0.09467	-0.10625	-0.120362	-0.018246	-0.153668	-0.66929	-1.63085	-1.04859	-1.88372	-0.100384	-0.411974	-1.54795
3	21	-0.165288	-0.02809	-0.263696	-0.336648	-1.40762	-1.85254	-0.424476	-0.4107	-0.512522	-0.399516	1.07679	-0.845374	-0.059162	-0.21046	-1.71426	-0.018138	-0.448	-0.062072	-0.11737	-0.09793	-0.277462	-0.013346	-0.165288	-0.69699	-0.92435	-1.07257	-1.93394	-0.090904	-0.454154	-1.60323
3	22	-0.173968	-0.10103	-0.272656	-0.343788	-1.48548	-1.92294	-0.451636	-0.44478	-0.545602	-0.429096	1.03115	-0.881374	-0.064702	-0.21182	-1.74612	-0.012518	-0.46312	-0.099012	-0.12597	-0.11437	-0.407902	-0.019886	-0.173968	-0.72191	-0.92919	-1.10675	-1.99112	-0.090204	-0.550854	-1.66925
3	23	-0.177188	-0.00173	-0.280816	-0.361548	-1.47154	-1.99152	-0.486496	-0.47828	-0.571782	-0.460336	0.991208	-0.908714	-0.087022	-0.20348	-1.77662	-0.011698	-0.47954	-0.126972	-0.14333	-0.11429	-0.470462	-0.022846	-0.177188	-0.75323	-0.97229	-1.16043	-2.04786	-0.096364	-0.682014	-1.73259
3	24	-0.183268	0.56079	-0.298056	-0.371808	-1.53162	-2.0586	-0.537756	-0.50654	-0.597602	-0.487736	0.952868	-0.919714	-0.092882	-0.22448	-1.8179	-0.014858	-0.4931	-0.145232	-0.15901	-0.11969	-0.528822	-0.019586	-0.183268	-0.78099	-0.79943	-1.23227	-2.10276	-0.109464	-0.791334	-1.80069
3	25	-0.190608	0.43597	-0.323656	-0.383628	-1.43326	-2.12314	-0.570036	-0.53826	-0.626402	-0.503516	0.920068	-0.945114	-0.105062	-0.23684	-1.86064	-0.015598	-0.50892	-0.148352	-0.18113	-0.12341	-0.572342	-0.014746	-0.190608	-0.80745	-1.19615	-1.27591	-2.15748	-0.107144	-0.767614	-1.86887
3	26	-0.196208	0.17403	-0.342076	-0.402928	-1.2517	-2.1926	-0.602716	-0.5699	-0.670542	-0.498636	0.892248	-0.967434	-0.124822	-0.25004	-1.89612	-0.017618	-0.53478	-0.123952	-0.19951	-0.11509	-0.621362	-0.025206	-0.196208	-0.83897	-1.50141	-1.33377	-2.20822	-0.116684	-0.481794	-1.93493
3	27	-0.200148	0.04605	-0.345596	-0.411368	-1.36084	-2.26918	-0.643796	-0.59966	-0.688742	-0.486956	0.857908	-1.01533	-0.136642	-0.25612	-1.94174	-0.023678	-0.5566	-0.149932	-0.22271	-0.11925	-0.673022	-0.023026	-0.200148	-0.85559	-1.66995	-1.37613	-2.26708	-0.114264	-0.153474	-1.99513
3	28	-0.204628	-0.04513	-0.341436	-0.422528	-1.51022	-2.33134	-0.669716	-0.6212	-0.711522	-0.496656	0.820888	-1.04485	-0.145542	-0.2638	-1.97388	-0.021298	-0.5723	-0.173732	-0.25245	-0.12295	-0.704742	-0.018466	-0.204628	-0.85887	-1.75563	-1.41773	-2.32814	-0.116784	-0.366414	-2.04979
3	29	-0.210628	-0.13825	-0.344816	-0.423368	-1.55214	-2.41316	-0.702876	-0.65162	-0.735262	-0.518016	0.789088	-1.07497	-0.162222	-0.26018	-2.01514	-0.024698	-0.58158	-0.201632	-0.23685	-0.12735	-0.738902	-0.021826	-0.210628	-0.88845	-1.79553	-1.46191	-2.38176	-0.117044	-0.567314	-2.11121
3	30	-0.214888	-0.21413	-0.354276	-0.443068	-1.57808	-2.48442	-0.731636	-0.66982	-0.731822	-0.541396	0.749868	-1.11113	-0.187942	-0.27908	-2.06776	-0.015718	-0.58864	-0.219652	-0.15305	-0.13001	-0.775402	-0.010046	-0.214888	-0.93027	-1.85193	-1.51933	-2.41788	-0.114904	-0.618174	-2.16105
3	31	-0.216168	-0.27207	-0.354996	-0.447908	-1.65286	-2.5525	-0.763396	-0.68984	-0.756402	-0.560916	0.736368	-1.13151	-0.200862	-0.28778	-2.10718	-0.019998	-0.61818	-0.229832	-0.15369	-0.12679	-0.809262	-0.008726	-0.216168	-0.93537	-1.90611	-1.56191	-2.44078	-0.123224	-0.694214	-2.22277
3	32	-0.217248	-0.31931	-0.349696	-0.454408	-1.72386	-2.62618	-0.795296	-0.7132	-0.790462	-0.586216	0.890208	-1.15083	-0.211902	-0.29682	-1.94734	-0.024978	-0.6509	-0.208212	-0.18599	-0.14071	-0.840582	-0.015826	-0.217248	-0.95353	-1.98795	-1.61733	-2.46004	-0.139764	-0.610954	-2.27735
3	33	-0.227228	-0.35947	-0.363316	-0.470408	-1.66694	-2.6917	-0.824536	-0.72812	-0.812602	-0.618076	0.956868	-1.13933	-0.229342	-0.29634	-2.04456	-0.018258	-0.67238	-0.104492	-0.17133	-0.14263	-0.865742	-0.025486	-0.227228	-0.97539	-2.02507	-1.66791	-2.44798	-0.144044	-0.571714	-2.33235
3	34	-0.245608	-0.40549	-0.366016	-0.487968	-1.59278	-2.76186	-0.851136	-0.7496	-0.834762	-0.649716	0.896028	-0.869874	-0.248442	-0.29294	-1.99306	-0.011898	-0.68476	-0.144152	-0.13121	-0.14405	-0.889622	-0.022946	-0.245608	-0.99759	-1.72159	-1.64741	-2.48984	-0.150864	-0.722414	-2.38375
3	35	-0.244988	-0.44761	-0.367416	-0.494508	-1.67532	-2.82398	-0.883336	-0.76876	-0.862162	-0.672276	0.842128	-0.367894	-0.267182	-0.29622	-2.1121	-0.016498	-0.69122	-0.209852	-0.16029	-0.14559	-0.919062	-0.025886	-0.244988	-1.03049	-1.76839	-1.63181	-2.55786	-0.138384	-0.847614	-2.43629
3	36	-0.252608	-0.50707	-0.368916	-0.505668	-1.784	-2.90224	-0.915376	-0.79102	-0.887562	-0.703696	0.808128	-0.123694	-0.292742	-0.31286	-2.18156	-0.020378	-0.71094	-0.232812	-0.19843	-0.14717	-0.952262	-0.023566	-0.252608	-1.05843	-1.56803	-1.66217	-2.61552	-0.141804	-0.944874	-2.49815
3	37	-0.253108	-0.56489	-0.375456	-0.519128	-1.85998	-2.96236	-0.936176	-0.8146	-0.916342	-0.724776	0.768928	-0.132014	-0.316962	-0.32534	-2.27826	-0.015058	-0.72466	-0.242752	-0.22553	-0.14891	-0.991322	-0.024686	-0.253108	-1.07025	-1.31521	-1.71963	-2.6751	-0.146824	-0.984394	-2.54105
3	38	-0.260728	-0.59991	-0.378496	-0.526568	-1.90792	-2.9759	-0.959916	-0.84608	-0.940062	-0.753856	0.734348	-0.212314	-0.333902	-0.33474	-2.3164	-0.020378	-0.73812	-0.268052	-0.25379	-0.14627	-1.01472	-0.023686	-0.260728	-1.08763	-1.58159	-1.75109	-2.71394	-0.149764	-1.02253	-2.59769
3	39	-0.262608	-0.66007	-0.384936	-0.534568	-1.95846	-2.89322	-0.985096	-0.8745	-0.972902	-0.767096	0.714468	-0.284654	-0.353682	-0.32698	-2.3778	-0.009838	-0.73386	-0.283912	-0.27723	-0.16061	-1.03832	-0.016746	-0.262608	-1.08077	-1.81297	-1.77537	-2.76736	-0.159544	-1.10527	-2.64861
3	40	-0.265508	-0.70975	-0.375216	-0.541388	-2.00622	-2.9675	-1.00436	-0.90324	-1.00082	-0.770276	0.674848	-0.323134	-0.364962	-0.34676	-2.4372	-0.019578	-0.74936	-0.309732	-0.29695	-0.15461	-1.06374	-0.009406	-0.265508	-1.10471	-1.90933	-1.82815	-2.82698	-0.170524	-0.615214	-2.69991
3	41	-0.267968	-0.76033	-0.382616	-0.549148	-2.04894	-3.09308	-1.03072	-0.93664	-1.03396	-0.772156	0.634608	-0.360294	-0.365682	-0.34468	-2.47764	-0.025478	-0.76998	-0.333792	-0.30529	-0.16443	-1.09008	-0.016706	-0.267968	-1.12003	-1.89571	-1.87487	-2.88914	-0.168804	0.231826	-2.73883
3	42	-0.266908	-0.80161	-0.384596	-0.560288	-2.09618	-3.19204	-1.0635	-0.9671	-1.05738	-0.784016	0.605808	-0.401374	-0.256482	-0.35382	-2.50814	-0.016538	-0.78242	-0.343952	-0.32029	-0.16013	-1.12102	-0.017506	-0.266908	-1.14837	-1.95507	-1.94297	-2.90298	-0.167524	0.650046	-2.77317
3	43	-0.267288	-0.84455	-0.389556	-0.563468	-2.13084	-3.26776	-1.09088	-0.97854	-1.0779	-0.785296	0.579508	-0.433154	-0.085582	-0.35914	-2.54176	-0.021658	-0.79308	-0.344032	-0.34127	-0.15395	-1.14098	-0.014426	-0.267288	-1.18869	-1.99487	-1.93955	-2.9232	-0.164544	0.375266	-2.68123
3	44	-0.281288	-0.89345	-0.387456	-0.577948	-2.17914	-3.33734	-1.1188	-1.00228	-1.09534	-0.785756	0.546488	-0.470174	-0.002962	-0.36604	-2.58828	-0.019838	-0.80028	-0.330712	-0.36113	-0.14937	-1.15386	-0.015466	-0.281288	-1.25101	-2.02163	-1.97783	-2.97954	-0.166344	-0.061594	-2.59989
3	45	-0.280168	-0.94341	-0.389356	-0.574428	-2.22252	-3.40308	-1.14232	-1.01442	-1.1092	-0.796556	0.515688	-0.502774	-0.064682	-0.37386	-2.61688	-0.015518	-0.81812	-0.348692	-0.37837	-0.15453	-1.16564	-0.015626	-0.280168	-1.33889	-2.11525	-2.01797	-3.02078	-0.166684	-0.338374	-2.64459
3	46	-0.289048	-0.99659	-0.382836	-0.564928	-2.20972	-3.4693	-1.16578	-1.0155	-1.11258	-0.808436	0.485488	-0.533654	-0.146162	-0.38094	-2.66324	-0.010578	-0.83994	-0.388752	-0.39385	-0.15489	-1.17452	-0.021546	-0.289048	-1.41869	-2.17217	-1.95661	-3.02948	-0.164624	-0.451734	-2.69673
3	47	-0.291788	-1.04687	-0.389376	-0.582808	-2.08932	-3.52292	-1.19146	-0.9927	-1.1366	-0.816476	0.465568	-0.574174	-0.190662	-0.38576	-2.70674	-0.011178	-0.85106	-0.413672	-0.41335	-0.16105	-1.20526	-0.024846	-0.291788	-1.41629	-2.22669	-1.95171	-3.0479	-0.161504	-0.303094	-2.74959
3	48	-0.291648	-1.11465	-0.391736	-0.608108	-2.12254	-3.57912	-1.22414	-0.96198	-1.15664	-0.828656	0.434888	-0.610574	-0.225542	-0.38822	-2.74854	-0.009978	-0.86124	-0.419472	-0.41519	-0.16667	-1.21096	-0.016746	-0.291648	-1.43869	-2.27541	-2.03741	-3.09706	-0.155484	-0.146834	-2.79821
3	49	-0.300228	-1.17047	-0.390596	-0.618528	-2.23678	-3.64308	-1.25368	-0.96898	-1.18346	-0.848996	0.407568	-0.629774	-0.270842	-0.394	-2.781	-0.020858	-0.88118	-0.440872	-0.30999	-0.16237	-1.2008	-0.025406	-0.300228	-1.45015	-2.32349	-2.09165	-3.16936	-0.161564	-0.262174	-2.83867
3	50	-0.306368	-1.23513	-0.389916	-0.629008	-2.31228	-3.69244	-1.27474	-1.00766	-1.21112	-0.854936	0.390048	-0.662334	-0.287022	-0.39868	-2.82868	-0.015898	-0.89124	-0.452352	-0.24229	-0.16141	-1.23914	-0.030986	-0.306368	-1.46675	-2.37235	-2.09925	-3.2394	-0.165184	-0.487414	-2.88743
3	51	-0.315828	-1.27721	-0.387536	-0.632788	-2.37158	-3.7351	-1.28872	-1.03208	-1.23492	-0.867756	0.359948	-0.686534	-0.308002	-0.40418	-2.86222	-0.013818	-0.88556	-0.450812	-0.24099	-0.16313	-1.2847	-0.029266	-0.315828	-1.47827	-2.42681	-2.13461	-3.29234	-0.168204	-0.668654	-2.92557
3	52	-0.311088	-1.31483	-0.389616	-0.642688	-2.4146	-3.7826	-1.31984	-1.05664	-1.23726	-0.888036	0.322108	-0.720714	-0.335382	-0.41862	-2.90454	-0.024958	-0.87988	-0.427872	-0.16179	-0.16461	-1.29912	-0.026126	-0.311088	-1.46753	-2.44511	-2.17029	-3.33168	-0.155444	-0.813454	-2.96875
3	53	-0.305688	-1.36755	-0.375836	-0.647788	-2.45034	-3.82632	-1.34506	-1.0757	-1.26416	-0.903836	0.295808	-0.755174	-0.354042	-0.42562	-2.94856	-0.028318	-0.89114	-0.457492	-0.17239	-0.15951	-1.32802	-0.026386	-0.305688	-1.47629	-1.77251	-2.12321	-3.39534	-0.146624	-0.870934	-3.01273
3	54	-0.293468	-1.42813	-0.372576	-0.663948	-2.48942	-3.87052	-1.3761	-1.09566	-1.27832	-0.932176	0.275908	-0.778894	-0.369422	-0.4257	-2.9865	-0.027318	-0.9045	-0.484232	-0.21387	-0.16275	-1.36262	-0.019806	-0.293468	-1.47579	-1.26563	-2.14539	-3.45498	-0.149544	-0.689174	-3.04323
3	55	-0.298168	-1.49115	-0.370356	-0.677348	-2.53114	-3.91256	-1.42304	-1.1086	-1.2637	-0.954736	0.252728	-0.776094	-0.402462	-0.42272	-3.02706	-0.023398	-0.92772	-0.502012	-0.24413	-0.16529	-1.39006	-0.022266	-0.298168	-1.27541	-1.57777	-2.22339	-3.49904	-0.158624	-0.824074	-3.08457
3	56	-0.300668	-1.53703	-0.368276	-0.680908	-2.56626	-3.95122	-1.44972	-1.13686	-1.27704	-0.975016	0.231288	-0.820074	-0.423002	-0.43426	-3.06416	-0.024738	-0.93948	-0.508852	-0.27105	-0.16889	-1.40034	-0.023366	-0.300668	-1.19499	-1.89295	-2.27527	-3.51384	-0.166384	-0.996434	-3.08607
3	57	-0.305008	-1.60009	-0.362596	-0.695068	-2.61008	-3.99734	-1.4708	-1.15794	-1.30844	-0.989276	0.213728	-0.855414	-0.434142	-0.43442	-3.10292	-0.022698	-0.97012	-0.541132	-0.29313	-0.16729	-1.41914	-0.024266	-0.305008	-1.42323	-1.86387	-2.32937	-3.50194	-0.157524	-1.11851	-3.11197
3	58	-0.306628	-1.65275	-0.364776	-0.702048	-2.62182	-4.03954	-1.4884	-1.17316	-1.3461	-1.00628	0.180028	-0.869534	-0.463102	-0.43264	-2.79946	-0.015498	-0.9849	-0.554812	-0.32315	-0.17261	-1.43708	-0.021046	-0.306628	-1.51233	-1.69771	-2.37819	-3.54358	-0.167224	-1.23981	-3.14123
3	59	-0.310488	-1.71455	-0.367576	-0.711408	-2.43306	-4.0819	-1.52438	-1.20498	-1.3734	-1.03968	0.146348	-0.891194	-0.482162	-0.44102	-2.29764	-0.022978	-0.99832	-0.574032	-0.35329	-0.17877	-1.4599	-0.019646	-0.310488	-1.52515	-1.90855	-2.41201	-3.56618	-0.159004	-1.31723	-3.13217
3	60	-0.323948	-1.78253	-0.366236	-0.709108	-2.273	-4.12588	-1.5463	-1.2192	-1.39554	-1.06208	0.115148	-0.913654	-0.495702	-0.45176	-2.77432	-0.023698	-1.01426	-0.595052	-0.35307	-0.17235	-1.46104	-0.021746	-0.323948	-1.53987	-2.10763	-2.44543	-3.59026	-0.163564	-1.18751	-3.08379
3	61	-0.329248	-1.85195	-0.355656	-0.714148	-2.37006	-4.16038	-1.5616	-1.2437	-1.40874	-1.07844	0.083848	-0.932734	-0.521022	-0.4544	-3.08902	-0.022378	-1.03464	-0.607272	-0.30441	-0.17403	-1.48004	-0.023086	-0.329248	-1.55723	-2.21901	-2.48095	-3.64004	-0.167324	-0.420934	-3.05723
3	62	-0.339628	-1.90581	-0.358756	-0.734928	-2.47424	-4.19322	-1.58576	-1.25694	-1.4245	-1.07828	0.049408	-0.954174	-0.534282	-0.44816	-3.277	-0.015858	-1.0425	-0.628032	-0.30707	-0.17193	-1.5043	-0.013606	-0.339628	-1.57021	-2.30329	-2.51251	-3.70308	-0.162424	-0.344114	-2.95727
3	63	-0.344688	-1.97133	-0.353596	-0.743568	-2.28366	-4.24174	-1.62088	-1.28062	-1.44082	-1.06158	0.028848	-0.983634	-0.554722	-0.467	-3.33026	-0.021098	-1.06122	-0.636832	-0.34179	-0.17245	-1.51248	-0.017946	-0.344688	-1.56971	-2.36713	-2.54401	-3.74658	-0.162944	-0.451354	-2.96901
3	64	-0.356528	-2.03931	-0.358296	-0.752148	-2.18752	-4.28102	-1.66058	-1.30684	-1.46978	-1.05204	-0.001632	-1.01219	-0.586822	-0.47128	-3.33184	-0.019998	-1.0763	-0.650812	-0.37819	-0.17301	-1.52376	-0.022846	-0.356528	-1.56211	-2.42999	-2.55677	-3.70884	-0.179284	-0.528614	-3.02909
3	65	-0.362868	-2.11001	-0.360996	-0.754688	-2.3404	-4.32162	-1.70272	-1.32948	-1.48658	-1.05506	-0.031372	-1.02485	-0.614342	-0.47712	-3.37894	-0.019258	-1.08162	-0.656852	-0.40385	-0.17603	-1.5353	-0.023186	-0.362868	-1.56965	-2.48017	-2.58795	-3.66974	-0.168804	-0.849894	-3.08841
3	66	-0.363168	-2.17611	-0.357736	-0.751368	-2.47608	-4.3439	-1.7307	-1.35326	-1.5194	-1.06752	-0.064152	-1.04945	-0.635782	-0.477	-3.46036	-0.014118	-1.09018	-0.674252	-0.33235	-0.17579	-1.53114	-0.028146	-0.363168	-1.60889	-2.53579	-2.63679	-3.6021	-0.165604	-1.04113	-3.13495
3	67	-0.366688	-2.23571	-0.350296	-0.752848	-2.57204	-4.37342	-1.76282	-1.3662	-1.5514	-1.08298	-0.074972	-1.07617	-0.661802	-0.47528	-3.49836	-0.015278	-1.1002	-0.690292	0.03197	-0.18225	-1.44994	-0.026846	-0.366688	-1.63125	-2.57177	-2.66849	-3.57774	-0.168144	-1.17713	-3.17351
3	68	-0.381788	-2.29671	-0.343976	-0.769028	-2.64886	-4.40754	-1.79676	-1.3911	-1.57318	-1.10274	-0.106012	-1.09745	-0.683142	-0.47186	-3.54404	-0.009398	-1.11838	-0.708612	0.15925	-0.18125	-1.45814	-0.029386	-0.381788	-1.62745	-2.62883	-2.63579	-3.60454	-0.172224	-1.30005	-3.20235
3	69	-0.384268	-2.36341	-0.338756	-0.768968	-2.72224	-4.44442	-1.82638	-1.41028	-1.58846	-1.13136	-0.140252	-1.12291	-0.690402	-0.45872	-3.58202	-0.007818	-1.12806	-0.730872	0.07487	-0.18089	-1.49688	-0.032646	-0.384268	-1.58489	-2.67939	-2.58327	-3.6636	-0.178944	-1.42409	-3.24225
3	70	-0.375908	-2.44021	-0.330276	-0.769128	-2.77872	-4.47074	-1.84972	-1.41668	-1.60596	-1.1539	-0.165672	-1.14667	-0.716002	-0.47564	-3.62396	-0.008238	-1.14848	-0.740812	0.01411	-0.17681	-1.5206	-0.022106	-0.375908	-1.48189	-2.67037	-2.67225	-3.6055	-0.185024	-1.53315	-3.26961
3	71	-0.383628	-2.50701	-0.328976	-0.773508	-2.8101	-4.50436	-1.86824	-1.4283	-1.62894	-1.16942	-0.189492	-1.17143	-0.743902	-0.48104	-3.66402	-0.008178	-1.16266	-0.730592	-0.03635	-0.18163	-1.54454	-0.040366	-0.383628	-1.46479	-1.95831	-2.77173	-3.55804	-0.177004	-1.63849	-3.29847
3	72	-0.373288	-2.56897	-0.316596	-0.775268	-2.82456	-4.53164	-1.88728	-1.44304	-1.66116	-1.18052	-0.202472	-1.19087	-0.772402	-0.4849	-3.70742	-0.005718	-1.17352	-0.740932	-0.07561	-0.18149	-1.56924	-0.043426	-0.373288	-1.51317	-1.63759	-2.79463	-3.63012	-0.168004	-1.74405	-3.32331
3	73	-0.387908	-2.63333	-0.321196	-0.786448	-2.85928	-4.5077	-1.90434	-1.46602	-1.67506	-1.2024	-0.227472	-1.21289	-0.798022	-0.48894	-3.74994	-0.009418	-1.17884	-0.759512	-0.07465	-0.17907	-1.58596	-0.037886	-0.387908	-1.53735	-1.18235	-2.71075	-3.59446	-0.163924	-1.83081	-3.36675
3	74	-0.388288	-2.68853	-0.321656	-0.789828	-2.91596	-4.4895	-1.93914	-1.47788	-1.6945	-1.17138	-0.249592	-1.22167	-0.817662	-0.49846	-3.78894	-0.009018	-1.18734	-0.776152	-0.10997	-0.17921	-1.60848	-0.034326	-0.388288	-1.54299	-0.65781	-2.46213	-3.51628	-0.171324	-1.91621	-3.40837
3	75	-0.400308	-2.75343	-0.306276	-0.793868	-2.96528	-4.50888	-1.97134	-1.49946	-1.72728	-1.11422	-0.271552	-1.22373	-0.836362	-0.49382	-3.82306	-0.008138	-1.20344	-0.793732	-0.13281	-0.17221	-1.61774	-0.041946	-0.400308	-1.56887	-1.18527	-2.44197	-3.54666	-0.172764	-2.00027	-3.44313
3	76	-0.405668	-2.81309	-0.298596	-0.795328	-3.0197	-4.55168	-1.9657	-1.52028	-1.75208	-1.06838	-0.296932	-1.15649	-0.851622	-0.48808	-3.86356	-0.006898	-1.21482	-0.810652	-0.13553	-0.17257	-1.6365	-0.037346	-0.405668	-1.57653	-1.61857	-2.50795	-3.54182	-0.176684	-2.06659	-3.49021
3	77	-0.416148	-2.87149	-0.309076	-0.809568	-3.05524	-4.60358	-1.97828	-1.5242	-1.75922	-1.0349	-0.329692	-0.624354	-0.890402	-0.49134	-3.89816	-0.006218	-1.22476	-0.824692	-0.16083	-0.18993	-1.64632	-0.038226	-0.416148	-1.56483	-1.82955	-2.44323	-3.58368	-0.173804	-2.12317	-3.52755
3	78	-0.413608	-2.92371	-0.307576	-0.810688	-3.09962	-4.62922	-1.99594	-1.53952	-1.76966	-1.02466	-0.365392	-0.006634	-0.905182	-0.48974	-3.9304	-0.007598	-1.23958	-0.846152	-0.18833	-0.18725	-1.66806	-0.037666	-0.413608	-1.57439	-1.93639	-2.42447	-3.67408	-0.170304	-2.17309	-3.55311
3	79	-0.413708	-2.98843	-0.296136	-0.813808	-3.14084	-4.65126	-2.03526	-1.5499	-1.78854	-1.02434	-0.380132	0.098806	-0.927462	-0.50728	-3.97674	-0.004118	-1.2384	-0.835012	-0.21339	-0.17869	-1.68744	-0.040306	-0.413708	-1.59019	-2.06199	-2.49541	-3.74592	-0.163724	-2.21967	-3.58419
3	80	-0.427048	-3.04195	-0.287676	-0.819508	-3.1885	-4.67866	-2.06758	-1.56564	-1.79664	-1.03036	-0.409612	0.011446	-0.943782	-0.5055	-4.00552	-0.006238	-1.25566	-0.845572	-0.20789	-0.18617	-1.69694	-0.043166	-0.427048	-1.60529	-2.17375	-2.53255	-3.78668	-0.164684	-2.28515	-3.61635
3	81	-0.431048	-3.09535	-0.283616	-0.823328	-3.22434	-4.70032	-2.10742	-1.579	-1.79326	-1.02128	-0.425592	-0.056874	-0.976462	-0.49842	-4.03218	-0.005398	-1.27568	-0.872372	-0.21779	-0.18749	-1.70628	-0.029326	-0.431048	-1.62111	-2.24993	-2.57379	-3.86474	-0.169044	-2.35373	-3.63325
3	82	-0.435448	-3.15587	-0.282056	-0.830328	-3.25934	-4.72866	-2.14276	-1.58694	-1.63762	-1.00226	-0.460932	-0.093634	-1.00608	-0.49474	-4.07698	-0.010078	-1.2909	-0.895972	-0.23787	-0.18713	-1.70624	-0.017386	-0.435448	-1.63409	-2.30823	-2.60011	-3.93198	-0.166364	-2.34277	-3.67153
3	83	-0.446008	-3.21273	-0.273596	-0.826628	-3.29332	-4.75636	-2.16846	-1.60886	-1.28398	-0.984496	-0.484932	-0.102114	-1.02378	-0.50192	-4.0886	-0.009418	-1.30292	-0.905552	-0.25629	-0.17929	-1.7201	-0.026966	-0.446008	-1.67067	-2.37105	-2.61017	-3.97592	-0.165524	-2.23293	-3.69131
3	84	-0.454328	-3.26147	-0.268296	-0.820888	-3.3204	-4.78932	-2.19468	-1.62288	-1.1505	-1.00052	-0.508012	-0.131834	-1.04046	-0.48276	-4.09552	-0.009318	-1.31232	-0.930712	-0.28853	-0.17985	-1.74798	-0.025986	-0.454328	-1.69951	-2.44341	-2.63845	-4.00382	-0.151264	-2.33563	-3.56817
3	85	-0.458668	-3.30705	-0.274156	-0.835808	-3.36876	-4.80508	-2.23248	-1.63632	-0.510402	-1.01696	-0.541012	-0.149834	-1.07118	-0.41636	-4.11388	-0.005398	-1.3161	-0.953992	-0.29381	-0.17931	-1.7586	-0.039386	-0.458668	-1.77153	-2.50285	-2.67677	-4.03326	-0.150084	-2.44315	-3.41351
3	86	-0.460448	-3.37149	-0.267796	-0.843868	-3.41036	-4.6298	-2.26722	-1.64914	0.103538	-1.00742	-0.565092	-0.164214	-1.09078	-0.40442	-4.14318	-0.000578	-1.3256	-0.967572	-0.22585	-0.18783	-1.75554	-0.038726	-0.460448	-1.83667	-2.55963	-2.70345	-4.08252	-0.161684	-2.53807	-3.44817
3	87	-0.469188	-3.42699	-0.269216	-0.849108	-3.43804	-4.42034	-2.28998	-1.66372	0.478418	-0.894236	-0.580972	-0.182254	-1.11494	-0.4186	-4.17186	-0.008678	-1.35076	-0.995512	-0.21923	-0.18233	-1.7734	-0.023326	-0.469188	-2.08099	-2.59405	-2.72879	-4.10668	-0.157124	-2.59479	-3.50553
3	88	-0.467748	-3.45153	-0.251396	-0.859608	-3.43584	-4.49364	-2.3203	-1.67466	0.685478	-0.802896	-0.609512	-0.198974	-1.10462	-0.42106	-4.20978	-0.007778	-1.3634	-1.01633	0.10965	-0.18907	-1.7882	-0.030546	-0.467748	-2.19563	-2.18277	-2.75883	-4.10572	-0.164664	-2.64733	-3.52909
3	89	-0.476588	-3.13693	-0.248396	-0.871848	-3.45806	-4.59004	-2.35604	-1.68864	0.644758	-0.799676	-0.636752	-0.221074	-1.10284	-0.41982	-4.2456	-0.009118	-1.3816	-1.02537	1.03383	-0.19583	-1.79536	-0.036706	-0.476588	-2.19447	-1.99723	-2.79871	-4.17272	-0.153944	-2.71083	-3.45901
3	90	-0.482408	-2.30927	-0.243676	-0.863948	-3.51374	-4.66198	-2.38586	-1.70466	0.713878	-0.790036	-0.662492	-0.222954	-1.126	-0.4151	-4.27278	-0.013098	-1.38938	-1.04303	1.30481	-0.19525	-1.80396	-0.034126	-0.482408	-2.22631	-2.25365	-2.82685	-4.23236	-0.149844	-2.77157	-3.43465
3	91	-0.484028	-1.93599	-0.245436	-0.859948	-3.54986	-4.6947	-2.41258	-1.71726	0.494198	-0.807196	-0.677972	-0.262094	-1.16558	-0.4301	-4.31002	-0.021738	-1.40744	-1.05237	1.18197	-0.20035	-1.81326	-0.023646	-0.484028	-2.22503	-2.43219	-2.85773	-4.28236	-0.152344	-2.82085	-3.50085
3	92	-0.483888	-1.99429	-0.245156	-0.872208	-3.59594	-4.74236	-2.42766	-1.7223	0.325998	-0.832576	-0.702672	-0.277734	-1.202	-0.44258	-4.33902	-0.018058	-1.41156	-1.06165	1.06489	-0.19427	-1.82812	-0.036446	-0.483888	-2.27153	-2.53297	-2.88995	-4.33328	-0.159224	-2.87701	-3.54681
3	93	-0.484548	-2.09419	-0.240096	-0.875808	-3.63062	-4.7896	-2.46688	-1.7151	0.868158	-0.867076	-0.724132	-0.298014	-1.22986	-0.43602	-4.37018	-0.011798	-1.41434	-1.07563	0.98919	-0.19607	-1.8377	-0.039046	-0.484548	-2.45219	-2.58929	-2.93223	-4.36566	-0.150704	-2.85151	-3.57881
3	94	-0.486768	-2.16141	-0.230416	-0.884808	-3.67616	-4.8138	-2.4946	-1.6884	1.012	-0.876156	-0.747212	-0.471894	-1.264	-0.43676	-4.40016	-0.008058	-1.42814	-1.10257	0.93389	-0.19879	-1.826	-0.029126	-0.486768	-2.30781	-2.64579	-2.92205	-4.38052	-0.150784	-2.89923	-3.60037
3	95	-0.492528	-2.10665	-0.234516	-0.889088	-3.70874	-4.83496	-2.54232	-1.69384	1.03354	-0.888396	-0.764052	-0.393814	-1.28166	-0.43034	-4.43682	-0.014878	-1.44514	-1.11689	0.89459	-0.18735	-1.71356	-0.031886	-0.492528	-2.29535	-2.67533	-2.62905	-4.34624	-0.159404	-2.97803	-3.63347
3	96	-0.502728	-2.10741	-0.230676	-0.903168	-3.71862	-4.86308	-2.5761	-1.70868	1.40876	-0.894576	-0.783092	-0.298914	-1.2988	-0.40824	-4.46516	-0.015978	-1.46036	-1.12937	0.84335	-0.18739	-1.7154	-0.033106	-0.502728	-2.25291	-2.67671	-2.27453	-4.34442	-0.160684	-3.04937	-3.67459
3	97	-0.500448	-2.18207	-0.223136	-0.907048	-3.69252	-4.88568	-2.60244	-1.71894	1.4013	-0.900536	-0.816752	0.181026	-1.31626	-0.40846	-4.48938	-0.010398	-1.46446	-1.14307	0.80809	-0.19983	-1.76848	-0.021266	-0.500448	-2.30495	-2.72221	-1.94971	-4.39816	-0.154764	-2.94065	-3.72143
3	98	-0.507208	-2.24613	-0.218096	-0.908388	-3.71918	-4.90604	-2.62346	-1.72538	1.30468	-0.911696	-0.835892	0.897406	-1.34002	-0.39908	-4.52038	-0.009738	-1.48198	-1.13925	0.78943	-0.19537	-1.79812	-0.028086	-0.507208	-2.32889	-2.51351	-1.83975	-4.45588	-0.158124	-2.61231	-3.76253
3	99	-0.506188	-2.31761	-0.223756	-0.906828	-3.76768	-4.93392	-2.64192	-1.74342	1.2632	-0.891416	-0.860672	1.16069	-1.36662	-0.40724	-4.55668	-0.011538	-1.5009	-1.10091	0.80827	-0.19263	-1.81532	-0.030346	-0.506188	-2.27415	-2.43709	-1.91491	-4.48636	-0.140924	-2.71325	-3.80091
3	100	-0.513828	-2.38243	-0.208436	-0.900688	-3.81388	-4.96224	-2.67398	-1.75816	1.24678	-0.867916	-0.882012	1.62181	-1.38576	-0.40222	-4.57644	-0.011218	-1.50856	-1.07223	1.21481	-0.19097	-1.81914	-0.026766	-0.513828	-2.27691	-2.26161	-1.89701	-4.5379	-0.135684	-2.90535	-3.82955
3	101	-0.523988	-2.43601	-0.201576	-0.910068	-3.85188	-4.97428	-2.70144	-1.74234	1.2423	-0.878336	-0.904012	1.97937	-1.41686	-0.40018	-4.60334	-0.010978	-1.50886	-1.09217	2.14263	-0.20153	-1.83046	-0.025626	-0.523988	-2.28149	-0.92451	-1.92607	-4.59448	-0.144044	-3.01561	-3.84947
3	102	-0.522148	-2.49883	-0.195916	-0.919468	-3.90144	-4.99746	-2.74202	-1.73952	1.87296	-0.891096	-0.925892	2.89005	-1.44224	-0.39844	-4.63026	-0.009218	-1.5181	-1.11169	2.66267	-0.20807	-1.84938	-0.023606	-0.522148	-2.26869	-0.91327	-1.99577	-4.62658	-0.146204	-3.09505	-3.86339
3	103	-0.524788	-2.54109	-0.190176	-0.911768	-3.93208	-5.01614	-2.77246	-1.74842	3.05448	-0.903556	-0.950692	2.38711	-1.46716	-0.39862	-4.66528	-0.007358	-1.52882	-1.11961	2.54509	-0.20917	-1.8652	-0.029126	-0.524788	-2.27485	-1.18191	-2.07065	-4.64174	-0.138484	-3.13519	-3.87281
3	104	-0.537528	-2.60143	-0.191576	-0.931068	-3.95886	-5.03196	-2.7974	-1.75056	3.20994	-0.913176	-0.966892	3.36243	-1.49244	-0.3978	-4.68256	-0.015118	-1.5387	-1.14541	2.30183	-0.21519	-1.88248	-0.025626	-0.537528	-2.28735	-0.75855	-2.13843	-4.6158	-0.150324	-3.17763	-3.88425
3	105	-0.548668	-2.65333	-0.178216	-0.932488	-3.98396	-5.05134	-2.8129	-1.73448	2.99476	-0.889096	-0.983692	3.32509	-1.51626	-0.40432	-4.69956	-0.016058	-1.55088	-1.16147	2.27555	-0.21441	-1.89494	-0.030446	-0.548668	-2.26919	-1.12691	-2.18475	-4.60756	-0.149484	-3.24765	-3.83755
3	106	-0.549168	-2.70001	-0.172676	-0.931608	-4.02128	-5.07044	-2.84274	-1.73446	2.8909	-0.783616	-1.01185	1.79515	-1.53994	-0.41492	-4.73626	-0.007738	-1.55186	-1.17749	2.23883	-0.21847	-1.89938	-0.023546	-0.549168	-2.27155	-1.56741	-2.22257	-4.65886	-0.146364	-3.31033	-3.86691
3	107	-0.547708	-2.74665	-0.167116	-0.933068	-4.05256	-5.0857	-2.85276	-1.75464	2.83432	-0.725696	-1.03201	1.34561	-1.56532	-0.40712	-4.75924	-0.008138	-1.56996	-1.18419	2.15903	-0.20951	-1.90408	-0.026986	-0.547708	-2.29885	-1.79529	-2.13993	-4.73332	-0.146384	-3.37103	-3.74211
3	108	-0.546988	-2.79731	-0.167216	-0.939828	-4.07888	-5.09524	-2.8746	-1.7673	2.8057	-0.728656	-1.04693	1.21273	-1.59728	-0.41624	-4.78612	-0.010558	-1.58682	-1.19985	2.11299	-0.21437	-1.90154	-0.034446	-0.546988	-2.37095	-1.92369	-2.03193	-4.778	-0.147964	-3.39433	-3.50431
3	109	-0.547528	-2.84371	-0.161956	-0.941368	-4.10884	-5.10942	-2.87808	-1.77882	2.8106	-0.755776	-1.06127	1.39453	-1.61706	-0.4148	-4.8022	-0.007678	-1.58958	-1.22265	2.06479	-0.21291	-1.89946	-0.040026	-0.547528	-2.36927	-1.77775	-2.02247	-4.82446	-0.151624	-3.29981	-3.56383
3	110	-0.554368	-2.88747	-0.159596	-0.944488	-4.15006	-5.12796	-2.8958	-1.76986	2.79934	-0.764636	-1.08231	1.78953	-1.63798	-0.40774	-4.82942	-0.009218	-1.61812	-1.23661	2.02315	-0.20649	-1.92162	-0.040086	-0.554368	-2.36131	-1.45271	-2.08065	-4.87338	-0.128964	-3.05543	-3.69115
3	111	-0.561368	-2.94459	-0.155816	-0.943328	-4.18826	-5.14282	-2.92742	-1.75598	2.78158	-0.776376	-1.10969	1.95017	-1.67332	-0.39596	-4.84254	-0.013878	-1.62076	-1.25833	1.98481	-0.20689	-1.92788	-0.038326	-0.561368	-2.34881	-1.67229	-2.13877	-4.9299	-0.123164	-3.02425	-3.78967
3	112	-0.570268	-2.99545	-0.150536	-0.942808	-4.21522	-5.16954	-2.9544	-1.76624	2.75838	-0.776456	-1.12485	1.85823	-1.63228	-0.40566	-4.87168	-0.012958	-1.62646	-1.27289	1.93821	-0.20711	-1.60288	-0.032346	-0.570268	-2.35655	-1.80879	-2.18913	-4.9833	-0.134404	-2.92883	-3.83339
3	113	-0.584148	-3.05063	-0.146276	-0.950048	-4.25012	-5.18054	-2.9765	-1.7756	2.72638	-0.783616	-1.14777	1.80613	-1.61072	-0.41016	-4.89066	-0.013678	-1.63896	-1.29305	1.90957	-0.20707	-1.0761	-0.019726	-0.584148	-2.35785	-1.31243	-2.22163	-5.00762	-0.132524	-3.00063	-3.87505
3	114	-0.602088	-3.08739	-0.148696	-0.952048	-4.29546	-5.2045	-2.99958	-1.7896	2.69344	-0.782236	-1.16435	1.76005	-1.71316	-0.40522	-4.9107	-0.012158	-1.64504	-1.31237	1.91257	-0.20561	-1.10466	-0.032286	-0.602088	-2.34075	-1.36739	-2.24411	-4.97242	-0.141544	-3.14459	-3.81855
3	115	-0.601948	-3.12107	-0.147336	-0.961828	-4.29764	-5.21012	-3.0151	-1.78434	2.67464	-0.772736	-1.18673	1.71819	-1.74968	-0.41826	-4.9034	-0.012698	-1.6621	-1.32077	1.91659	-0.20187	-1.22782	-0.031366	-0.601948	-2.33737	-1.52351	-2.26175	-4.93724	-0.141684	-3.26879	-3.66065
3	116	-0.599928	-3.18041	-0.140736	-0.963708	-4.284	-5.22116	-3.04404	-1.8033	2.66572	-0.774936	-1.19915	1.70595	-1.77624	-0.40968	-4.92486	-0.009958	-1.66284	-1.34337	1.87617	-0.19497	-1.29956	-0.024686	-0.599928	-2.34323	-1.52117	-2.27893	-4.8791	-0.137584	-3.32705	-3.69351
3	117	-0.601748	-3.23803	-0.134116	-0.969128	-4.31078	-5.23598	-3.06978	-1.81708	2.64162	-0.787516	-1.21773	1.66657	-1.79614	-0.4029	-4.94202	-0.014418	-1.66926	-1.34399	1.83435	-0.19547	-1.34748	-0.036286	-0.601748	-2.33821	-1.75211	-2.30459	-4.88264	-0.133524	-3.22585	-3.77041
3	118	-0.601308	-3.27111	-0.135836	-0.980628	-4.35464	-5.24668	-3.09376	-1.81872	2.60646	-0.792656	-1.23835	1.64209	-1.8295	-0.40952	-4.97064	-0.018738	-1.67484	-1.33737	1.80079	-0.19617	-1.38212	-0.019906	-0.601308	-2.34229	-1.94723	-2.33169	-4.92946	-0.137124	-3.26679	-3.82847
3	119	-0.601408	-3.28901	-0.134596	-0.983128	-4.38532	-5.26404	-3.1292	-1.82128	2.58108	-0.792656	-1.26937	1.61873	-1.85766	-0.41064	-4.99636	-0.020458	-1.69466	-1.34697	1.76091	-0.20085	-1.4141	-0.027086	-0.601408	-2.34979	-2.05437	-2.33711	-4.9763	-0.136964	-3.27063	-3.87281
3	120	-0.605008	-3.30933	-0.118636	-0.977008	-4.39582	-5.27886	-3.15106	-1.84144	2.54748	-0.807496	-1.28005	1.60007	-1.87886	-0.40486	-5.01726	-0.013278	-1.7021	-1.29403	1.73013	-0.20533	-1.44776	-0.035046	-0.605008	-2.33599	-2.12615	-2.22335	-4.99936	-0.128004	-2.27073	-3.92277
3	121	-0.611628	-3.23929	-0.113436	-0.969328	-4.44326	-5.29294	-3.18152	-1.85396	2.5181	-0.819176	-1.29317	1.58275	-1.89898	-0.41214	-5.04284	-0.011238	-1.70888	-1.16391	1.72497	-0.20969	-1.48294	-0.030566	-0.611628	-2.38941	-2.18407	-1.96345	-5.06364	-0.128224	-1.14195	-3.94023
3	122	-0.612848	-3.21449	-0.112216	-0.974348	-4.4868	-5.30854	-3.22698	-1.86112	2.4956	-0.838096	-1.31149	1.69043	-1.91686	-0.40858	-5.0671	-0.016918	-1.73052	-0.800592	1.71481	-0.20633	-1.50392	-0.035926	-0.612848	-2.43603	-2.17665	-1.63527	-5.12894	-0.120584	-1.06929	-3.95847
3	123	-0.622068	-3.24065	-0.106736	-0.984728	-4.50866	-5.32508	-3.24858	-1.8739	2.45672	-0.853776	-1.34095	1.68205	-1.94328	-0.41866	-5.08646	-0.021058	-1.75146	-0.544432	1.68079	-0.20601	-1.52292	-0.027506	-0.622068	-2.42375	-1.97367	-1.57833	-5.173	-0.119544	-1.36887	-3.98977
3	124	-0.621968	-3.27531	-0.094636	-0.995008	-4.536	-5.34088	-3.27084	-1.8811	2.41384	-0.865996	-1.36099	1.71065	-1.9726	-0.4071	-5.11202	-0.010978	-1.7518	-0.660812	1.65677	-0.20659	-1.54494	-0.011766	-0.621968	-2.42441	-2.05941	-1.65079	-5.20412	-0.125024	-1.82653	-4.00129
3	125	-0.618388	-3.31805	-0.094796	-0.997108	-4.58396	-5.3548	-3.29414	-1.90216	2.38102	-0.851596	-1.37055	1.65421	-1.99406	-0.40354	-5.13522	-0.012178	-1.76806	-0.770392	1.62509	-0.21513	-1.56516	-0.023306	-0.618388	-2.41151	-2.20353	-1.71431	-5.25696	-0.123264	-1.82713	-4.01193
3	126	-0.625608	-3.34027	-0.092616	-1.00281	-4.61172	-5.36314	-3.30648	-1.90564	2.34754	-0.739016	-1.38031	1.61763	-2.02538	-0.4007	-5.1703	-0.008298	-1.77958	-0.839192	1.61621	-0.21127	-1.58298	-0.034406	-0.625608	-2.40085	-2.28855	-1.75803	-5.30404	-0.121364	-1.52519	-4.01017
3	127	-0.631368	-3.37867	-0.090156	-1.00595	-4.64234	-5.38242	-2.66262	-1.91876	2.30956	-0.679336	-1.39467	1.55841	-2.03802	-0.406	-5.18874	-0.012938	-1.79014	-0.819152	1.58345	-0.21921	-1.60576	-0.031686	-0.631368	-2.35863	-2.34503	-1.78235	-5.33102	-0.129224	-1.84815	-4.01867
3	128	-0.630368	-3.42137	-0.077556	-1.00201	-4.6784	-5.39384	-1.12258	-1.92	2.27562	-0.630896	-1.40777	1.57703	-2.05334	-0.41136	-5.20818	-0.019178	-1.78522	-0.593812	1.54509	-0.21525	-1.61502	-0.037646	-0.630368	-2.32731	-2.24735	-1.80377	-5.35436	-0.123924	-2.20179	-4.00867
3	129	-0.640068	-3.45781	-0.081336	-1.00851	-4.70726	-5.41334	0.047744	-1.921	2.23486	-0.592156	-1.42283	1.54267	-2.07668	-0.4146	-5.2334	-0.020478	-1.7923	-0.629612	1.52187	-0.20901	-1.6347	-0.043006	-0.640068	-2.31183	-2.16097	-1.83239	-5.34236	-0.132864	-2.38161	-3.98329
3	130	-0.637528	-3.48775	-0.078576	-1.00293	-4.7387	-5.43248	0.375544	-1.93208	2.20326	-0.581276	-1.42991	1.54755	-2.10448	-0.41998	-5.25376	-0.024198	-1.80714	-0.736652	1.49381	-0.21041	-1.65116	-0.031466	-0.637528	-2.32145	-2.27327	-1.84031	-5.3332	-0.146324	-2.38821	-4.00311
3	131	-0.643828	-3.52151	-0.071916	-0.995068	-4.77334	-5.44394	-0.141376	-1.93212	2.15422	-0.574476	-1.44857	1.54469	-2.12642	-0.42442	-5.27234	-0.015138	-1.81028	-0.786872	1.48523	-0.21491	-1.6401	-0.027566	-0.643828	-2.33743	-1.86675	-1.84359	-5.3364	-0.143844	-2.48221	-4.01547
3	132	-0.640928	-3.55021	-0.069216	-1.01253	-4.80434	-5.46034	-0.560296	-1.9495	2.11004	-0.602676	-1.46443	1.51457	-2.14154	-0.42096	-5.28798	-0.012798	-1.8228	-0.829392	1.44487	-0.20427	-1.63538	-0.030086	-0.640928	-2.34613	-0.78153	-1.82743	-5.31108	-0.142804	-2.68081	-4.02837
3	133	-0.644168	-3.57611	-0.068936	-1.01837	-4.83218	-5.47364	-0.875756	-1.9609	2.062	-0.611636	-1.48205	1.48697	-2.16608	-0.4266	-5.30696	-0.007678	-1.84114	-0.860552	1.42291	-0.20579	-1.67218	-0.036206	-0.644168	-2.35487	-1.06661	-1.62147	-5.35216	-0.130264	-2.66635	-4.04799
3	134	-0.649348	-3.60963	-0.067716	-1.02199	-4.85586	-5.48856	-1.10246	-1.9612	2.01294	-0.635676	-1.49391	1.46677	-2.18626	-0.43722	-5.33858	-0.008278	-1.86004	-0.884212	1.40527	-0.20669	-1.69964	-0.034566	-0.649348	-2.39779	-1.55267	-1.23363	-5.39772	-0.148804	-2.31603	-4.06123
3	135	-0.639828	-3.63297	-0.061136	-1.02153	-4.88014	-5.49336	-1.26978	-1.95598	1.9712	-0.658096	-1.51229	1.44623	-2.2131	-0.4372	-5.3604	-0.007118	-1.86808	-0.911332	1.39947	-0.21129	-1.7126	-0.026266	-0.639828	-2.30097	-1.76629	-1.18827	-5.44072	-0.151864	-2.46421	-4.07811
3	136	-0.648808	-3.62899	-0.057396	-1.00711	-4.90902	-5.50504	-1.39888	-1.97214	1.92432	-0.672976	-1.52925	1.42941	-2.2252	-0.42678	-5.3826	-0.014538	-1.88574	-0.938552	1.36783	-0.20103	-1.73174	-0.028686	-0.648808	-2.21445	-1.90417	-1.30241	-5.4929	-0.156444	-2.65253	-4.08905
3	137	-0.662768	-3.63535	-0.049936	-1.00071	-4.93722	-5.51932	-1.5193	-1.98208	1.87074	-0.687576	-1.54139	1.39813	-2.23672	-0.43284	-5.4	-0.011038	-1.89204	-0.957972	1.33527	-0.20065	-1.73528	-0.029546	-0.662768	-2.22967	-1.94273	-1.38475	-5.51472	-0.161324	-2.48051	-4.09277
3	138	-0.673668	-3.65589	-0.044616	-0.993848	-4.969	-5.52074	-1.61114	-1.98448	1.81862	-0.688216	-1.56233	1.36343	-2.25624	-0.44344	-5.41926	-0.011338	-1.90732	-0.974132	1.31307	-0.20233	-1.75388	-0.031066	-0.673668	-2.23029	-1.39893	-1.43955	-5.5347	-0.158784	-2.47707	-4.09909
3	139	-0.672288	-3.68057	-0.036396	-0.998428	-4.9765	-5.5354	-1.68964	-1.97992	1.77548	-0.690316	-1.57571	1.32913	-2.28458	-0.44278	-5.45012	-0.009658	-1.91212	-0.945672	1.28869	-0.20865	-1.77808	-0.028726	-0.672288	-1.95057	-1.39169	-1.46803	-5.57508	-0.154724	-2.59731	-4.11853
3	140	-0.689648	-3.70311	-0.026596	-1.00005	-4.94524	-5.55972	-1.74896	-1.9963	1.73124	-0.701256	-1.58697	1.28951	-2.30156	-0.44802	-5.47598	-0.014598	-1.9146	-0.914352	1.25621	-0.21177	-1.78928	-0.027606	-0.689648	-1.71445	-1.71259	-1.51549	-5.60368	-0.163024	-2.64859	-4.13307
3	141	-0.688268	-3.73815	-0.023336	-1.00299	-4.9345	-5.57848	-1.83852	-2.0054	1.68944	-0.693996	-1.60715	1.25955	-2.32228	-0.44296	-5.49172	-0.009178	-1.9179	-0.943012	1.22629	-0.21089	-1.80306	-0.030846	-0.688268	-1.67425	-1.88667	-1.55065	-5.5771	-0.153844	-2.41863	-4.13353
3	142	-0.690388	-3.76469	-0.019696	-0.992088	-4.95966	-5.58622	-2.12282	-2.01654	1.64078	-0.702916	-1.61173	1.22933	-2.33992	-0.45182	-5.5218	-0.010658	-1.93168	-0.973792	1.19763	-0.21839	-1.81358	-0.032066	-0.690388	-1.40377	-1.96443	-1.56071	-4.79742	-0.153544	-2.34157	-4.14285
3	143	-0.693868	-3.78693	-0.020336	-0.990308	-4.57572	-5.60196	-2.2577	-2.02116	1.59728	-0.694096	-1.62315	1.18993	-2.36812	-0.4566	-5.5421	-0.012678	-1.94848	-1.00553	1.17379	-0.21033	-1.82088	-0.025226	-0.693868	-1.33713	-1.74251	-1.56643	-4.08446	-0.153844	-2.48815	-4.16833
3	144	-0.705188	-3.81025	-0.019576	-1.00419	-3.77022	-5.61352	-2.28238	-2.02858	1.53788	-0.638856	-1.65253	1.14625	-2.3867	-0.45636	-5.56958	-0.008258	-1.95738	-1.02113	1.14409	-0.20603	-1.82678	-0.023866	-0.705188	-1.36205	-1.78287	-1.59247	-4.1039	-0.162464	-2.58571	-4.09035
3	145	-0.703228	-3.77091	-0.013676	-1.00723	-3.6168	-5.61912	-2.30564	-2.03116	1.50014	-0.613296	-1.66371	1.10461	-2.40136	-0.46022	-5.58648	-0.010678	-1.9686	-1.02925	1.12345	-0.19971	-1.8356	-0.013606	-0.703228	-1.38339	-1.97277	-1.61261	-4.24448	-0.168244	-2.66427	-4.03583
3	146	-0.702088	-3.72909	-0.004456	-1.00843	-3.85834	-5.63488	-2.37328	-2.03838	1.47576	-0.589856	-1.68375	1.06589	-2.42094	-0.46592	-5.6018	-0.007298	-1.9705	-1.00755	1.09407	-0.20783	-1.84656	-0.014746	-0.702088	-1.38493	-2.07899	-1.62789	-4.34974	-0.167844	-2.71985	-4.04725
3	147	-0.713968	-3.62825	0.004724	-1.01365	-4.06996	-5.65412	-2.44842	-2.04136	1.44248	-0.503956	-1.68887	1.02103	-2.4331	-0.47254	-5.61594	-0.009458	-1.9837	-1.02785	1.05247	-0.21381	-1.86068	-0.014526	-0.713968	-1.40759	-2.06675	-1.67017	-4.4393	-0.153504	-2.77973	-4.05791
3	148	-0.715148	-3.47573	-0.005516	-1.00095	-4.19068	-5.6734	-2.479	-2.05466	1.38534	-0.457696	-1.70039	0.990526	-2.45902	-0.47016	-5.63324	-0.010158	-1.98902	-1.05351	1.03129	-0.21747	-1.87184	-0.018086	-0.715148	-1.42687	-1.84525	-1.71485	-4.50288	-0.160464	-2.71819	-4.10235
3	149	-0.715348	-3.39449	-0.004876	-0.995948	-4.27316	-5.67934	-2.50282	-2.06144	1.34034	-0.331556	-1.72207	0.956226	-2.47818	-0.46312	-5.65594	-0.012118	-2.00394	-1.07931	1.01313	-0.22257	-1.868	-0.024966	-0.715348	-1.58555	-1.91791	-1.73319	-4.539	-0.162644	-1.80407	-4.12301
3	150	-0.717468	-3.22925	0.005784	-1.00835	-4.33196	-5.69726	-2.55012	-2.06752	1.29374	-0.032556	-1.73069	0.908546	-2.48806	-0.46916	-5.6723	-0.012758	-2.01586	-1.10229	0.98035	-0.22041	-1.76716	-0.024946	-0.717468	-1.66983	-2.07645	-1.61297	-4.5936	-0.156244	-1.62581	-4.04329
4	1	-0.10383	-0.381958	0.01026	0.007872	-0.236118	-0.277242	-0.153988	-0.055282	-0.251624	-0.21809	-0.043694	-0.187398	-0.020972	-0.004996	-0.118642	-0.053936	-0.01549	-0.053252	-0.004422	-0.004692	-0.304668	0.0038	-0.10383	-0.295396	-0.3225	0.23628	-0.197826	0.004738	-0.0461	-0.173248
4	2	-0.26189	-0.462958	0.01474	0.000412	-0.284918	-0.321022	-0.285788	-0.060122	-0.301244	-0.21351	-0.053134	0.003282	-0.009632	-0.008536	-0.147082	-0.062616	-0.01295	-0.071492	-0.007242	-0.003172	-0.394548	-0.0005	-0.26189	-0.338596	-0.42462	0.25756	-0.262486	0.004698	-0.15508	-0.241568
4	3	-0.18847	-0.511718	0.01446	-0.002908	0.211682	-0.380162	-0.145028	-0.065442	-0.337264	-0.22803	-0.077614	-0.002618	-0.005492	-0.005136	-0.162762	-0.071096	-0.01445	-0.066992	0.354758	-0.006772	-0.469248	-0.00212	-0.18847	-0.325136	-0.4281	0.3529	-0.330466	-0.002382	-0.16806	1.16783
4	4	0.08649	-0.543738	0.0172	-0.026728	1.0382	-0.413002	0.577692	-0.070102	-0.386684	-0.26175	-0.080154	-0.121738	0.057488	0.020624	-0.191262	-0.087576	-0.01925	-0.024352	0.601278	-0.006532	-0.548548	-0.00302	0.08649	-0.374336	-0.3675	0.39956	-0.402266	-0.006682	-0.14578	3.20517
4	5	-0.02589	-0.635298	0.01692	-0.029808	0.945982	-0.458842	0.508332	-0.072882	-0.433924	-0.27517	-0.083434	0.171402	0.080088	0.021684	-0.213082	-0.100856	-0.02189	0.020348	0.535498	-0.011092	-0.645488	-0.0019	-0.02589	-0.427356	-0.56168	0.3736	-0.461846	-0.008542	-0.2817	3.16377
4	6	-0.22099	-0.714858	0.01776	-0.032448	0.550262	-0.492582	0.338432	-0.076162	-0.479344	-0.27441	-0.101274	0.099842	0.065528	0.023764	-0.234122	-0.115776	-0.02549	-0.001052	0.769918	-0.008412	-0.725248	-0.00256	-0.22099	-0.440116	-0.68226	0.34202	-0.503446	-0.005282	-0.40806	2.70229
4	7	-0.36371	-0.685018	0.0127	-0.044348	0.303602	-0.543842	0.286412	-0.085022	-0.521724	-0.28395	-0.109794	0.614922	0.052448	0.024284	-0.250122	-0.124656	-0.02639	-0.026452	1.06942	-0.000172	-0.803888	-0.00192	-0.36371	-0.291036	-0.6745	0.32526	-0.540326	-0.000982	-0.51414	2.38417
4	8	-0.46623	-0.238278	0.01106	-0.046588	0.159962	-0.584682	0.269912	-0.104482	-0.563964	-0.31431	-0.115614	0.724402	0.031548	0.024384	-0.260042	-0.136036	-0.04603	-0.035852	0.972538	-0.002812	-0.867828	-0.00832	-0.46623	-0.299196	-0.76024	0.33402	-0.603726	0.010478	-0.59694	2.17383
4	9	-0.56507	-0.245038	0.01846	-0.048088	0.066682	-0.630522	0.184412	-0.114442	-0.613824	-0.34625	-0.117494	0.496442	0.018508	0.026624	-0.270302	-0.144756	-0.04179	-0.049992	0.837578	-0.003032	-0.931428	-0.00416	-0.56507	-0.408576	-0.8788	0.32694	-0.651666	0.004518	-0.675	1.98405
4	10	-0.66065	-0.458178	0.01848	-0.052448	0.020642	-0.679902	0.098072	-0.121842	-0.653444	-0.37835	-0.124934	0.430462	0.000788	0.036084	-0.297562	-0.138236	-0.05235	-0.062052	0.753978	-0.001612	-1.00513	0.0003	-0.66065	-0.495676	-0.9643	0.33532	-0.684926	-0.001262	-0.76598	1.80035
4	11	-0.74419	-0.601758	0.01894	-0.052648	-0.044718	-0.738322	0.033972	-0.133502	-0.703064	-0.42069	-0.124594	0.335782	-0.010712	0.027004	-0.322082	-0.146276	-0.05959	-0.070632	0.703918	-0.001972	-1.07717	-0.00444	-0.74419	-0.564956	-1.01926	0.32226	-0.704446	-0.002602	-0.8432	1.64819
4	12	-0.82039	-0.707058	0.01834	-0.060748	-0.121718	-0.795882	-0.026968	-0.136642	-0.738944	-0.44921	-0.138094	0.292502	-0.026492	0.032384	-0.331342	-0.161136	-0.06287	-0.080672	0.648278	-0.002272	-1.14253	-0.00236	-0.82039	-0.624596	-1.08316	0.32598	-0.732926	0.001458	-0.91228	1.49153
4	13	-0.90085	-0.799238	0.0156	-0.063988	-0.181918	-0.865662	-0.082208	-0.141962	-0.789244	-0.48355	-0.151634	0.254522	-0.035012	0.029004	-0.353322	-0.177176	-0.06283	-0.078412	0.605938	-0.001732	-1.21427	-0.0043	-0.90085	-0.670176	-1.15332	0.32164	-0.776786	0.011498	-0.98212	1.34359
4	14	-0.95939	-0.875758	0.01846	-0.070608	-0.235678	-0.918462	-0.133088	-0.145902	-0.830204	-0.51881	-0.155034	0.225542	-0.051872	0.027644	-0.382042	-0.193956	-0.07151	-0.097852	0.575698	-0.002952	-1.28231	-0.00218	-0.95939	-0.711356	-1.20748	0.30434	-0.826206	0.014038	-1.05846	1.31177
4	15	-0.95845	-0.957418	0.0174	-0.080948	-0.274838	-0.982842	-0.174308	-0.160982	-0.871584	-0.55423	-0.162074	0.203822	-0.060072	0.039664	-0.405782	-0.209516	-0.06543	-0.113412	0.532138	-0.005492	-1.34707	2e-05	-0.95845	-0.742836	-1.2598	0.29346	-0.880386	0.012518	-1.12184	1.25539
4	16	-0.99199	-1.02882	0.02402	-0.075908	-0.321598	-1.03992	-0.216948	-0.168522	-0.918524	-0.58085	-0.177254	0.191462	-0.059972	0.035784	-0.413162	-0.221016	-0.04957	-0.123932	0.511618	-0.002012	-1.40565	0.00218	-0.99199	-0.786676	-1.31196	0.27558	-0.943586	0.021598	-1.17406	1.12133
4	17	-1.05067	-1.10232	0.02106	-0.075668	-0.364338	-1.1094	-0.259448	-0.171222	-0.955304	-0.61343	-0.180754	0.185762	-0.077772	0.038804	-0.426102	-0.230776	-0.04697	-0.139832	0.481138	-0.002332	-1.46737	0.0067	-1.05067	-0.832076	-1.36482	0.26208	-0.965546	0.024718	-1.24058	0.991772
4	18	-1.00417	-1.16832	0.02908	-0.083168	-0.412278	-1.18468	-0.304288	-0.170062	-0.998604	-0.64425	-0.187274	0.161282	-0.089192	0.035024	-0.447982	-0.249276	-0.05177	-0.146612	0.458058	-0.005232	-1.52513	-0.0003	-1.00417	-0.882956	-1.40436	0.24696	-0.988926	0.034458	-1.29376	0.888132
4	19	-1.04863	-1.23854	0.02998	-0.088948	-0.444558	-1.25798	-0.122268	-0.182342	-1.04186	-0.66839	-0.192394	0.129962	-0.094652	0.044804	-0.463302	-0.255396	-0.05487	-0.156672	0.435618	-0.005152	-1.58423	0.00176	-1.04863	-0.926036	-1.44616	0.2288	-1.05057	0.032738	-1.35558	0.771132
4	20	-1.15633	-1.31066	0.03286	-0.094748	-0.473578	-1.3271	0.397412	-0.187302	-1.08738	-0.68831	-0.200694	0.101842	-0.108592	0.043264	-0.481082	-0.250516	-0.06101	-0.163472	0.408498	-0.002012	-1.64515	0.00498	-1.15633	-0.982276	-1.48596	0.21872	-1.08997	0.028538	-1.3612	0.719472
4	21	-1.23731	-1.37518	0.03598	-0.102028	-0.511598	-1.39818	0.514732	-0.189622	-1.12346	-0.72015	-0.207934	0.078042	-0.105672	0.037564	-0.489182	-0.267916	-0.06271	-0.178172	0.383638	-0.001372	-1.71089	0.00292	-1.23731	-1.04512	-1.53038	0.21558	-1.08477	0.027478	-1.38884	0.888052
4	22	-1.32923	-1.4414	0.04358	-0.114328	-0.542318	-1.4656	0.343012	-0.197282	-1.16336	-0.74265	-0.213974	0.061082	-0.110892	0.032364	-0.504402	-0.280776	-0.06637	-0.193272	0.366258	-0.001532	-1.76117	0.00354	-1.32923	-1.09496	-1.58036	0.20844	-1.10547	0.031858	-1.47934	0.867612
4	23	-1.40483	-1.494	0.03858	-0.124868	-0.568438	-1.54042	0.248552	-0.202382	-1.21002	-0.78073	-0.212574	0.057322	-0.124012	0.024644	-0.523002	-0.287396	-0.07483	-0.201872	0.336218	-0.001792	-1.80275	0.00232	-1.40483	-1.147	-1.59996	0.20814	-1.14487	0.030318	-1.55216	0.755832
4	24	-1.47925	-1.54192	0.0375	-0.118848	-0.602838	-1.61532	0.159552	-0.208442	-1.2415	-0.81279	-0.223554	0.015142	-0.127172	0.024124	-0.537862	-0.294916	-0.07605	-0.214112	0.312938	-0.004532	-1.84409	0.00112	-1.47925	-1.2012	-1.63888	0.19898	-1.17515	0.022278	-1.60816	0.667652
4	25	-1.54731	-1.63014	0.04636	-0.130488	-0.641178	-1.68562	0.066112	-0.209882	-1.28634	-0.83689	-0.225174	-0.033638	-0.133772	0.031244	-0.552402	-0.299116	-0.07417	-0.220872	0.285238	-0.001392	-1.89515	0.00628	-1.54731	-1.23364	-1.67952	0.19036	-1.16221	0.014238	-1.6713	0.571712
4	26	-1.22889	-1.70212	0.05364	-0.132028	-0.662558	-1.76332	0.012452	-0.224582	-1.3253	-0.85367	-0.232374	-0.018798	-0.153272	0.024924	-0.576302	-0.311216	-0.07489	-0.232012	0.257158	-0.004092	-1.93881	0.00264	-1.22889	-1.21508	-1.71032	0.17528	-1.05249	0.013238	-1.73666	0.470892
4	27	-0.50837	-1.7635	0.03974	-0.129088	-0.693298	-1.82662	-0.034168	-0.237622	-1.36804	-0.86275	-0.244394	-0.038958	-0.154992	0.036664	-0.585362	-0.319196	-0.07911	-0.237472	0.228998	-0.001752	-1.99377	0.00142	-0.50837	-1.13546	-1.753	0.16582	-1.02837	0.028238	-1.78174	0.404212
4	28	-0.52769	-1.822	0.05094	-0.130268	-0.730178	-1.90846	-0.078648	-0.243582	-1.41186	-0.87655	-0.248594	-0.065778	-0.089612	0.027284	-0.608802	-0.334256	-0.08817	-0.240272	0.224918	-0.001632	-2.04535	0.0099	-0.52769	-1.17818	-1.78316	0.15176	-1.08837	0.041278	-1.83416	0.319192
4	29	-0.75287	-1.8771	0.05984	-0.134088	-0.767158	-1.96926	-0.114948	-0.248002	-1.44876	-0.86645	-0.257914	-0.095758	-0.121752	0.025484	-0.615862	-0.350296	-0.09081	-0.250392	0.197978	-0.002412	-2.10233	0.0063	-0.75287	-1.24956	-1.81548	0.14322	-1.12781	0.052258	-1.86382	0.267772
4	30	-0.90523	-1.94138	0.05706	-0.128608	-0.805758	-2.05064	-0.164268	-0.249002	-1.47056	-0.89189	-0.271474	-0.172278	0.024068	0.024404	-0.632042	-0.369316	-0.09653	-0.273652	0.163038	-0.000252	-2.16043	0.00206	-0.90523	-1.30538	-1.8395	0.14048	-1.15431	0.050618	-1.91454	0.313892
4	31	-1.01687	-2.00582	0.05646	-0.135628	-0.837158	-2.12026	-0.183008	-0.256402	-1.5284	-0.91489	-0.277314	-0.230778	0.376388	0.023264	-0.617422	-0.385316	-0.09831	-0.290852	0.144598	-0.001472	-2.19399	0.00848	-1.01687	-1.35044	-1.85692	0.13496	-1.23485	0.057798	-1.96716	0.276252
4	32	-1.10931	-2.06658	0.05824	-0.146508	-0.863518	-2.19152	-0.214748	-0.272482	-1.56408	-0.92985	-0.285114	-0.197438	0.471208	0.022744	-0.586462	-0.391856	-0.09457	-0.296192	0.120238	-0.007752	-2.22725	0.00156	-1.10931	-1.38448	-1.8946	0.13146	-1.27271	0.059678	-2.02342	0.196132
4	33	-1.19679	-2.1395	0.06632	-0.148968	-0.889298	-2.2621	-0.234388	-0.273642	-1.6048	-0.89805	-0.279234	-0.174878	0.264948	0.026184	-0.597502	-0.394476	-0.10289	-0.303692	0.097438	-0.001392	-2.29147	-2e-05	-1.19679	-1.41488	-1.92478	0.12632	-1.31485	0.062238	-2.08298	0.122952
4	34	-1.28321	-2.20264	0.06488	-0.147948	-0.926438	-2.32038	-0.275628	-0.282042	-1.64518	-0.88025	-0.287134	-0.268878	0.211048	0.043744	-0.615042	-0.404316	-0.09939	-0.308412	0.076438	-0.001972	-2.34367	-0.00128	-1.28321	-1.43432	-1.90968	0.08262	-1.36349	0.055318	-2.13422	0.039612
4	35	-1.37435	-2.25556	0.0695	-0.150828	-0.945058	-2.39894	-0.297468	-0.287382	-1.68816	-0.90467	-0.295054	-0.367738	0.141248	0.031244	-0.630642	-0.411576	-0.10263	-0.319112	0.056958	-0.003552	-2.39507	-0.0017	-1.37435	-1.45298	-1.93584	0.073	-1.41517	0.069578	-2.1559	-0.039668
4	36	-1.45949	-2.33256	0.06466	-0.152248	-0.869698	-2.46542	-0.322508	-0.297102	-1.70196	-0.92515	-0.300654	-0.389378	0.141768	0.031024	-0.646002	-0.423016	-0.09671	-0.321332	0.039538	-0.003472	-2.44415	-0.00648	-1.45949	-1.49068	-1.97634	0.0591	-1.45845	0.106978	-2.19536	0.337492
4	37	-1.52795	-2.40398	0.06676	-0.152068	-0.577238	-2.55286	-0.296068	-0.311682	-1.72344	-0.94207	-0.298954	-0.409918	0.119888	0.028404	-0.658722	-0.425996	-0.09657	-0.322852	0.016738	-0.005032	-2.48791	-0.0055	-1.52795	-1.52428	-2.02982	0.0451	-1.49805	0.115578	-2.2442	1.47235
4	38	-1.60957	-2.46504	0.07796	-0.164908	-0.438278	-2.6156	-0.350368	-0.318502	-1.66048	-0.96777	-0.297814	-0.435718	0.098088	0.041104	-0.662322	-0.434856	-0.09805	-0.329612	-0.011922	0.000128	-2.53213	-0.00072	-1.60957	-1.56156	-2.06536	0.03352	-1.49775	0.117478	-2.30062	1.45679
4	39	-1.67379	-2.54596	0.07592	-0.175908	-0.493398	-2.68602	-0.379988	-0.316982	-1.57608	-1.00083	-0.304554	-0.474478	0.077368	0.038424	-0.678002	-0.445316	-0.10209	-0.335492	-0.032402	-0.001552	-2.58273	0.00082	-1.67379	-1.59998	-2.09636	0.03156	-1.51797	0.104918	-2.35012	1.18087
4	40	-1.74295	-2.61916	0.07352	-0.179688	-0.559818	-2.76128	-0.399388	-0.310222	-1.62272	-1.02927	-0.310314	-0.481138	0.070888	0.051244	-0.704262	-0.451856	-0.10725	-0.340632	-0.037802	-0.002932	-2.62569	-0.00048	-1.74295	-1.63758	-2.13376	0.01662	-1.54263	0.116678	-2.39494	0.998792
4	41	-1.81603	-2.6945	0.07582	-0.190848	-0.613058	-2.81702	-0.435828	-0.313782	-1.6861	-1.04571	-0.331754	-0.478858	0.040808	0.038864	-0.708102	-0.465656	-0.09769	-0.354532	-0.052002	-0.001392	-2.67731	0.0031	-1.81603	-1.65702	-2.1698	0.00278	-1.58991	0.121658	-2.44216	0.876052
4	42	-1.87997	-2.77654	0.08884	-0.188888	-0.655098	-2.885	-0.468188	-0.315762	-1.73204	-1.06377	-0.333874	-0.522818	0.021028	0.034904	-0.712882	-0.475576	-0.04671	-0.369952	-0.084822	-0.003052	-2.72207	0.00098	-1.87997	-1.67272	-2.19816	-0.00756	-1.63319	0.119478	-2.483	0.779572
4	43	-1.94159	-2.8556	0.09786	-0.189388	-0.694918	-2.94738	-0.488848	-0.322722	-1.73958	-1.09227	-0.333854	-0.540418	0.018188	0.035684	-0.726562	-0.489256	-0.01561	-0.368632	-0.101002	0.000868	-2.77679	0.00114	-1.94159	-1.72338	-2.23218	-0.01108	-1.68213	0.143698	-2.532	0.679312
4	44	-1.99755	-2.93984	0.0965	-0.183608	-0.724358	-3.0141	-0.506028	-0.331922	-1.74992	-1.11073	-0.347434	-0.563338	0.010208	0.029964	-0.737922	-0.495316	-0.02645	-0.384912	-0.129162	-0.002052	-2.81571	-0.00106	-1.99755	-1.7613	-2.26612	-0.02548	-1.71619	0.188438	-2.5816	0.580192
4	45	-2.06259	-3.01304	0.09744	-0.191048	-0.754198	-3.08114	-0.516248	-0.325902	-1.41938	-1.10875	-0.347814	-0.601458	-0.017932	0.036924	-0.751362	-0.508736	-0.03551	-0.396792	-0.156762	-0.001292	-2.86027	-0.0008	-2.06259	-1.80122	-2.29834	-0.04172	-1.71053	0.186618	-2.63004	0.501672
4	46	-2.11015	-3.09072	0.10262	-0.202808	-0.794398	-3.1213	-0.546788	-0.330982	-0.767964	-1.11093	-0.358814	-0.623138	-0.021252	0.028784	-0.769542	-0.506256	-0.03719	-0.394392	-0.179462	-0.002212	-2.90467	0.00082	-2.11015	-1.8183	-2.32994	-0.0579	-1.74743	0.186738	-2.66346	0.430192
4	47	-2.16149	-3.16462	0.0953	-0.201608	-0.811798	-3.18422	-0.562068	-0.330822	0.025356	-1.11883	-0.359254	-0.604538	-0.031272	0.025744	-0.777302	-0.505036	-0.03985	-0.411832	-0.199522	-0.002392	-2.95763	-0.00244	-2.16149	-1.8225	-2.3625	-0.06372	-1.79393	0.174438	-2.71224	0.478692
4	48	-2.22487	-3.2366	0.09168	-0.201828	-0.801298	-3.24918	-0.580648	-0.340082	0.196996	-1.14277	-0.368554	-0.617718	-0.039832	0.031284	-0.793642	-0.505976	-0.04137	-0.414052	-0.228342	-0.000812	-2.99307	0.0004	-2.22487	-1.80976	-2.38978	-0.08294	-1.83715	0.170278	-2.75146	0.507212
4	49	-2.28971	-3.1579	0.08606	-0.214508	-0.803918	-3.30968	-0.593588	-0.346122	1.45496	-1.17111	-0.357454	-0.658498	-0.051992	0.028604	-0.803422	-0.513736	-0.05183	-0.417292	-0.248202	-0.006812	-3.02597	0.00154	-2.28971	-1.82032	-2.42596	-0.09552	-1.85423	0.174938	-2.7854	0.407672
4	50	-2.37733	-2.98546	0.0969	-0.218348	-0.717738	-3.3771	-0.613288	-0.347882	2.3586	-1.19809	-0.357674	-0.687778	-0.059992	0.033904	-0.819602	-0.525796	-0.06145	-0.425952	-0.260242	-0.005792	-3.03801	-0.0025	-2.37733	-1.8522	-2.4689	-0.1126	-1.89379	0.180278	-2.82522	0.313932
4	51	-2.43709	-2.56192	0.09876	-0.220628	-0.722198	-3.43756	-0.621308	-0.350062	2.0492	-1.21909	-0.372674	-0.697058	-0.071392	0.030604	-0.824782	-0.532936	-0.05959	-0.436932	-0.282402	-0.002352	-3.04821	0.00224	-2.43709	-1.87982	-2.49632	-0.13376	-1.93937	0.187078	-2.85756	0.244552
4	52	-2.50679	-2.33932	0.10156	-0.220668	-0.776318	-3.50312	-0.642268	-0.372122	1.79328	-1.20291	-0.378754	-0.714778	-0.080012	0.030864	-0.851602	-0.535716	-0.05387	-0.436712	-0.308302	-0.002612	-3.08853	-0.00232	-2.50679	-1.90878	-2.53318	-0.15698	-1.97973	0.195478	-2.89934	0.165012
4	53	-2.56915	-2.46484	0.1015	-0.219688	-0.798698	-3.57772	-0.649908	-0.377362	1.50814	-1.09511	-0.382054	-0.742838	-0.089972	0.031204	-0.865662	-0.540716	-0.03897	-0.441812	-0.335442	-0.006532	-3.14285	0.0003	-2.56915	-1.91956	-2.55994	-0.165	-2.02641	0.194858	-2.93848	0.059212
4	54	-2.63665	-2.60536	0.1092	-0.218928	-0.828918	-3.63636	-0.668528	-0.384342	1.32994	-1.01169	-0.383674	-0.782478	-0.098752	0.032884	-0.875242	-0.550876	-0.04141	-0.450852	-0.349742	-0.006012	-3.18633	-0.0052	-2.63665	-1.94108	-2.58732	-0.16946	-2.05249	0.194778	-2.96782	-0.022608
4	55	-2.69131	-2.69562	0.10464	-0.226028	-0.851478	-3.69496	-0.696468	-0.377862	1.22542	-1.02515	-0.391194	-0.696398	-0.114132	0.031264	-0.884922	-0.566696	-0.06359	-0.459252	-0.358862	-0.010892	-3.22177	-0.00396	-2.69131	-1.97422	-2.61426	-0.18586	-2.10157	0.199558	-3.0102	-0.100868
4	56	-2.74521	-2.74656	0.11084	-0.221728	-0.889018	-3.7628	-0.691148	-0.378862	1.14436	-1.03793	-0.399234	-0.486278	-0.120512	0.030504	-0.891242	-0.576296	-0.06573	-0.462692	-0.385082	-0.002392	-3.25539	-0.00564	-2.74521	-2.0053	-2.65294	-0.19814	-2.13437	0.216858	-3.05508	-0.183588
4	57	-2.79405	-2.38246	0.11734	-0.233508	-0.932838	-3.82588	-0.704728	-0.380742	1.0672	-1.03965	-0.411774	-0.428738	-0.138372	0.038964	-0.909062	-0.579136	-0.07707	-0.471652	-0.402482	-0.004712	-3.29105	-0.0069	-2.79405	-2.02302	-2.68906	-0.20724	-2.16511	0.244378	-3.0991	-0.279188
4	58	-2.84141	-1.41228	0.12868	-0.233248	-0.958938	-3.88678	-0.719428	-0.382622	1.00486	-1.04965	-0.413714	-0.534338	-0.157192	0.029924	-0.921782	-0.586676	-0.07585	-0.473952	-0.417462	-0.005952	-3.33317	-0.0045	-2.84141	-2.05068	-2.71898	-0.23184	-2.19265	0.276098	-3.13626	-0.358928
4	59	-2.81797	-0.940718	0.1277	-0.232088	-0.995118	-3.95752	-0.744208	-0.384422	0.953876	-1.08043	-0.418574	-0.609078	-0.158192	0.029184	-0.937222	-0.582316	-0.08053	-0.481512	-0.439322	-0.007372	-3.37551	-0.0032	-2.81797	-2.08364	-2.74062	-0.2472	-2.21187	0.275038	-3.17092	-0.331948
4	60	-2.84605	-0.580498	0.12894	-0.233408	-1.02922	-4.01088	-0.765088	-0.384282	0.893176	-1.08295	-0.429874	-0.637638	-0.167132	0.029864	-0.947702	-0.586256	-0.08103	-0.491952	-0.453302	-0.005972	-3.41589	0.0001	-2.84605	-2.10912	-2.7509	-0.2516	-2.23607	0.262458	-3.2101	-0.089968
4	61	-2.90215	-0.655458	0.13398	-0.237568	-1.05142	-4.06204	-0.769508	-0.388742	0.838336	-1.11077	-0.440594	-0.612238	-0.178712	0.030164	-0.965762	-0.598476	-0.08977	-0.490112	-0.480242	-0.005052	-3.45179	-0.00074	-2.90215	-2.12192	-2.49828	-0.25892	-2.26057	0.283478	-3.25274	-0.080168
4	62	-2.95813	-0.926978	0.13586	-0.238748	-1.07236	-4.13656	-0.770608	-0.386402	0.782116	-1.12989	-0.438894	-0.621438	-0.180272	0.024844	-0.979182	-0.607656	-0.08955	-0.504912	-0.494902	-0.000752	-3.48739	6e-05	-2.95813	-2.14346	-2.1294	-0.26934	-2.29335	0.299038	-3.29206	-0.175468
4	63	-2.98197	-1.08192	0.13764	-0.243628	-1.10868	-4.19042	-0.788608	-0.390442	0.738896	-1.15363	-0.442814	-0.562518	-0.187732	0.023144	-0.992142	-0.613996	-0.08733	-0.514152	-0.509862	-0.001652	-3.52111	0.0022	-2.98197	-2.17388	-2.23434	-0.28542	-2.33303	0.305378	-3.32876	-0.241848
4	64	-2.79671	-1.19254	0.13824	-0.254068	-1.13272	-4.24588	-0.815868	-0.394462	0.686896	-1.17783	-0.437294	-0.590098	-0.196392	0.022004	-0.994422	-0.622116	-0.09181	-0.525152	-0.532482	-0.001872	-3.55551	-0.0044	-2.79671	-2.20962	-2.39274	-0.29854	-2.36423	0.300598	-3.36148	-0.279388
4	65	-2.61939	-1.30012	0.13596	-0.254468	-1.1348	-4.29472	-0.834408	-0.406482	0.632676	-1.20137	-0.454934	-0.603578	-0.213932	0.021444	-1.00582	-0.632336	-0.08621	-0.531812	-0.568042	-0.003272	-3.58683	0.0005	-2.61939	-2.25474	-2.4906	-0.31514	-2.41039	0.289998	-3.39788	-0.245148
4	66	-2.65875	-1.4137	0.1377	-0.251148	-1.1519	-4.3663	-0.845628	-0.420722	0.589616	-1.21871	-0.457674	-0.618538	-0.231372	0.017664	-1.01472	-0.645436	-0.06041	-0.542392	-0.588422	-0.001412	-3.62125	0.00072	-2.65875	-2.32768	-2.55624	-0.33076	-2.44267	0.281458	-3.4126	-0.144848
4	67	-2.72399	-1.509	0.13816	-0.261888	-1.17874	-4.4141	-0.855788	-0.424222	0.534276	-1.22513	-0.473634	-0.604018	-0.242232	0.020244	-1.02742	-0.644296	-0.03727	-0.550052	-0.583222	0.000388	-3.65181	-0.00036	-2.72399	-2.3111	-2.61416	-0.33808	-2.48193	0.278878	-3.45336	0.016392
4	68	-2.78617	-1.59128	0.13734	-0.262348	-1.20988	-4.47114	-0.870628	-0.424642	0.488996	-1.20077	-0.474134	-0.628798	-0.250952	0.021904	-1.02804	-0.654136	-0.04043	-0.554052	-0.576682	-0.001852	-3.67001	-0.00092	-2.78617	-2.31222	-2.66004	-0.35372	-2.51903	0.262458	-3.50694	-0.003508
4	69	-2.85145	-1.67776	0.13826	-0.269748	-1.2376	-4.52792	-0.874148	-0.410082	0.429656	-1.20307	-0.471974	-0.670638	-0.267532	0.028144	-1.03414	-0.659076	-0.04687	-0.561372	-0.589422	0.003048	-3.69899	-0.00064	-2.85145	-2.3315	-2.70258	-0.369	-2.55761	0.255598	-3.53228	0.136072
4	70	-2.89081	-1.76362	0.13726	-0.267368	-1.12006	-4.57802	-0.885188	-0.404422	0.375656	-1.23151	-0.475334	-0.694378	-0.274572	0.031384	-1.05374	-0.657656	-0.05851	-0.566512	-0.608382	-0.001072	-3.73355	-0.00162	-2.89081	-2.34926	-2.74026	-0.3839	-2.59201	0.250638	-3.56624	0.124372
4	71	-2.89393	-1.83368	0.13608	-0.273008	-1.05128	-4.6267	-0.898628	-0.399362	0.323016	-1.25815	-0.478254	-0.698478	-0.279772	0.025504	-1.05914	-0.675616	-0.06483	-0.565152	-0.633222	0.000768	-3.76815	0.00506	-2.89393	-2.21176	-2.7809	-0.39926	-2.63123	0.259558	-3.59678	0.039412
4	72	-2.90649	-1.9065	0.13736	-0.274788	-1.10156	-4.6594	-0.913908	-0.407462	0.270916	-1.28863	-0.481494	-0.707758	-0.281852	0.028084	-1.06604	-0.674776	-0.05827	-0.564812	-0.659802	-0.001772	-3.79437	-0.00134	-2.90649	-2.03394	-2.80962	-0.41644	-2.67427	0.277318	-3.49668	0.021072
4	73	-2.97105	-1.98824	0.14048	-0.272188	-1.15304	-4.6936	-0.927768	-0.404802	0.216696	-1.29569	-0.485194	-0.750078	-0.289332	0.037484	-1.0795	-0.685176	-0.06435	-0.574992	-0.669462	-0.001052	-3.81109	0.00528	-2.97105	-2.10028	-2.84166	-0.43096	-2.70451	0.272418	-3.32356	-0.042408
4	74	-3.03107	-2.05772	0.14022	-0.278428	-1.1995	-4.74296	-0.933928	-0.398902	0.169156	-1.32113	-0.497154	-0.780038	-0.289772	0.035664	-1.08202	-0.689536	-0.06795	-0.586132	-0.682882	-0.000572	-3.83991	0.00026	-3.03107	-2.16254	-2.875	-0.4443	-2.72699	0.274858	-3.28818	0.008312
4	75	-3.07293	-2.11428	0.13774	-0.277508	-1.205	-4.7899	-0.946808	-0.414622	0.111656	-1.28595	-0.501914	-0.804678	-0.306052	0.036344	-1.0942	-0.692976	-0.07231	-0.591852	-0.696522	-0.000512	-3.87225	0.00168	-3.07293	-2.19966	-2.9085	-0.45262	-2.76545	0.259518	-3.36626	0.289992
4	76	-3.12159	-2.16472	0.13906	-0.293548	-1.17426	-4.84604	-0.968448	-0.417142	0.064916	-1.20001	-0.502594	-0.830658	-0.316572	0.029484	-1.10004	-0.703956	-0.07183	-0.600732	-0.712542	-0.003152	-3.89737	0.0017	-3.12159	-2.22022	-2.94994	-0.4653	-2.80777	0.252278	-3.43376	0.231652
4	77	-3.16617	-2.21534	0.13752	-0.296468	-1.20518	-4.89348	-0.984808	-0.425022	-0.004944	-1.18855	-0.513354	-0.857058	-0.331832	0.028364	-1.12188	-0.704896	-0.07147	-0.612752	-0.724062	-0.005072	-3.90105	-0.00172	-3.16617	-2.2322	-2.98262	-0.48042	-2.83837	0.251498	-3.44662	0.095292
4	78	-3.21197	-2.27714	0.14024	-0.296068	-1.25412	-4.94904	-1.00541	-0.429402	-0.055284	-1.21075	-0.514614	-0.877978	-0.333152	0.032244	-1.1362	-0.707616	-0.07659	-0.617552	-0.723342	-0.002272	-3.89059	0.00026	-3.21197	-2.22802	-3.01604	-0.48768	-2.88609	0.294078	-3.18094	0.024012
4	79	-3.26147	-2.3319	0.1418	-0.310448	-1.2495	-4.98774	-1.01923	-0.444202	-0.098204	-1.23183	-0.519574	-0.897978	-0.347992	0.022624	-1.14674	-0.711496	-0.08471	-0.621552	-0.743822	-0.000172	-3.90315	0.00414	-3.26147	-2.2408	-3.04108	-0.50718	-2.92635	0.293338	-2.92936	-0.036208
4	80	-3.30471	-2.39516	0.13904	-0.306828	-1.11382	-5.03284	-1.02387	-0.446802	-0.149664	-1.23853	-0.521694	-0.925698	-0.353712	0.024244	-1.15728	-0.730256	-0.08813	-0.628952	-0.770362	-0.001532	-3.92593	0.00388	-3.30471	-2.26148	-3.06122	-0.51742	-2.95419	0.280558	-2.99572	-0.129908
4	81	-3.35097	-2.45944	0.13866	-0.307928	-1.05406	-5.08204	-1.08437	-0.448762	-0.206244	-1.25577	-0.533354	-0.959998	-0.349592	0.022984	-1.15996	-0.728996	-0.08751	-0.635752	-0.788002	-0.000712	-3.95133	0.00252	-3.35097	-2.25662	-3.06044	-0.53434	-2.97819	0.291158	-3.09676	-0.221128
4	82	-3.39465	-2.52792	0.13656	-0.308648	-1.12566	-5.1284	-1.17623	-0.450242	-0.255224	-1.26911	-0.534654	-0.986938	-0.329612	0.034664	-1.17194	-0.734016	-0.09343	-0.635672	-0.804722	0.000328	-3.97311	-0.00238	-3.39465	-2.28228	-3.08542	-0.55678	-3.00825	0.327878	-3.0841	-0.295168
4	83	-3.43829	-2.60816	0.14348	-0.301628	-1.20804	-5.16534	-1.18107	-0.448702	-0.307384	-1.29065	-0.550034	-1.00928	-0.295392	0.023044	-1.1785	-0.738816	-0.09593	-0.640172	-0.821562	-0.001172	-3.99767	-0.0001	-3.43829	-2.30572	-3.12146	-0.56854	-3.03645	0.314658	-2.94556	-0.368248
4	84	-3.47195	-2.6715	0.15562	-0.302248	-1.24444	-5.20268	-1.18593	-0.455362	-0.364984	-1.32935	-0.558094	-1.03218	-0.287072	0.021764	-1.18818	-0.746716	-0.09709	-0.652152	-0.840282	-0.002132	-4.01763	0.0026	-3.47195	-2.3262	-3.1529	-0.5784	-3.06577	0.306238	-2.95156	-0.395768
4	85	-3.50383	-2.7443	0.14856	-0.303188	-1.2692	-5.24528	-1.19229	-0.462542	-0.423164	-1.34263	-0.553574	-1.0582	-0.283932	0.023964	-1.19774	-0.745936	-0.09615	-0.660172	-0.863102	-0.001572	-4.05683	0.00516	-3.50383	-2.35782	-3.18596	-0.58276	-3.09745	0.310178	-2.96438	-0.417048
4	86	-3.54819	-2.8152	0.14926	-0.305788	-1.30542	-5.28982	-1.21139	-0.466322	-0.465064	-1.35099	-0.565774	-1.09558	-0.271812	0.026504	-1.21614	-0.749336	-0.09595	-0.675832	-0.885922	-0.000292	-4.08161	0.00114	-3.54819	-2.393	-3.21076	-0.59242	-3.12421	0.299218	-2.6554	-0.476208
4	87	-3.60753	-2.87504	0.1479	-0.307188	-1.34812	-5.32284	-1.22549	-0.470842	-0.517424	-1.36803	-0.575434	-1.08186	-0.297472	0.026404	-1.22886	-0.753956	-0.09529	-0.674192	-0.888302	-0.001312	-4.09857	0.0032	-3.60753	-2.40956	-3.23202	-0.61514	-3.15027	0.302398	-2.54532	-0.564248
4	88	-3.62901	-2.93348	0.15054	-0.304068	-1.36562	-5.36308	-1.23859	-0.477102	-0.560324	-1.37635	-0.572434	-0.806198	-0.328652	0.035764	-1.2414	-0.760356	-0.09565	-0.668052	-0.900402	0.001308	-4.11437	0.00102	-3.62901	-2.42422	-3.26262	-0.62126	-3.18785	0.365178	-2.68156	-0.637588
4	89	-3.68061	-3.00272	0.15442	-0.310488	-1.26204	-5.39312	-1.25537	-0.476742	-0.620424	-1.36019	-0.566954	-0.669118	-0.279552	0.031444	-1.2471	-0.768656	-0.09507	-0.682052	-0.928502	0.001988	-4.14467	-0.00114	-3.68061	-2.4166	-3.29226	-0.62836	-3.22653	0.416058	-2.7911	-0.702908
4	90	-3.72253	-3.07694	0.15834	-0.307708	-1.1986	-5.42658	-1.27247	-0.487742	-0.657324	-1.35425	-0.572054	-0.764058	-0.280192	0.032884	-1.2497	-0.772676	-0.10753	-0.680872	-0.942202	-0.003012	-4.15573	0.00694	-3.72253	-2.41398	-3.32222	-0.64892	-3.24533	0.468158	-2.86008	-0.788888
4	91	-3.76743	-3.13952	0.16172	-0.305168	-1.18922	-5.4741	-1.29151	-0.493242	-0.702604	-1.35731	-0.575614	-0.900698	-0.309772	0.022744	-1.25608	-0.781536	-0.10247	-0.690892	-0.944922	-0.013932	-4.17655	0.00154	-3.76743	-2.4375	-3.35404	-0.67144	-3.25815	0.547078	-2.92154	-0.850948
4	92	-3.81205	-3.19396	0.16286	-0.310828	-1.25736	-5.50736	-1.29925	-0.493062	-0.392644	-1.34577	-0.573214	-0.895538	-0.330392	0.030144	-1.24882	-0.777416	-0.10279	-0.694132	-0.957262	-0.004612	-4.19599	-0.00178	-3.81205	-2.45242	-3.3861	-0.6854	-3.26673	0.543498	-2.99192	-0.919148
4	93	-3.84443	-3.21572	0.1685	-0.311448	-1.32358	-5.54658	-1.31643	-0.489982	2.07924	-1.35877	-0.582534	-0.867338	-0.346912	0.021924	-1.24132	-0.779736	-0.10571	-0.701552	-0.982262	-0.009092	-4.19951	0.00018	-3.84443	-2.46086	-3.40734	-0.69932	-3.28377	0.541518	-3.055	-0.987588
4	94	-3.87507	-3.27354	0.16658	-0.311808	-1.36572	-5.58458	-1.31157	-0.492702	3.1331	-1.37937	-0.588874	-0.862998	-0.368172	0.026944	-1.25464	-0.783136	-0.09741	-0.703512	-0.992882	-0.011452	-4.22119	0.00088	-3.87507	-2.4899	-3.43758	-0.7089	-3.29519	0.544538	-3.1075	-1.02275
4	95	-3.89673	-3.33858	0.16418	-0.323188	-1.40634	-5.42706	-1.32303	-0.493342	2.57202	-1.39251	-0.593334	-0.785398	-0.379372	0.032204	-1.26178	-0.793736	-0.09567	-0.719952	-1.03038	-0.003392	-4.23961	-0.00032	-3.89673	-2.50598	-3.4725	-0.72156	-3.28467	0.549258	-3.161	-1.02403
4	96	-3.93387	-3.38996	0.15922	-0.330288	-1.4135	-5.18954	-1.35009	-0.498682	2.10654	-1.40205	-0.595774	-0.814498	-0.387792	0.027684	-1.27118	-0.806696	-0.09985	-0.728892	-1.05468	-0.006492	-4.26117	0.00564	-3.93387	-2.51612	-3.4999	-0.73064	-3.27633	0.555518	-3.20848	-1.08817
4	97	-3.97131	-3.4341	0.161	-0.322608	-1.35258	-5.17672	-1.33007	-0.503662	1.87086	-1.40721	-0.600654	-0.873038	-0.398512	0.020864	-1.27896	-0.808556	-0.10067	-0.737052	-1.06552	-0.006692	-4.27431	0.00408	-3.97131	-2.53378	-3.52662	-0.74182	-3.30507	0.554718	-3.24456	-0.980088
4	98	-4.01427	-3.49512	0.15816	-0.324228	-1.36614	-5.27674	-0.823608	-0.517122	1.80554	-1.39023	-0.599274	-0.886258	-0.403132	0.023224	-1.286	-0.808936	-0.09761	-0.744852	-1.082	0.001788	-4.29345	0.01172	-4.01427	-2.53912	-3.55814	-0.7481	-3.33531	0.555758	-3.1344	0.268492
4	99	-4.05765	-3.53762	0.16276	-0.324688	-1.41974	-5.3504	-0.357028	-0.528202	1.73016	-1.37193	-0.602414	-0.942678	-0.423252	0.021784	-1.30164	-0.818816	-0.09909	-0.754032	-1.0873	0.007268	-4.28757	0.00798	-4.05765	-2.55594	-3.58116	-0.76476	-3.32055	0.549058	-2.80218	0.757472
4	100	-4.10193	-3.59306	0.17186	-0.328228	-1.46386	-5.4139	-0.460748	-0.528482	1.64952	-1.38303	-0.609374	-0.981758	-0.447652	0.022184	-1.32038	-0.817996	-0.10493	-0.770892	-1.10836	0.000888	-4.25767	0.01042	-4.10193	-2.57674	-3.60808	-0.77128	-3.12155	0.552798	-2.76338	0.513332
4	101	-4.12367	-3.64816	0.18064	-0.325688	-1.5116	-5.46328	-0.635508	-0.535022	1.58382	-1.38703	-0.610994	-1.0046	-0.457472	0.026284	-1.3216	-0.817796	-0.11283	-0.767172	-1.12346	0.006208	-4.27323	0.00982	-4.12367	-2.5897	-3.63278	-0.77786	-2.98707	0.545258	-2.90534	0.319132
4	102	-4.15573	-3.71468	0.17124	-0.325108	-1.54058	-5.511	-0.617348	-0.530602	1.49914	-1.37221	-0.601214	-1.04138	-0.463712	0.020884	-1.32044	-0.817696	-0.11341	-0.770332	-1.14196	0.005888	-4.29011	0.02574	-4.15573	-2.55486	-3.6628	-0.79404	-3.00937	0.549918	-2.85096	0.306712
4	103	-4.19047	-3.75432	0.17882	-0.328768	-1.44196	-5.54692	-0.532248	-0.523682	1.42196	-1.29317	-0.602554	-1.04386	-0.475152	0.022404	-1.32678	-0.825656	-0.11731	-0.775352	-1.15556	0.003708	-4.30991	0.01888	-4.19047	-2.5382	-3.68442	-0.7933	-3.09053	0.540338	-2.4732	0.222492
4	104	-4.22403	-3.81974	0.1941	-0.329048	-1.39908	-5.58596	-0.610388	-0.512662	1.36412	-1.26285	-0.610074	-1.05818	-0.465712	0.025424	-1.3427	-0.832696	-0.12783	-0.789632	-1.17548	0.002028	-4.32661	0.01072	-4.22403	-2.5691	-3.52312	-0.80776	-3.15055	0.538118	-2.49856	0.099752
4	105	-4.23513	-3.82142	0.19762	-0.326148	-1.4422	-5.60714	-0.954608	-0.508182	1.31252	-1.28107	-0.613714	-1.09304	-0.468792	0.024644	-1.35612	-0.836316	-0.13595	-0.791212	-1.0166	-0.001992	-4.34007	0.00872	-4.23513	-2.61126	-3.3858	-0.80992	-3.21433	0.522778	-2.68632	0.005652
4	106	-4.23847	-3.8434	0.19058	-0.320568	-1.49282	-5.65082	-1.11163	-0.508002	1.2713	-1.30419	-0.610334	-1.11754	-0.474852	0.021984	-1.35726	-0.837036	-0.12655	-0.804952	-0.801722	-0.003152	-4.34853	0.01258	-4.23847	-2.64052	-3.43836	-0.82474	-3.24121	0.505878	-2.8207	-0.081148
4	107	-4.24593	-3.9026	0.19932	-0.316268	-1.55534	-5.6784	-1.18517	-0.510302	1.20992	-1.32041	-0.619854	-1.14308	-0.480172	0.008664	-1.3639	-0.843436	-0.11885	-0.810752	-0.809702	-0.004592	-4.37383	0.01608	-4.24593	-2.6742	-3.49804	-0.83914	-3.27963	0.500058	-2.87394	-0.144888
4	108	-4.27513	-3.94798	0.20754	-0.330128	-1.62062	-5.70702	-1.26741	-0.512962	1.1592	-1.33167	-0.618854	-1.18662	-0.491092	0.014904	-1.38	-0.848496	-0.11099	-0.812812	-0.867662	-0.001432	-4.38527	0.01114	-4.27513	-2.63804	-3.54354	-0.85258	-3.30981	0.496958	-2.89166	-0.227928
4	109	-4.30893	-3.99092	0.20818	-0.330868	-1.66532	-5.7507	-1.31347	-0.519162	1.09546	-1.33679	-0.622914	-1.19742	-0.500512	0.012004	-1.38612	-0.845616	-0.11485	-0.818392	-0.922462	0.001508	-4.39779	0.00254	-4.30893	-2.64554	-3.5827	-0.87022	-3.35247	0.477238	-2.95886	-0.315528
4	110	-4.32979	-4.01934	0.21	-0.329848	-1.70724	-5.77474	-1.36931	-0.528662	1.05008	-1.29885	-0.634874	-1.20362	-0.502592	0.005444	-1.39866	-0.846676	-0.12207	-0.821252	-0.954482	0.001248	-4.41939	0.0084	-4.32979	-2.66072	-3.6219	-0.8883	-3.39669	0.468338	-2.97914	-0.301448
4	111	-4.32701	-4.06468	0.197	-0.328368	-1.7186	-5.802	-1.40783	-0.526222	1.01084	-1.26463	-0.625114	-1.20468	-0.509692	0.019664	-1.3991	-0.847796	-0.11691	-0.827232	-0.780382	0.007628	-4.43139	0.01116	-4.32701	-2.67294	-3.6577	-0.87852	-3.42929	0.463398	-1.68186	0.429412
4	112	-4.25533	-4.12054	0.19392	-0.335088	-1.7177	-5.839	-1.44283	-0.534922	0.968176	-1.27205	-0.638994	-1.20346	-0.528192	0.020624	-1.38094	-0.855576	-0.11593	-0.832072	-0.523082	0.010268	-4.44257	0.01816	-4.25533	-2.68412	-3.67046	-0.79862	-3.46781	0.464978	-0.683	0.568272
4	113	-4.25461	-4.13734	0.2042	-0.329308	-1.76714	-5.8743	-1.48865	-0.531482	0.929996	-1.28757	-0.638974	-1.22266	-0.539372	0.019624	-1.3519	-0.860116	-0.11277	-0.841072	-0.532902	0.004568	-4.45231	0.00312	-4.25461	-2.69048	-3.70118	-0.70412	-3.49909	0.456878	-0.98804	0.331312
4	114	-4.29243	-4.17612	0.19898	-0.314328	-1.8248	-5.89302	-1.52135	-0.537702	0.885336	-1.30405	-0.635194	-1.24228	-0.539192	0.020304	-1.35088	-0.855176	-0.11659	-0.845152	-0.607182	0.003828	-4.47019	0.00304	-4.29243	-2.69556	-3.7107	-0.6062	-3.52915	0.448198	-1.38846	0.208372
4	115	-4.31301	-4.21932	0.19508	-0.321408	-1.84668	-5.92112	-1.53511	-0.535102	0.832036	-1.32187	-0.644694	-1.07774	-0.544992	0.029164	-1.36158	-0.864176	-0.11889	-0.833772	-0.661602	0.004028	-4.47611	0.01006	-4.31301	-2.7009	-3.69336	-0.5097	-3.56791	0.437778	-1.60862	0.099072
4	116	-4.34769	-4.27158	0.1973	-0.331428	-1.88238	-5.94712	-1.56157	-0.531762	0.787396	-1.33739	-0.663154	-0.592838	-0.544372	0.020684	-1.36402	-0.862656	-0.12295	-0.839032	-0.621982	0.015268	-4.49427	0.00734	-4.34769	-2.7041	-3.71684	-0.46592	-3.60859	0.430598	-1.74636	0.009072
4	117	-4.38705	-4.28304	0.20138	-0.328288	-1.85318	-5.979	-1.58137	-0.532782	0.733136	-1.34377	-0.667154	-0.040978	-0.477312	0.017584	-1.3688	-0.873636	-0.13343	-0.849792	-0.631742	0.014548	-4.51121	0.0129	-4.38705	-2.71378	-3.76544	-0.42184	-3.63691	0.433518	-1.85352	-0.057568
4	118	-4.39971	-4.31008	0.20108	-0.342608	-1.76312	-6.00284	-1.61357	-0.523982	0.709336	-1.36101	-0.665134	0.375542	-0.428072	0.015764	-1.37898	-0.884956	-0.13985	-0.852752	-0.672102	0.002748	-4.51709	0.01304	-4.39971	-2.734	-3.79548	-0.37558	-3.65547	0.424418	-1.94076	-0.105668
4	119	-4.43475	-4.3533	0.20706	-0.325548	-1.7772	-6.02032	-1.63051	-0.513182	0.773476	-1.37899	-0.672014	0.562942	-0.453572	0.007584	-1.37888	-0.888536	-0.13753	-0.858492	-0.706722	0.004468	-4.51969	0.02214	-4.43475	-2.76488	-3.7659	-0.32718	-3.69211	0.416898	-2.01118	-0.189568
4	120	-4.46091	-4.39048	0.20776	-0.322068	-1.73592	-6.05226	-1.64191	-0.507582	1.15208	-1.38195	-0.675094	0.425762	-0.458212	0.018964	-1.40248	-0.884836	-0.14117	-0.858612	-0.736902	0.009948	-4.53693	0.01296	-4.46091	-2.77366	-3.6594	-0.33868	-3.71549	0.385898	-2.06978	-0.267008
4	121	-4.48529	-4.41728	0.21196	-0.321268	-1.66348	-6.08136	-1.66197	-0.509862	2.36288	-1.39325	-0.670814	0.256262	-0.473972	0.021884	-1.4093	-0.867096	-0.15205	-0.861912	-0.769982	0.003668	-4.54725	0.01614	-4.48529	-2.77406	-3.67446	-0.33198	-3.71973	0.371998	-2.13166	-0.336288
4	122	-4.49723	-4.45392	0.21182	-0.322008	-1.72364	-6.09892	-1.67327	-0.519082	2.75938	-1.39595	-0.687254	0.196602	-0.448752	0.033244	-1.41806	-0.846456	-0.15517	-0.872652	-0.783222	-0.003452	-4.55791	0.01106	-4.49723	-2.79354	-3.72572	-0.27348	-3.73887	0.363018	-2.17458	-0.398588
4	123	-4.50159	-4.50184	0.20892	-0.322108	-1.78676	-6.12318	-1.69047	-0.527462	2.1959	-1.34905	-0.681854	0.172182	-0.450952	0.026244	-1.4285	-0.845056	-0.15281	-0.882192	-0.800182	2.8e-05	-4.57151	0.00672	-4.50159	-2.80828	-3.76486	-0.26884	-3.75255	0.348878	-2.23012	-0.477648
4	124	-4.49783	-4.55432	0.21296	-0.325648	-1.78738	-6.14254	-1.69815	-0.533182	1.8563	-1.34013	-0.685794	0.105142	-0.460352	0.021064	-1.43848	-0.855096	-0.15361	-0.884232	-0.821322	0.002768	-4.58135	0.02242	-4.49783	-2.81118	-3.79442	-0.29742	-3.72859	0.357378	-2.28722	-0.544128
4	125	-4.52751	-4.59882	0.20338	-0.327928	-1.64778	-6.16888	-1.70785	-0.529942	1.69924	-1.35097	-0.688934	0.112362	-0.479792	0.022524	-1.44118	-0.853256	-0.15837	-0.892352	-0.838162	0.001468	-4.59109	0.01314	-4.52751	-2.81154	-3.81332	-0.31846	-3.74887	0.366918	-2.3325	-0.537628
4	126	-4.55505	-4.63424	0.2089	-0.325528	-1.4302	-6.20154	-1.71257	-0.541042	1.5955	-1.37443	-0.683374	0.073802	-0.448132	0.024184	-1.44574	-0.846916	-0.16615	-0.908772	-0.861602	0.012128	-4.59681	0.02086	-4.55505	-2.81546	-3.74524	-0.33412	-3.76725	0.359838	-2.36994	-0.564148
4	127	-4.58313	-4.68	0.21834	-0.329308	-1.47918	-6.22062	-1.72705	-0.541402	1.5492	-1.38555	-0.683134	-0.046238	-0.443252	0.028504	-1.43872	-0.847396	-0.17513	-0.911032	-0.879022	0.009328	-4.60015	0.0122	-4.58313	-2.82416	-3.70184	-0.3413	-3.76293	0.347698	-2.41638	-0.643088
4	128	-4.61687	-4.71888	0.20958	-0.329548	-1.64066	-6.24716	-1.74735	-0.537942	1.54244	-1.40677	-0.677154	-0.083838	-0.470432	0.024904	-1.44434	-0.845316	-0.18539	-0.915952	-0.894222	0.011068	-4.61207	0.02552	-4.61687	-2.83572	-3.75626	-0.3347	-3.77499	0.339818	-2.45384	-0.730368
4	129	-4.62743	-4.76562	0.20712	-0.334548	-1.75916	-6.26972	-1.74713	-0.536982	1.58158	-1.42099	-0.687134	-0.092938	-0.475132	0.033544	-1.45446	-0.852396	-0.17491	-0.916632	-0.901942	0.014328	-4.62777	0.0211	-4.62743	-2.8566	-3.80392	-0.35726	-3.76241	0.341618	-2.49294	-0.819948
4	130	-4.64055	-4.80134	0.20902	-0.333668	-1.8528	-6.30264	-1.74925	-0.536122	1.50982	-1.42973	-0.689654	-0.088218	-0.480152	0.030784	-1.46142	-0.861436	-0.17497	-0.921492	-0.913542	0.009168	-4.63197	0.02124	-4.64055	-2.86568	-3.83892	-0.36098	-3.78085	0.330438	-2.5415	-0.899968
4	131	-4.68261	-4.63294	0.214	-0.336788	-1.92116	-6.31762	-1.76075	-0.534442	1.56888	-1.43101	-0.685694	-0.052198	-0.494952	0.040904	-1.4624	-0.862616	-0.17711	-0.922412	-0.935182	0.006528	-4.63745	0.02726	-4.68261	-2.7886	-3.86664	-0.37992	-3.81061	0.325738	-2.5645	-0.966788
4	132	-4.70433	-4.49792	0.20962	-0.334828	-1.97346	-6.34894	-1.77129	-0.544802	1.66016	-1.36587	-0.694754	-0.132938	-0.507712	0.054864	-1.4773	-0.862996	-0.17727	-0.932832	-0.948002	0.007008	-4.64465	0.0222	-4.70433	-2.78276	-3.85406	-0.40162	-3.83015	0.335798	-2.59058	-1.03567
4	133	-4.72463	-4.5453	0.20826	-0.340428	-2.02226	-6.37326	-1.78167	-0.534782	1.55296	-1.26683	-0.698074	-0.080378	-0.521572	0.067024	-1.47182	-0.870096	-0.17589	-0.939712	-0.959762	0.003468	-4.65711	0.02098	-4.72463	-2.81312	-3.53554	-0.41312	-3.84811	0.330718	-2.62112	-1.03847
4	134	-4.74547	-4.61018	0.21032	-0.333488	-2.07958	-6.40398	-1.79591	-0.545282	1.7894	-1.25577	-0.698334	-0.135058	-0.522432	0.064664	-1.47196	-0.868036	-0.17531	-0.942492	-0.975942	0.008508	-4.67645	0.028	-4.74547	-2.8343	-3.43704	-0.42476	-3.88949	0.327638	-2.65436	-0.918388
4	135	-4.76563	-4.65552	0.20798	-0.337008	-2.12598	-6.43168	-1.80763	-0.552702	3.54288	-1.29501	-0.698194	-0.178918	-0.545032	0.064524	-1.4715	-0.878156	-0.16767	-0.948332	-0.997862	0.010908	-4.67805	0.03096	-4.76563	-2.84504	-3.39238	-0.44482	-3.90585	0.327878	-2.679	-0.710568
4	136	-4.79873	-4.6994	0.21256	-0.339648	-2.17622	-6.4625	-1.81331	-0.544362	4.97234	-1.32339	-0.700554	0.027162	-0.559152	0.070364	-1.43286	-0.881676	-0.17557	-0.949232	-1.00738	0.001408	-4.68627	0.02574	-4.79873	-2.86132	-3.12516	-0.45582	-3.90895	0.328378	-2.68896	-0.549068
4	137	-4.82025	-4.74126	0.22052	-0.343088	-2.2287	-6.48296	-1.82085	-0.549042	5.05338	-1.33547	-0.707734	0.493122	-0.572052	0.068324	-1.41062	-0.877936	-0.18771	-0.952172	-1.00824	-0.000532	-4.69727	0.01902	-4.82025	-2.8672	-3.12928	-0.46254	-3.93745	0.312318	-2.63136	-0.042768
4	138	-4.83857	-4.77154	0.22678	-0.326268	-2.26696	-6.50066	-1.84569	-0.552842	4.29022	-1.34049	-0.707054	0.477242	-0.581192	0.061764	-1.4219	-0.880396	-0.19413	-0.961172	-0.962402	0.012408	-4.69879	0.0241	-4.83857	-2.87886	-3.2271	-0.47158	-3.96093	0.301758	-2.2998	-0.091568
4	139	-4.85213	-4.80266	0.22242	-0.330748	-2.20414	-6.52314	-1.84851	-0.551962	3.95782	-1.35779	-0.712274	0.332122	-0.588972	0.059544	-1.4424	-0.876016	-0.19787	-0.964152	-0.941922	0.016208	-4.71161	0.027	-4.85213	-2.90226	-3.28814	-0.48936	-3.97975	0.295458	-1.78346	-0.263728
4	140	-4.87421	-4.8288	0.21832	-0.335428	-2.16854	-6.54842	-1.86159	-0.559302	3.55122	-1.37805	-0.714194	0.261082	-0.597952	0.061444	-1.44604	-0.877216	-0.19755	-0.962792	-0.949702	0.015488	-4.71515	0.03052	-4.87421	-2.90554	-3.33186	-0.49682	-3.95627	0.279938	-1.8526	-0.324528
4	141	-4.89347	-4.86278	0.22202	-0.330868	-2.22992	-6.57928	-1.87555	-0.555942	3.23502	-1.39041	-0.707734	0.235742	-0.608312	0.064724	-1.4465	-0.884656	-0.20541	-0.973112	-0.956862	0.009528	-4.72377	0.03014	-4.89347	-2.88878	-3.36272	-0.5043	-3.91379	0.266938	-2.02432	-0.369248
4	142	-4.90717	-4.90954	0.22024	-0.323528	-2.30002	-6.604	-1.88559	-0.558582	3.07744	-1.40085	-0.715134	0.190302	-0.613052	0.060864	-1.45594	-0.894096	-0.20485	-0.981372	-0.985622	0.002948	-4.73355	0.03352	-4.90717	-2.7807	-3.3945	-0.50452	-3.87531	0.254018	-2.1314	-0.469528
4	143	-4.92517	-4.93998	0.22274	-0.333128	-2.30804	-6.63334	-1.89223	-0.569402	2.98318	-1.41463	-0.717994	0.156902	-0.624552	0.052904	-1.45844	-0.898136	-0.20671	-0.985292	-1.00982	0.000568	-4.74163	0.02164	-4.92517	-2.49024	-3.43204	-0.51088	-3.90529	0.241598	-2.19644	-0.556888
4	144	-4.94997	-4.98118	0.22186	-0.327288	-2.02048	-6.65976	-1.89953	-0.571542	2.90962	-1.44289	-0.717134	0.146562	-0.642012	0.055464	-1.4659	-0.907896	-0.21603	-0.997292	-1.03754	0.000248	-4.74315	0.02876	-4.94997	-2.47868	-3.46906	-0.52152	-3.90755	0.237018	-2.19688	-0.172428
4	145	-4.95741	-5.02386	0.22342	-0.334468	-1.7743	-6.6777	-1.91641	-0.573442	2.83238	-1.45979	-0.722154	0.124342	-0.656152	0.064464	-1.48176	-0.910496	-0.21555	-0.997292	-1.05146	0.003428	-4.74067	0.02058	-4.95741	-2.5053	-3.49956	-0.53756	-3.87551	0.227918	-1.97798	0.701512
4	146	-4.98081	-5.05778	0.23288	-0.334128	-1.86296	-6.70748	-1.91013	-0.583062	2.73284	-1.46857	-0.726534	0.100582	-0.661292	0.065144	-1.48454	-0.900736	-0.21421	-1.00643	-1.0742	0.002348	-4.74661	0.0276	-4.98081	-2.53424	-3.52566	-0.52978	-3.91401	0.212018	-1.54888	0.650012
4	147	-4.99683	-5.0875	0.23516	-0.334848	-2.03206	-6.73752	-1.92837	-0.583922	2.58458	-1.47935	-0.724014	0.077682	-0.659552	0.060244	-1.48666	-0.910356	-0.21825	-1.01771	-1.08434	-0.001252	-4.75847	0.02648	-4.99683	-2.5876	-3.5532	-0.5477	-3.60181	0.202298	-0.94582	1.08747
4	148	-5.02765	-5.12802	0.2341	-0.326808	-2.15238	-6.74314	-1.93723	-0.590242	2.55124	-1.48677	-0.732794	0.064182	-0.658392	0.064644	-1.49712	-0.904936	-0.22361	-1.01223	-1.09128	0.000188	-4.77411	0.0281	-5.02765	-2.60108	-3.57846	-0.55368	-2.81875	0.188398	-0.7887	1.19603
5	1	-0.01735	0.034502	-0.011876	-0.047308	0.639328	-0.080768	2.33572	-0.018784	-0.147524	0.007268	-0.14582	-0.05241	-0.014622	-0.30745	-0.079974	-0.007124	-0.006814	-0.098398	0.126928	0.000624	-0.324038	0.006832	-0.01735	-0.062502	-0.68921	-0.237872	-0.14623	0.119852	-0.410166	-0.032684
5	2	-0.01635	0.016362	-0.023036	-0.061488	0.881388	-0.099348	1.78622	-0.019184	-0.180244	0.007848	-0.18042	-0.06759	0.006718	-0.35461	-0.107654	-0.000744	-0.019574	-0.089818	0.086568	0.001604	-0.376718	0.007192	-0.01635	-0.108282	-0.74059	-0.211652	-0.15803	0.161432	-0.480486	0.247576
5	3	-0.00829	0.407742	-0.011676	5.2e-05	1.96119	0.293512	2.24242	0.115616	-0.148904	0.011108	-0.21534	-0.08231	0.652858	0.21821	-0.117714	0.008156	0.053926	0.436082	0.600008	-0.002176	0.629842	-0.001168	-0.00829	0.221898	0.13059	0.671628	0.35677	0.396772	0.720534	2.56288
5	4	0.10745	1.41714	-0.007436	0.106312	3.48757	1.18195	3.37506	0.671856	-0.115924	0.019728	-0.17424	-0.09859	1.49096	0.48015	-0.124214	0.017116	0.167926	0.871222	1.22755	0.004224	0.931262	-0.019648	0.10745	-0.237202	0.89115	2.35731	2.31599	0.658812	2.77139	3.91908
5	5	0.38243	2.15794	-0.000896	0.025012	3.96411	1.26645	2.95984	1.1486	-0.202884	0.019548	-0.1184	-0.06001	1.73384	0.26285	-0.142914	0.020796	0.175986	0.649762	1.14607	0.012364	0.443462	-0.025828	0.38243	-0.356262	1.38577	3.30751	4.36045	0.776592	3.10571	3.46628
5	6	1.12047	2.39192	0.001844	-0.052508	4.03999	1.04653	2.13832	1.2671	-0.271624	0.024648	-0.12508	-0.01987	1.71114	0.29867	-0.174354	0.020976	0.148346	0.475462	0.918648	0.009444	0.277842	-0.035928	1.12047	0.112438	1.07573	3.47689	6.14773	0.845432	2.55989	2.77532
5	7	1.95845	2.31518	-0.000156	-0.093028	3.54493	0.869632	1.6258	1.25408	-0.329724	0.014748	0.59254	-0.03963	1.5948	0.35289	-0.192914	0.023356	0.134846	0.380582	0.802588	0.011164	0.185662	-0.036828	1.95845	0.786318	0.91589	3.25247	7.62389	0.881872	1.88139	2.5203
5	8	2.21325	2.23776	-0.001716	-0.125088	3.58617	0.762852	1.32938	1.22402	-0.393664	0.021668	1.86994	-0.01309	1.48424	0.67117	-0.217014	0.023816	0.119546	0.323662	0.728648	0.005944	-0.006818	-0.043968	2.21325	1.07866	1.10805	3.20425	7.89291	0.909852	1.45859	2.50322
5	9	2.18543	2.19978	-0.002396	-0.143148	3.02457	0.702092	1.13846	1.20332	-0.438464	0.030588	1.68986	0.06205	1.3997	0.66013	-0.241014	0.024836	0.096686	0.295462	0.677328	0.007364	-0.130358	-0.046608	2.18543	1.28148	0.42987	3.14815	7.94393	0.931732	1.14657	2.6544
5	10	2.13759	2.16996	-0.003956	-0.155748	2.45253	0.647492	0.993384	1.16332	-0.485004	0.019008	1.31256	0.05729	1.33684	0.55281	-0.262294	0.034116	0.103986	0.268742	0.652108	0.011884	-0.204638	-0.043208	2.13759	1.33458	0.03879	3.02301	8.11071	0.947812	0.891274	2.3219
5	11	2.09309	2.17108	-0.002016	-0.176688	2.14157	0.611452	0.853164	1.13822	-0.513164	0.012468	1.0825	0.02035	1.28636	0.36657	-0.275054	0.040976	0.106066	0.224902	0.638568	0.011264	-0.304418	-0.047028	2.09309	1.34394	-0.13211	2.93069	7.68653	0.960372	0.701814	2.044
5	12	2.05335	2.16668	0.000644	-0.191268	1.94265	0.565852	0.721424	1.12438	-0.523244	0.019428	0.93786	-0.01919	1.25468	0.65011	-0.296594	0.028136	0.086986	0.195182	0.974428	0.008264	-0.367658	-0.048768	2.05335	1.36896	-0.24277	3.13029	7.42895	0.984052	0.531474	1.83672
5	13	1.99019	2.12532	0.002204	-0.187708	1.86025	0.536072	0.596364	1.08988	-0.562324	0.020728	0.83248	-0.01139	1.23054	0.49413	-0.321294	0.022876	0.077406	0.165482	1.73371	-0.002476	-0.438978	-0.059528	1.99019	1.30438	-0.01651	3.59459	7.35947	0.997492	0.405834	1.83428
5	14	1.92265	2.07386	-0.000176	-0.205848	2.16811	0.499532	0.487124	1.06448	-0.620944	0.030948	0.74878	0.01467	1.2063	0.38163	-0.343354	0.024796	0.076966	0.148882	1.70627	0.001344	-0.507038	-0.069448	1.92265	1.46102	0.20503	3.61643	7.55399	1.05475	0.315194	1.80658
5	15	1.87161	2.0477	-0.004236	-0.216788	2.46625	0.455712	0.383444	1.05594	-0.681564	0.025768	0.67124	0.02197	1.21092	0.25665	-0.363834	0.025796	0.074506	0.130602	1.41307	-0.001036	-0.566878	-0.074568	1.87161	1.66528	-0.13039	3.41505	8.07969	1.10867	0.251154	1.74414
5	16	1.80549	2.17248	-0.001356	-0.231668	2.29317	0.439572	0.303484	1.05226	-0.731804	0.015428	0.59862	-0.00533	1.24078	0.12349	-0.381974	0.028696	0.069746	0.101502	1.24621	-0.002316	-0.629378	-0.069708	1.80549	1.27162	-0.34631	3.33227	7.66529	1.14007	0.250594	1.72198
5	17	1.73435	2.21238	4.4e-05	-0.242708	2.05723	0.417152	0.229724	1.03302	-0.771924	0.017588	0.52636	-0.02589	1.22318	0.10293	-0.404194	0.023576	0.060026	0.084282	1.17469	-0.000696	-0.689938	-0.079568	1.73435	1.3882	-0.47173	3.41729	7.33629	1.14329	0.097214	2.61538
5	18	1.67687	2.17172	0.001844	-0.244988	1.97305	0.392072	0.152304	1.01028	-0.802584	0.018868	0.46162	-0.03311	1.19688	0.06263	-0.438494	0.027816	0.050406	0.069822	1.13995	0.001244	-0.746078	-0.078048	1.67687	1.44644	-0.54603	3.34141	7.08447	1.16081	-0.064946	2.49574
5	19	1.62869	2.15304	0.015004	-0.266788	1.90921	0.379972	0.075944	0.991516	-0.856324	0.021008	0.4036	-0.04201	1.1771	0.04751	-0.465414	0.021036	0.050546	0.056082	1.09369	-0.001236	-0.816158	-0.084288	1.62869	1.52956	-0.61751	3.16231	7.68217	1.22101	-0.158406	1.99334
5	20	1.58853	2.10976	0.004784	-0.281708	1.97251	0.348472	0.015104	0.964116	-0.917004	0.013328	0.35098	-0.04117	1.17924	0.02119	-0.480094	0.019276	0.044066	0.031722	1.06181	-0.008636	-0.861458	-0.086928	1.58853	1.48002	-0.68437	3.21535	7.96455	1.31449	-0.227606	1.81638
5	21	1.53613	2.10112	0.002184	-0.292788	2.33661	0.322192	-0.044596	0.955216	-0.959584	0.014748	0.30126	-0.05997	1.16584	0.29701	-0.489334	0.031636	0.035786	0.017882	1.04157	-0.004876	-0.920838	-0.095168	1.53613	1.34144	-0.75725	3.45769	7.37421	1.34381	-0.316066	1.64364
5	22	1.50289	2.0846	0.006244	-0.303648	2.24033	0.311512	-0.086336	0.925556	-0.993184	0.015848	0.25	-0.06971	1.1477	0.31221	-0.498174	0.023596	0.036306	0.001622	1.00859	-0.000976	-0.978798	-0.089928	1.50289	1.2185	-0.80699	3.57035	6.97303	1.36177	-0.383746	1.52308
5	23	1.47509	2.05522	0.003104	-0.324988	2.11155	0.293912	-0.139356	0.896276	-1.03608	0.023348	0.26362	-0.07399	1.13654	0.13387	-0.515594	0.021236	0.027446	-0.019038	0.989488	0.002404	-1.02858	-0.099188	1.47509	1.1344	-0.84721	3.74267	6.75899	1.36625	-0.280346	1.40542
5	24	1.44427	2.0675	-0.003756	-0.325068	2.09713	0.281192	-0.179396	0.878656	-1.04946	0.019028	0.32102	-0.09549	1.12194	0.05931	-0.457794	0.021596	0.026806	-0.040198	0.962068	-0.000576	-1.07424	-0.095348	1.44427	1.05094	-0.87637	4.23467	6.63613	1.37667	-0.290946	1.30136
5	25	1.42055	2.77314	-0.001016	-0.327128	2.47129	0.265452	-0.241636	0.869376	-1.07382	0.018588	0.2719	-0.11141	1.1957	0.14249	-0.421094	0.016296	0.037906	0.044642	0.940888	0.000504	-1.04534	-0.088108	1.42055	1.04104	-0.76727	4.06041	7.78633	1.38287	-0.421906	1.27126
5	26	1.39455	3.63056	-0.000756	-0.318168	3.14389	0.273452	-0.237116	1.17426	-1.13434	0.020648	0.20838	-0.10939	1.7289	0.25869	-0.433094	0.014856	0.070206	0.450642	0.938548	0.003684	1.02734	-0.087868	1.39455	1.18498	0.49801	3.89229	8.44961	1.44019	-0.148606	1.1844
5	27	1.37241	4.32126	0.006884	-0.229168	3.11777	0.406112	-0.166256	1.61742	-1.19976	0.025808	0.26302	0.10247	1.94168	0.12679	-0.459474	0.013956	0.064606	0.482902	0.942148	-0.003836	1.76564	-0.084168	1.37241	0.830238	0.82861	3.74859	7.74765	1.56441	1.18487	1.0763
5	28	1.34839	4.97378	0.005084	-0.223668	3.80395	0.443732	-0.081576	1.6635	-1.2595	0.038408	0.37096	0.39183	1.87388	0.04433	-0.477194	0.017536	0.062306	0.335002	0.914928	0.004744	0.794862	-0.081568	1.34839	0.760498	0.19893	3.65661	7.14991	1.61607	1.91311	1.0002
5	29	1.31959	4.99934	0.002804	-0.242028	3.55737	0.389812	0.076544	1.61614	-1.31804	0.028168	0.29902	0.47993	1.7424	-0.00967	-0.512374	0.030076	0.056146	0.254362	0.870668	0.003384	0.377382	-0.085288	1.31959	0.768298	-0.29713	3.74131	6.81021	1.64017	1.34357	1.42206
5	30	1.28877	4.94762	0.003324	-0.263508	3.06097	0.346092	-0.001436	1.57756	-1.37836	0.017288	0.22236	0.43307	1.62052	-0.06593	-0.531834	0.022296	0.042806	0.200862	0.847828	0.000344	0.124022	-0.076988	1.28877	0.719278	-0.50149	3.67089	6.63543	1.73569	0.878674	1.56256
5	31	1.26905	5.02844	0.008864	-0.282648	2.76375	0.316632	-0.118696	1.53466	-1.4297	0.021628	0.16664	0.38677	1.53358	-0.09029	-0.559094	0.023136	0.039886	0.170022	0.818028	0.002544	-0.085438	-0.084348	1.26905	0.635418	-0.61879	3.58077	6.55663	1.80107	0.647414	1.27394
5	32	1.23379	5.05886	0.010844	-0.293348	2.52757	0.280252	-0.198416	1.51532	-1.4819	0.020948	0.12312	0.36941	1.47222	-0.12171	-0.571814	0.021976	0.037686	0.141482	0.786088	0.006344	-0.214498	-0.083368	1.23379	0.548078	-0.72841	3.53399	6.44739	1.82275	0.446614	1.0816
5	33	1.19967	5.06494	0.005984	-0.314208	2.36207	0.261492	-0.249516	1.48772	-1.53526	0.019148	0.0781	0.34905	1.43756	-0.16663	-0.582854	0.030396	0.022706	0.113762	0.763488	0.009284	-0.273718	-0.077668	1.19967	0.449798	-0.81259	3.45841	6.49061	1.82679	0.281574	0.954936
5	34	1.16373	5.70994	0.018704	-0.312548	2.23113	0.244612	-0.316016	1.45474	-1.59276	0.015928	0.03612	0.32549	1.40952	-0.20219	-0.589554	0.034056	0.015206	0.092502	0.737308	0.018424	0.430822	-0.075928	1.16373	0.377618	-0.86669	3.55181	6.85421	1.83737	0.165534	0.918576
5	35	1.14033	5.9797	0.020964	-0.279768	2.13185	0.227652	-0.363536	1.43502	-1.65322	0.016228	0.0041	0.32281	1.38974	-0.23683	-0.594594	0.039396	0.011326	0.080482	0.703728	0.013844	0.339042	-0.076028	1.14033	0.616798	-0.92235	3.61063	6.62019	1.83427	0.614114	0.845996
5	36	1.40265	6.05154	0.021284	-0.263808	2.21971	0.209332	-0.399776	1.4141	-1.71304	0.011888	-0.00994	0.30475	1.36276	-0.27475	-0.410754	0.032936	0.011126	0.101882	0.672308	0.016244	0.497382	-0.073928	1.40265	0.650138	-0.96057	3.48673	6.39315	1.85577	1.72483	0.764536
5	37	2.18633	6.14044	0.037864	-0.297228	2.58389	0.191012	-0.438976	1.40346	-1.779	0.009528	0.06342	0.28393	1.35154	-0.28323	-0.216714	0.038536	0.008766	0.096302	0.648208	0.010184	1.60186	-0.067728	2.18633	0.158998	-1.01691	3.37699	6.25699	1.89305	1.49485	2.0513
5	38	2.47743	5.885	0.047344	-0.320148	2.57211	0.172252	-0.473736	1.38608	-1.84358	0.006048	0.11922	0.26315	1.3473	-0.03697	-0.231514	0.043956	0.005326	0.073482	0.623368	0.012244	0.835662	-0.074128	2.47743	0.084438	-1.07283	3.28531	6.14721	1.90495	0.935354	2.69848
5	39	2.40971	5.87566	0.043144	-0.332908	2.45877	0.164312	-0.510056	1.37136	-1.90974	0.010228	0.06138	0.25331	1.3343	-0.01983	-0.273734	0.050056	2.6e-05	0.043182	0.591488	0.014684	0.301042	-0.072688	2.40971	0.147698	-1.11433	3.20333	6.04159	1.91351	0.589154	2.1135
5	40	2.31593	5.89518	0.035804	-0.352248	2.57039	0.159132	-0.541656	1.35768	-1.98228	0.016608	0.00086	0.24625	1.32114	-0.15667	-0.312694	0.040436	0.000286	0.027082	0.561788	0.014224	0.112562	-0.081508	2.31593	0.174738	-1.16761	3.14389	5.96035	1.95521	0.383874	1.69284
5	41	2.25961	6.19358	0.039124	-0.349568	3.74311	0.236852	-0.570316	1.3446	-2.04622	0.019148	-0.04052	0.23487	1.31216	-0.20645	-0.343174	0.045296	0.007786	0.010822	0.522928	0.019784	0.277582	-0.082968	2.25961	0.194298	-1.20163	3.08535	6.02833	2.02991	0.356094	1.3954
5	42	2.21265	6.92466	0.041264	-0.364588	3.96849	0.677632	-0.579196	1.3771	-2.10572	0.009888	-0.07974	0.12301	1.29462	-0.18221	-0.367754	0.052576	0.045966	-0.010998	0.497968	0.017964	1.16008	-0.066028	2.21265	0.152078	-1.23895	3.04005	6.72345	2.06571	1.40759	1.22276
5	43	2.14705	6.24188	0.044044	-0.372688	3.42201	0.798312	-0.611836	1.4654	-2.17386	-0.004412	-0.11226	0.04925	1.28696	-0.21939	-0.396074	0.047236	0.070026	-0.030478	0.467628	0.016244	0.534842	-0.060148	2.14705	0.078598	-1.28645	2.99697	7.21661	2.05653	2.78633	1.0859
5	44	2.10117	6.03146	0.043384	-0.288668	3.17535	0.653192	-0.642676	1.47862	-2.25218	-0.001372	-0.1554	0.13109	1.27456	-0.27205	-0.415354	0.045556	0.061886	-0.042038	0.432228	0.013604	0.090062	-0.056888	2.10117	0.011638	-1.31979	2.93821	6.83803	2.03665	3.00971	1.06604
5	45	2.10691	6.3737	0.040004	-0.098508	3.01897	0.546392	-0.554976	1.46234	-2.27816	-0.006252	-0.18522	0.35015	1.26174	-0.33273	-0.438934	0.040176	0.063986	-0.054378	0.391328	0.016604	-0.033818	-0.059308	2.10691	-0.067842	-1.36059	2.89359	6.42723	2.02963	2.72859	1.60298
5	46	2.08651	6.2478	0.047164	-0.115488	2.88169	0.499652	-0.532156	1.4364	-2.30876	-0.002572	-0.21796	0.37297	1.24334	-0.37127	-0.464294	0.040416	0.060226	-0.070178	0.354208	0.019224	-0.114878	-0.062008	2.08651	-0.137242	-1.40221	2.84903	6.15085	2.02049	1.91381	1.45274
5	47	2.03905	6.24756	0.043864	-0.194288	2.75369	0.450932	-0.606856	1.4016	-2.36726	-0.002972	-0.25682	0.29593	1.22298	-0.40469	-0.482054	0.045076	0.052266	-0.098478	0.313568	0.021324	-0.195038	-0.053168	2.03905	-0.210602	-1.43155	2.79203	5.96813	2.01463	1.40991	1.1298
5	48	1.99335	6.3385	0.040844	-0.227148	2.66037	0.414772	-0.672516	1.38058	-2.45512	-0.004652	-0.28416	0.82141	1.21484	-0.44145	-0.505874	0.032896	0.047186	-0.108078	0.275348	0.021584	-0.257418	-0.061428	1.99335	-0.296262	-1.46735	2.74651	5.84563	2.00049	1.15147	0.969796
5	49	1.96245	6.39654	0.029764	-0.265588	2.67359	0.399052	-0.721556	1.3707	-2.51242	-0.003692	-0.3119	2.45035	1.19284	-0.46625	-0.526234	0.035816	0.081286	-0.123938	0.242128	0.018384	-0.306058	-0.059548	1.96245	-0.361362	-1.49733	2.69751	5.76461	1.98527	1.01795	0.953736
5	50	1.95499	6.4274	0.022924	-0.286448	3.01021	0.374912	-0.754136	1.35472	-2.57042	-0.001312	-0.3506	0.31741	1.16972	-0.35189	-0.543274	0.044776	0.169166	-0.137918	0.202308	0.019244	-0.345858	-0.055308	1.95499	-0.408142	-1.49855	2.65655	5.76845	1.96647	0.956034	1.4137
5	51	2.19451	6.44824	0.021084	-0.304768	3.95337	0.351152	-0.769296	1.3252	-2.62712	-0.003192	-0.37306	0.17433	1.1649	-0.08065	-0.563574	0.047756	0.241706	-0.145458	0.169368	0.023944	-0.397018	-0.055528	2.19451	-0.262722	-1.35501	2.60623	6.27009	1.94625	0.844714	1.2193
5	52	2.30099	6.40442	0.021784	-0.320128	3.91739	0.327212	-0.809556	1.30024	-2.66204	-0.005052	-0.39018	0.20073	1.16312	-0.16085	-0.586494	0.043536	0.354446	-0.175058	0.139308	0.021224	-0.432858	-0.060448	2.30099	-0.213622	-0.15459	2.56895	7.10459	1.93663	0.755494	0.930416
5	53	2.27909	6.95612	0.026764	-0.197028	4.55069	0.314732	-0.838656	1.37144	-2.67698	-0.011752	-0.41896	0.40877	1.16696	-0.25149	-0.577314	0.033396	0.465986	-0.080958	0.120488	0.026084	0.479302	-0.064468	2.27909	-0.335362	-0.06897	2.53057	8.00439	1.93431	0.831054	0.775036
5	54	2.26005	6.88522	0.036364	0.529012	5.18137	0.317272	-0.807976	2.58448	-2.73742	-0.013252	-0.46146	0.44813	1.17206	-0.27113	-0.398214	0.031996	0.528306	0.138202	0.337988	0.023044	1.0738	-0.068448	2.26005	-0.300802	-0.61463	2.48167	7.60897	1.92081	1.09155	0.788676
5	55	2.23523	6.17322	0.037044	1.03973	4.48259	0.307672	-0.830856	4.07606	-2.78918	-0.004412	-0.49196	0.41595	1.1717	-0.24247	-0.275314	0.029976	0.505206	0.130862	0.487028	0.023404	0.374222	-0.065668	2.23523	-0.492722	-0.90527	2.42029	7.34197	1.90471	1.06681	0.685376
5	56	2.18335	5.93792	0.042944	1.12423	3.81503	0.275992	-0.876056	4.4555	-2.84144	-0.000132	-0.5216	0.54123	1.15972	0.27063	-0.288054	0.029376	0.491866	0.133082	0.406628	0.019964	0.276542	-0.073148	2.18335	-0.540362	-1.04905	2.37259	6.97935	1.88477	0.957934	0.595416
5	57	2.12905	5.91076	0.044864	1.18307	3.66711	0.257392	-0.933876	4.42028	-2.9055	-0.006672	-0.55086	0.83701	1.15896	0.23071	-0.293654	0.022096	0.500226	0.120262	0.300248	0.020924	-0.061538	-0.070188	2.12905	-0.320762	-1.12955	2.31491	6.47017	1.87049	0.865794	1.938
5	58	2.07861	5.84386	0.052364	1.00585	3.83015	0.250472	-0.966576	4.3165	-2.97372	-0.010792	-0.5741	0.96431	1.14444	0.39203	-0.190174	0.020876	0.677186	0.062662	0.242288	0.015424	-0.210038	-0.061868	2.07861	-0.295802	-1.20459	2.26489	6.28459	1.85985	0.751634	3.1078
5	59	2.02943	5.76184	0.051204	0.825812	3.58577	0.243192	-0.997536	4.20784	-3.01942	-0.004592	-0.60788	1.00123	1.1215	0.24609	-0.170054	0.025176	1.05659	0.016542	0.177128	0.013404	-0.259038	-0.055948	2.02943	-0.492282	-1.26117	2.21995	6.05397	1.84473	0.709594	2.51822
5	60	2.00861	5.70188	0.048744	0.715632	3.32921	0.217152	-1.0359	4.11682	-3.07124	0.003028	-0.61642	1.11333	1.09664	-0.01405	-0.188074	0.022116	1.40753	-0.025078	0.126828	0.016324	-0.318098	-0.054988	2.00861	-0.577842	-1.30541	2.18385	5.85963	1.83021	1.04393	1.97628
5	61	1.97649	5.63038	0.040324	0.640612	3.16493	0.202752	-1.05916	4.03608	-3.14422	0.002728	-0.64342	1.13041	1.08732	-0.14641	-0.239334	0.025916	1.46851	-0.051678	0.084448	0.020584	-0.364478	-0.052688	1.97649	-0.638942	-1.35537	2.12793	5.71101	1.79795	1.68487	1.69126
5	62	1.93407	5.56908	0.042464	0.714032	3.05247	0.177932	-1.08468	3.9681	-3.2211	-0.015392	-0.6774	1.11387	1.06054	-0.21293	-0.274414	0.031996	1.42449	-0.073238	0.044508	0.019964	-0.409898	-0.063808	1.93407	-0.692682	-1.40281	2.09865	5.59163	1.77421	1.82163	1.49238
5	63	1.91609	5.50936	0.037864	0.848172	2.96049	0.168632	-1.11728	3.90646	-3.28084	-0.019872	-0.69254	1.14775	1.0493	-0.25475	-0.277034	0.027976	1.40227	-0.079658	0.004908	0.023644	-0.457138	-0.065828	1.91609	-0.728062	-1.43955	2.04487	5.49861	1.75075	1.88047	1.35234
5	64	1.89699	5.439	0.038344	0.725792	2.93445	0.155112	-1.1478	3.85284	-3.33776	-0.017332	-0.73008	2.88135	1.04096	-0.29425	-0.159474	0.032716	1.38119	-0.070358	-0.037852	0.031904	-0.494218	-0.066748	1.89699	-0.779262	-1.47855	1.99993	5.41689	1.73305	1.70095	1.2196
5	65	1.88653	5.36534	0.037504	0.599592	2.94609	0.141992	-1.17912	3.7826	-3.40702	-0.019932	-0.75974	4.38331	1.01542	-0.33451	-0.118554	0.031416	1.41111	-0.091058	-0.090552	0.032084	-0.538218	-0.052528	1.88653	-0.824422	-1.22383	1.96935	5.32901	1.70557	1.36267	1.2777
5	66	1.86405	5.29686	0.041244	0.534012	2.93097	0.124132	-1.2077	3.72672	-3.46736	-0.015472	-0.77786	2.44905	0.988458	-0.36857	-0.006934	0.023376	1.45785	-0.118018	-0.144572	0.020204	-0.564818	-0.051428	1.86405	-0.875662	-0.74353	1.90675	5.26309	1.68807	1.12753	1.41568
5	67	1.83071	5.27528	0.045924	0.480552	2.83627	0.111472	-1.239	3.66898	-3.48174	-0.024532	-0.80758	2.25039	0.969558	-0.40723	0.157306	0.015396	1.42207	-0.135498	-0.196372	0.021064	-0.604818	-0.068908	1.83071	-0.886662	-0.96251	1.85375	5.44101	1.67133	0.994494	1.19638
5	68	1.80125	5.92742	0.041184	0.450632	2.82619	0.110432	-1.22612	3.62368	-3.52328	-0.022532	-0.84454	2.28857	0.980738	-0.42907	0.098966	0.022796	1.39135	-0.144738	-0.241612	0.021884	-0.618138	-0.066948	1.80125	-0.924082	-0.81209	1.80065	6.47745	1.64635	0.915234	1.02292
5	69	1.77871	6.06112	0.037644	0.473452	2.85683	0.110152	-1.23334	3.56686	-3.58972	-0.011672	-0.86622	2.60975	1.00664	-0.46589	0.045886	0.026696	1.40845	-0.140358	-0.260792	0.025644	-0.351498	-0.066028	1.77871	-1.0128	-0.46847	1.75815	6.80181	1.61219	0.829414	0.965036
5	70	1.74439	5.6532	0.042444	0.474612	2.75237	0.096012	-1.27008	3.51126	-3.64916	-0.015972	-0.89098	2.63945	1.02166	-0.49637	0.008746	0.033936	1.39471	-0.157138	-0.284752	0.029384	0.339622	-0.060748	1.74439	-1.08656	-0.81273	1.71857	6.19347	1.57397	0.751494	1.08684
5	71	1.71655	5.29678	0.033864	0.407452	2.65131	0.077712	-1.3097	3.45172	-3.69594	-0.023552	-0.92548	2.57777	1.2057	-0.53041	-0.004114	0.033416	1.37353	-0.142718	-0.331272	0.027604	-0.096158	-0.070648	1.71655	-1.15268	-1.07999	1.66665	5.70829	1.54501	0.690614	0.930976
5	72	1.69665	5.1587	0.026604	0.356772	2.57675	0.053852	-1.34024	3.39342	-3.75332	-0.011752	-0.9635	2.55177	1.58264	-0.56027	-0.010134	0.028436	1.34851	-0.158298	-0.379692	0.025824	-0.398718	-0.078268	1.69665	-1.21222	-1.20427	1.62649	5.45989	1.50921	0.634574	0.910456
5	73	1.67529	5.08444	0.035504	0.316172	2.68241	0.037392	-1.37634	3.34666	-3.8278	-0.023912	-0.99406	2.55273	1.80178	-0.59101	-0.022834	0.032756	1.32891	-0.192698	-0.417652	0.021964	-0.505518	-0.079528	1.67529	-1.07822	-1.27831	1.58611	5.34281	1.48633	0.665854	1.01214
5	74	1.65209	5.02158	0.046724	0.290292	4.04257	0.040812	-1.40448	3.29846	-3.89302	-0.040472	-1.01248	2.55695	1.86072	-0.61545	0.318526	0.035356	1.35425	-0.098638	-0.450232	0.037604	-0.526138	-0.077408	1.65209	-0.773402	-0.97299	1.61449	5.77215	1.45697	0.666014	0.863296
5	75	1.62979	5.27896	0.052484	0.265352	4.80675	0.039912	-1.40526	3.25088	-3.94794	-0.029592	-1.03534	2.55999	2.22626	-0.58427	0.746546	0.026516	1.52783	0.007982	-0.498852	0.041284	-0.533878	-0.071128	1.62979	-1.03692	-0.66257	1.58987	6.02091	1.43509	1.01859	0.864156
5	76	1.59977	5.68676	0.062224	0.265552	4.77073	0.020552	-1.43924	3.21712	-4.0007	-0.026832	-1.06838	2.57689	2.28258	-0.57941	0.691486	0.027336	1.58535	-0.051138	-0.536212	0.045924	-0.580838	-0.072128	1.59977	-1.16386	-0.97749	1.52327	5.81153	1.40323	1.31611	0.887476
5	77	1.57657	5.3687	0.062284	0.243732	4.12763	-0.003088	-1.43394	3.17136	-4.06624	-0.032432	-1.08962	2.56535	2.06448	-0.60507	0.589126	0.027896	1.61797	-0.102418	-0.581132	0.031564	-0.654078	-0.064188	1.57657	-1.21688	-1.19887	1.46247	6.30107	1.38245	1.45639	0.747496
5	78	1.54029	5.11856	0.057704	0.217632	3.65983	-0.022248	-1.45424	3.12042	-4.12908	-0.026172	-1.11264	2.62979	1.83958	-0.63879	0.532926	0.020416	1.68921	-0.133158	-0.617752	0.031504	-0.698018	-0.062188	1.54029	-1.2768	-1.29105	1.41567	6.32715	1.34357	2.44667	0.607376
5	79	1.51305	4.99132	0.060584	0.191412	3.44669	-0.042528	-1.50566	3.0716	-4.19458	-0.026772	-1.14256	2.71935	1.69832	-0.68679	0.502406	0.024276	1.65037	-0.139918	-0.658832	0.027144	-0.750218	-0.070348	1.51305	-1.33572	-1.34743	1.39015	5.74953	1.32379	2.55339	0.557436
5	80	1.48501	4.90898	0.063864	0.184232	3.29791	-0.052568	-1.4848	3.0336	-4.24352	-0.028912	-1.17288	2.69261	1.59262	-0.71555	0.470746	0.011256	1.60861	-0.149818	-0.705192	0.030364	-0.790518	-0.078748	1.48501	-1.37998	-1.41009	1.33995	5.52733	1.29197	1.93811	0.753796
5	81	1.46345	4.84666	0.060424	0.179232	3.16143	-0.064588	-1.14606	2.97944	-4.31008	-0.031272	-1.18382	2.63857	1.53002	-0.73191	0.444286	0.011796	1.58589	-0.173758	-0.748252	0.033764	-0.829878	-0.075368	1.46345	-1.42474	-1.46161	1.27485	5.34053	1.26137	1.51301	0.648756
5	82	1.43237	4.93642	0.058544	0.162652	3.04003	-0.089608	-1.0837	2.93722	-4.38162	-0.020292	-1.2185	2.62155	1.48712	-0.73683	0.425406	0.014216	1.58821	-0.199178	-0.800432	0.035864	-0.862038	-0.075188	1.43237	-1.4843	-1.49963	1.25179	5.15271	1.24153	1.28031	0.504536
5	83	1.41121	4.90776	0.063544	0.132232	2.93949	-0.112628	-1.20156	2.88976	-4.44956	-0.028412	-1.24646	2.75859	1.44522	-0.76849	0.398446	0.015856	1.61423	-0.225578	-0.830212	0.022124	-0.903358	-0.079688	1.41121	-1.53418	-1.53123	1.34781	5.02893	1.21419	1.13205	0.447356
5	84	1.39217	4.77762	0.061504	0.124552	2.83617	-0.122768	-1.29998	2.85334	-4.51628	-0.022012	-1.27354	3.05523	1.41446	-0.80093	0.380666	0.023036	1.66211	-0.230018	-0.867852	0.027704	-0.942298	-0.078688	1.39217	-1.6002	-1.57559	1.35567	4.93889	1.17751	1.01183	0.372836
5	85	1.37743	4.68776	0.065884	0.108792	2.75869	-0.138468	-1.37324	2.82108	-4.57574	-0.013832	-1.3047	3.09131	1.3878	-0.82689	0.360726	0.021936	1.64707	-0.257938	-0.911672	0.032524	-0.979238	-0.069788	1.37743	-1.64268	-1.60939	1.26259	4.86109	1.14451	0.911574	0.255896
5	86	1.73693	4.61734	0.070524	0.088272	2.68451	-0.147088	-1.41738	3.05036	-4.62994	-0.019312	-1.3348	3.10387	1.35368	-0.86163	0.341286	0.020716	1.63903	-0.159858	-0.953372	0.034824	-1.00926	-0.065328	1.73693	-1.61952	-1.64323	1.16333	4.79635	1.10957	0.834194	0.139596
5	87	2.73043	4.56734	0.066184	0.077412	2.60323	-0.152088	-1.47526	3.30042	-4.68458	-0.018132	-1.35334	3.10639	1.33132	-0.86765	0.326126	0.027676	1.64583	0.053842	-0.997052	0.022184	-1.00758	-0.066588	2.73043	-1.31486	-1.67901	1.09227	4.74365	1.07371	0.748814	0.047916
5	88	4.63943	4.4991	0.057264	0.042952	2.52679	-0.179828	-1.52788	3.23022	-4.74732	-0.018672	-1.37366	3.05085	1.3043	-0.88823	0.309186	0.028136	1.69225	0.049262	-1.03881	0.026424	-1.05428	-0.071268	4.63943	-1.3552	-1.70845	1.02587	4.66351	1.04167	0.669554	0.041236
5	89	7.26205	4.43514	0.051344	0.023152	2.45245	-0.202508	-1.57298	3.15512	-4.80426	-0.014132	-1.39958	3.01567	1.2767	-0.91487	0.279846	0.014316	1.66817	0.218462	-1.07471	0.024504	-1.10886	-0.067648	7.26205	-1.24186	-1.74335	0.971988	4.59191	1.01699	0.605354	0.811736
5	90	7.97207	4.37914	0.058844	0.023312	2.39179	-0.210348	-1.62318	3.1197	-4.85898	-0.021272	-1.43298	3.00661	1.2639	-0.93193	0.320506	0.010196	1.64181	0.347822	-1.12177	0.027184	-1.14862	-0.057988	7.97207	-1.4861	-1.77391	0.933948	4.55341	0.974952	0.552994	0.850396
5	91	7.59373	4.33052	0.074964	0.035112	2.37887	-0.210268	-1.65534	3.08686	-4.90304	-0.015692	-1.45978	2.97179	1.2463	-0.97485	0.525386	0.015056	1.63091	0.217922	-1.14745	0.031604	-1.19308	-0.059908	7.59373	-1.57602	-1.80457	1.02149	4.59881	0.928152	0.538014	0.628656
5	92	7.06785	4.65226	0.070624	0.034272	2.42393	-0.206568	-1.69196	3.29178	-4.86548	-0.026112	-1.48094	2.96517	1.23078	-0.99267	0.533246	0.017936	1.64439	0.151442	-1.18445	0.035384	-1.17742	-0.068488	7.06785	-1.56318	-1.37253	1.06533	5.57233	0.887192	0.607974	0.948336
5	93	6.66843	5.39462	0.074324	0.047372	2.39333	-0.214808	-1.72952	3.89958	-4.75824	-0.021392	-1.50554	3.01153	1.23748	-0.98463	0.497526	0.033256	1.69493	0.104622	-1.22615	0.036544	-1.07304	-0.072288	6.66843	-1.55046	-0.19339	0.983988	5.90633	0.867952	0.642334	1.73048
5	94	6.34443	5.26676	0.070504	0.087372	2.29205	-0.224768	-1.7605	4.01718	-4.78518	-0.027512	-1.52686	2.99549	1.27966	-0.93449	0.468186	0.046656	1.89863	0.052662	-1.26895	0.028124	-0.926678	-0.086748	6.34443	-1.58376	0.16543	0.885348	6.05699	0.847312	1.03093	2.304
5	95	6.06123	4.96926	0.081784	0.072012	2.18023	-0.241648	-1.80384	3.90692	-4.78942	-0.020872	-1.54436	2.96405	1.28132	-0.91025	0.440246	0.044636	2.00423	0.006562	-1.30045	0.026624	-1.01746	-0.072448	6.06123	-1.6202	0.25259	0.816048	6.39317	0.810872	2.28125	1.71644
5	96	5.82089	4.78466	0.086284	0.047512	2.09327	-0.256728	-1.84704	3.82488	-4.80234	-0.032612	-1.5745	2.93785	1.25518	-0.74127	0.411666	0.040696	1.96357	0.038122	-1.33033	0.035144	-1.15426	-0.075708	5.82089	-1.62314	-0.35369	0.760768	5.71233	0.796472	2.14275	1.28544
5	97	5.61493	4.70934	0.088964	0.015572	2.03073	-0.275768	-1.87754	3.75296	-4.85772	-0.031552	-1.59016	2.91115	1.22002	-0.77041	0.385826	0.038616	1.92053	0.059902	-1.36279	0.033264	-1.2484	-0.073888	5.61493	-1.6533	-0.34439	0.709768	5.21065	0.834252	1.57093	1.05156
5	98	5.42563	4.65252	0.092384	-0.014788	1.97067	-0.289728	-1.9281	3.68486	-4.90864	-0.027052	-1.6179	2.89073	1.20504	-0.84727	0.369446	0.036956	1.88077	0.001682	-1.39479	0.036344	-1.29386	-0.073948	5.42563	-1.69594	-0.43127	0.653828	4.96271	0.832912	1.22349	0.915136
5	99	5.25005	4.56366	0.100764	-0.023788	1.92071	-0.307208	-1.96352	3.63076	-4.9648	-0.025792	-1.63796	2.88419	1.17358	-0.91067	0.353286	0.030256	1.86339	-0.035498	-1.42133	0.025944	-1.34886	-0.075568	5.25005	-1.72304	-0.74571	0.630608	4.82023	0.823892	0.993794	0.805376
5	100	5.09683	4.67026	0.096004	-0.035468	1.85451	-0.317188	-1.9931	3.5769	-5.02072	-0.033172	-1.60804	2.94251	1.15948	-0.95809	0.329706	0.011756	1.85929	-0.066578	-1.44095	0.028344	-1.38272	-0.080988	5.09683	-1.62926	-0.92025	0.703068	4.73983	0.809432	0.840174	0.695996
5	101	4.95491	4.8481	0.089444	-0.035608	1.78175	-0.331268	-2.02916	3.53076	-5.0703	-0.027312	-1.60508	3.05561	1.17348	-0.99553	0.305846	0.011456	1.85695	-0.093558	-1.48211	0.028984	-1.29686	-0.084708	4.95491	-1.33122	-1.03575	0.715568	4.81255	0.791552	0.741574	0.588956
5	102	4.83389	4.8092	0.090624	0.019772	1.71035	-0.343588	-2.05258	3.48448	-5.11974	-0.028032	-1.18316	3.60415	1.22112	-1.01567	0.295766	0.017196	1.83455	-0.110478	-1.46237	0.024684	-1.2416	-0.089068	4.83389	-1.51378	-1.12163	0.656988	5.46117	0.753152	0.661374	0.488376
5	103	4.71447	4.9592	0.096264	0.202272	1.65503	-0.360628	-2.07858	3.43142	-5.17596	-0.020512	0.1366	3.69575	1.22108	-0.89847	0.278026	0.021636	1.81917	-0.122718	-1.39179	0.021804	-1.35058	-0.086248	4.71447	-1.67204	-1.18551	0.682468	5.53293	0.733052	0.588314	0.458576
5	104	4.60009	5.0279	0.100104	0.197992	1.59605	-0.375648	-2.1103	3.42354	-5.22094	-0.019552	1.63962	3.76469	1.299	-0.47891	0.246586	0.025436	1.84045	-0.141438	-1.40965	0.026364	-1.42832	-0.087268	4.60009	-1.72984	-1.21385	0.655988	5.31519	0.713092	0.602714	1.05892
5	105	4.49389	5.15686	0.108284	0.117332	1.53517	-0.394568	-2.1052	3.4274	-5.231	-0.018032	2.31828	3.86467	1.38618	-0.55583	0.233306	0.027416	2.03301	-0.160098	-1.46083	0.021024	-1.47928	-0.076828	4.49389	-1.68236	-1.25991	0.543488	5.54991	0.698812	0.579554	1.03646
5	106	4.38501	4.93772	0.104964	0.236412	1.47687	-0.421908	-2.10472	3.37522	-5.23062	-0.018012	2.2405	3.94309	1.38442	-0.68301	0.215486	0.036076	2.38695	-0.181858	-1.50813	0.020244	-1.52582	-0.083708	4.38501	-1.67848	-1.33089	0.461368	5.74489	0.673632	0.505974	0.785236
5	107	4.27949	4.6498	0.100864	0.383212	1.41007	-0.439268	-2.15862	3.32842	-4.87892	-0.011392	1.84658	4.80829	1.31326	-0.76827	0.230206	0.027336	2.53651	-0.203318	-1.54437	0.021304	-1.56594	-0.087768	4.27949	-1.4872	-1.39127	0.410028	6.27481	0.653312	0.447394	1.1168
5	108	4.19159	4.5066	0.101164	0.300932	1.35879	-0.452068	-2.20128	3.28254	-3.16012	-0.015392	1.55722	4.06077	1.2374	-0.81977	0.316006	0.026496	2.45557	-0.218278	-1.59279	0.021484	-1.61256	-0.091828	4.19159	-1.68984	-1.44121	0.358188	6.32645	0.644492	0.374894	1.00884
5	109	4.10315	4.43672	0.102384	0.192532	1.29969	-0.467208	-2.22836	3.237	-1.41716	-0.014372	1.36636	3.86433	1.18536	-0.88293	0.317646	0.033096	2.39617	-0.230618	-1.62725	0.021984	-1.64702	-0.086748	4.10315	-1.7907	-1.48827	0.312708	5.78555	0.614672	0.310954	0.749156
5	110	4.01713	4.37718	0.107764	0.134532	1.24113	-0.473048	-2.25384	3.18922	-0.155284	-0.021052	1.22808	5.46339	1.15806	-0.90503	0.256146	0.027696	2.34781	-0.244918	-1.66125	0.033324	-1.68562	-0.088008	4.01713	-1.82738	-1.51985	0.282788	5.33193	0.588792	0.257934	0.587476
5	111	3.93961	4.32062	0.111784	0.103732	1.17777	-0.489968	-2.29104	3.15178	0.122736	-0.019932	1.0912	5.73165	1.12144	-0.92471	0.221326	0.023636	2.33033	-0.259718	-1.69999	0.032144	-1.7256	-0.093808	3.93961	-1.85894	-1.53563	0.239808	5.09243	0.574012	0.205394	0.485996
5	112	3.85057	4.27978	0.105984	0.076632	1.13095	-0.504008	-2.32484	3.10866	-0.110264	-0.026632	0.9817	4.56175	1.09516	-0.96915	0.195866	0.031356	2.29729	-0.277638	-1.72197	0.035184	-1.76242	-0.088568	3.85057	-1.87748	-1.57417	0.177748	4.95163	0.545952	0.142094	0.400536
5	113	3.76413	4.22064	0.118564	0.056952	1.10661	-0.517388	-2.357	3.06896	-0.323004	-0.028492	0.87594	3.70011	1.07414	-1.00437	0.172206	0.032776	2.27505	-0.288698	-1.58381	0.029024	-1.79446	-0.097208	3.76413	-1.88754	-1.62177	0.225168	4.85733	0.512492	0.090174	0.888096
5	114	3.68343	4.31954	0.117664	0.038092	1.30935	-0.537648	-2.37616	3.02838	-0.432404	-0.028912	0.77454	4.45155	1.1906	-1.02677	0.144846	0.028796	2.26139	-0.315338	-1.50817	0.025024	-1.84286	-0.100308	3.68343	-1.83512	-1.66591	0.454168	5.03871	0.498272	0.027254	0.967676
5	115	3.61001	5.25414	0.120684	0.059432	1.83181	-0.544648	-2.4169	3.02954	-0.474144	-0.021132	0.67296	4.75171	1.35366	-0.88061	0.131106	0.018436	2.48817	-0.317398	-1.55917	0.030684	-1.85632	-0.087428	3.61001	-1.64042	-1.69695	0.470468	5.60103	0.503592	0.000314	0.668676
5	116	3.55621	5.17382	0.122224	0.506492	1.91953	-0.564768	-2.43886	3.08814	-0.497584	-0.024752	0.57836	5.13041	1.36942	-0.78043	0.141106	0.026076	2.99759	-0.327458	-1.61729	0.033084	-1.60504	-0.075308	3.55621	-1.6089	-1.69701	0.388628	6.01531	0.489132	0.273694	0.442976
5	117	3.49297	4.68522	0.126764	0.926652	1.70639	-0.576188	-2.45534	3.10924	-0.508304	-0.024772	0.48016	4.89131	1.30462	-0.86187	0.144366	0.027116	3.20715	-0.326298	-1.67381	0.025824	-1.11992	-0.074568	3.49297	-1.91564	-1.72151	0.323608	5.93819	0.475052	1.01111	0.351276
5	118	3.41501	4.47736	0.130464	0.871732	1.63965	-0.588908	-2.48746	3.43682	-0.456764	-0.032032	0.38672	4.28967	1.2018	-0.45309	0.139126	0.020036	3.18093	-0.319838	-1.71197	0.037264	-1.34802	-0.071668	3.41501	-1.93772	-1.41853	0.271548	6.37309	0.446772	1.24917	0.843316
5	119	3.34745	4.48668	0.139304	0.686372	1.61775	-0.600028	-2.5233	3.53718	-0.387144	-0.025432	0.31264	3.59371	1.17038	-0.42763	0.108526	0.014476	3.30061	-0.339878	-1.68399	0.036144	-1.62004	-0.078828	3.34745	-1.82408	-0.80313	0.220868	6.93825	0.431652	1.56101	0.756516
5	120	3.28997	4.42558	0.144504	0.559632	1.56591	-0.609288	-2.55954	3.44624	-0.434444	-0.025072	0.25136	3.69241	1.12998	-0.61693	0.079166	0.014696	3.28119	-0.364198	-1.38567	0.040824	-1.72892	-0.082988	3.28997	-2.02522	-1.03331	0.187268	6.20281	0.409632	2.60227	0.473556
5	121	3.23077	4.42442	0.147444	0.469212	1.50279	-0.629148	-2.58716	3.37002	-0.498864	-0.023172	0.19844	3.61829	1.09558	-0.73305	0.064346	0.021316	3.15751	-0.310718	-1.21395	0.049944	-1.79546	-0.088868	3.23077	-2.1106	-1.32257	0.164508	5.61493	0.386232	2.32285	0.326756
5	122	3.14033	4.4752	0.142864	0.417852	1.41451	-0.648308	-2.6286	3.30924	-0.556344	-0.017432	0.13872	3.51967	1.08064	-0.81119	0.089586	0.028376	3.09611	-0.247618	-1.29043	0.052964	-1.85438	-0.091808	3.14033	-2.09476	-1.46183	0.120688	5.33315	0.350972	1.73101	0.229736
5	123	3.03371	4.48488	0.144364	0.374272	1.33423	-0.654688	-2.65276	3.2671	-0.610084	-0.023172	0.09546	3.78185	1.05702	-0.85859	0.162346	0.023636	3.05039	-0.262598	-1.36597	0.050684	-1.91204	-0.096928	3.03371	-2.10268	-1.54915	0.082568	5.15237	0.349872	1.48595	0.145336
5	124	2.96953	5.30342	0.153284	0.334152	1.25891	-0.669908	-2.68222	3.2267	-0.665844	-0.026792	0.02642	3.83381	1.03734	-0.90197	0.176726	0.019116	3.01537	-0.292038	-1.37999	0.042224	-1.97092	-0.091748	2.96953	-2.08764	-1.60489	0.252068	5.04669	0.345852	1.20537	0.071216
5	125	2.90427	5.15076	0.150104	0.297472	1.19693	-0.683648	-2.7164	3.20248	-0.718244	-0.033192	-0.02698	4.18875	1.02064	-0.95131	0.135786	0.014776	3.05141	-0.322618	-1.41137	0.043364	-2.02312	-0.091648	2.90427	-2.07372	-1.65121	0.608828	5.01999	0.330012	0.969214	0.033476
5	126	2.83765	4.9714	0.147684	0.263452	1.12773	-0.692208	-2.72964	3.16242	-0.786444	-0.033472	-0.07982	4.25473	0.996678	-0.98623	0.112466	0.020856	3.04173	-0.341838	-1.46807	0.050764	-2.06454	-0.095308	2.83765	-2.06834	-1.68547	0.802948	4.91915	0.333352	0.824534	0.003736
5	127	2.77021	5.44794	0.154244	0.236532	1.06585	-0.710828	-2.72906	3.1229	-0.868324	-0.032192	-0.129	4.28091	0.978538	-1.01379	0.095786	0.020736	3.12339	-0.337558	-1.52747	0.056724	-2.1187	-0.092148	2.77021	-2.06572	-1.71579	0.818628	4.82059	0.416972	0.695294	0.303276
5	128	2.69835	5.52538	0.160024	0.198292	1.00071	-0.730188	-2.7207	3.08032	-0.933984	-0.031892	-0.18046	4.17241	0.960078	-1.05681	0.067246	0.013656	3.12827	-0.374818	-1.57139	0.054944	-2.15214	-0.086808	2.69835	-2.11176	-1.75545	0.667908	4.75805	0.445492	0.597134	0.388456
5	129	2.63397	5.28512	0.166464	0.175372	0.948088	-0.737068	-2.7163	3.05802	-1.00328	-0.028892	-0.23312	4.13085	0.941918	-1.09051	0.038346	0.017356	3.07945	-0.385878	-1.60317	0.058024	-2.20434	-0.090688	2.63397	-2.12826	-1.79091	0.592468	4.67431	0.440392	0.511294	0.163436
5	130	2.59441	5.3376	0.167524	0.139652	0.893388	-0.749248	-2.75452	3.02932	-1.07606	-0.037372	-0.26756	4.54635	0.926198	-1.11127	0.033986	0.008696	3.05631	-0.389838	-1.63677	0.053004	-2.24064	-0.094388	2.59441	-2.12148	-1.80993	0.531608	4.63357	0.425992	0.421774	0.025276
5	131	3.56333	5.49038	0.168284	0.117612	0.839768	-0.767608	-2.77962	3.00506	-1.14666	-0.042552	-0.30462	4.85897	0.908078	-1.13379	0.014206	0.004836	3.04583	-0.248498	-1.66791	0.047444	-2.28604	-0.086588	3.56333	-2.07264	-1.83503	0.432808	4.61479	0.403112	0.353134	-0.066704
5	132	4.95115	5.63616	0.173044	0.100312	0.804308	-0.774688	-2.67686	2.9716	-1.22886	-0.038892	-0.36004	4.69479	0.898518	-1.16647	-0.008094	0.014956	3.09737	-0.217998	-1.70863	0.050884	-2.33144	-0.087988	4.95115	-2.16552	-1.87341	0.332708	4.54121	0.389672	0.285054	-0.151144
5	133	4.96037	5.97802	0.170564	0.082412	0.758488	-0.797328	-1.95954	2.94174	-1.3205	-0.024012	-0.40246	4.51439	0.877758	-1.20311	0.088666	0.009116	3.09425	-0.284778	-1.73779	0.041524	-2.36376	-0.097908	4.96037	-2.2244	-1.90203	0.250948	4.49369	0.363952	0.224734	-0.225104
5	134	4.64725	6.30998	0.176404	0.056532	0.697268	-0.807168	-1.49558	2.89258	-1.3815	-0.024972	-0.44972	4.48137	0.864378	-1.22575	0.464846	0.007436	3.09699	-0.322138	-1.76615	0.059664	-2.39208	-0.084788	4.64725	-1.96352	-1.94551	0.178128	4.49481	0.341932	0.172974	-0.281864
5	135	4.41143	6.44326	0.179804	0.037892	0.640968	-0.815348	-1.6003	2.86246	-1.4423	-0.030272	-0.47856	4.41937	0.853378	-1.24367	0.526886	0.010656	3.48351	-0.318978	-1.79309	0.059804	-1.61028	-0.083868	4.41143	-2.00432	-1.97685	0.123468	4.85157	0.328992	0.123594	-0.344184
5	136	4.24567	5.65604	0.170304	0.012072	0.595848	-0.819628	-1.81116	2.82598	-1.51272	-0.027392	-0.5078	4.39117	0.931738	-1.25159	0.526886	0.004096	3.84073	-0.324178	-1.82623	0.047744	-0.618618	-0.077088	4.24567	-2.3208	-2.00079	0.085848	5.00821	0.308212	0.119394	-0.424764
5	137	4.10231	5.84598	0.165624	0.064572	0.550048	-0.831228	-1.97252	2.80136	-1.59324	-0.025352	-0.51972	4.34079	1.044	-1.28379	0.478926	0.004236	3.95789	-0.345998	-1.82599	0.056164	-1.12134	-0.078168	4.10231	-2.2764	-2.01139	0.098148	4.89455	0.283472	0.097134	-0.394644
5	138	3.98291	5.95812	0.167704	0.089872	0.502628	-0.851068	-2.07956	2.80362	-1.66934	-0.030692	-0.54856	4.04243	1.04572	-1.29323	0.416426	0.005536	3.85395	-0.366798	-1.76673	0.060224	-1.51292	-0.064788	3.98291	-2.03962	-2.04705	0.046468	4.78173	0.268932	0.074134	-0.118464
5	139	3.88227	6.47702	0.049764	0.049192	0.454608	-0.856648	-2.14786	3.03592	-1.74888	-0.031632	-0.57824	5.23845	0.974098	-1.30733	0.362966	0.010056	3.80543	-0.386758	-1.77827	0.058524	-1.73676	-0.054568	3.88227	-2.62422	-2.06885	-0.015472	4.77931	0.250372	0.680134	-0.143564
5	140	3.79375	7.07648	-0.116516	0.013992	0.411688	-0.872648	-2.06346	3.13752	-1.82014	-0.032832	-0.53284	4.41105	0.928938	-1.32391	0.533386	0.016096	3.98381	-0.372818	-1.82927	0.060824	-1.8687	-0.070188	3.79375	-2.65936	-2.08545	-0.072292	5.05163	0.229112	1.28731	-0.255644
5	141	3.72227	6.62928	-0.074956	-0.012788	0.365948	-0.888468	-2.04212	3.10546	-1.875	-0.037712	-0.39158	4.03955	0.884398	-1.34461	1.61215	0.010996	3.91425	-0.366258	-1.85783	0.053164	-1.96712	-0.062128	3.72227	-2.37118	-2.11629	-0.100572	5.15963	0.205772	1.18011	-0.348404
5	142	3.63393	6.6333	0.043464	-0.012908	0.325508	-0.891128	-2.14986	3.04482	-1.91154	-0.034472	-0.43002	4.07017	0.854098	-1.37883	1.99751	0.009776	3.99313	-0.388638	-1.88323	0.053984	-2.04588	-0.065268	3.63393	-2.07722	-2.15835	-0.118892	4.94913	0.177732	0.925974	-0.433264
5	143	3.55335	6.79066	0.127044	0.011772	0.277888	-0.907548	-2.25296	3.0011	-1.98318	-0.035352	-0.49408	4.07981	0.835218	-1.39643	1.74825	0.012336	4.29771	-0.410978	-1.91607	0.056564	-2.107	-0.061748	3.55335	-1.96214	-2.15587	0.047408	4.79029	0.163612	0.660574	-0.486444
5	144	3.47153	6.85564	0.142764	0.000112	0.232328	-0.928688	-2.32878	2.96044	-2.08304	-0.032612	-0.5251	4.49715	0.818878	-1.40835	1.54693	0.005116	4.18523	-0.422498	-1.93733	0.065384	-2.17662	-0.059308	3.47153	-1.91692	-1.94049	0.143848	4.63887	0.149292	0.555254	-0.475404
5	145	3.43485	6.78674	0.145664	-0.015568	0.219548	-0.941928	-2.37502	2.9428	-2.1567	-0.028552	-0.56658	4.67387	0.790718	-1.42241	1.43029	0.015156	4.08235	-0.448538	-1.96093	0.075864	-2.22016	-0.067568	3.43485	-1.87818	-1.90697	0.052508	4.61737	0.121232	0.531654	-0.454264
5	146	3.39577	7.51104	0.140424	-0.039768	0.228928	-0.949168	-2.42522	2.905	-2.23282	-0.035892	-0.58968	4.52095	0.762898	-1.44975	1.36115	0.020576	4.36081	-0.446778	-1.81493	0.081364	-2.25318	-0.056448	3.39577	-1.82764	-2.01143	-0.049112	4.63803	0.112092	0.720794	-0.088364
5	147	3.31881	6.71548	0.135524	-0.047868	0.203988	-0.952688	-2.46556	2.87082	-2.29616	-0.046932	-0.6213	4.42705	0.743898	-1.47371	1.29017	0.016176	4.48451	-0.456178	-1.41625	0.075104	-2.01044	-0.064248	3.31881	-1.82342	-2.06585	-0.130952	5.15451	0.099492	0.790714	0.739916
5	148	3.24315	5.90904	0.109624	-0.065428	0.128168	-0.956728	-2.4881	2.83348	-2.3639	-0.034092	-0.66976	4.47121	0.729378	-1.50371	1.22701	0.008856	4.28307	-0.485438	-1.37959	0.060104	-1.60654	-0.068228	3.24315	-1.85478	-2.10629	-0.185932	5.14061	0.084212	0.736534	2.06946
5	149	3.17529	5.83976	0.095724	-0.075788	0.063108	-0.968828	-2.44698	2.79532	-2.4235	-0.036892	-0.70202	4.42909	0.717678	-1.52353	1.16821	0.011316	4.19329	-0.480038	-1.46167	0.054204	-1.82238	-0.069868	3.17529	-1.89348	-2.14137	-0.237152	4.86175	0.068612	0.585514	2.0672
5	150	3.11279	6.4076	0.081824	-0.099668	0.017488	-0.983868	-2.48186	2.76616	-2.39472	-0.042712	-0.73894	4.39687	0.697358	-1.54035	1.12531	0.013116	4.15937	-0.280478	-1.53055	0.060304	-2.06404	-0.078048	3.11279	-1.93992	-2.17943	-0.295932	4.68521	0.073452	0.448894	1.36744
5	151	3.05391	5.87424	0.060044	-0.117568	-0.030812	-0.997948	-2.54998	2.74472	-2.37592	-0.042832	-0.78428	4.37557	0.680838	-1.55037	1.09239	0.012656	4.12569	-0.188718	-1.58771	0.058764	-2.17468	-0.085588	3.05391	-1.99284	-2.20721	-0.329472	4.54593	0.060712	0.354794	0.987956
5	152	3.00095	5.19136	0.040444	-0.130388	-0.084012	-1.01557	-2.6022	2.7111	-2.44322	-0.047532	-0.82694	4.35639	0.661598	-1.56351	1.04735	0.009596	4.09245	-0.268978	-1.63131	0.057564	-2.25254	-0.082728	3.00095	-2.0404	-2.23941	-0.331812	4.45123	0.048812	0.267594	0.769256
5	153	2.94083	5.11844	0.025324	-0.142188	-0.128212	-1.02909	-2.65304	2.67694	-2.5217	-0.041552	-0.86334	4.32267	0.643358	-1.58169	1.02049	0.013436	4.06747	-0.329378	-1.65583	0.050144	-2.31058	-0.078868	2.94083	-2.03834	-2.27341	-0.377612	4.37781	0.030172	0.208674	0.608196
5	154	2.89093	5.18876	0.014824	-0.152928	-0.170312	-1.04439	-2.68642	2.65768	-2.50614	-0.038492	-0.88892	4.30715	0.647538	-1.60693	0.988106	0.012256	4.03429	-0.373318	-1.67921	0.058164	-2.34988	-0.080528	2.89093	-2.01672	-2.30105	-0.421852	4.33023	0.008792	0.150214	0.484876
5	155	2.82635	5.27978	-0.003496	-0.176108	-0.203512	-1.05245	-2.7301	2.63044	-2.55058	-0.045372	-0.92448	4.29547	0.647158	-1.63605	0.948286	0.014896	4.00039	-0.403498	-1.70647	0.059604	-2.38734	-0.091368	2.82635	-2.17866	-2.32631	-0.463972	4.26869	0.010932	0.093154	0.416276
5	156	2.77371	5.32974	-0.021956	-0.179548	-0.253712	-1.06743	-2.74682	2.59482	-2.62992	-0.043812	-0.95766	4.27317	0.622438	-1.65487	0.925986	0.013616	3.98943	-0.415998	-1.73111	0.067364	-2.42874	-0.087068	2.77371	-2.25204	-2.35091	-0.507112	4.21225	-0.010868	0.037994	0.331436
5	157	2.73195	5.27366	-0.039256	-0.159568	-0.302552	-1.09315	-2.72726	2.56882	-2.69584	-0.044812	-0.98704	4.28479	0.587758	-1.65543	0.894186	0.011236	3.96847	-0.434378	-1.75559	0.062164	-2.46008	-0.082288	2.73195	-2.309	-2.38905	-0.555832	4.20561	-0.023988	-0.006686	0.217036
5	158	2.67651	5.21318	-0.070216	-0.148828	-0.333532	-1.10363	-2.32984	2.54608	-2.76094	-0.048572	-1.00728	4.40903	0.573538	-1.68039	0.860326	0.017076	3.93989	-0.467458	-1.79083	0.065524	-2.49224	-0.084628	2.67651	-2.35114	-2.40957	-0.591212	4.20285	-0.038648	0.220394	0.077116
5	159	2.61221	5.1814	-0.082316	-0.174808	-0.372492	-1.11455	-1.81632	2.53006	-2.8141	-0.045492	-1.03576	4.43309	0.565198	-1.69817	0.847566	0.016116	3.95825	-0.488958	-1.81951	0.075124	-2.51858	-0.088828	2.61221	-2.35352	-2.42031	-0.622872	4.16963	-0.041828	1.34937	-0.057404
5	160	2.57031	5.27856	-0.084376	-0.200568	-0.414732	-1.12527	-1.67096	2.50006	-2.8944	-0.047432	-1.06444	4.35215	0.533898	-1.72225	0.841606	0.009476	3.97715	-0.433498	-1.83123	0.073164	-2.525	-0.089948	2.57031	-2.37116	-2.44545	-0.657552	4.31795	-0.054128	1.51775	-0.215484
5	161	3.05685	5.73098	-0.098196	-0.157528	-0.449872	-1.13175	-0.864476	2.46602	-2.95126	-0.043072	-1.09062	4.29989	0.562238	-1.73751	1.17255	0.006096	3.94369	-0.143098	-1.85485	0.066004	-2.0706	-0.094708	3.05685	-2.2796	-2.11471	-0.685232	4.88983	-0.072228	2.03695	-0.323124
5	162	3.91271	5.41392	-0.102216	0.309532	-0.470832	-1.14227	-0.471636	2.44646	-3.00816	-0.043532	-1.1116	4.25667	0.639798	-1.75091	1.61763	0.005396	3.93825	-0.123538	-1.88253	0.064104	-1.6206	-0.094788	3.91271	-2.31386	-0.93941	-0.714332	4.99127	-0.083408	3.03775	-0.214844
5	163	4.63567	4.86912	-0.084636	0.558852	-0.445592	-1.15587	-0.767936	2.422	-3.07414	-0.031172	-1.14846	4.22527	0.655278	-1.74465	2.51901	0.004236	3.90647	-0.216038	-1.90797	0.062964	-1.83484	-0.088768	4.63567	-2.45388	-0.57385	-0.733692	4.78453	-0.082868	3.07555	-0.229184
5	164	4.61445	4.84894	-0.080016	0.446752	-0.476172	-1.18305	-1.06422	2.39616	-3.08952	-0.045352	-1.18566	4.18661	0.611558	-1.77789	3.40175	0.004516	3.90135	-0.233078	-1.93035	0.061944	-0.376578	-0.082028	4.61445	-2.52698	-1.00479	-0.720252	4.55855	-0.106168	3.14393	-0.350684
5	165	4.31035	4.8699	-0.080276	0.302972	-0.509792	-1.19361	-1.22416	2.3834	-3.13744	-0.055932	-1.22936	4.15219	0.572378	-1.81031	3.37361	0.004576	3.92185	-0.082938	-1.95741	0.068404	0.049502	-0.093388	4.31035	-2.57484	-1.32917	-0.742752	4.37665	-0.108628	3.12525	-0.463444
5	166	4.09493	4.78556	-0.079936	0.224232	-0.549752	-1.21139	-1.35162	2.36268	-3.1723	-0.054092	-1.26328	4.12655	0.550918	-1.82943	3.08095	-0.001784	4.02301	-0.120778	-1.97339	0.063904	-0.786498	-0.098548	4.09493	-2.61598	-1.49193	-0.749992	4.36103	-0.077668	2.93333	-0.568604
5	167	3.93989	4.71106	-0.080736	0.173672	-0.589492	-1.21641	-1.44288	2.3406	-3.23384	-0.052452	-1.28648	4.10881	0.528958	-1.84559	2.74887	0.002876	4.08609	-0.206318	-1.99743	0.070764	-1.19124	-0.097588	3.93989	-2.65744	-1.59807	-0.662852	4.35859	-0.013368	2.77009	-0.635904
5	168	3.81275	4.6881	-0.081236	0.132232	-0.635212	-1.23535	-1.51292	2.30606	-3.31594	-0.049152	-1.3257	4.08401	0.598398	-1.87285	2.53659	0.002556	4.21401	-0.254078	-2.01987	0.072224	-1.36604	-0.100588	3.81275	-2.69438	-1.68203	-0.671392	4.24217	0.004412	2.56427	-0.360344
5	169	3.70821	4.6795	-0.093396	0.094112	-0.676452	-1.25343	-1.52022	2.27624	-3.39256	-0.045692	-1.3501	4.04637	1.00944	-1.89169	2.40159	0.003976	4.15419	-0.281638	-2.03883	0.066064	-1.4686	-0.101028	3.70821	-2.73574	-1.75381	-0.737552	4.16359	-0.015208	1.99347	-0.360484
5	170	3.61545	4.6617	-0.101696	0.070592	-0.720292	-1.24985	-1.5209	2.25238	-3.46116	-0.045012	-1.3753	4.01457	1.31832	-1.91341	2.32729	0.002936	4.06063	-0.310238	-2.05145	0.070144	-1.55626	-0.104988	3.61545	-2.7657	-1.81095	-0.677792	4.08531	-0.023868	1.73629	-0.429704
5	171	3.53279	4.66176	-0.110436	0.045792	-0.754392	-1.26059	-1.3579	2.22166	-3.5166	-0.049352	-1.40854	3.98133	1.29618	-1.93143	2.30025	0.005336	4.01361	-0.330978	-2.07079	0.070164	-1.62508	-0.099848	3.53279	-2.80216	-1.86725	-0.647152	4.00711	-0.028628	1.64047	-0.102084
5	172	3.45701	4.9525	-0.108496	0.022832	-0.775332	-1.27155	-1.33352	2.19312	-3.57414	-0.047392	-1.42112	3.95359	1.13768	-1.95457	2.22083	0.005256	3.98445	-0.346398	-2.09721	0.078104	-1.68624	-0.099948	3.45701	-2.8296	-1.91595	-0.686732	3.94021	-0.017568	1.48057	-0.050784
5	173	3.37461	5.311	-0.114416	0.004772	-0.809732	-1.27669	-1.4794	2.16858	-3.6392	-0.040692	-1.45388	3.97001	1.00854	-1.96799	2.18115	0.007016	4.00721	-0.361098	-2.11307	0.082544	-1.74602	-0.105428	3.37461	-2.80088	-1.96863	-0.763572	3.94693	-0.013068	1.33583	-0.177344
5	174	3.30753	5.1034	-0.125116	-0.007408	-0.837512	-1.27857	-1.54332	2.16322	-3.71216	-0.050572	-1.47492	4.03879	0.942458	-1.90095	2.99611	0.006116	4.46823	-0.387738	-2.12221	0.071524	-1.78894	-0.100028	3.30753	-2.6908	-1.96801	-0.817032	4.30573	-0.022868	1.23823	-0.291344
5	175	3.24861	4.60706	-0.127336	-0.027808	-0.867472	-1.28249	-1.55508	2.15058	-3.77838	-0.044192	-1.5021	4.23667	0.889898	-1.88249	3.47801	0.009356	4.57987	-0.405618	-2.13105	0.063424	-1.8127	-0.106848	3.24861	-2.77548	-1.43479	-0.859872	4.40657	-0.001348	1.16129	-0.390824
5	176	3.19699	4.41456	-0.130516	-0.039588	-0.911572	-1.30197	-1.53532	2.12148	-3.84738	-0.042932	-1.53574	4.30993	0.834858	-1.91415	3.05431	0.012416	4.36061	-0.415438	-2.15629	0.066144	-1.8472	-0.105388	3.19699	-2.86852	-1.19659	-0.905752	4.22479	0.000592	1.08495	-0.485484
5	177	3.12827	4.38004	-0.135536	-0.054088	-0.943692	-1.32199	-1.38374	2.09442	-3.91644	-0.040152	-1.5603	4.12143	0.795938	-1.89543	2.73667	0.006676	4.24025	-0.432818	-2.18341	0.070604	-1.90052	-0.093188	3.12827	-3.04942	-1.50069	-0.942952	4.05309	-0.016928	1.01989	-0.576004
5	178	3.06363	4.57112	-0.123536	-0.077828	-0.815792	-1.33273	-1.28768	2.07796	-3.93414	-0.039712	-1.58688	4.16885	0.778358	-1.87413	2.59773	0.004976	4.28271	-0.449758	-2.19847	0.076384	-1.94132	-0.088588	3.06363	-3.06662	-1.71927	-0.968192	3.93191	-0.029568	0.983074	-0.678584
5	179	3.00685	4.78538	-0.108176	-0.109928	-0.533192	-1.35009	-1.35074	2.0635	-2.84314	-0.045832	-1.61548	4.15701	0.745618	-1.88363	2.52813	0.001216	4.67785	-0.462718	-2.21145	0.083604	-1.97746	-0.084328	3.00685	-3.11602	-1.83105	-1.00481	3.86781	-0.044188	0.930114	-0.751764
5	180	2.94451	4.59166	-0.095216	-0.129508	-0.526352	-1.36335	-1.46832	2.05254	-1.7788	-0.040112	-1.65198	4.10379	0.719918	-1.94069	2.45899	0.005096	4.57249	-0.471998	-2.22759	0.073704	-2.01732	-0.082748	2.94451	-3.1314	-1.88133	-1.04549	3.81989	-0.053368	0.877174	-0.817344
5	181	2.89261	4.473	-0.096096	-0.138868	-0.638512	-1.36909	-1.5443	2.0205	-1.65886	-0.031792	-1.65854	4.05103	0.702098	-1.97721	2.42095	0.004136	4.37469	-0.479818	-2.25017	0.075744	-2.03332	-0.083928	2.89261	-3.08846	-1.92543	-1.07603	3.78399	-0.072828	0.967894	-0.954504
5	182	2.81123	4.40628	-0.101576	-0.145068	-0.655612	-1.37687	-1.59296	1.99288	-1.76856	-0.025392	-1.67552	4.01671	0.693038	-1.98441	2.72187	0.005616	4.43425	-0.483898	-2.26907	0.088584	-2.03678	-0.082088	2.81123	-3.13482	-1.98667	-1.10081	3.72405	-0.081668	1.47053	-1.00178
5	183	2.81083	4.46544	-0.087596	-0.158188	-0.404372	-1.39035	-1.63734	1.96444	-1.93856	-0.027512	-1.69524	3.98115	0.676798	-1.93323	3.76411	0.002296	4.94699	-0.417718	-2.29189	0.098444	-1.24158	-0.069068	2.81083	-3.01272	-2.02697	-1.11617	3.86981	-0.096868	1.68341	-0.904164
5	184	3.50033	4.43978	-0.162576	-0.131748	0.087428	-1.38999	-1.67656	1.96124	-2.05966	-0.035252	-1.70562	3.96981	0.818538	-1.94145	3.70323	0.019416	5.14475	-0.347258	-2.30979	0.117744	-1.0182	-0.038408	3.50033	-3.0465	-2.04111	-1.10305	4.46155	-0.109308	1.47547	-0.879604
5	185	3.99807	4.3725	-0.251436	-0.106788	0.133508	-1.40165	-1.69546	1.95624	-2.13548	-0.035352	-1.70082	3.93933	1.04722	-1.96451	3.72441	0.020036	5.02615	-0.383258	-2.33331	0.124664	-1.44894	-0.027748	3.99807	-3.15094	-2.07993	-1.09205	4.89699	-0.135148	1.45797	-0.775824
5	186	3.85277	4.32176	-0.285936	-0.102348	0.005848	-1.43145	-1.71582	1.92758	-2.20244	-0.048992	-1.56824	3.91701	1.0597	-1.98249	3.73221	0.027516	4.81753	-0.420738	-2.35459	0.136884	-1.64676	-0.018668	3.85277	-2.99056	-2.12383	-1.12931	5.22711	-0.152688	1.60729	-0.643024
5	187	3.66477	4.26906	-0.334756	-0.119428	-0.141512	-1.43737	-1.74272	1.902	-2.0688	-0.042412	-1.34038	3.77253	0.956978	-2.01533	3.54879	0.028136	4.70481	-0.441738	-2.38121	0.138304	-1.68592	-0.010908	3.66477	-2.94576	-1.91177	-1.16577	5.47131	-0.164348	1.57115	-0.631224
5	188	3.52733	4.2378	-0.184396	-0.139468	-0.212932	-1.44451	-1.78056	1.914	-1.0543	-0.038892	-1.3194	3.60309	0.878178	-2.03841	3.26907	0.027416	4.65577	-0.407778	-2.40629	0.124144	-1.73218	-0.007848	3.52733	-3.18282	-0.91085	-1.18827	5.58147	-0.173408	1.46835	0.526396
5	189	3.43029	4.55474	0.143224	-0.162248	0.228168	-1.45301	-1.81964	2.019	-0.908264	-0.042732	-1.28018	3.79321	0.824958	-2.05959	3.08113	0.035736	4.60175	-0.280678	-2.42903	0.102124	-1.80294	-0.007208	3.43029	-3.08262	-0.93649	-1.23309	5.32287	-0.182068	1.47205	0.729356
5	190	3.35501	4.68252	0.627804	-0.175468	0.580228	-1.46357	-1.87766	2.78224	-1.25238	-0.045012	-1.01962	3.78403	0.783418	-2.08367	2.98077	0.034176	4.55363	-0.304378	-2.43999	0.094464	-1.84756	0.003772	3.35501	-2.9067	-1.33651	-1.25143	5.22199	-0.186248	1.88669	0.313976
5	191	3.28071	4.48632	1.0166	-0.154388	0.394848	-1.47107	-1.88976	4.06148	-1.46876	-0.043752	-0.6036	3.75315	0.744618	-2.10811	2.91299	0.021636	4.50819	-0.356278	-2.46493	0.094124	-1.89196	0.013692	3.28071	-3.13768	-1.57115	-1.28961	5.00669	-0.175428	1.78113	0.024436
5	192	3.21091	4.32454	1.21036	-0.027548	0.176628	-1.47277	-1.37564	4.30664	-1.61034	-0.048172	-0.47122	3.71429	0.725018	-2.12983	2.83067	0.017336	4.47201	-0.401718	-2.49215	0.082284	-1.93594	0.014072	3.21091	-3.19118	-1.68479	-1.32391	4.66047	-0.138448	1.49449	-0.150284
5	193	3.15413	4.50028	1.35856	-0.005568	0.042808	-1.48669	-0.686856	4.17668	-1.69086	-0.040992	-0.4147	3.67677	0.698438	-2.14237	2.76587	0.018016	4.44003	-0.424138	-2.51335	0.089164	-1.96984	0.015092	3.15413	-3.18964	-1.76985	-1.35215	4.43279	-0.142988	1.33319	-0.272424
5	194	3.08665	4.42868	1.42528	-0.034108	-0.047632	-1.50407	-0.777856	4.05074	-1.71466	-0.045992	-0.00874	3.64363	0.679898	-2.16825	2.72281	0.009376	4.42975	-0.445918	-2.52877	0.089644	-1.99366	0.012572	3.08665	-3.18678	-1.83727	-1.38135	4.28209	-0.166108	1.23435	-0.367124
5	195	3.01815	4.47702	1.41614	-0.081188	-0.125872	-1.51189	-0.991496	3.94944	-1.75644	-0.056472	0.02642	3.60403	0.671258	-2.15893	2.68485	0.008976	4.45907	-0.461858	-2.54267	0.083284	-2.02128	0.008212	3.01815	-3.1789	-1.89577	-1.40953	4.19227	-0.175368	1.16673	-0.458284
5	196	2.97145	5.00906	1.40638	-0.119388	-0.175832	-1.53449	-1.1553	3.86866	-1.83546	-0.054292	-0.14002	3.45115	0.654658	-2.18061	2.69179	0.017796	4.41649	-0.452038	-2.56465	0.086824	-2.03042	0.012772	2.97145	-3.18504	-1.94009	-1.43893	4.10393	-0.196248	1.10249	-0.534544
