# Supplementary material for: Exploration of Emotion Dynamics Sensing Using Trapezius EMG and Fingertip Temperature
Source: Sensors (Basel). 2022 Aug 30;22(17):6553. doi: 10.3390/s22176553 (PMC9460856; doi:10.3390/s22176553)
Supplement: Supplementary file 1 [file sensors-22-06553-s001.zip › SupplementaryTables/TableS8Fingertip.xlsx]

## Sheet: Sheet1
Stimlus (1 = Anger; 2 = Sadness; 3 = Neutral; 4 = Contentment; 5 = Amusement)	Time (1s)	Participant01	Participant02	Participant03	Participant04	Participant05	Participant06	Participant07	Participant08	Participant09	Participant10	Participant11	Participant12	Participant13	Participant14	Participant15	Participant16	Participant17	Participant18	Participant19	Participant20	Participant21	Participant22	Participant23	Participant24	Participant25	Participant26	Participant27	Participant28	Participant29	Participant30
1	1	-0.0047	-0.011934	0.029694	0.04155	-0.012698	0.082527	0.036697	0.013138	0.026243	0.040393	-0.102523	-0.005522	0.024435	0.056154	0.021425	-0.002688	0.005757	0.066753	0.013303	-0.056431	-0.108436	-0.003754	-0.0047	0.031348	0.010735	-0.039849	0.005455	0.017959	0.0388	-0.042224
1	2	-0.02206	-0.020464	0.034284	0.04948	-0.009918	0.097357	0.037077	0.019058	0.025363	0.047603	-0.118193	-0.004362	0.032115	0.065164	0.026605	-0.002708	0.005717	0.066753	0.018463	-0.064351	-0.113876	-0.004714	-0.02206	0.043788	0.003755	-0.047819	0.009315	0.013709	0.04577	-0.049184
1	3	-0.03912	-0.030474	0.040094	0.051	-0.002828	0.113197	0.044397	0.026648	0.016563	0.055433	-0.131603	0.004218	0.032375	0.072794	0.031825	-0.002708	-0.002373	0.066753	0.027353	-0.072071	-0.122836	-0.004264	-0.03912	0.056868	0.003625	-0.057349	0.017085	0.013709	0.05593	-0.057744
1	4	-0.0525	-0.044474	0.049344	0.05908	-0.002448	0.127917	0.046697	0.035798	0.016203	0.064493	-0.142153	0.007198	0.032375	0.080494	0.041025	-0.002688	-0.008263	0.066753	0.032153	-0.081071	-0.127496	0.001696	-0.0525	0.066998	-0.003495	-0.067209	0.026285	0.013959	0.06705	-0.069194
1	5	-0.06517	-0.057774	0.058564	0.05953	0.006392	0.143547	0.047397	0.045108	0.008773	0.068383	-0.149493	0.014488	0.032375	0.089234	0.044325	-0.002688	-0.015793	0.066753	0.038873	-0.090461	-0.139196	0.005156	-0.06517	0.080538	-0.006345	-0.076839	0.038525	0.022929	0.07864	-0.082654
1	6	-0.07543	-0.070604	0.067924	0.05953	0.007202	0.156317	0.055217	0.054338	0.005493	0.074443	-0.161363	0.022698	0.033365	0.096294	0.051435	-0.002698	-0.025753	0.066143	0.048143	-0.099151	-0.157466	0.005276	-0.07543	0.100408	-0.008695	-0.084879	0.052085	0.028339	0.08978	-0.097274
1	7	-0.08183	-0.083074	0.076154	0.05992	-0.001968	0.165837	0.056687	0.061778	0.005723	0.074583	-0.179023	0.030318	0.041585	0.099284	0.051445	-0.002738	-0.037953	0.057773	0.052423	-0.106821	-0.170166	0.005276	-0.08183	0.120948	-0.016295	-0.091199	0.068625	0.037659	0.09373	-0.114794
1	8	-0.08658	-0.091954	0.079834	0.0606	-0.008348	0.172167	0.056557	0.064718	0.015463	0.074583	-0.198553	0.039188	0.042375	0.098214	0.055105	-0.002778	-0.052693	0.055423	0.058373	-0.110951	-0.181636	0.005276	-0.08658	0.137788	-0.019275	-0.099979	0.082385	0.046009	0.09415	-0.134894
1	9	-0.0922	-0.099694	0.073334	0.05959	-0.018038	0.174667	0.052597	0.064718	0.016343	0.074583	-0.219353	0.048858	0.042375	0.089804	0.061335	-0.002688	-0.069403	0.046803	0.058373	-0.111671	-0.193176	0.005276	-0.0922	0.152408	-0.026655	-0.109319	0.097225	0.053709	0.10261	-0.153614
1	10	-0.0967	-0.110454	0.069834	0.05953	-0.033058	0.180477	0.046947	0.054618	0.009403	0.074583	-0.235943	0.060678	0.042385	0.089284	0.061445	-0.002688	-0.081683	0.039083	0.058403	-0.115951	-0.202776	0.005276	-0.0967	0.163258	-0.036045	-0.110929	0.109625	0.060239	0.09859	-0.170924
1	11	-0.10494	-0.122874	0.069834	0.05921	-0.046078	0.178157	0.046697	0.039428	0.006243	0.074253	-0.247223	0.075668	0.044025	0.082854	0.061445	-0.002688	-0.084243	0.030753	0.061233	-0.120571	-0.211576	0.005396	-0.10494	0.172458	-0.045765	-0.119499	0.121455	0.065169	0.08097	-0.188164
1	12	-0.1066	-0.133794	0.070034	0.05103	-0.054528	0.172567	0.046697	0.022368	0.006243	0.066003	-0.260743	0.089968	0.048345	0.079284	0.065635	-0.002748	-0.084243	0.020473	0.067833	-0.120951	-0.221046	0.005976	-0.1066	0.177428	-0.057475	-0.119999	0.133545	0.073699	0.05889	-0.204614
1	13	-0.11384	-0.144634	0.078534	0.04953	-0.066688	0.172167	0.043317	0.006688	0.006243	0.064583	-0.281433	0.105058	0.049375	0.076274	0.071435	-0.003478	-0.084243	0.010213	0.068373	-0.120951	-0.234766	0.005496	-0.11384	0.181678	-0.069605	-0.119999	0.147235	0.077729	0.03721	-0.223164
1	14	-0.11659	-0.155634	0.077234	0.04627	-0.079788	0.172157	0.036847	-0.009782	0.011463	0.059783	-0.301133	0.119588	0.049755	0.069624	0.071615	-0.008168	-0.084243	-0.000837	0.068373	-0.120951	-0.250136	0.005276	-0.11659	0.187428	-0.081255	-0.120349	0.160605	0.083699	0.01689	-0.242254
1	15	-0.12377	-0.167474	0.069024	0.03959	-0.091958	0.168617	0.036697	-0.027392	0.024683	0.054583	-0.319513	0.135178	0.052175	0.069284	0.079365	-0.012458	-0.084203	-0.015297	0.068393	-0.120951	-0.270846	0.005276	-0.12377	0.187428	-0.093425	-0.125319	0.174105	0.083059	-0.00279	-0.258334
1	16	-0.1288	-0.179354	0.059164	0.03953	-0.097718	0.162557	0.036667	-0.045252	0.038003	0.054583	-0.340743	0.150308	0.052375	0.065144	0.081445	-0.012688	-0.083093	-0.029317	0.073933	-0.120931	-0.294026	0.005436	-0.1288	0.187428	-0.106885	-0.126109	0.185215	0.075119	-0.0228	-0.272264
1	17	-0.13915	-0.190964	0.049104	0.03602	-0.102258	0.162167	0.030607	-0.060652	0.052033	0.054583	-0.358843	0.166698	0.052375	0.059284	0.084425	-0.013448	-0.078223	-0.045687	0.078353	-0.113151	-0.316346	0.011266	-0.13915	0.187428	-0.119835	-0.129269	0.185495	0.073709	-0.04282	-0.280814
1	18	-0.14988	-0.201354	0.039684	0.02953	-0.102698	0.162167	0.026697	-0.072512	0.066843	0.054553	-0.375653	0.181868	0.052375	0.059284	0.091435	-0.022188	-0.074573	-0.058537	0.078423	-0.109771	-0.330546	0.015246	-0.14988	0.187428	-0.132085	-0.129999	0.184055	0.073239	-0.061	-0.289124
1	19	-0.16044	-0.211714	0.030134	0.02543	-0.102698	0.162167	0.023657	-0.084202	0.075963	0.053613	-0.390673	0.199038	0.053245	0.063384	0.098385	-0.022898	-0.074243	-0.071157	0.085853	-0.101021	-0.333136	0.015276	-0.16044	0.187428	-0.144155	-0.129999	0.179945	0.072429	-0.07731	-0.291704
1	20	-0.17346	-0.221384	0.020864	0.01948	-0.102698	0.162137	0.016697	-0.092972	0.076243	0.047733	-0.402743	0.215558	0.061375	0.069084	0.102165	-0.031208	-0.074243	-0.085987	0.088373	-0.092691	-0.336366	0.015276	-0.17346	0.187428	-0.158145	-0.129999	0.175945	0.073359	-0.09182	-0.299164
1	21	-0.19272	-0.229054	0.014174	0.01045	-0.102698	0.159777	0.010217	-0.095282	0.076243	0.044973	-0.415123	0.231658	0.062375	0.068114	0.110955	-0.032688	-0.071343	-0.099247	0.093583	-0.083661	-0.341976	0.015276	-0.19272	0.187428	-0.170835	-0.130019	0.177805	0.065649	-0.10444	-0.303084
1	22	-0.21135	-0.233214	0.009864	0.00347	-0.102698	0.153457	0.005547	-0.101582	0.084013	0.044753	-0.424783	0.249378	0.062375	0.063214	0.104695	-0.032688	-0.064423	-0.112397	0.098383	-0.073361	-0.341616	0.015276	-0.21135	0.187428	-0.183415	-0.131839	0.185195	0.063709	-0.11507	-0.309164
1	23	-0.22767	-0.241814	0.012914	-0.00469	-0.102698	0.152167	-0.003263	-0.107542	0.098673	0.049983	-0.436343	0.266638	0.064635	0.062984	0.094225	-0.035388	-0.064243	-0.126067	0.105313	-0.061911	-0.333786	0.015276	-0.22767	0.187428	-0.197435	-0.136189	0.192045	0.063709	-0.12271	-0.311324
1	24	-0.24689	-0.241994	0.017544	-0.0132	-0.102708	0.150487	-0.009323	-0.115082	0.106243	0.054583	-0.451863	0.282338	0.072245	0.068104	0.082475	-0.042258	-0.062383	-0.137727	0.108573	-0.049311	-0.332156	0.015276	-0.24689	0.187428	-0.210775	-0.135209	0.204625	0.063619	-0.13277	-0.319134
1	25	-0.26672	-0.242264	0.010964	-0.02123	-0.105058	0.142367	-0.013903	-0.112842	0.108403	0.054583	-0.458333	0.299208	0.076055	0.069284	0.074335	-0.043568	-0.054913	-0.149217	0.117493	-0.036431	-0.323306	0.015276	-0.26672	0.187428	-0.224195	-0.130019	0.219165	0.063709	-0.14104	-0.327114
1	26	-0.28044	-0.242804	0.009324	-0.03032	-0.112098	0.142167	-0.022953	-0.105302	0.115183	0.054583	-0.457343	0.315598	0.082375	0.069284	0.066205	-0.053558	-0.054243	-0.160017	0.120873	-0.021811	-0.323066	0.015286	-0.28044	0.187388	-0.239775	-0.129989	0.231205	0.063739	-0.14786	-0.338024
1	27	-0.296	-0.241994	5.4e-05	-0.03611	-0.112698	0.138397	-0.025853	-0.105282	0.115033	0.054903	-0.455193	0.330958	0.087605	0.069284	0.055745	-0.064708	-0.054243	-0.170777	0.128373	-0.005891	-0.323066	0.015486	-0.296	0.187398	-0.253315	-0.123389	0.242915	0.070119	-0.16096	-0.354854
1	28	-0.30955	-0.238984	-0.004796	-0.04047	-0.112498	0.132167	-0.033303	-0.105242	0.116243	0.062033	-0.446933	0.348538	0.092375	0.070214	0.051445	-0.073908	-0.054243	-0.183847	0.134343	0.011139	-0.323066	0.022636	-0.30955	0.187408	-0.269485	-0.119249	0.254005	0.073719	-0.17812	-0.375424
1	29	-0.31697	-0.231994	-0.010166	-0.04625	-0.112138	0.124337	-0.038603	-0.106772	0.116243	0.064583	-0.439283	0.365248	0.098565	0.077014	0.051445	-0.082658	-0.051063	-0.196857	0.138443	0.029099	-0.323316	0.025546	-0.31697	0.187448	-0.283365	-0.110189	0.263875	0.081169	-0.19766	-0.394434
1	30	-0.32657	-0.229424	-0.017856	-0.05047	-0.112698	0.122167	-0.043353	-0.115252	0.116583	0.064583	-0.439273	0.380058	0.102415	0.079284	0.056755	-0.084778	-0.044343	-0.208037	0.147013	0.048609	-0.323296	0.034406	-0.32657	0.195488	-0.299625	-0.101919	0.274125	0.083709	-0.22381	-0.409854
1	31	-0.33627	-0.222004	-0.020276	-0.05047	-0.113148	0.122167	-0.051683	-0.117322	0.125043	0.064583	-0.446633	0.391848	0.110555	0.079284	0.063025	-0.092318	-0.044243	-0.217317	0.149243	0.068529	-0.322006	0.035566	-0.33627	0.205048	-0.313325	-0.093409	0.284825	0.079749	-0.24879	-0.423814
1	32	-0.34129	-0.215674	-0.027256	-0.05047	-0.120918	0.121767	-0.057603	-0.125462	0.126243	0.066183	-0.439003	0.401798	0.112765	0.080304	0.072035	-0.092688	-0.037993	-0.226227	0.158193	0.088699	-0.311516	0.044096	-0.34129	0.214778	-0.328955	-0.084839	0.294955	0.072659	-0.26995	-0.430264
1	33	-0.33931	-0.211024	-0.030146	-0.05047	-0.122698	0.113777	-0.064643	-0.134752	0.126243	0.074413	-0.436913	0.410548	0.121255	0.088164	0.081385	-0.092518	-0.034243	-0.235757	0.162473	0.109559	-0.299826	0.045326	-0.33931	0.222638	-0.342545	-0.077139	0.304955	0.063829	-0.28391	-0.437894
1	34	-0.33962	-0.202174	-0.030166	-0.05047	-0.126998	0.112167	-0.073273	-0.142622	0.126243	0.074703	-0.436853	0.423138	0.122375	0.089284	0.090675	-0.084828	-0.034243	-0.246247	0.168383	0.129879	-0.288766	0.053696	-0.33962	0.231468	-0.358085	-0.069859	0.314825	0.063669	-0.29339	-0.438674
1	35	-0.33658	-0.194524	-0.030176	-0.05047	-0.136428	0.104967	-0.082033	-0.145282	0.126243	0.082143	-0.428663	0.438688	0.127625	0.089294	0.093935	-0.082688	-0.034243	-0.256767	0.176073	0.148929	-0.279736	0.056216	-0.33658	0.239898	-0.371605	-0.060869	0.324945	0.058049	-0.29896	-0.439054
1	36	-0.32918	-0.184404	-0.030216	-0.05047	-0.148358	0.102167	-0.090943	-0.145422	0.126243	0.084573	-0.426913	0.455578	0.132375	0.095844	0.101445	-0.079028	-0.033663	-0.265967	0.179093	0.166759	-0.273056	0.064906	-0.32918	0.248688	-0.383845	-0.054659	0.337335	0.053759	-0.30795	-0.439164
1	37	-0.31485	-0.171924	-0.030166	-0.05047	-0.159558	0.101637	-0.100433	-0.146592	0.128403	0.084583	-0.426903	0.473538	0.132375	0.099284	0.103705	-0.072818	-0.033903	-0.273247	0.187873	0.183839	-0.264986	0.065516	-0.31485	0.257478	-0.397795	-0.049469	0.349805	0.053699	-0.32102	-0.439164
1	38	-0.30063	-0.159194	-0.030166	-0.05047	-0.165678	0.094527	-0.109753	-0.148172	0.139373	0.084583	-0.424703	0.489878	0.132635	0.099284	0.111355	-0.072688	-0.033063	-0.275897	0.189833	0.201369	-0.261296	0.073756	-0.30063	0.265398	-0.409275	-0.040329	0.362025	0.050549	-0.33283	-0.444404
1	39	-0.28379	-0.147334	-0.025966	-0.05047	-0.175318	0.092167	-0.119473	-0.147302	0.155633	0.084683	-0.424943	0.502448	0.134815	0.099284	0.111445	-0.072688	-0.027883	-0.283137	0.198223	0.218449	-0.253126	0.075316	-0.28379	0.267428	-0.419055	-0.034389	0.374285	0.052469	-0.33717	-0.449174
1	40	-0.26897	-0.135784	-0.020166	-0.05046	-0.188358	0.092167	-0.129443	-0.148212	0.171653	0.092763	-0.418443	0.512778	0.140705	0.094094	0.111685	-0.072688	-0.025233	-0.283257	0.198373	0.235709	-0.252976	0.083556	-0.26897	0.270018	-0.426505	-0.028339	0.386785	0.047909	-0.34479	-0.456844
1	41	-0.25491	-0.124704	-0.019986	-0.0447	-0.200238	0.092187	-0.139153	-0.155082	0.179363	0.094583	-0.409743	0.514358	0.142355	0.087014	0.119605	-0.072688	-0.027623	-0.288757	0.205293	0.253679	-0.245386	0.086706	-0.25491	0.279958	-0.434995	-0.020039	0.398585	0.049439	-0.34295	-0.466184
1	42	-0.24659	-0.112704	-0.013226	-0.04047	-0.207638	0.099197	-0.149793	-0.155282	0.179883	0.094583	-0.401473	0.503448	0.142375	0.075944	0.121445	-0.072688	-0.033613	-0.293247	0.208373	0.272039	-0.241596	0.095226	-0.24659	0.288778	-0.436345	-0.012769	0.409675	0.053769	-0.33794	-0.471414
1	43	-0.24658	-0.098994	-0.010166	-0.04047	-0.212698	0.103817	-0.159943	-0.155282	0.176353	0.094583	-0.393403	0.490928	0.148465	0.064044	0.121445	-0.072688	-0.034243	-0.294717	0.209593	0.289779	-0.233116	0.099276	-0.24658	0.297098	-0.436345	-0.006849	0.420165	0.062289	-0.33631	-0.479144
1	44	-0.24658	-0.085434	-0.009576	-0.04047	-0.212698	0.112597	-0.169723	-0.155222	0.187453	0.094583	-0.378863	0.480758	0.155745	0.050584	0.121445	-0.072688	-0.032293	-0.302947	0.218083	0.305059	-0.225826	0.105276	-0.24658	0.289088	-0.436345	1.00001e-06	0.430525	0.068279	-0.33618	-0.479164
1	45	-0.24652	-0.068304	-0.001036	-0.04047	-0.212698	0.122237	-0.178803	-0.147562	0.198823	0.094583	-0.362523	0.474478	0.165305	0.035364	0.124855	-0.072688	-0.024493	-0.303247	0.218453	0.320439	-0.219276	0.113376	-0.24652	0.285648	-0.436345	0.006981	0.438925	0.073709	-0.33187	-0.479144
1	46	-0.23844	-0.054394	0.001994	-0.04047	-0.212698	0.133627	-0.187533	-0.145172	0.212623	0.094583	-0.346573	0.474478	0.177085	0.022794	0.130455	-0.072688	-0.021983	-0.307787	0.226303	0.332889	-0.213066	0.119796	-0.23844	0.277518	-0.436345	0.010871	0.446385	0.073709	-0.33474	-0.473754
1	47	-0.22229	-0.040724	0.009844	-0.04047	-0.212698	0.145257	-0.195893	-0.136462	0.223863	0.098583	-0.331013	0.474348	0.188835	0.008154	0.122045	-0.072678	-0.004243	-0.313247	0.228413	0.343599	-0.205526	0.125716	-0.22229	0.277428	-0.435375	0.019811	0.455355	0.073879	-0.3363	-0.470364
1	48	-0.20719	-0.029204	0.017824	-0.04046	-0.210438	0.157107	-0.204233	-0.129652	0.232663	0.104583	-0.317373	0.467018	0.199675	-0.004986	0.121445	-0.066818	0.009997	-0.315017	0.235773	0.353089	-0.200836	0.134736	-0.20719	0.276338	-0.426645	0.022451	0.463195	0.073709	-0.33609	-0.478684
1	49	-0.19707	-0.019264	0.019834	-0.03726	-0.202828	0.168957	-0.213283	-0.120582	0.236843	0.110393	-0.306253	0.464478	0.210215	-0.017426	0.116095	-0.062688	0.015757	-0.323597	0.238383	0.360799	-0.193096	0.135276	-0.19707	0.267528	-0.425465	0.029991	0.471085	0.073709	-0.33067	-0.484454
1	50	-0.19173	-0.011994	0.024374	-0.03052	-0.202698	0.181257	-0.222413	-0.109552	0.236323	0.115353	-0.297023	0.459188	0.220625	-0.031086	0.111425	-0.062688	0.019367	-0.334207	0.245743	0.369139	-0.187636	0.135276	-0.19173	0.267478	-0.416845	0.034771	0.479715	0.073709	-0.3263	-0.489164
1	51	-0.18136	-0.011714	0.029834	-0.03047	-0.202698	0.192317	-0.231283	-0.098132	0.236243	0.124353	-0.288593	0.454388	0.229025	-0.043746	0.105125	-0.063008	0.025637	-0.346447	0.248373	0.378539	-0.180996	0.135276	-0.18136	0.276308	-0.416335	0.040001	0.487665	0.074089	-0.32175	-0.489164
1	52	-0.1642	-0.008404	0.030054	-0.02313	-0.202698	0.201747	-0.240253	-0.086032	0.236243	0.130883	-0.281243	0.445628	0.236095	-0.055326	0.105905	-0.071478	0.025757	-0.358787	0.255063	0.386769	-0.172136	0.135276	-0.1642	0.277428	-0.411735	0.047201	0.495515	0.074379	-0.31559	-0.494424
1	53	-0.14228	-0.003034	0.039044	-0.01664	-0.202698	0.207027	-0.249463	-0.073002	0.236243	0.136783	-0.276913	0.442398	0.242625	-0.066256	0.111445	-0.072688	0.025707	-0.371327	0.258373	0.395179	-0.162236	0.135276	-0.14228	0.277428	-0.406365	0.051221	0.503865	0.073709	-0.30654	-0.506054
1	54	-0.11938	-0.001994	0.039884	-0.00714	-0.202698	0.215357	-0.258093	-0.061902	0.235703	0.144583	-0.276913	0.434548	0.251655	-0.076246	0.114475	-0.073408	0.025647	-0.385637	0.264093	0.403559	-0.153126	0.135186	-0.11938	0.279158	-0.406345	0.055571	0.510115	0.067859	-0.3026	-0.516694
1	55	-0.09711	-0.001994	0.046594	0.00351	-0.204968	0.225757	-0.267373	-0.050452	0.236243	0.152073	-0.276913	0.434478	0.256265	-0.083556	0.121445	-0.085388	0.025717	-0.398437	0.268373	0.412359	-0.145626	0.133556	-0.09711	0.290398	-0.406295	0.050091	0.515845	0.062439	-0.2963	-0.519304
1	56	-0.0758	-0.000824	0.050794	0.01468	-0.212228	0.236717	-0.276503	-0.039552	0.235013	0.155423	-0.276933	0.434478	0.262375	-0.090716	0.128275	-0.103988	0.025757	-0.410727	0.268803	0.420449	-0.143066	0.129956	-0.0758	0.303348	-0.402855	0.050001	0.524865	0.053839	-0.29449	-0.519244
1	57	-0.06037	0.007156	0.059724	0.02613	-0.212698	0.248017	-0.284383	-0.029272	0.227423	0.164193	-0.282073	0.434478	0.266275	-0.093296	0.132955	-0.124258	0.025757	-0.423107	0.276663	0.429379	-0.143066	0.131026	-0.06037	0.319088	-0.397195	0.050001	0.527245	0.050499	-0.28655	-0.515604
1	58	-0.05658	0.008006	0.068184	0.03684	-0.212698	0.258517	-0.293303	-0.020092	0.225823	0.164583	-0.286913	0.434568	0.272375	-0.100476	0.141485	-0.143718	0.025757	-0.434307	0.278373	0.438899	-0.143066	0.134846	-0.05658	0.333588	-0.396345	0.048481	0.535415	0.043769	-0.28378	-0.508574
1	59	-0.06301	0.008606	0.076534	0.04821	-0.212688	0.267737	-0.302123	-0.015282	0.216433	0.164583	-0.286913	0.442348	0.279635	-0.100716	0.150735	-0.157898	0.025757	-0.445467	0.278373	0.448139	-0.142926	0.135276	-0.06301	0.348788	-0.396345	0.041411	0.539155	0.043599	-0.27631	-0.499414
1	60	-0.06658	0.017296	0.079834	0.05928	-0.212698	0.277487	-0.310343	-0.015282	0.212503	0.169063	-0.286913	0.446448	0.286425	-0.099726	0.160075	-0.164038	0.025757	-0.456757	0.278703	0.456919	-0.136986	0.141766	-0.06658	0.359588	-0.395715	0.040001	0.545495	0.034619	-0.27195	-0.499064
1	61	-0.06658	0.020186	0.087214	0.06979	-0.216898	0.288057	-0.318413	-0.014422	0.209353	0.174583	-0.286913	0.454468	0.292375	-0.091526	0.167705	-0.171578	0.025757	-0.468217	0.285073	0.465729	-0.133066	0.146266	-0.06658	0.370778	-0.387185	0.040001	0.550185	0.028289	-0.2654	-0.498374
1	62	-0.06658	0.028036	0.094534	0.08005	-0.222718	0.299937	-0.327533	-0.005872	0.216193	0.178853	-0.286913	0.462198	0.293495	-0.090606	0.173445	-0.167858	0.025817	-0.479807	0.288363	0.474439	-0.133066	0.155106	-0.06658	0.381758	-0.385775	0.036491	0.555495	0.023709	-0.25601	-0.499204
1	63	-0.06658	0.036896	0.100444	0.0896	-0.231398	0.313367	-0.336403	-0.000262	0.224233	0.184583	-0.286913	0.470268	0.302085	-0.081846	0.181445	-0.162748	0.029197	-0.490487	0.288373	0.482429	-0.133066	0.155276	-0.06658	0.387428	-0.376805	0.029911	0.563305	0.023379	-0.24661	-0.508374
1	64	-0.06661	0.045876	0.108884	0.09883	-0.240068	0.324487	-0.345653	0.010168	0.219123	0.186783	-0.286953	0.479658	0.302905	-0.074346	0.189985	-0.162358	0.035507	-0.502047	0.288373	0.491159	-0.133006	0.155386	-0.06661	0.393508	-0.373685	0.019121	0.567815	0.023029	-0.23813	-0.517474
1	65	-0.06524	0.054526	0.109834	0.10321	-0.242698	0.335677	-0.354603	0.021418	0.208203	0.194493	-0.287153	0.489498	0.311335	-0.063626	0.196255	-0.153648	0.035757	-0.513417	0.289223	0.500399	-0.129026	0.158016	-0.06524	0.400698	-0.366345	0.006221	0.575505	0.023709	-0.22778	-0.523104
1	66	-0.05471	0.063216	0.111954	0.10953	-0.242698	0.347817	-0.363363	0.032628	0.199043	0.194583	-0.286913	0.499758	0.312375	-0.050116	0.202015	-0.152688	0.035757	-0.524047	0.296103	0.510319	-0.123206	0.163736	-0.05471	0.410158	-0.362025	-0.002359	0.583585	0.023709	-0.2176	-0.533744
1	67	-0.04644	0.073386	0.119414	0.10954	-0.242698	0.360107	-0.372253	0.045238	0.203603	0.195933	-0.286893	0.510608	0.319485	-0.036856	0.211085	-0.146248	0.035867	-0.534157	0.298353	0.520549	-0.123066	0.165276	-0.04644	0.422568	-0.356345	-0.010049	0.589465	0.024419	-0.20843	-0.545114
1	68	-0.04054	0.084066	0.119834	0.11398	-0.241598	0.369597	-0.379533	0.057758	0.199133	0.197133	-0.282333	0.523178	0.326685	-0.025106	0.215605	-0.141108	0.036997	-0.543407	0.298373	0.531609	-0.119836	0.165976	-0.04054	0.436158	-0.356345	-0.019329	0.595515	0.031359	-0.19924	-0.550134
1	69	-0.04615	0.095966	0.120284	0.11949	-0.238338	0.376497	-0.387123	0.070228	0.197453	0.194643	-0.276913	0.538128	0.336585	-0.012516	0.221455	-0.132708	0.036307	-0.552937	0.298373	0.542609	-0.113086	0.174146	-0.04615	0.450238	-0.356345	-0.025349	0.603225	0.025489	-0.19179	-0.556384
1	70	-0.06205	0.109356	0.126264	0.11953	-0.238878	0.384287	-0.393713	0.082408	0.187083	0.193483	-0.275993	0.550888	0.346635	0.001104	0.228805	-0.132498	0.035757	-0.562537	0.298793	0.554489	-0.111456	0.175276	-0.06205	0.462348	-0.356345	-0.032029	0.605495	0.024849	-0.18357	-0.552164
1	71	-0.08078	0.119426	0.129834	0.12008	-0.239758	0.392157	-0.403033	0.093948	0.169573	0.184773	-0.264993	0.564438	0.356215	0.011664	0.231555	-0.125578	0.035757	-0.572277	0.305623	0.566579	-0.103306	0.175276	-0.08078	0.472708	-0.356345	-0.040649	0.612445	0.033029	-0.17559	-0.549184
1	72	-0.09876	0.127996	0.137784	0.12748	-0.236148	0.396627	-0.407863	0.106648	0.156163	0.177173	-0.253573	0.576088	0.366475	0.019284	0.239795	-0.122688	0.029167	-0.581287	0.308373	0.579889	-0.103066	0.175276	-0.09876	0.477428	-0.356345	-0.050059	0.615915	0.037879	-0.1665	-0.549164
1	73	-0.1101	0.133886	0.143284	0.12953	-0.232708	0.402167	-0.413313	0.114978	0.147063	0.168893	-0.246913	0.586258	0.377395	0.024874	0.241445	-0.122688	0.023827	-0.589557	0.308373	0.591649	-0.105006	0.175276	-0.1101	0.479858	-0.356385	-0.059609	0.625245	0.043709	-0.15896	-0.544434
1	74	-0.1159	0.138006	0.149954	0.12958	-0.227528	0.409567	-0.420933	0.124038	0.146243	0.159183	-0.239363	0.594498	0.389215	0.029284	0.245865	-0.122688	0.015777	-0.597897	0.308683	0.603019	-0.115246	0.175276	-0.1159	0.487228	-0.361885	-0.070229	0.631815	0.044189	-0.15372	-0.539164
1	75	-0.10738	0.138006	0.158534	0.13688	-0.218208	0.417967	-0.423523	0.130838	0.146243	0.153313	-0.232143	0.602308	0.399965	0.033884	0.251445	-0.123518	0.009537	-0.606647	0.316313	0.614389	-0.128526	0.175276	-0.10738	0.487428	-0.366335	-0.081149	0.637525	0.044399	-0.1463	-0.544844
1	76	-0.09961	0.138086	0.159834	0.13953	-0.207278	0.429797	-0.432513	0.140548	0.139643	0.144643	-0.226033	0.604518	0.409225	0.039284	0.251445	-0.131858	0.003717	-0.616777	0.318373	0.625579	-0.141406	0.179646	-0.09961	0.487428	-0.366345	-0.091729	0.645465	0.043709	-0.13886	-0.550094
1	77	-0.08325	0.138026	0.160154	0.14251	-0.194008	0.441477	-0.433313	0.152628	0.132983	0.136173	-0.217103	0.612528	0.418925	0.045934	0.251065	-0.132688	-0.004423	-0.627357	0.318373	0.636579	-0.151206	0.185276	-0.08325	0.487448	-0.368565	-0.102139	0.649545	0.043709	-0.13155	-0.559004
1	78	-0.06661	0.138006	0.168154	0.14952	-0.178908	0.442297	-0.441713	0.169108	0.126243	0.122553	-0.210573	0.615878	0.428915	0.050734	0.241825	-0.133388	-0.013673	-0.637877	0.322763	0.647469	-0.153066	0.185276	-0.06661	0.496918	-0.375955	-0.112929	0.655545	0.050789	-0.12202	-0.559654
1	79	-0.05054	0.138006	0.169834	0.14953	-0.166278	0.442167	-0.450733	0.185088	0.124203	0.113853	-0.206913	0.624438	0.435475	0.059234	0.237035	-0.141198	-0.019723	-0.648237	0.328373	0.658349	-0.151106	0.185276	-0.05054	0.512278	-0.376345	-0.124619	0.664205	0.056959	-0.11311	-0.568464
1	80	-0.03552	0.138006	0.175324	0.14953	-0.154238	0.442167	-0.461283	0.199108	0.115903	0.104773	-0.205003	0.624478	0.443505	0.064364	0.225925	-0.142688	-0.024243	-0.659087	0.328373	0.670929	-0.142406	0.185266	-0.03552	0.529808	-0.376345	-0.136329	0.667755	0.063729	-0.10361	-0.569164
1	81	-0.02344	0.138006	0.179834	0.14953	-0.144878	0.442167	-0.471583	0.209648	0.107003	0.100493	-0.197043	0.618098	0.452285	0.069294	0.212875	-0.142688	-0.024243	-0.670237	0.331693	0.681829	-0.129756	0.180366	-0.02344	0.543878	-0.377005	-0.147319	0.675495	0.072249	-0.09497	-0.571854
1	82	-0.01323	0.138006	0.179854	0.14577	-0.138558	0.441877	-0.481203	0.218438	0.106793	0.094583	-0.191283	0.604898	0.455445	0.075364	0.197935	-0.142798	-0.024243	-0.683497	0.338333	0.690199	-0.113356	0.175276	-0.01323	0.555378	-0.384605	-0.159289	0.679645	0.078729	-0.08621	-0.578094
1	83	-0.00335	0.138006	0.187834	0.13953	-0.131368	0.432887	-0.490043	0.227058	0.115263	0.094443	-0.183223	0.594428	0.462375	0.079284	0.185495	-0.147918	-0.024243	-0.696897	0.338373	0.698939	-0.094046	0.174706	-0.00335	0.562878	-0.386345	-0.171659	0.685495	0.083969	-0.0774	-0.578934
1	84	0.00737	0.138636	0.189834	0.13212	-0.122728	0.432057	-0.498733	0.236488	0.116243	0.087163	-0.174343	0.586398	0.468125	0.084364	0.181425	-0.152628	-0.024243	-0.709557	0.338403	0.699539	-0.077406	0.166136	0.00737	0.573398	-0.392295	-0.182669	0.686105	0.092529	-0.07051	-0.579164
1	85	0.01459	0.147216	0.194024	0.12477	-0.114378	0.428817	-0.508013	0.245658	0.116243	0.084583	-0.161103	0.584478	0.472375	0.089284	0.181435	-0.152688	-0.024283	-0.723847	0.342333	0.705479	-0.065536	0.165276	0.01459	0.584358	-0.398765	-0.193459	0.693995	0.093709	-0.06623	-0.579164
1	86	0.0231	0.148006	0.199834	0.11699	-0.108908	0.425327	-0.515003	0.255188	0.116243	0.084583	-0.148123	0.581278	0.475445	0.090354	0.181455	-0.153348	-0.029443	-0.736957	0.347943	0.706869	-0.056306	0.160776	0.0231	0.595338	-0.407015	-0.203349	0.695495	0.093709	-0.06284	-0.580264
1	87	0.02337	0.153016	0.201064	0.10806	-0.102698	0.424957	-0.523273	0.264498	0.116323	0.084583	-0.146003	0.573528	0.481955	0.098714	0.189575	-0.161338	-0.032383	-0.749337	0.348373	0.700739	-0.048796	0.155286	0.02337	0.601888	-0.416165	-0.213909	0.695495	0.092139	-0.06295	-0.588724
1	88	0.0234	0.158006	0.202214	0.09894	-0.096118	0.428127	-0.530743	0.272108	0.125313	0.084583	-0.141413	0.564508	0.482215	0.099264	0.195915	-0.162688	-0.024583	-0.761337	0.348373	0.699049	-0.041536	0.155276	0.0234	0.607428	-0.424395	-0.224639	0.697885	0.080869	-0.05864	-0.589164
1	89	0.02373	0.161366	0.200074	0.08957	-0.092698	0.432087	-0.537273	0.274788	0.132213	0.084583	-0.136903	0.555678	0.482355	0.092194	0.203635	-0.162688	-0.020153	-0.773767	0.348373	0.695929	-0.032596	0.155276	0.02373	0.607428	-0.431095	-0.235819	0.705175	0.068419	-0.05639	-0.591374
1	90	0.0359	0.168006	0.202994	0.08038	-0.085218	0.432167	-0.544623	0.281638	0.136863	0.084583	-0.128603	0.551008	0.482375	0.087514	0.211625	-0.163888	-0.014243	-0.784527	0.348373	0.689049	-0.022996	0.155276	0.0359	0.607428	-0.436565	-0.247249	0.705495	0.060229	-0.05762	-0.599164
1	91	0.05055	0.173356	0.209384	0.07268	-0.075398	0.432117	-0.553653	0.284718	0.146803	0.084583	-0.124493	0.544478	0.482375	0.078144	0.220745	-0.171028	-0.010813	-0.794837	0.348373	0.681569	-0.012846	0.155276	0.05055	0.612208	-0.445565	-0.258449	0.705495	0.053759	-0.06404	-0.607804
1	92	0.06871	0.178006	0.209834	0.06511	-0.064828	0.422847	-0.562943	0.281298	0.157993	0.084583	-0.114903	0.536678	0.482345	0.067924	0.225555	-0.172688	-0.004243	-0.805007	0.348373	0.675329	-0.002356	0.155276	0.06871	0.624688	-0.451975	-0.272009	0.705535	0.053649	-0.06485	-0.616294
1	93	0.08667	0.185226	0.213734	0.0588	-0.055768	0.411287	-0.571723	0.274508	0.170893	0.086163	-0.102793	0.528408	0.478585	0.056504	0.231445	-0.172688	-0.002703	-0.815267	0.348373	0.668659	0.007104	0.155276	0.08667	0.630088	-0.458685	-0.283829	0.707135	0.048059	-0.05942	-0.626144
1	94	0.10178	0.191506	0.219834	0.04973	-0.049438	0.402267	-0.579993	0.265508	0.190523	0.093693	-0.091063	0.520428	0.472875	0.044674	0.237955	-0.173898	0.005467	-0.825527	0.348373	0.659489	0.016624	0.154766	0.10178	0.628678	-0.467105	-0.296099	0.710295	0.044369	-0.05634	-0.636324
1	95	0.11784	0.198406	0.223504	0.04507	-0.042698	0.398747	-0.588713	0.264718	0.204193	0.094583	-0.081833	0.513528	0.474435	0.032934	0.241445	-0.186888	0.005757	-0.834947	0.348373	0.652819	0.023984	0.147186	0.11784	0.627428	-0.476555	-0.309539	0.708495	0.045069	-0.0563	-0.646184
1	96	0.13199	0.207666	0.229834	0.03948	-0.035868	0.392187	-0.597403	0.264438	0.206253	0.096133	-0.085213	0.504528	0.481915	0.021234	0.247415	-0.201048	0.005767	-0.843517	0.348373	0.647019	0.029994	0.145276	0.13199	0.626398	-0.486165	-0.323359	0.705545	0.044179	-0.05634	-0.656834
1	97	0.14751	0.216416	0.229834	0.03096	-0.027238	0.386717	-0.605723	0.260478	0.212763	0.104353	-0.092593	0.496258	0.482375	0.007714	0.251445	-0.216288	0.006567	-0.852737	0.348373	0.639009	0.036924	0.145246	0.14751	0.617898	-0.496045	-0.335729	0.705495	0.040379	-0.06426	-0.667724
1	98	0.16038	0.226186	0.228844	0.02764	-0.021708	0.382167	-0.614373	0.254788	0.219923	0.104583	-0.098913	0.493738	0.482375	-0.004176	0.258365	-0.227638	0.007857	-0.861027	0.348373	0.630309	0.044574	0.139636	0.16038	0.612878	-0.506985	-0.350239	0.705495	0.033709	-0.07218	-0.677454
1	99	0.17354	0.237126	0.220234	0.01954	-0.012778	0.382157	-0.623653	0.245618	0.226243	0.108683	-0.106583	0.485208	0.482375	-0.015356	0.262355	-0.235828	0.005907	-0.868757	0.348373	0.623139	0.051174	0.135276	0.17354	0.607758	-0.517895	-0.363749	0.705495	0.029759	-0.0763	-0.686424
1	100	0.18668	0.250436	0.219574	0.01262	-0.010678	0.373277	-0.633093	0.234918	0.229443	0.114553	-0.106813	0.484478	0.482245	-0.026056	0.271185	-0.242688	0.005757	-0.876937	0.348373	0.616859	0.060144	0.135276	0.18668	0.612788	-0.528475	-0.375649	0.705495	0.023709	-0.07638	-0.695944
1	101	0.19878	0.263806	0.210784	0.00673	-0.012078	0.359617	-0.642293	0.225638	0.236383	0.114583	-0.106913	0.484478	0.474395	-0.035196	0.274615	-0.244088	0.000557	-0.885767	0.348373	0.609049	0.071434	0.135276	0.19878	0.617428	-0.538835	-0.388739	0.705495	0.023709	-0.07631	-0.704404
1	102	0.21059	0.277526	0.205864	-0.00102	-0.012698	0.346057	-0.652553	0.223678	0.238423	0.116123	-0.106913	0.484478	0.472255	-0.044806	0.281445	-0.244558	-0.004983	-0.894307	0.348433	0.603299	0.083844	0.135276	0.21059	0.625138	-0.548105	-0.403639	0.705495	0.023819	-0.0763	-0.711794
1	103	0.21342	0.288686	0.199834	-0.01031	-0.012698	0.329297	-0.662703	0.214988	0.236473	0.122473	-0.109693	0.484478	0.463535	-0.055826	0.281445	-0.242698	-0.014023	-0.904237	0.349703	0.599049	0.097944	0.135276	0.21342	0.635068	-0.556745	-0.419169	0.707205	0.024509	-0.07228	-0.719694
1	104	0.20686	0.297826	0.199834	-0.01855	-0.008088	0.316727	-0.672343	0.210388	0.236243	0.123833	-0.116723	0.484478	0.459265	-0.068156	0.281445	-0.241368	-0.022833	-0.914197	0.353763	0.597619	0.110334	0.135276	0.20686	0.646428	-0.565985	-0.435189	0.714295	0.025149	-0.0663	-0.728894
1	105	0.19093	0.302296	0.199834	-0.02635	-0.002498	0.311147	-0.682933	0.204668	0.236243	0.117673	-0.117143	0.484478	0.452375	-0.083816	0.281445	-0.232858	-0.030763	-0.924357	0.357533	0.589769	0.120864	0.135276	0.19093	0.656288	-0.575035	-0.453059	0.715495	0.023859	-0.05939	-0.737494
1	106	0.17672	0.308006	0.199834	-0.03298	0.006742	0.304247	-0.693773	0.196618	0.232183	0.114593	-0.127913	0.484548	0.444325	-0.099306	0.281005	-0.231348	-0.034243	-0.935417	0.358353	0.589049	0.132214	0.135276	0.17672	0.659238	-0.584065	-0.470319	0.715495	0.023719	-0.05538	-0.745904
1	107	0.15849	0.308006	0.199834	-0.04082	0.015082	0.302807	-0.704983	0.194718	0.220563	0.114463	-0.138833	0.490458	0.438235	-0.116496	0.272055	-0.222838	-0.037573	-0.947787	0.358373	0.589039	0.143864	0.135006	0.15849	0.667368	-0.594045	-0.488119	0.717485	0.023709	-0.04653	-0.754804
1	108	0.14573	0.308176	0.199584	-0.05003	0.017302	0.302197	-0.716153	0.191468	0.205223	0.106803	-0.153693	0.494478	0.432235	-0.134496	0.267265	-0.222688	-0.044143	-0.959817	0.358343	0.581749	0.153564	0.128896	0.14573	0.667838	-0.605195	-0.506119	0.725265	0.023709	-0.04307	-0.763484
1	109	0.13952	0.309046	0.190334	-0.05565	0.018352	0.302167	-0.726973	0.184728	0.190463	0.104583	-0.172273	0.494488	0.423215	-0.149126	0.259645	-0.222688	-0.044243	-0.973277	0.357743	0.577239	0.156934	0.125306	0.13952	0.675628	-0.617585	-0.524679	0.725495	0.016099	-0.0363	-0.772194
1	110	0.13327	0.308886	0.182894	-0.06052	0.019112	0.302167	-0.737793	0.184708	0.174913	0.102123	-0.188313	0.502588	0.417235	-0.165196	0.249695	-0.222688	-0.044453	-0.986497	0.352503	0.568929	0.159274	0.125276	0.13327	0.675148	-0.629925	-0.542869	0.725515	0.009779	-0.03629	-0.780804
1	111	0.12458	0.308296	0.174464	-0.06878	0.017302	0.296077	-0.748243	0.179528	0.162233	0.094763	-0.201883	0.506738	0.412315	-0.179896	0.239505	-0.222688	-0.052103	-0.998457	0.348503	0.559689	0.166494	0.118176	0.12458	0.667768	-0.642005	-0.559829	0.726275	0.003729	-0.04364	-0.790514
1	112	0.12359	0.308016	0.164354	-0.07075	0.014202	0.291927	-0.758703	0.174148	0.156243	0.094583	-0.215393	0.514478	0.404255	-0.194516	0.228695	-0.222688	-0.054243	-1.01024	0.348373	0.550299	0.166934	0.115266	0.12359	0.664998	-0.654305	-0.576209	0.730505	0.003709	-0.05466	-0.799634
1	113	0.12673	0.308006	0.159834	-0.07958	0.007302	0.282737	-0.766973	0.164828	0.156243	0.094583	-0.227003	0.520388	0.400165	-0.206386	0.213865	-0.222688	-0.054703	-1.02092	0.348373	0.540619	0.166974	0.108646	0.12673	0.656138	-0.667855	-0.593519	0.731215	0.008069	-0.0643	-0.808954
1	114	0.13264	0.306856	0.154474	-0.08047	0.007302	0.275177	-0.773303	0.155428	0.156243	0.094583	-0.236633	0.524498	0.392385	-0.218316	0.192225	-0.222688	-0.063273	-1.03184	0.348373	0.531009	0.174564	0.105276	0.13264	0.647438	-0.680615	-0.607789	0.725545	0.013709	-0.07787	-0.818244
1	115	0.13773	0.298256	0.149814	-0.08091	0.007302	0.266277	-0.773303	0.146708	0.151533	0.094583	-0.243313	0.532508	0.390665	-0.229846	0.169915	-0.222258	-0.064803	-1.04219	0.348373	0.520609	0.177194	0.105296	0.13773	0.647278	-0.693175	-0.622709	0.725495	0.015779	-0.08826	-0.827154
1	116	0.14814	0.298006	0.144024	-0.08773	0.007302	0.257417	-0.773493	0.139418	0.143723	0.094583	-0.247643	0.536558	0.382645	-0.240136	0.150125	-0.213998	-0.073833	-1.05246	0.348293	0.510529	0.185804	0.106016	0.14814	0.647908	-0.708015	-0.634609	0.725495	0.022869	-0.09629	-0.836374
1	117	0.1545	0.296096	0.139834	-0.09047	0.007542	0.247697	-0.776743	0.134718	0.136243	0.095193	-0.256743	0.544468	0.382375	-0.248566	0.131335	-0.212618	-0.074923	-1.06149	0.347973	0.500329	0.188904	0.109456	0.1545	0.661468	-0.721595	-0.645809	0.725495	0.023719	-0.0963	-0.845004
1	118	0.16335	0.290026	0.136694	-0.0905	0.015552	0.237787	-0.782303	0.134718	0.130753	0.102933	-0.265893	0.552278	0.382375	-0.250996	0.113005	-0.204118	-0.082393	-1.07003	0.347383	0.490379	0.196974	0.110646	0.16335	0.673268	-0.734985	-0.656059	0.725495	0.031569	-0.09577	-0.857464
1	119	0.17034	0.289716	0.129824	-0.09754	0.017302	0.227867	-0.783303	0.135678	0.133283	0.104583	-0.273053	0.560598	0.382375	-0.259036	0.096465	-0.201298	-0.081173	-1.07816	0.347313	0.481089	0.206134	0.107536	0.17034	0.677728	-0.750005	-0.665999	0.725495	0.039139	-0.08671	-0.871384
1	120	0.17364	0.292226	0.123734	-0.10049	0.017892	0.217787	-0.783303	0.144418	0.136243	0.104583	-0.282713	0.570868	0.382135	-0.260716	0.080265	-0.192778	-0.074543	-1.0875	0.347823	0.472789	0.214324	0.105356	0.17364	0.683878	-0.762865	-0.676599	0.728375	0.044199	-0.0863	-0.881234
1	121	0.17342	0.297386	0.119834	-0.10854	0.026092	0.207347	-0.783303	0.147858	0.136243	0.104583	-0.294763	0.581118	0.376625	-0.260716	0.064165	-0.191298	-0.074243	-1.09737	0.348023	0.464709	0.219734	0.105276	0.17342	0.678068	-0.777655	-0.686449	0.735305	0.052139	-0.09003	-0.890294
1	122	0.17334	0.298006	0.119834	-0.11232	0.027302	0.197027	-0.783313	0.155558	0.136243	0.104583	-0.305553	0.592238	0.372415	-0.260326	0.044145	-0.182888	-0.074243	-1.1079	0.348323	0.458749	0.226924	0.105276	0.17334	0.677428	-0.790795	-0.695489	0.735495	0.053719	-0.0963	-0.899134
1	123	0.17342	0.298006	0.114624	-0.12046	0.027302	0.185267	-0.788633	0.164608	0.144833	0.104623	-0.313983	0.603258	0.372375	-0.251576	0.022565	-0.182458	-0.074243	-1.11813	0.348373	0.449909	0.226934	0.104896	0.17342	0.677428	-0.804795	-0.703569	0.737625	0.059779	-0.0963	-0.905554
1	124	0.17532	0.302866	0.109844	-0.12659	0.030042	0.171197	-0.793303	0.172508	0.155533	0.108713	-0.318963	0.613408	0.372375	-0.248086	0.001935	-0.173518	-0.074233	-1.12817	0.348373	0.449019	0.226934	0.098626	0.17532	0.675328	-0.820375	-0.712059	0.745345	0.063709	-0.0963	-0.912614
1	125	0.1858	0.308006	0.109834	-0.1308	0.037302	0.157537	-0.793303	0.180898	0.165973	0.114563	-0.325973	0.623128	0.372375	-0.240696	-0.018275	-0.169528	-0.073803	-1.13739	0.348373	0.441559	0.226934	0.095316	0.1858	0.664098	-0.834175	-0.721829	0.745495	0.063709	-0.0963	-0.919264
1	126	0.19656	0.311726	0.109834	-0.13971	0.039542	0.144517	-0.795853	0.191698	0.174623	0.116483	-0.328843	0.632458	0.372375	-0.232246	-0.035535	-0.162688	-0.068143	-1.14709	0.348373	0.438849	0.226934	0.095276	0.19656	0.651788	-0.849705	-0.732319	0.746605	0.063709	-0.09261	-0.928244
1	127	0.20456	0.318006	0.109834	-0.14047	0.047242	0.130787	-0.802933	0.204718	0.186913	0.124543	-0.336903	0.640678	0.373875	-0.228836	-0.051955	-0.155118	-0.064323	-1.1569	0.348413	0.430199	0.223834	0.095276	0.20456	0.642048	-0.862935	-0.742389	0.754225	0.063709	-0.09177	-0.934444
1	128	0.21656	0.326156	0.109834	-0.14289	0.047302	0.118807	-0.803303	0.218548	0.196033	0.126633	-0.340653	0.649408	0.381175	-0.220806	-0.065955	-0.150828	-0.064243	-1.16663	0.349443	0.425029	0.216944	0.093976	0.21656	0.637148	-0.877715	-0.751599	0.755495	0.063709	-0.09629	-0.941364
1	129	0.22786	0.330836	0.113924	-0.14993	0.053382	0.107917	-0.803303	0.231068	0.201853	0.134533	-0.346913	0.657718	0.382375	-0.220716	-0.082145	-0.142708	-0.064243	-1.1763	0.352373	0.418959	0.220294	0.085756	0.22786	0.630738	-0.889925	-0.760379	0.755495	0.063709	-0.0963	-0.950124
1	130	0.23661	0.338006	0.119834	-0.15047	0.057302	0.097697	-0.803303	0.244338	0.206243	0.134583	-0.353293	0.666468	0.382375	-0.220716	-0.094645	-0.138728	-0.064243	-1.18642	0.353993	0.410049	0.226974	0.085276	0.23661	0.633828	-0.899515	-0.769669	0.761875	0.064469	-0.10439	-0.959384
1	131	0.24581	0.345146	0.119834	-0.15047	0.064422	0.087777	-0.803303	0.259208	0.206243	0.135163	-0.356913	0.676248	0.382375	-0.220716	-0.098875	-0.132688	-0.064243	-1.19587	0.354733	0.402709	0.234404	0.081376	0.24581	0.637498	-0.909625	-0.779209	0.765495	0.071339	-0.10987	-0.969534
1	132	0.25525	0.352336	0.122294	-0.15015	0.071462	0.076767	-0.803303	0.272088	0.212673	0.141193	-0.356913	0.686358	0.388495	-0.220716	-0.100285	-0.132688	-0.059393	-1.2058	0.353553	0.394609	0.229524	0.075276	0.25525	0.647138	-0.920105	-0.787809	0.765565	0.065109	-0.1163	-0.980444
1	133	0.26349	0.360856	0.126114	-0.14851	0.079302	0.066377	-0.803273	0.284398	0.216243	0.144553	-0.356913	0.695618	0.392375	-0.225596	-0.106435	-0.132648	-0.053963	-1.21614	0.353573	0.386099	0.225204	0.072956	0.26349	0.660798	-0.930875	-0.796679	0.772105	0.063709	-0.11679	-0.991584
1	134	0.27239	0.370086	0.120714	-0.14848	0.089212	0.056527	-0.803283	0.294498	0.216243	0.144583	-0.356913	0.705078	0.392395	-0.230776	-0.111935	-0.132688	-0.044803	-1.22676	0.356553	0.377179	0.217154	0.065426	0.27239	0.674278	-0.941295	-0.805999	0.775495	0.063709	-0.1249	-1.00199
1	135	0.27974	0.378006	0.119884	-0.15017	0.101472	0.046537	-0.803033	0.303188	0.222683	0.144583	-0.357293	0.714748	0.396565	-0.239446	-0.120035	-0.132688	-0.037983	-1.23748	0.358253	0.368959	0.223664	0.065276	0.27974	0.690128	-0.952115	-0.815299	0.775495	0.063249	-0.1263	-1.01164
1	136	0.28656	0.379306	0.119834	-0.15047	0.115202	0.035897	-0.799223	0.304728	0.226323	0.150343	-0.368933	0.724778	0.402265	-0.245416	-0.128545	-0.132688	-0.031243	-1.24793	0.358373	0.359749	0.226934	0.065096	0.28656	0.704548	-0.962255	-0.825279	0.775495	0.055139	-0.1263	-1.02158
1	137	0.29482	0.378236	0.119834	-0.15047	0.131852	0.025327	-0.793793	0.312708	0.228253	0.154593	-0.380113	0.734628	0.402375	-0.251436	-0.128555	-0.132688	-0.024243	-1.25737	0.358373	0.353689	0.226904	0.057856	0.29482	0.720088	-0.972705	-0.835089	0.775495	0.051359	-0.1263	-1.03101
1	138	0.30384	0.378016	0.119834	-0.15047	0.148842	0.013357	-0.793303	0.315658	0.226263	0.161423	-0.392303	0.744168	0.402375	-0.260536	-0.128555	-0.132688	-0.016663	-1.26695	0.358373	0.348929	0.219644	0.055276	0.30384	0.727928	-0.982605	-0.842649	0.776775	0.042049	-0.12608	-1.03916
1	139	0.31323	0.378006	0.120294	-0.15047	0.168262	-0.000103	-0.792343	0.324118	0.234093	0.164583	-0.405743	0.753048	0.405865	-0.266866	-0.128555	-0.132688	-0.014213	-1.27558	0.358473	0.340449	0.216934	0.055276	0.31323	0.737118	-0.992605	-0.850089	0.782475	0.030249	-0.11762	-1.04621
1	140	0.32111	0.378176	0.129594	-0.15047	0.189962	-0.012443	-0.783653	0.316908	0.236253	0.164603	-0.416313	0.758238	0.412215	-0.270716	-0.127445	-0.127628	-0.006953	-1.28395	0.361953	0.339049	0.215784	0.055276	0.32111	0.738488	-1.003	-0.859139	0.785225	0.022889	-0.11332	-1.04988
1	141	0.32879	0.384596	0.135784	-0.15047	0.212632	-0.024763	-0.783303	0.314718	0.236203	0.166913	-0.416913	0.764868	0.412375	-0.271156	-0.118595	-0.122688	-0.004243	-1.2932	0.367913	0.339049	0.207424	0.054466	0.32879	0.746268	-1.01304	-0.865419	0.785495	0.013179	-0.1063	-1.05889
1	142	0.33389	0.388006	0.139834	-0.15047	0.234662	-0.037963	-0.777933	0.314418	0.228163	0.174323	-0.423193	0.774038	0.412375	-0.273706	-0.110195	-0.116588	-0.000373	-1.3018	0.368373	0.339049	0.206934	0.046046	0.33389	0.747428	-1.02216	-0.872959	0.785625	0.001529	-0.10162	-1.06555
1	143	0.33688	0.388006	0.140544	-0.15047	0.255832	-0.051953	-0.773303	0.313988	0.226263	0.174583	-0.429333	0.780348	0.412405	-0.272766	-0.108555	-0.112688	0.005737	-1.3081	0.368373	0.339049	0.206934	0.045236	0.33688	0.748318	-1.03123	-0.880719	0.793935	-0.006421	-0.09711	-1.07058
1	144	0.33947	0.388006	0.139954	-0.14834	0.273702	-0.064663	-0.769353	0.314718	0.226243	0.178123	-0.436913	0.786658	0.419055	-0.270736	-0.103705	-0.112168	0.005757	-1.31334	0.368453	0.339049	0.205944	0.037376	0.33947	0.757118	-1.04051	-0.889989	0.795495	-0.015711	-0.0963	-1.0791
1	145	0.34267	0.388006	0.139344	-0.14048	0.280812	-0.079473	-0.763303	0.314728	0.224443	0.184563	-0.438573	0.794468	0.422375	-0.269386	-0.095175	-0.103588	0.005757	-1.3218	0.372813	0.339669	0.198534	0.035066	0.34267	0.757568	-1.04933	-0.898479	0.795495	-0.025991	-0.09281	-1.07981
1	146	0.34342	0.388006	0.131644	-0.13826	0.283592	-0.092443	-0.755863	0.315548	0.219583	0.185793	-0.446843	0.800408	0.429385	-0.260776	-0.084645	-0.102688	0.005757	-1.32444	0.378173	0.348249	0.196934	0.026486	0.34342	0.766448	-1.05814	-0.904669	0.795495	-0.030021	-0.08327	-1.08858
1	147	0.34386	0.387356	0.133544	-0.13047	0.278822	-0.105243	-0.747943	0.322668	0.216293	0.194433	-0.454283	0.804598	0.434685	-0.260716	-0.077325	-0.097858	0.005757	-1.33317	0.378373	0.349049	0.196934	0.024056	0.34386	0.774658	-1.06763	-0.914349	0.795495	-0.036231	-0.07625	-1.08994
1	148	0.35301	0.384846	0.139704	-0.12621	0.286832	-0.119983	-0.741643	0.324728	0.209963	0.194673	-0.463173	0.813488	0.442365	-0.260716	-0.068695	-0.092688	0.005757	-1.34049	0.378373	0.349049	0.196934	0.015346	0.35301	0.777408	-1.07734	-0.923359	0.795495	-0.036291	-0.06853	-1.0988
1	149	0.35666	0.383356	0.135224	-0.1201	0.287732	-0.132853	-0.733343	0.331658	0.194333	0.198323	-0.473193	0.814628	0.446475	-0.264756	-0.068555	-0.088208	0.005757	-1.3491	0.378373	0.349049	0.196524	0.010066	0.35666	0.768048	-1.08777	-0.932409	0.795325	-0.037451	-0.06631	-1.10397
1	150	0.36348	0.384326	0.129884	-0.11097	0.296402	-0.145333	-0.727433	0.334718	0.186243	0.198433	-0.488853	0.822638	0.452375	-0.270716	-0.068555	-0.082688	0.005757	-1.35843	0.378373	0.349049	0.193874	0.004596	0.36348	0.757148	-1.09882	-0.942649	0.788765	-0.046001	-0.07275	-1.11039
1	151	0.3724	0.383446	0.129834	-0.10333	0.298842	-0.159483	-0.723133	0.334718	0.182403	0.194663	-0.505213	0.824478	0.453565	-0.278896	-0.068555	-0.075388	0.005757	-1.36604	0.378373	0.345629	0.191204	-0.004424	0.3724	0.747638	-1.11006	-0.952539	0.785495	-0.046291	-0.0763	-1.11972
1	152	0.37928	0.378516	0.129834	-0.09563	0.307272	-0.172533	-0.714073	0.334718	0.176183	0.194453	-0.520133	0.824478	0.459585	-0.285346	-0.068555	-0.072338	0.005757	-1.3733	0.378373	0.339049	0.188624	-0.005504	0.37928	0.738338	-1.12125	-0.961399	0.785495	-0.050201	-0.07753	-1.12925
1	153	0.38344	0.378006	0.127314	-0.08789	0.310562	-0.186053	-0.706833	0.334718	0.167933	0.185743	-0.526913	0.824478	0.460265	-0.290876	-0.070245	-0.063778	0.005757	-1.38187	0.378373	0.331319	0.187604	-0.014414	0.38344	0.731508	-1.13267	-0.970689	0.785495	-0.056361	-0.08554	-1.13906
1	154	0.38998	0.378006	0.119834	-0.07835	0.318302	-0.201343	-0.698673	0.334718	0.166253	0.182783	-0.526913	0.824498	0.461565	-0.299716	-0.078245	-0.062688	0.005757	-1.38688	0.378373	0.323139	0.185384	-0.014754	0.38998	0.727428	-1.1435	-0.980239	0.785605	-0.065241	-0.0863	-1.14903
1	155	0.39342	0.378006	0.111944	-0.06845	0.328072	-0.214263	-0.689783	0.334718	0.166363	0.174603	-0.526913	0.824668	0.462365	-0.300716	-0.078565	-0.062628	0.005757	-1.39329	0.378373	0.313839	0.170704	-0.021624	0.39342	0.730108	-1.15558	-0.989899	0.791275	-0.072721	-0.08953	-1.15886
1	156	0.39342	0.382786	0.102934	-0.05808	0.337902	-0.230363	-0.680883	0.334738	0.166253	0.168763	-0.526913	0.825428	0.462375	-0.307236	-0.083865	-0.055918	0.003067	-1.40123	0.378383	0.303759	0.146374	-0.025044	0.39342	0.737428	-1.16823	-1.00013	0.795495	-0.080861	-0.0963	-1.1679
2	1	0.025243	-0.082438	0.061149	0.06099	-0.012364	0.145211	-0.160733	0.052395	-0.118671	-0.10091	0.031014	-0.058871	0.258237	0.013991	-0.030147	-0.024557	0.002544	0.033229	-0.000318	0.009755	0.042305	0.00037	0.025243	-0.041685	0.033503	-0.080412	-0.023899	0.007217	0.05985	0.02983
2	2	0.035233	-0.114638	0.077639	0.061	-0.012764	0.169591	-0.177473	0.057395	-0.138281	-0.11331	0.038934	-0.069141	0.306167	0.015261	-0.031267	-0.032577	0.004264	0.033269	-0.000318	0.009755	0.042765	0.00305	0.035233	-0.052195	0.042403	-0.095042	-0.030669	0.009027	0.07195	0.02983
2	3	0.047353	-0.153048	0.094739	0.061	-0.021274	0.193151	-0.193943	0.065135	-0.159731	-0.12559	0.046804	-0.079681	0.353967	0.020421	-0.031297	-0.034177	0.012364	0.033269	-0.000328	0.009755	0.042335	0.00305	0.047353	-0.053975	0.043853	-0.113152	-0.038899	0.009377	0.08239	0.03267
2	4	0.058143	-0.187218	0.113629	0.05668	-0.022364	0.216431	-0.212093	0.073075	-0.183111	-0.13774	0.048884	-0.089141	0.403437	0.023811	-0.034577	-0.034177	0.012544	0.033289	-0.001558	0.015295	0.042305	0.00669	0.058143	-0.057515	0.052623	-0.130262	-0.040609	0.017897	0.09244	0.03947
2	5	0.067673	-0.213278	0.131209	0.04869	-0.027154	0.240801	-0.226793	0.082325	-0.206991	-0.14829	0.048634	-0.097741	0.455087	0.022801	-0.050427	-0.034177	0.012544	0.034389	-0.007158	0.019755	0.042305	0.01301	0.067673	-0.063555	0.053243	-0.145572	-0.040609	0.019047	0.10214	0.03983
2	6	0.068523	-0.232798	0.143029	0.03995	-0.032364	0.260101	-0.230463	0.090205	-0.230331	-0.15071	0.041174	-0.105331	0.507597	0.011731	-0.072747	-0.034177	0.012544	0.041519	-0.010258	0.019825	0.042305	0.01305	0.068523	-0.055585	0.055693	-0.161172	-0.040609	0.026027	0.10941	0.04388
2	7	0.059183	-0.251378	0.144029	0.03137	-0.036344	0.277121	-0.230593	0.092665	-0.251381	-0.15282	0.033784	-0.112221	0.558407	-0.004569	-0.098757	-0.034177	0.012544	0.043229	-0.010318	0.023635	0.042005	0.01305	0.059183	-0.053975	0.053413	-0.172582	-0.040609	0.029027	0.10941	0.04973
2	8	0.048553	-0.263778	0.144029	0.031	-0.043094	0.291331	-0.237873	0.092675	-0.270451	-0.1607	0.026354	-0.119161	0.606197	-0.028229	-0.122527	-0.034177	0.017074	0.042649	-0.010318	0.025455	0.034345	0.01305	0.048553	-0.053975	0.053233	-0.183332	-0.040609	0.023657	0.10941	0.04983
2	9	0.039743	-0.273778	0.144029	0.02434	-0.052024	0.303971	-0.240603	0.091415	-0.288431	-0.1658	0.018974	-0.127671	0.651367	-0.051339	-0.146097	-0.034157	0.022544	0.033979	-0.010648	0.017325	0.032305	0.01568	0.039743	-0.053975	0.048093	-0.190152	-0.040609	0.019027	0.10939	0.04983
2	10	0.031993	-0.289478	0.142149	0.01566	-0.052374	0.314421	-0.249453	0.082745	-0.304681	-0.17071	0.018884	-0.131921	0.692337	-0.070849	-0.169587	-0.031227	0.022544	0.030769	-0.017138	0.001435	0.032305	0.02304	0.031993	-0.058185	0.042873	-0.198892	-0.043899	0.019027	0.10662	0.04894
2	11	0.023513	-0.298798	0.133229	0.01053	-0.054124	0.321251	-0.250123	0.073965	-0.317451	-0.17489	0.018884	-0.147041	0.729357	-0.085369	-0.191587	-0.024847	0.016114	0.023239	-0.020298	-0.018405	0.032305	0.02825	0.023513	-0.066045	0.033683	-0.203082	-0.050599	0.019027	0.10009	0.04017
2	12	0.018543	-0.300178	0.123879	0.00225	-0.054574	0.325451	-0.250253	0.063285	-0.329071	-0.18065	0.018744	-0.165711	0.764567	-0.097259	-0.210277	-0.024177	0.011054	0.017229	-0.020318	-0.037635	0.032295	0.03305	0.018543	-0.079125	0.027653	-0.210052	-0.055729	0.019027	0.09941	0.03634
2	13	0.018803	-0.303028	0.115179	0.00088	-0.055854	0.333911	-0.256153	0.053575	-0.338721	-0.18071	0.009134	-0.183371	0.797807	-0.107849	-0.228577	-0.024177	-0.002266	0.013199	-0.020318	-0.056225	0.031705	0.03305	0.018803	-0.101215	0.021223	-0.218972	-0.060669	0.016157	0.09941	0.02735
2	14	0.026423	-0.306898	0.110609	-0.00796	-0.061734	0.335151	-0.260123	0.048035	-0.346011	-0.18225	-0.000956	-0.200281	0.828837	-0.116769	-0.249607	-0.024177	-0.013176	0.005839	-0.020318	-0.073585	0.025285	0.03305	0.026423	-0.123015	0.013213	-0.220842	-0.068709	0.009137	0.09859	0.01756
2	15	0.028543	-0.315318	0.104029	-0.009	-0.062364	0.335921	-0.260123	0.041255	-0.356061	-0.18986	-0.008106	-0.210931	0.856877	-0.126079	-0.267657	-0.023977	-0.017326	0.003229	-0.020358	-0.082395	0.022305	0.03305	0.028543	-0.144865	0.005183	-0.228892	-0.070609	0.009027	0.09073	0.0067
2	16	0.029813	-0.319268	0.104029	-0.009	-0.064784	0.339441	-0.262513	0.032835	-0.367281	-0.19071	-0.005416	-0.221561	0.883187	-0.135309	-0.278957	-0.018597	-0.015996	0.003229	-0.026028	-0.092875	0.021775	0.03305	0.029813	-0.166725	-0.001397	-0.229262	-0.070609	0.007197	0.08941	-0.00438
2	17	0.035853	-0.326838	0.104029	-0.009	-0.072314	0.344551	-0.269813	0.032655	-0.377671	-0.19071	-0.001206	-0.233851	0.906507	-0.143269	-0.278447	-0.014217	-0.009556	0.003229	-0.030318	-0.105935	0.013105	0.03305	0.035853	-0.191065	-0.011667	-0.236152	-0.070609	-0.000343	0.08941	-0.01659
2	18	0.037183	-0.335248	0.104029	-0.009	-0.077464	0.345141	-0.270123	0.024845	-0.382891	-0.19071	-0.001606	-0.251301	0.930057	-0.152079	-0.271277	-0.014177	-0.007456	0.008329	-0.034258	-0.117685	0.012305	0.03305	0.037183	-0.216745	-0.023727	-0.239162	-0.070609	-0.000973	0.08938	-0.03186
2	19	0.032423	-0.336828	0.104029	-0.009	-0.084624	0.345151	-0.274203	0.020215	-0.389451	-0.19071	-0.001226	-0.271511	0.950887	-0.160969	-0.262237	-0.013867	-0.009886	0.013229	-0.040328	-0.120285	0.012305	0.03358	0.032423	-0.240305	-0.038747	-0.240282	-0.070599	-0.000973	0.08595	-0.04611
2	20	0.032893	-0.332458	0.104029	-0.00875	-0.092424	0.345151	-0.280853	0.012665	-0.391471	-0.19071	-0.001116	-0.289281	0.969567	-0.169209	-0.252527	-0.005927	-0.017456	0.020969	-0.047788	-0.125445	0.014315	0.04228	0.032893	-0.259595	-0.052497	-0.248272	-0.070579	-0.004273	0.07993	-0.06422
2	21	0.038363	-0.327328	0.104029	-0.00858	-0.101604	0.344991	-0.292273	0.006365	-0.391061	-0.18898	-0.005306	-0.297811	0.987617	-0.180269	-0.244747	-0.004177	-0.025406	0.027099	-0.051088	-0.130245	0.021925	0.04418	0.038363	-0.274635	-0.067107	-0.249162	-0.070609	-0.010963	0.07941	-0.08205
2	22	0.042383	-0.334938	0.104029	-0.00893	-0.110804	0.339131	-0.305723	0.002665	-0.384421	-0.1808	-0.011116	-0.298551	1.00249	-0.192319	-0.241247	-0.004057	-0.027456	0.036439	-0.060108	-0.130245	0.022305	0.05289	0.042383	-0.286085	-0.081977	-0.249162	-0.070599	-0.010973	0.07941	-0.09982
2	23	0.048943	-0.351248	0.104029	-0.00891	-0.120574	0.334341	-0.321143	0.002665	-0.382331	-0.17588	-0.011286	-0.297761	1.01714	-0.206379	-0.233417	0.002333	-0.022966	0.047569	-0.063948	-0.130245	0.023555	0.05982	0.048943	-0.299835	-0.097527	-0.249162	-0.070609	-0.011123	0.07941	-0.12064
2	24	0.058113	-0.370628	0.107439	-0.00574	-0.131114	0.324671	-0.334243	0.002665	-0.376101	-0.17064	-0.017136	-0.294691	1.02964	-0.220139	-0.230757	0.005813	-0.010596	0.060889	-0.070318	-0.129965	0.030485	0.06856	0.058113	-0.318545	-0.112397	-0.249162	-0.070069	-0.012173	0.07941	-0.14109
2	25	0.065853	-0.383398	0.114059	0.00075	-0.142304	0.314131	-0.348373	0.002665	-0.365571	-0.16207	-0.020976	-0.287771	1.04224	-0.231429	-0.221607	0.005823	0.007334	0.077769	-0.074348	-0.126655	0.029475	0.07627	0.065853	-0.333355	-0.127867	-0.247502	-0.061959	-0.011673	0.07766	-0.15638
2	26	0.068653	-0.391598	0.122529	0.001	-0.154214	0.302831	-0.365643	0.002675	-0.358131	-0.15781	-0.018096	-0.280071	1.0559	-0.243029	-0.213977	0.005853	0.025814	0.096189	-0.080318	-0.121165	0.022675	0.08305	0.068653	-0.347745	-0.143357	-0.239672	-0.060609	-0.011113	0.06946	-0.17392
2	27	0.077523	-0.399258	0.129489	0.001	-0.165764	0.293141	-0.384703	0.010135	-0.349841	-0.15067	-0.011096	-0.273191	1.06845	-0.253539	-0.205517	0.012383	0.043214	0.115149	-0.080528	-0.120245	0.015745	0.08661	0.077523	-0.360355	-0.160867	-0.239162	-0.058939	-0.010983	0.06904	-0.19062
2	28	0.077423	-0.408558	0.136689	0.00661	-0.177174	0.285081	-0.403503	0.019275	-0.341061	-0.14271	-0.003486	-0.267761	1.08024	-0.263039	-0.196087	0.015813	0.057584	0.133649	-0.089108	-0.120245	0.003625	0.09305	0.077423	-0.369685	-0.177457	-0.237322	-0.050819	-0.010973	0.06174	-0.20638
2	29	0.068683	-0.420638	0.145509	0.01105	-0.188844	0.276721	-0.422073	0.030105	-0.332241	-0.1389	-0.009826	-0.259931	1.09359	-0.275409	-0.186677	0.015843	0.071844	0.152439	-0.090318	-0.119045	-0.009515	0.09829	0.068683	-0.367275	-0.194347	-0.229262	-0.050609	-0.010973	0.05943	-0.22283
2	30	0.068543	-0.432678	0.154649	0.01985	-0.201394	0.275041	-0.438293	0.037605	-0.323141	-0.13075	-0.010936	-0.253021	1.10649	-0.290559	-0.177357	0.021083	0.088064	0.171189	-0.090318	-0.110565	-0.017695	0.10305	0.068543	-0.357545	-0.212577	-0.227172	-0.048879	-0.010973	0.06445	-0.23821
2	31	0.068543	-0.443098	0.164139	0.02576	-0.214284	0.267841	-0.453923	0.042665	-0.314471	-0.12534	-0.005116	-0.242381	1.11839	-0.308429	-0.168597	0.025823	0.105534	0.188369	-0.090348	-0.109805	-0.014705	0.10965	0.068543	-0.344985	-0.231037	-0.219162	-0.041199	-0.010973	0.06941	-0.25518
2	32	0.068603	-0.454358	0.173699	0.03199	-0.226124	0.265151	-0.467033	0.042875	-0.303201	-0.11887	-0.001116	-0.230391	1.13019	-0.327909	-0.159607	0.025823	0.119134	0.200739	-0.090318	-0.101215	-0.002655	0.11305	0.068603	-0.331005	-0.249607	-0.210762	-0.040609	-0.010973	0.07573	-0.27138
2	33	0.071753	-0.469848	0.181459	0.0409	-0.237404	0.261751	-0.481473	0.048345	-0.289231	-0.1106	0.006754	-0.216301	1.14385	-0.347499	-0.151227	0.026323	0.135654	0.211369	-0.090328	-0.099755	0.012325	0.11305	0.071753	-0.319285	-0.268927	-0.203432	-0.040609	-0.011163	0.08011	-0.28617
2	34	0.078673	-0.484978	0.184059	0.04839	-0.248094	0.252751	-0.494783	0.052635	-0.270981	-0.10136	0.017384	-0.201811	1.15805	-0.367489	-0.142687	0.033663	0.151314	0.220129	-0.090318	-0.090765	0.027605	0.11305	0.078673	-0.313975	-0.287957	-0.195922	-0.037039	-0.014573	0.08932	-0.30314
2	35	0.088163	-0.501458	0.191509	0.05142	-0.258314	0.241981	-0.507413	0.056025	-0.256711	-0.09192	0.031254	-0.183551	1.17199	-0.387399	-0.141277	0.035823	0.167764	0.229139	-0.090318	-0.086915	0.043465	0.11305	0.088163	-0.316375	-0.306847	-0.185842	-0.030799	-0.019903	0.09823	-0.31857
2	36	0.100753	-0.520108	0.194029	0.06037	-0.267774	0.233011	-0.521823	0.062965	-0.244331	-0.08247	0.039204	-0.164361	1.18726	-0.405819	-0.140287	0.035823	0.183814	0.238729	-0.090308	-0.080245	0.058545	0.11314	0.100753	-0.323915	-0.325567	-0.174192	-0.030609	-0.020253	0.1093	-0.33542
2	37	0.111233	-0.535408	0.196779	0.06113	-0.278884	0.225261	-0.535283	0.072125	-0.231561	-0.07437	0.047714	-0.138601	1.20082	-0.423209	-0.132717	0.035823	0.198164	0.247029	-0.087538	-0.074475	0.075095	0.11977	0.111233	-0.323975	-0.343297	-0.158832	-0.030609	-0.015123	0.12167	-0.35476
2	38	0.120323	-0.547328	0.204019	0.06875	-0.293934	0.229601	-0.548573	0.078935	-0.222621	-0.06605	0.049074	-0.115191	1.21717	-0.440999	-0.127877	0.037273	0.213314	0.253779	-0.080438	-0.069755	0.088375	0.12305	0.120323	-0.320715	-0.361447	-0.143432	-0.030609	-0.011333	0.13249	-0.37374
2	39	0.129553	-0.556358	0.206489	0.071	-0.307394	0.235151	-0.562053	0.088925	-0.222331	-0.05769	0.057764	-0.091371	1.2309	-0.458179	-0.118647	0.044733	0.226434	0.262949	-0.080318	-0.060375	0.099705	0.13021	0.129553	-0.313315	-0.379987	-0.128802	-0.025429	-0.010973	0.14258	-0.38889
2	40	0.138003	-0.555928	0.214029	0.071	-0.320444	0.240711	-0.570153	0.098175	-0.222321	-0.04939	0.058884	-0.068141	1.24678	-0.474149	-0.109887	0.045823	0.238124	0.269359	-0.079458	-0.050895	0.110165	0.14035	0.138003	-0.304105	-0.397967	-0.114142	-0.020619	-0.010973	0.14999	-0.40559
2	41	0.139773	-0.552008	0.220349	0.071	-0.331514	0.250121	-0.577053	0.108795	-0.220351	-0.04072	0.063864	-0.045091	1.26014	-0.491969	-0.101267	0.045823	0.249064	0.273229	-0.071398	-0.040795	0.114655	0.15012	0.139773	-0.303985	-0.415617	-0.097242	-0.020599	-0.008473	0.15906	-0.42186
2	42	0.148473	-0.556198	0.225949	0.071	-0.339444	0.261781	-0.580113	0.117545	-0.213831	-0.03345	0.073284	-0.022581	1.27425	-0.510799	-0.092967	0.050423	0.261324	0.273909	-0.070318	-0.031875	0.122155	0.16041	0.148473	-0.311525	-0.435307	-0.083362	-0.015169	-0.000993	0.16442	-0.43565
2	43	0.154253	-0.557128	0.234019	0.071	-0.348364	0.277551	-0.580123	0.122665	-0.211731	-0.0278	0.084194	-0.001501	1.2861	-0.528759	-0.090077	0.055813	0.273794	0.275139	-0.070248	-0.022215	0.122305	0.17129	0.154253	-0.316585	-0.455607	-0.071692	-0.010619	-0.000973	0.17079	-0.44848
2	44	0.166893	-0.565788	0.240939	0.07099	-0.358724	0.293731	-0.580123	0.122665	-0.202471	-0.02071	0.091224	0.018319	1.29517	-0.545179	-0.081427	0.055833	0.284794	0.273339	-0.063478	-0.012455	0.129115	0.18251	0.166893	-0.323715	-0.475777	-0.061612	-0.006099	0.002437	0.17941	-0.46259
2	45	0.178313	-0.566838	0.244099	0.06984	-0.371114	0.311341	-0.583503	0.123235	-0.202291	-0.01269	0.099044	0.036729	1.30378	-0.561519	-0.075957	0.061933	0.294654	0.273229	-0.060318	-0.002435	0.135055	0.19257	0.178313	-0.316855	-0.496497	-0.053102	-0.000609	0.008807	0.18462	-0.47542
2	46	0.182123	-0.563298	0.252369	0.06436	-0.384624	0.329011	-0.590113	0.123275	-0.202201	-0.00733	0.109544	0.054149	1.30774	-0.576869	-0.071257	0.065823	0.302694	0.273159	-0.060208	0.007755	0.144155	0.20168	0.182123	-0.306635	-0.516737	-0.043502	0.006001	0.009027	0.18942	-0.48869
2	47	0.190393	-0.554888	0.254259	0.0611	-0.396844	0.342281	-0.591323	0.122695	-0.202291	-0.00071	0.118764	0.072139	1.3138	-0.590939	-0.063707	0.066923	0.311694	0.267399	-0.052998	0.017625	0.152605	0.20465	0.190393	-0.293805	-0.536407	-0.033782	0.009471	0.013167	0.19691	-0.50382
2	48	0.201203	-0.543908	0.262879	0.061	-0.409214	0.355841	-0.599813	0.123765	-0.202301	0.00464	0.119014	0.092359	1.3141	-0.605949	-0.061277	0.075383	0.317964	0.263239	-0.050318	0.026755	0.161915	0.21299	0.201203	-0.292725	-0.556557	-0.024622	0.017111	0.018987	0.19941	-0.5166
2	49	0.212043	-0.531508	0.264109	0.061	-0.423194	0.369801	-0.600123	0.127545	-0.202331	0.00951	0.127894	0.114709	1.32217	-0.621359	-0.053357	0.076963	0.322584	0.263229	-0.047818	0.034945	0.167135	0.21312	0.212043	-0.295745	-0.576847	-0.015782	0.019391	0.024297	0.20123	-0.53153
2	50	0.227723	-0.518038	0.271679	0.05908	-0.434484	0.384781	-0.600123	0.131415	-0.202331	0.01855	0.136294	0.140509	1.3238	-0.638559	-0.050687	0.085703	0.330754	0.263229	-0.040428	0.043075	0.172305	0.21533	0.227723	-0.303965	-0.597137	-0.006982	0.026971	0.033357	0.20916	-0.54443
2	51	0.244163	-0.502108	0.274029	0.05124	-0.443934	0.401021	-0.600123	0.132665	-0.202331	0.02137	0.146574	0.164439	1.33078	-0.655339	-0.041677	0.090153	0.332544	0.263119	-0.039738	0.052215	0.176295	0.21997	0.244163	-0.312465	-0.617897	0.002428	0.029681	0.043847	0.20941	-0.55642
2	52	0.258683	-0.489108	0.278099	0.051	-0.453984	0.415451	-0.600673	0.139045	-0.202001	0.02927	0.157454	0.190489	1.33466	-0.672029	-0.040027	0.095973	0.335614	0.260559	-0.030898	0.062535	0.182285	0.22156	0.258683	-0.315585	-0.638027	0.012858	0.037521	0.055197	0.21382	-0.56748
2	53	0.272013	-0.478958	0.284029	0.04444	-0.465404	0.428311	-0.608873	0.148705	-0.196541	0.02929	0.161194	0.215759	1.34362	-0.689169	-0.031437	0.105033	0.341424	0.254859	-0.029838	0.072235	0.182305	0.21441	0.272013	-0.310235	-0.658247	0.022558	0.033851	0.066237	0.21941	-0.58015
2	54	0.283203	-0.476508	0.285399	0.041	-0.482004	0.435191	-0.611203	0.161115	-0.192381	0.03769	0.168884	0.242729	1.34956	-0.702409	-0.031277	0.111293	0.339694	0.253229	-0.020838	0.082395	0.182285	0.21305	0.283203	-0.296905	-0.678747	0.030838	0.029391	0.075877	0.21961	-0.59391
2	55	0.293373	-0.467588	0.293729	0.03782	-0.499274	0.443201	-0.620043	0.174815	-0.192331	0.04571	0.172374	0.270459	1.35732	-0.717369	-0.028037	0.118393	0.333244	0.252609	-0.019438	0.092105	0.176915	0.20984	0.293373	-0.286145	-0.698607	0.037378	0.029381	0.083657	0.22731	-0.60699
2	56	0.301823	-0.466838	0.294179	0.0311	-0.508994	0.448481	-0.628393	0.185425	-0.187861	0.05382	0.181144	0.298009	1.36822	-0.730899	-0.031267	0.125903	0.332544	0.244239	-0.010598	0.101885	0.172305	0.20369	0.301823	-0.283085	-0.718077	0.041288	0.028921	0.089047	0.22943	-0.6235
2	57	0.309093	-0.466668	0.302369	0.031	-0.513094	0.455721	-0.631503	0.194615	-0.182351	0.05929	0.192304	0.325869	1.3812	-0.745169	-0.031297	0.134963	0.332354	0.243229	-0.008878	0.111585	0.172265	0.20305	0.309093	-0.274085	-0.736777	0.050168	0.027891	0.096537	0.23794	-0.64046
2	58	0.318323	-0.462658	0.304199	0.031	-0.522154	0.465681	-0.640033	0.203665	-0.175681	0.05929	0.202514	0.352739	1.39775	-0.760809	-0.031297	0.142393	0.328504	0.243229	-0.000458	0.120935	0.165025	0.20306	0.318323	-0.266195	-0.754617	0.053498	0.029421	0.099027	0.2469	-0.65891
2	59	0.318633	-0.457138	0.313029	0.031	-0.529974	0.475181	-0.641333	0.213295	-0.168001	0.05929	0.212124	0.379839	1.41315	-0.778429	-0.029227	0.148783	0.326924	0.237939	0.000612	0.129805	0.159025	0.20514	0.318633	-0.263975	-0.772057	0.060828	0.037791	0.099027	0.25695	-0.67663
2	60	0.326473	-0.456838	0.319729	0.031	-0.536584	0.484301	-0.649933	0.222605	-0.162091	0.06576	0.222194	0.404559	1.42882	-0.797679	-0.021317	0.155833	0.328834	0.233239	0.009272	0.138405	0.150575	0.21249	0.326473	-0.263975	-0.789627	0.060858	0.046441	0.099027	0.265	-0.69464
2	61	0.328543	-0.456838	0.327599	0.031	-0.542444	0.485151	-0.656283	0.231975	-0.152741	0.06937	0.233804	0.430489	1.44539	-0.817349	-0.018207	0.163153	0.324394	0.233229	0.009682	0.144045	0.142095	0.21305	0.328543	-0.263975	-0.803737	0.065938	0.053421	0.098417	0.27443	-0.71176
2	62	0.334533	-0.456838	0.336589	0.031	-0.551424	0.486761	-0.666553	0.240655	-0.145991	0.07769	0.246484	0.453929	1.45992	-0.836669	-0.011297	0.167093	0.322544	0.233229	0.015032	0.149755	0.132935	0.21887	0.334533	-0.263975	-0.816347	0.070838	0.059441	0.085427	0.28654	-0.72673
2	63	0.339013	-0.456838	0.345169	0.0347	-0.559084	0.494851	-0.682373	0.247255	-0.138091	0.08267	0.258344	0.478849	1.47448	-0.855259	-0.003617	0.175743	0.322544	0.236139	0.019682	0.151105	0.132305	0.22305	0.339013	-0.268515	-0.826507	0.072618	0.068011	0.069237	0.30016	-0.74159
2	64	0.348243	-0.457898	0.355639	0.04093	-0.568304	0.495211	-0.697133	0.255595	-0.127901	0.09024	0.264014	0.502319	1.48627	-0.872199	0.000183	0.181183	0.317194	0.243229	0.019702	0.149605	0.132305	0.22305	0.348243	-0.276455	-0.835887	0.080638	0.073951	0.053837	0.31314	-0.75252
2	65	0.356233	-0.460708	0.366459	0.041	-0.578244	0.504151	-0.714163	0.262765	-0.118931	0.09916	0.271584	0.525759	1.49521	-0.888969	0.008673	0.187703	0.312544	0.251489	0.026552	0.133025	0.132305	0.22305	0.356233	-0.287965	-0.843787	0.080838	0.081331	0.037677	0.32561	-0.76145
2	66	0.351613	-0.464558	0.377179	0.04561	-0.588884	0.512311	-0.729343	0.271675	-0.111941	0.09934	0.279434	0.550549	1.50377	-0.903259	0.009063	0.195863	0.312544	0.261329	0.029682	0.111855	0.132305	0.22305	0.351613	-0.294525	-0.847347	0.085858	0.089411	0.021967	0.33912	-0.77014
2	67	0.341723	-0.464088	0.386949	0.051	-0.599344	0.520661	-0.744773	0.275555	-0.102671	0.10604	0.288444	0.573069	1.50924	-0.919089	0.017223	0.204543	0.312544	0.275769	0.029872	0.093965	0.132815	0.22347	0.341723	-0.302765	-0.856097	0.090838	0.098311	0.007687	0.3519	-0.77799
2	68	0.338453	-0.456898	0.394979	0.0567	-0.608944	0.531321	-0.758653	0.282495	-0.094581	0.10929	0.288884	0.595849	1.5139	-0.931969	0.018703	0.211133	0.312544	0.289299	0.037472	0.077945	0.141555	0.22938	0.338453	-0.303335	-0.856767	0.095618	0.103611	-0.001713	0.3623	-0.7828
2	69	0.338953	-0.447618	0.403929	0.06366	-0.614284	0.543071	-0.774023	0.276105	-0.089271	0.10931	0.288884	0.617409	1.52227	-0.944109	0.019753	0.216893	0.312544	0.302339	0.039682	0.067995	0.144785	0.23304	0.338953	-0.301625	-0.856767	0.103608	0.109391	-0.010783	0.37206	-0.79014
2	70	0.348953	-0.430398	0.408619	0.07199	-0.622314	0.554271	-0.787253	0.272665	-0.082331	0.11559	0.290094	0.637599	1.52445	-0.958839	0.028363	0.225673	0.312544	0.312819	0.039682	0.059725	0.152285	0.23305	0.348953	-0.303885	-0.856767	0.112328	0.110901	-0.017413	0.38368	-0.79024
2	71	0.358543	-0.409568	0.414029	0.08125	-0.622564	0.559931	-0.801673	0.272665	-0.082081	0.11928	0.290304	0.657309	1.53322	-0.971799	0.028703	0.232493	0.312544	0.320089	0.041862	0.051825	0.156825	0.23712	0.358543	-0.314815	-0.856767	0.122938	0.119101	-0.021103	0.39593	-0.79765
2	72	0.359033	-0.387438	0.419369	0.0907	-0.627554	0.567201	-0.814883	0.271795	-0.074811	0.11949	0.295234	0.676449	1.5338	-0.987689	0.036083	0.237663	0.316994	0.325539	0.049262	0.049665	0.164245	0.24305	0.359033	-0.329285	-0.856767	0.134518	0.119471	-0.029853	0.41224	-0.80059
2	73	0.355763	-0.366048	0.424029	0.10036	-0.631534	0.575451	-0.830273	0.263485	-0.072331	0.12709	0.297654	0.693889	1.535	-1.00253	0.039923	0.245823	0.322494	0.333239	0.049682	0.041655	0.173645	0.24757	0.355763	-0.345835	-0.856767	0.146488	0.126821	-0.032663	0.42685	-0.81098
2	74	0.348543	-0.351018	0.424029	0.10924	-0.632324	0.585171	-0.845723	0.262665	-0.072331	0.12929	0.290034	0.711159	1.54281	-1.0202	0.048563	0.253323	0.322544	0.341789	0.049712	0.039755	0.183035	0.25305	0.348543	-0.359815	-0.856767	0.158058	0.129391	-0.040923	0.44198	-0.82399
2	75	0.346333	-0.341208	0.424059	0.11513	-0.632364	0.594701	-0.861473	0.262665	-0.068071	0.12976	0.288874	0.727649	1.5438	-1.03616	0.052203	0.259553	0.322544	0.349959	0.054362	0.032545	0.192385	0.25898	0.346333	-0.372525	-0.856767	0.168858	0.132011	-0.040973	0.45355	-0.83665
2	76	0.344413	-0.336838	0.425649	0.121	-0.632364	0.604551	-0.875423	0.262855	-0.062331	0.13784	0.288874	0.743219	1.5438	-1.05115	0.058703	0.265903	0.322684	0.358359	0.059652	0.028565	0.201755	0.26305	0.344413	-0.382825	-0.856767	0.178468	0.139381	-0.041693	0.46242	-0.84828
2	77	0.348513	-0.336788	0.431439	0.12561	-0.632364	0.614081	-0.887033	0.270915	-0.056061	0.13929	0.290154	0.757749	1.5438	-1.06615	0.058923	0.274793	0.327574	0.366309	0.059682	0.019775	0.208815	0.26305	0.348513	-0.388145	-0.856767	0.192018	0.139391	-0.040973	0.46941	-0.8557
2	78	0.348543	-0.336838	0.433989	0.13098	-0.632364	0.623431	-0.895533	0.272665	-0.052331	0.1393	0.291494	0.773909	1.54623	-1.08056	0.067023	0.279483	0.332514	0.375269	0.060142	0.011965	0.215595	0.26305	0.348543	-0.393975	-0.856767	0.205468	0.139451	-0.037653	0.47595	-0.86017
2	79	0.351023	-0.336838	0.434029	0.13082	-0.630064	0.633471	-0.905353	0.272665	-0.046331	0.14387	0.288884	0.788599	1.5538	-1.09233	0.068703	0.286343	0.332544	0.386959	0.067222	0.003935	0.223105	0.26305	0.351023	-0.393455	-0.856767	0.217938	0.145661	-0.030553	0.47942	-0.86526
2	80	0.358523	-0.336838	0.434029	0.1245	-0.622394	0.642321	-0.914653	0.272665	-0.032601	0.14928	0.283264	0.804669	1.56174	-1.10185	0.068703	0.295523	0.337064	0.400869	0.069672	-0.002825	0.232195	0.26264	0.358523	-0.384235	-0.856767	0.233758	0.149391	-0.019823	0.48745	-0.87015
2	81	0.363993	-0.336838	0.433079	0.121	-0.618884	0.648351	-0.920183	0.272665	-0.016251	0.1493	0.278884	0.817869	1.56518	-1.10634	0.069043	0.301603	0.342604	0.417759	0.069682	-0.010235	0.237435	0.25484	0.363993	-0.376355	-0.855047	0.247378	0.149391	-0.007973	0.4962	-0.87017
2	82	0.368723	-0.336838	0.424589	0.11405	-0.612384	0.655661	-0.927643	0.272665	-0.000291	0.15513	0.279564	0.830369	1.57404	-1.11488	0.074853	0.307703	0.350884	0.431339	0.069682	-0.015465	0.242305	0.25305	0.368723	-0.373935	-0.847037	0.264008	0.149821	0.004407	0.50566	-0.87017
2	83	0.377533	-0.336838	0.424029	0.10526	-0.612364	0.665241	-0.930123	0.272665	0.014649	0.15929	0.288664	0.842419	1.58369	-1.11613	0.078683	0.315833	0.358184	0.442869	0.069682	-0.020245	0.245035	0.25302	0.377533	-0.366085	-0.846747	0.277998	0.150851	0.017617	0.51549	-0.86932
2	84	0.378723	-0.336848	0.424029	0.09588	-0.612364	0.676801	-0.930763	0.272665	0.024579	0.16149	0.296544	0.852509	1.59312	-1.11783	0.078703	0.324143	0.364754	0.452859	0.069682	-0.024225	0.252115	0.24639	0.378723	-0.356475	-0.839167	0.294678	0.149441	0.032627	0.52078	-0.86109
2	85	0.387313	-0.343608	0.424029	0.08809	-0.612364	0.689341	-0.939043	0.272665	0.036099	0.16927	0.304264	0.861899	1.60026	-1.12564	0.082223	0.330213	0.372634	0.461389	0.069682	-0.030235	0.253995	0.24305	0.387313	-0.347325	-0.836767	0.310328	0.147331	0.044027	0.5293	-0.86017
2	86	0.388873	-0.346838	0.424029	0.08101	-0.612364	0.701821	-0.941733	0.272665	0.045399	0.17529	0.311754	0.870019	1.60803	-1.12613	0.083693	0.336433	0.381484	0.468889	0.069682	-0.034535	0.264255	0.24305	0.388873	-0.343985	-0.831297	0.324348	0.139401	0.053197	0.53164	-0.85364
2	87	0.397533	-0.347548	0.424029	0.081	-0.605654	0.715791	-0.950123	0.272665	0.048049	0.17929	0.319814	0.872239	1.61666	-1.12743	0.074713	0.345603	0.384344	0.473229	0.069682	-0.040245	0.275205	0.24273	0.397533	-0.343985	-0.826767	0.336958	0.139391	0.061247	0.5394	-0.85017
2	88	0.399873	-0.348558	0.424029	0.081	-0.599754	0.728471	-0.958443	0.272665	0.060239	0.18187	0.328794	0.880059	1.62564	-1.13302	0.068703	0.351783	0.392454	0.473299	0.069682	-0.041255	0.287365	0.23674	0.399873	-0.348325	-0.821807	0.350248	0.139511	0.069027	0.5464	-0.84995
2	89	0.408423	-0.355478	0.426779	0.08122	-0.589684	0.740221	-0.965193	0.272655	0.079099	0.18773	0.336284	0.891359	1.63437	-1.13607	0.065683	0.355973	0.392544	0.478619	0.069682	-0.049545	0.300825	0.23313	0.408423	-0.353815	-0.816767	0.362718	0.147481	0.076027	0.55193	-0.84294
2	90	0.414103	-0.357578	0.433619	0.08878	-0.577914	0.751341	-0.972893	0.272665	0.096009	0.18924	0.345814	0.892239	1.64365	-1.13612	0.060873	0.364793	0.394924	0.483189	0.069682	-0.050245	0.314635	0.23305	0.414103	-0.353975	-0.811997	0.372158	0.149391	0.079027	0.55941	-0.84017
2	91	0.422693	-0.366528	0.434029	0.091	-0.565134	0.762281	-0.984023	0.272665	0.104649	0.18929	0.355994	0.892239	1.65196	-1.13088	0.059103	0.366053	0.402484	0.483229	0.069682	-0.050245	0.323865	0.23305	0.422693	-0.353975	-0.806767	0.381348	0.156821	0.071157	0.56204	-0.83983
2	92	0.428693	-0.372298	0.434029	0.091	-0.549164	0.773571	-0.995343	0.272665	0.105079	0.18934	0.358884	0.892149	1.65403	-1.12612	0.058973	0.374523	0.407934	0.483229	0.069682	-0.050245	0.332295	0.23308	0.428693	-0.350115	-0.801937	0.390918	0.165021	0.054847	0.56938	-0.83163
2	93	0.435513	-0.381718	0.434029	0.09144	-0.533654	0.785611	-1.00216	0.272665	0.098059	0.19495	0.358274	0.884479	1.66294	-1.1179	0.062693	0.375823	0.415024	0.483229	0.069682	-0.050245	0.339315	0.23747	0.435513	-0.338135	-0.796767	0.400908	0.174151	0.035397	0.56942	-0.83017
2	94	0.428893	-0.391598	0.434029	0.0916	-0.516554	0.797521	-1.01007	0.272665	0.097679	0.19929	0.349754	0.882239	1.66683	-1.11056	0.068623	0.380453	0.422544	0.481929	0.069682	-0.050255	0.342305	0.243	0.428893	-0.320815	-0.794987	0.410648	0.182441	0.015037	0.57453	-0.83017
2	95	0.437033	-0.398668	0.434029	0.09114	-0.498574	0.809391	-1.01015	0.266125	0.097679	0.19929	0.347984	0.882239	1.67388	-1.10327	0.068703	0.385823	0.429694	0.474139	0.069682	-0.050245	0.349785	0.24305	0.437033	-0.305575	-0.786827	0.418698	0.192691	-0.005303	0.57944	-0.83017
2	96	0.445213	-0.406818	0.435909	0.09111	-0.482174	0.821531	-1.01788	0.262665	0.097669	0.1993	0.339054	0.882239	1.68277	-1.09404	0.068703	0.386103	0.432834	0.473229	0.069682	-0.050245	0.357445	0.24305	0.445213	-0.290195	-0.785317	0.425528	0.202161	-0.022783	0.5877	-0.82211
2	97	0.448543	-0.406838	0.443619	0.09224	-0.465914	0.834051	-1.02012	0.262665	0.092149	0.20308	0.334334	0.882239	1.68771	-1.08376	0.072033	0.394373	0.440114	0.473229	0.069682	-0.043945	0.367285	0.24305	0.448543	-0.275545	-0.776897	0.434338	0.210921	-0.036713	0.59396	-0.81454
2	98	0.448543	-0.406528	0.444029	0.09891	-0.448834	0.846551	-1.02447	0.262185	0.085379	0.20917	0.328884	0.882239	1.69383	-1.07185	0.078703	0.395823	0.442534	0.473229	0.069682	-0.040245	0.376825	0.245	0.448543	-0.260555	-0.776357	0.441158	0.219371	-0.049493	0.59941	-0.80613
2	99	0.449983	-0.396628	0.444119	0.101	-0.435934	0.857901	-1.03012	0.262195	0.075879	0.20894	0.327954	0.882239	1.702	-1.05951	0.079443	0.402053	0.442944	0.475199	0.069672	-0.037425	0.385115	0.25282	0.449983	-0.250345	-0.768217	0.450298	0.227161	-0.060213	0.60408	-0.79758
2	100	0.458533	-0.384468	0.447689	0.101	-0.422304	0.870171	-1.03538	0.262665	0.067679	0.20099	0.319074	0.882239	1.70669	-1.04491	0.086003	0.405823	0.452074	0.482919	0.066632	-0.030255	0.394105	0.25679	0.458533	-0.239855	-0.766767	0.457548	0.234021	-0.060973	0.60939	-0.78795
2	101	0.465673	-0.372148	0.451309	0.10111	-0.410314	0.882401	-1.04012	0.262665	0.065619	0.19927	0.319034	0.882239	1.7138	-1.02969	0.088543	0.410163	0.457824	0.484149	0.060072	-0.024595	0.405495	0.26305	0.465673	-0.229145	-0.766767	0.466058	0.239391	-0.060973	0.60941	-0.77819
2	102	0.468533	-0.360128	0.450019	0.10813	-0.400524	0.893341	-1.04299	0.262665	0.057689	0.19127	0.327894	0.882419	1.71619	-1.01096	0.088503	0.415823	0.463934	0.493169	0.059682	-0.019885	0.416385	0.26838	0.468533	-0.218105	-0.766767	0.475278	0.245881	-0.060973	0.60941	-0.76882
2	103	0.457493	-0.345738	0.449509	0.111	-0.391874	0.902591	-1.04977	0.262645	0.057669	0.18628	0.328884	0.883389	1.72364	-0.991699	0.087293	0.417233	0.472424	0.501569	0.059682	-0.010665	0.423305	0.27305	0.457493	-0.211455	-0.766277	0.486568	0.249391	-0.057353	0.60943	-0.75833
2	104	0.443403	-0.331238	0.451889	0.11102	-0.382624	0.909981	-1.05012	0.262035	0.057669	0.17893	0.328934	0.887629	1.7238	-0.972089	0.088573	0.425663	0.479864	0.511159	0.059682	-0.003065	0.432075	0.27313	0.443403	-0.210935	-0.762447	0.497688	0.249391	-0.051043	0.61214	-0.74671
2	105	0.437973	-0.315408	0.453739	0.11301	-0.376984	0.916861	-1.05011	0.262605	0.058199	0.16963	0.337704	0.892009	1.72396	-0.951229	0.088703	0.426733	0.482734	0.521399	0.059682	0.006485	0.432535	0.27869	0.437973	-0.216235	-0.757327	0.506638	0.249391	-0.050973	0.61924	-0.7347
2	106	0.428863	-0.301658	0.454029	0.11533	-0.372354	0.925511	-1.05009	0.268365	0.066619	0.16054	0.348384	0.892239	1.72846	-0.929459	0.091543	0.435453	0.491394	0.530439	0.059682	0.017025	0.436695	0.28302	0.428863	-0.227055	-0.756767	0.516088	0.249391	-0.050883	0.61941	-0.72186
2	107	0.428543	-0.289688	0.454029	0.11394	-0.364694	0.934911	-1.0498	0.272715	0.075469	0.15161	0.349764	0.892239	1.7326	-0.906779	0.098593	0.436963	0.492544	0.537869	0.059682	0.026745	0.440835	0.28305	0.428543	-0.236385	-0.756767	0.524618	0.249391	-0.042473	0.61941	-0.70856
2	108	0.428543	-0.275398	0.456389	0.11207	-0.361874	0.943861	-1.05012	0.279245	0.086099	0.14183	0.358034	0.892239	1.72683	-0.883399	0.098703	0.445643	0.498874	0.543609	0.059682	0.036115	0.442255	0.28411	0.428543	-0.248455	-0.756767	0.531658	0.249391	-0.039493	0.61941	-0.70008
2	109	0.428543	-0.262358	0.463969	0.11116	-0.352804	0.949761	-1.05514	0.282665	0.087669	0.13218	0.358884	0.892239	1.72384	-0.858389	0.098703	0.449663	0.502544	0.552689	0.059682	0.044435	0.442305	0.28575	0.428543	-0.262145	-0.756767	0.540598	0.249391	-0.031093	0.61968	-0.69235
2	110	0.428503	-0.249558	0.464199	0.111	-0.350694	0.955151	-1.06012	0.282665	0.086679	0.12206	0.359154	0.892109	1.7238	-0.834349	0.098703	0.455823	0.508304	0.557329	0.059682	0.051635	0.447795	0.28349	0.428503	-0.270595	-0.756767	0.540918	0.242531	-0.026453	0.62823	-0.69017
2	111	0.426143	-0.234278	0.472869	0.111	-0.342464	0.956011	-1.06238	0.282665	0.077459	0.11303	0.358884	0.892239	1.7238	-0.811039	0.098983	0.461533	0.512544	0.563229	0.059682	0.060025	0.452305	0.28374	0.426143	-0.273455	-0.756767	0.546618	0.239371	-0.020713	0.63485	-0.69017
2	112	0.415783	-0.220858	0.474049	0.11099	-0.342354	0.955701	-1.06974	0.282665	0.067519	0.10287	0.351024	0.890729	1.7238	-0.789349	0.099353	0.465823	0.516534	0.563319	0.059682	0.069295	0.452305	0.29069	0.415783	-0.273905	-0.756767	0.551158	0.230471	-0.011383	0.64458	-0.68968
2	113	0.404903	-0.204518	0.479999	0.11072	-0.336904	0.954591	-1.07012	0.282685	0.056949	0.09319	0.343134	0.882579	1.72357	-0.767969	0.099203	0.473443	0.522504	0.564629	0.059632	0.077785	0.452305	0.29305	0.404903	-0.273975	-0.756767	0.560788	0.218081	-0.003793	0.65388	-0.68836
2	114	0.394793	-0.186918	0.484509	0.11089	-0.333004	0.945561	-1.07012	0.287755	0.047069	0.08364	0.333264	0.882239	1.71626	-0.746849	0.104823	0.476093	0.522544	0.565189	0.056552	0.079755	0.449805	0.29386	0.394793	-0.277275	-0.756767	0.570508	0.208771	0.004337	0.66411	-0.68815
2	115	0.383913	-0.167508	0.493679	0.111	-0.339584	0.945151	-1.07012	0.294305	0.036429	0.0754	0.323474	0.882239	1.7138	-0.725869	0.108703	0.484973	0.522544	0.564539	0.050472	0.079755	0.442925	0.30211	0.383913	-0.283975	-0.756917	0.570838	0.199421	0.009527	0.67589	-0.68153
2	116	0.371953	-0.147638	0.499149	0.11105	-0.342364	0.945151	-1.06532	0.302815	0.025839	0.06824	0.316414	0.882129	1.7138	-0.706459	0.111233	0.488493	0.525054	0.563389	0.049682	0.079755	0.444045	0.30305	0.371953	-0.283975	-0.761847	0.570838	0.190261	0.018607	0.68688	-0.68019
2	117	0.363903	-0.130698	0.504029	0.11862	-0.342364	0.946791	-1.06012	0.313425	0.017279	0.05936	0.308884	0.881509	1.70775	-0.689039	0.118703	0.495813	0.532464	0.563229	0.049682	0.079745	0.451275	0.30305	0.363903	-0.283975	-0.766637	0.570838	0.182781	0.024377	0.69732	-0.68017
2	118	0.358563	-0.117478	0.510739	0.12408	-0.342364	0.953701	-1.05987	0.326075	0.008109	0.0529	0.304274	0.879149	1.7038	-0.670739	0.123863	0.501133	0.532894	0.563229	0.049682	0.073515	0.452305	0.30305	0.358563	-0.276995	-0.766767	0.571068	0.179391	0.034367	0.69942	-0.68011
2	119	0.358543	-0.107128	0.514029	0.13285	-0.342364	0.955151	-1.05236	0.332665	0.007669	0.04894	0.298964	0.873849	1.70174	-0.651569	0.128783	0.505823	0.541564	0.563229	0.049482	0.069755	0.452305	0.30305	0.358543	-0.277515	-0.766767	0.573818	0.180181	0.045807	0.70175	-0.67417
2	120	0.358543	-0.099698	0.519029	0.14182	-0.342344	0.957261	-1.05012	0.332665	0.007669	0.04018	0.304864	0.872239	1.69386	-0.632759	0.137333	0.512353	0.543454	0.562389	0.047622	0.069755	0.452305	0.30305	0.358543	-0.283875	-0.766867	0.579688	0.187661	0.058737	0.70896	-0.67017
2	121	0.361663	-0.096458	0.524029	0.1516	-0.339034	0.965031	-1.05012	0.327965	0.007669	0.03923	0.308164	0.872239	1.69293	-0.614549	0.139383	0.515863	0.552274	0.559469	0.047222	0.069755	0.453065	0.30454	0.361663	-0.283835	-0.769577	0.580828	0.189391	0.070937	0.70941	-0.66522
2	122	0.360433	-0.087288	0.531099	0.16245	-0.332864	0.965151	-1.0494	0.322665	0.007669	0.03212	0.308874	0.872239	1.68423	-0.597339	0.148213	0.523733	0.555814	0.560869	0.048412	0.069755	0.458755	0.31221	0.360433	-0.281655	-0.775387	0.580838	0.189511	0.081907	0.71594	-0.65977
2	123	0.353353	-0.079148	0.534689	0.17329	-0.332364	0.970811	-1.04417	0.322665	0.007669	0.02929	0.310594	0.872229	1.68331	-0.580359	0.148703	0.526143	0.562534	0.563179	0.049212	0.069715	0.462245	0.31305	0.353353	-0.280585	-0.776757	0.580838	0.198311	0.092727	0.72205	-0.65058
2	124	0.343203	-0.069998	0.543529	0.18402	-0.332364	0.975151	-1.04014	0.322665	0.007669	0.02929	0.318014	0.872229	1.67435	-0.563249	0.148783	0.534993	0.563644	0.565979	0.049232	0.061505	0.462305	0.31305	0.343203	-0.277665	-0.776767	0.580828	0.203341	0.103967	0.72973	-0.64234
2	125	0.338543	-0.054218	0.544029	0.19259	-0.332364	0.975151	-1.04012	0.322715	0.007809	0.02929	0.309194	0.872239	1.66886	-0.547969	0.153583	0.536363	0.571984	0.574639	0.049302	0.058735	0.462305	0.31305	0.338543	-0.273975	-0.776767	0.580278	0.210651	0.115537	0.73904	-0.63081
2	126	0.330493	-0.036858	0.544029	0.201	-0.332364	0.975901	-1.04012	0.323655	0.016379	0.02929	0.308884	0.872239	1.66364	-0.531279	0.158663	0.545303	0.572544	0.585729	0.049342	0.049925	0.462555	0.31305	0.330493	-0.269415	-0.776767	0.576888	0.219721	0.127457	0.74729	-0.61846
2	127	0.321943	-0.019898	0.544029	0.21033	-0.332364	0.984331	-1.04012	0.322685	0.020009	0.02929	0.308894	0.876899	1.65461	-0.515079	0.158703	0.547613	0.574064	0.597779	0.049572	0.047515	0.470265	0.31305	0.321943	-0.263955	-0.776767	0.576828	0.229381	0.138377	0.75639	-0.60675
2	128	0.305773	-0.003598	0.544029	0.2214	-0.332364	0.985151	-1.04012	0.322665	0.030699	0.02944	0.314304	0.882239	1.6524	-0.499049	0.158703	0.555803	0.582244	0.610679	0.049522	0.039795	0.472305	0.31305	0.305773	-0.262645	-0.776767	0.579118	0.238901	0.148447	0.76525	-0.59519
2	129	0.292933	0.008902	0.543119	0.23172	-0.333694	0.986091	-1.04021	0.323565	0.048109	0.03787	0.318884	0.888779	1.64386	-0.481999	0.158703	0.557903	0.582914	0.627629	0.049112	0.039755	0.465985	0.31303	0.292933	-0.261145	-0.773607	0.580718	0.248381	0.149027	0.77467	-0.58306
2	130	0.288543	0.019472	0.540409	0.24095	-0.341414	0.994551	-1.04592	0.331495	0.069629	0.03929	0.320384	0.896089	1.63905	-0.468299	0.158703	0.565793	0.591714	0.646049	0.049302	0.034485	0.456255	0.30858	0.288543	-0.254155	-0.766817	0.580838	0.258091	0.149027	0.78292	-0.56773
2	131	0.282113	0.023842	0.542299	0.24889	-0.342364	1.00024	-1.04427	0.337185	0.088029	0.04659	0.318934	0.905649	1.62979	-0.453959	0.158703	0.567293	0.592794	0.665569	0.049522	0.029755	0.439595	0.30325	0.282113	-0.251395	-0.765217	0.580838	0.268221	0.148697	0.78943	-0.55436
2	132	0.272363	0.032782	0.537489	0.25117	-0.348824	1.00517	-1.04024	0.346825	0.104729	0.0493	0.312344	0.915999	1.62102	-0.446059	0.158703	0.575633	0.601514	0.686539	0.049652	0.029755	0.419145	0.30305	0.272363	-0.244855	-0.756917	0.580838	0.279601	0.149017	0.79684	-0.53764
2	133	0.268543	0.036452	0.534029	0.25952	-0.355144	1.01141	-1.04012	0.358005	0.120779	0.05451	0.313104	0.927499	1.61144	-0.435399	0.158703	0.576853	0.602544	0.709539	0.049682	0.027935	0.399855	0.30305	0.268543	-0.251095	-0.751707	0.580968	0.289791	0.149027	0.79941	-0.52619
2	134	0.268543	0.043162	0.527709	0.261	-0.362944	1.01515	-1.04012	0.368545	0.127669	0.05929	0.317454	0.940419	1.60186	-0.422309	0.158703	0.585473	0.602544	0.730969	0.049682	0.019795	0.384825	0.30305	0.268543	-0.248325	-0.745037	0.585248	0.299161	0.155787	0.79941	-0.51565
2	135	0.274133	0.050192	0.519259	0.261	-0.372194	1.0212	-1.04012	0.376725	0.127669	0.05932	0.319454	0.955229	1.59378	-0.414729	0.158703	0.585833	0.602544	0.753049	0.049682	0.019755	0.369155	0.30305	0.274133	-0.243975	-0.736747	0.590728	0.307991	0.159037	0.79937	-0.50497
2	136	0.278543	0.058262	0.509419	0.26104	-0.380314	1.02515	-1.04012	0.382665	0.127629	0.06638	0.328804	0.967929	1.58576	-0.406379	0.158703	0.592643	0.602544	0.774479	0.049682	0.019755	0.357095	0.30305	0.278543	-0.240505	-0.728617	0.590878	0.314861	0.165707	0.79267	-0.4896
2	137	0.278543	0.069052	0.498699	0.26103	-0.387034	1.02515	-1.04009	0.383905	0.127259	0.06929	0.328884	0.980759	1.5838	-0.406129	0.158703	0.595823	0.602544	0.795009	0.052082	0.025355	0.345545	0.30305	0.278543	-0.234545	-0.723327	0.598508	0.319661	0.173117	0.78941	-0.47381
2	138	0.278543	0.082192	0.487609	0.261	-0.394114	1.03208	-1.03845	0.392525	0.133739	0.07344	0.328884	0.994239	1.58334	-0.401609	0.158063	0.595913	0.603004	0.814989	0.059382	0.033535	0.334955	0.30305	0.278543	-0.234345	-0.716747	0.600838	0.328551	0.185387	0.78941	-0.45641
2	139	0.278543	0.096872	0.472339	0.261	-0.402424	1.03515	-1.03598	0.392665	0.146639	0.07929	0.328884	1.00493	1.57683	-0.389849	0.147283	0.601403	0.611434	0.834419	0.059682	0.039735	0.326745	0.30305	0.278543	-0.234015	-0.708417	0.601178	0.330111	0.199667	0.78941	-0.44385
2	140	0.278563	0.110182	0.456349	0.25504	-0.411414	1.03813	-1.03484	0.392665	0.150449	0.07936	0.328884	1.01309	1.57388	-0.378129	0.133673	0.605753	0.615134	0.852869	0.059702	0.039555	0.322275	0.30305	0.278563	-0.234495	-0.703197	0.609088	0.338861	0.215627	0.78941	-0.43018
2	141	0.285803	0.125852	0.438859	0.251	-0.419704	1.04505	-1.03504	0.389345	0.162689	0.08432	0.328314	1.02206	1.57382	-0.370599	0.115723	0.600413	0.622554	0.872059	0.064372	0.039755	0.316225	0.30311	0.285803	-0.238145	-0.696747	0.610838	0.339721	0.233357	0.78941	-0.41957
2	142	0.288543	0.138822	0.419749	0.24478	-0.429354	1.04515	-1.0368	0.379465	0.167669	0.08766	0.319274	1.02419	1.5738	-0.358559	0.098883	0.590303	0.630774	0.890689	0.069672	0.039785	0.312455	0.30957	0.288543	-0.243155	-0.688217	0.613048	0.348521	0.249447	0.78943	-0.41046
2	143	0.288543	0.152562	0.402079	0.24082	-0.438544	1.04515	-1.03887	0.371385	0.167649	0.08062	0.319004	1.032	1.5738	-0.342329	0.084453	0.579643	0.636994	0.908609	0.069682	0.045215	0.312305	0.31305	0.288543	-0.243975	-0.681727	0.620838	0.349391	0.266727	0.79538	-0.39924
2	144	0.290103	0.166752	0.389989	0.23196	-0.447244	1.04515	-1.04005	0.362665	0.167669	0.07929	0.327014	1.03224	1.57291	-0.326469	0.073013	0.575473	0.642934	0.926439	0.070022	0.049945	0.312285	0.31779	0.290103	-0.243975	-0.676377	0.628108	0.350031	0.284117	0.79941	-0.38955
2	145	0.298413	0.178902	0.379439	0.22947	-0.455794	1.04423	-1.04012	0.355285	0.173939	0.07274	0.328884	1.03224	1.56556	-0.308909	0.064033	0.568843	0.652034	0.941619	0.077962	0.059015	0.304505	0.32308	0.298413	-0.245145	-0.667517	0.633828	0.356731	0.300277	0.80303	-0.38009
2	146	0.307063	0.191492	0.367719	0.22103	-0.463394	1.04445	-1.04012	0.350145	0.182959	0.06716	0.332424	1.03173	1.56382	-0.290819	0.058703	0.566553	0.652544	0.957129	0.079682	0.068195	0.298055	0.33163	0.307063	-0.253885	-0.666267	0.640838	0.354501	0.314487	0.80937	-0.36849
2	147	0.316703	0.202912	0.354669	0.21337	-0.472274	1.04502	-1.04012	0.342655	0.194419	0.05919	0.345124	1.0263	1.56385	-0.273339	0.059083	0.573913	0.652574	0.969739	0.079682	0.078025	0.288845	0.33823	0.316703	-0.253825	-0.657607	0.646828	0.349391	0.327637	0.80928	-0.35561
2	148	0.329523	0.203162	0.340049	0.20056	-0.480434	1.04462	-1.04012	0.334545	0.189299	0.05009	0.356894	1.02234	1.56669	-0.257239	0.067443	0.575823	0.652754	0.981729	0.079682	0.088395	0.279225	0.34482	0.329523	-0.241995	-0.656767	0.655728	0.349391	0.340697	0.8022	-0.34203
2	149	0.343063	0.196752	0.326809	0.18888	-0.487544	1.0404	-1.04012	0.328375	0.181739	0.04457	0.358844	1.02224	1.57271	-0.241459	0.072213	0.575973	0.653944	0.992339	0.079682	0.099525	0.269425	0.35303	0.343063	-0.228645	-0.654447	0.662968	0.349391	0.351167	0.79936	-0.32679
2	150	0.356013	0.187572	0.311019	0.181	-0.494344	1.03525	-1.04012	0.319755	0.170459	0.03929	0.358654	1.02224	1.57383	-0.231689	0.083293	0.583833	0.659024	1.00028	0.079752	0.111355	0.259135	0.36027	0.356013	-0.222685	-0.647447	0.670698	0.349391	0.359347	0.79201	-0.31338
2	151	0.370833	0.183162	0.298479	0.17341	-0.502494	1.03515	-1.04012	0.309275	0.160459	0.03406	0.358884	1.02183	1.58229	-0.226129	0.094953	0.585823	0.662484	1.007	0.079802	0.122575	0.251965	0.36536	0.370833	-0.214365	-0.646867	0.670838	0.350051	0.368727	0.78941	-0.29628
2	152	0.383183	0.183552	0.284199	0.171	-0.511754	1.03515	-1.04012	0.302665	0.157669	0.02929	0.364914	1.01319	1.59154	-0.219679	0.108173	0.585843	0.662544	1.01482	0.080132	0.132945	0.243125	0.37309	0.383183	-0.211845	-0.651337	0.670838	0.357091	0.376207	0.78941	-0.28131
2	153	0.393803	0.192042	0.270369	0.16504	-0.521584	1.03515	-1.04012	0.302665	0.157669	0.02928	0.369014	1.00804	1.60135	-0.210789	0.118953	0.591233	0.662544	1.02394	0.080562	0.143925	0.242215	0.38142	0.393803	-0.204005	-0.656717	0.670838	0.359361	0.381957	0.78941	-0.2665
2	154	0.404963	0.196762	0.257889	0.16098	-0.531504	1.03516	-1.04028	0.301445	0.157969	0.02865	0.374814	0.999809	1.6087	-0.200629	0.128053	0.595813	0.662544	1.03313	0.081302	0.154905	0.234515	0.38631	0.404963	-0.193405	-0.657057	0.673028	0.359391	0.388197	0.78941	-0.25295
2	155	0.415083	0.203162	0.245879	0.15398	-0.541124	1.03515	-1.04517	0.293135	0.162739	0.02615	0.378864	0.991829	1.61657	-0.194819	0.121043	0.595823	0.662544	1.04145	0.082892	0.165315	0.232305	0.39314	0.415083	-0.182525	-0.665697	0.680678	0.359391	0.379537	0.78941	-0.23671
2	156	0.418423	0.209532	0.233219	0.14728	-0.550534	1.03262	-1.04972	0.288965	0.160529	0.02459	0.378884	0.982659	1.62645	-0.185999	0.118703	0.595823	0.662544	1.04791	0.084852	0.175465	0.229185	0.40194	0.418423	-0.174005	-0.668327	0.682958	0.359391	0.375087	0.784	-0.22401
2	157	0.412123	0.213202	0.221369	0.13819	-0.559154	1.02858	-1.05012	0.282665	0.158259	0.02655	0.383554	0.977149	1.63502	-0.174729	0.122213	0.595833	0.662544	1.05358	0.088142	0.185795	0.223155	0.4059	0.412123	-0.168355	-0.676737	0.690808	0.359401	0.368747	0.77679	-0.21917
2	158	0.408543	0.221812	0.209889	0.12895	-0.568064	1.02556	-1.05012	0.282655	0.157669	0.02712	0.388874	0.972239	1.64412	-0.162589	0.128823	0.596553	0.662544	1.06253	0.089492	0.195725	0.227135	0.41305	0.408543	-0.158905	-0.683327	0.690838	0.359391	0.359697	0.76634	-0.2105
2	159	0.414263	0.223572	0.198769	0.11882	-0.577374	1.02543	-1.05095	0.282665	0.156399	0.02034	0.380614	0.965889	1.6536	-0.151789	0.137953	0.598633	0.662544	1.06785	0.089672	0.206355	0.232285	0.41667	0.414263	-0.146715	-0.689107	0.693348	0.359391	0.353227	0.75703	-0.20141
2	160	0.419193	0.232402	0.187859	0.1081	-0.587054	1.03214	-1.05916	0.284415	0.147959	0.01929	0.378884	0.960959	1.6629	-0.141689	0.143073	0.600243	0.662464	1.07373	0.089682	0.216125	0.234775	0.42305	0.419193	-0.130815	-0.696757	0.700328	0.359391	0.348527	0.74941	-0.18583
2	161	0.428263	0.233222	0.177639	0.0964	-0.597024	1.03515	-1.06012	0.293275	0.147649	0.01312	0.378884	0.949399	1.67032	-0.132189	0.148703	0.600383	0.658894	1.08293	0.089682	0.224265	0.242295	0.42317	0.428263	-0.117485	-0.703497	0.700838	0.359031	0.339667	0.74616	-0.17109
2	162	0.428543	0.240112	0.166339	0.08331	-0.607284	1.03515	-1.06125	0.302835	0.140839	0.00916	0.386774	0.937689	1.6738	-0.126129	0.151973	0.602393	0.652834	1.09108	0.089682	0.229755	0.248215	0.43082	0.428543	-0.106685	-0.707547	0.700838	0.350001	0.332967	0.73958	-0.15609
2	163	0.428543	0.243182	0.152839	0.06793	-0.617794	1.03654	-1.06961	0.312455	0.137479	0.00061	0.394324	0.928739	1.67489	-0.126049	0.160923	0.604653	0.652544	1.09871	0.089682	0.229825	0.253795	0.43305	0.428543	-0.092965	-0.716427	0.700838	0.337861	0.321167	0.73975	-0.14375
2	164	0.431613	0.251082	0.139199	0.05516	-0.629344	1.04476	-1.07012	0.322055	0.135699	-0.00111	0.398944	0.922239	1.68348	-0.118729	0.169953	0.605403	0.652544	1.1055	0.089972	0.229785	0.262295	0.43305	0.431613	-0.083995	-0.717537	0.700838	0.324631	0.311777	0.74675	-0.13083
2	165	0.438973	0.253162	0.125659	0.04268	-0.642564	1.04511	-1.07064	0.331265	0.137819	-0.00995	0.398904	0.922239	1.68694	-0.114039	0.178683	0.605393	0.652544	1.11349	0.092672	0.229755	0.270285	0.43302	0.438973	-0.085425	-0.726327	0.700638	0.310931	0.304577	0.74941	-0.11795
2	166	0.448333	0.260152	0.110259	0.02841	-0.655604	1.04378	-1.07659	0.339565	0.147309	-0.01072	0.397184	0.922239	1.6938	-0.105189	0.186903	0.602693	0.652544	1.12283	0.096922	0.229675	0.275635	0.42653	0.448333	-0.088005	-0.726767	0.694358	0.297081	0.297607	0.74945	-0.10478
2	167	0.450003	0.263432	0.096859	0.0161	-0.666984	1.03722	-1.07983	0.342665	0.156219	-0.01645	0.388964	0.922239	1.69799	-0.095959	0.194433	0.596543	0.652544	1.13175	0.099442	0.221145	0.282305	0.42305	0.450003	-0.083975	-0.726767	0.690848	0.286831	0.281197	0.7571	-0.08844
2	168	0.438833	0.272122	0.085179	0.00369	-0.677224	1.03475	-1.08011	0.342665	0.157669	-0.02071	0.388884	0.922239	1.70376	-0.086569	0.202993	0.595823	0.652584	1.13927	0.099682	0.217315	0.282715	0.41831	0.438833	-0.079825	-0.726837	0.690838	0.278101	0.257947	0.75946	-0.07436
2	169	0.424743	0.273522	0.077489	-0.0097	-0.687994	1.02594	-1.08012	0.349945	0.164499	-0.02071	0.389084	0.928629	1.7038	-0.077239	0.212773	0.595823	0.653954	1.14496	0.099682	0.209765	0.289705	0.41305	0.424743	-0.069755	-0.727017	0.690838	0.269561	0.236197	0.76748	-0.06262
2	170	0.413253	0.282272	0.069829	-0.02216	-0.698274	1.02515	-1.08012	0.352715	0.169319	-0.02071	0.397814	0.933479	1.70939	-0.075529	0.221113	0.595823	0.655504	1.1532	0.100152	0.206875	0.292385	0.40816	0.413253	-0.058395	-0.726927	0.690838	0.269401	0.218267	0.76975	-0.05192
2	171	0.403003	0.284992	0.059629	-0.03404	-0.707904	1.02515	-1.08012	0.361145	0.176199	-0.02591	0.404454	0.942249	1.7138	-0.073569	0.228843	0.595823	0.653284	1.15347	0.107792	0.199865	0.301675	0.40305	0.403003	-0.042935	-0.726837	0.690838	0.269421	0.203147	0.77889	-0.04135
2	172	0.391683	0.293142	0.045339	-0.04598	-0.716364	1.02519	-1.08012	0.365895	0.169109	-0.03166	0.409764	0.951529	1.7138	-0.075859	0.237673	0.595823	0.652544	1.16178	0.109682	0.199755	0.310935	0.39758	0.391683	-0.023225	-0.726767	0.696058	0.275031	0.190227	0.78347	-0.02972
3	1	0.067088	0.028807	-0.010105	0.051243	-0.089323	0.077865	0.041026	-0.073939	-0.012802	0.032267	0.10738	0.09233	-0.047421	0.066068	-0.010419	0.007476	-0.01843	-0.145892	-0.015884	0.063343	0.056264	-0.014606	0.067088	-0.015834	-0.144012	0.106124	-0.00806	-0.028895	-0.04844	-0.086984
3	2	0.079318	0.028807	-0.016785	0.059843	-0.095363	0.095145	0.045616	-0.083559	-0.009092	0.045667	0.11656	0.10729	-0.056161	0.078918	-0.016139	0.005486	-0.01843	-0.177562	-0.018254	0.076013	0.066974	-0.014836	0.079318	-0.015854	-0.172872	0.123234	-0.01657	-0.041145	-0.05563	-0.104784
3	3	0.091808	0.028807	-0.025905	0.067853	-0.103063	0.108995	0.052986	-0.087509	-0.019532	0.057117	0.12499	0.12329	-0.064381	0.091988	-0.021639	-0.001104	-0.01793	-0.207542	-0.026054	0.089623	0.073414	-0.019796	0.091808	-0.016514	-0.200512	0.137474	-0.01807	-0.053755	-0.06481	-0.121894
3	4	0.104888	0.028807	-0.035115	0.071043	-0.114803	0.125005	0.061676	-0.094679	-0.028932	0.068557	0.12737	0.13667	-0.072221	0.104818	-0.017289	-0.002414	-0.00902	-0.238382	-0.032734	0.103373	0.082444	-0.024516	0.104888	-0.016974	-0.227722	0.150904	-0.02652	-0.066095	-0.0732	-0.134794
3	5	0.115908	0.027797	-0.044555	0.079753	-0.125483	0.141105	0.069756	-0.105439	-0.035882	0.079777	0.13924	0.14806	-0.081271	0.114168	-0.016849	-0.002414	-0.00843	-0.272582	-0.036584	0.116463	0.085074	-0.024606	0.115908	-0.023534	-0.253252	0.167094	-0.02783	-0.078825	-0.08098	-0.146364
3	6	0.123248	0.021177	-0.058075	0.080783	-0.136473	0.159905	0.079376	-0.115629	-0.047752	0.090907	0.1452	0.1588	-0.090011	0.114868	-0.017809	-0.002444	-0.00841	-0.304802	-0.045364	0.133693	0.092774	-0.024606	0.123248	-0.023624	-0.278422	0.184884	-0.03126	-0.093315	-0.08531	-0.156414
3	7	0.123218	0.018807	-0.072565	0.089373	-0.156913	0.179415	0.089116	-0.124019	-0.057002	0.101897	0.1499	0.16952	-0.098061	0.120468	-0.017909	-0.004734	-0.00588	-0.330842	-0.046054	0.151853	0.093944	-0.024696	0.123218	-0.029204	-0.301512	0.200724	-0.0373	-0.105985	-0.0894	-0.163464
3	8	0.116648	0.018447	-0.090935	0.089873	-0.180233	0.199595	0.099786	-0.124029	-0.068642	0.112787	0.16006	0.18418	-0.104181	0.128008	-0.016859	-0.011364	0.00145	-0.352432	-0.049164	0.171403	0.101974	-0.028556	0.116648	-0.048524	-0.325952	0.218044	-0.03771	-0.118795	-0.09502	-0.177674
3	9	0.113088	0.009387	-0.108945	0.098023	-0.200333	0.220265	0.110486	-0.124029	-0.082972	0.124047	0.17055	0.19967	-0.113761	0.135678	-0.016059	-0.012414	0.00157	-0.371212	-0.055624	0.190673	0.102794	-0.034186	0.113088	-0.073274	-0.349752	0.237074	-0.03774	-0.132075	-0.09412	-0.194394
3	10	0.103968	0.007037	-0.131035	0.100353	-0.224753	0.239535	0.120836	-0.130299	-0.095372	0.135477	0.18156	0.21735	-0.125961	0.144838	-0.010489	-0.012414	0.00157	-0.390882	-0.056054	0.207913	0.102794	-0.034606	0.103968	-0.092894	-0.371872	0.255504	-0.03665	-0.143375	-0.08883	-0.210584
3	11	0.097738	-0.001163	-0.158175	0.108893	-0.246643	0.258645	0.130316	-0.134029	-0.108592	0.145707	0.19724	0.23596	-0.139161	0.153628	3.1e-05	-0.012414	0.00157	-0.412242	-0.056054	0.224713	0.099764	-0.034606	0.097738	-0.107124	-0.396402	0.271714	-0.0301	-0.154535	-0.08549	-0.223454
3	12	0.085478	-0.002873	-0.188975	0.109853	-0.251563	0.278055	0.138746	-0.134039	-0.118842	0.154457	0.2124	0.25345	-0.154351	0.162978	0.003971	-0.013574	0.00157	-0.433362	-0.056054	0.242363	0.092804	-0.032126	0.085478	-0.115824	-0.426442	0.288104	-0.02783	-0.165565	-0.08531	-0.235664
3	13	0.064938	-0.011013	-0.217485	0.112733	-0.257113	0.297565	0.143536	-0.134029	-0.121232	0.163657	0.22511	0.26867	-0.166981	0.177998	0.008971	-0.019174	0.00349	-0.455902	-0.056154	0.261203	0.090774	-0.024736	0.064938	-0.115974	-0.457722	0.305904	-0.02622	-0.176845	-0.08531	-0.246344
3	14	0.049858	-0.011193	-0.245935	0.119743	-0.261223	0.318425	0.152666	-0.134029	-0.128892	0.171327	0.23431	0.284	-0.179261	0.191498	0.015941	-0.021774	0.01136	-0.478372	-0.057464	0.280253	0.082884	-0.024436	0.049858	-0.115854	-0.483262	0.321344	-0.01787	-0.187915	-0.08531	-0.256624
3	15	0.043248	-0.011193	-0.273995	0.119853	-0.261393	0.338765	0.155996	-0.134009	-0.128972	0.180457	0.23694	0.29661	-0.193601	0.205888	0.024991	-0.022294	0.01547	-0.499342	-0.059494	0.296243	0.082774	-0.016116	0.043248	-0.115834	-0.504762	0.337544	-0.00985	-0.199965	-0.08531	-0.262004
3	16	0.043248	-0.011193	-0.298545	0.119853	-0.261403	0.357375	0.162946	-0.127069	-0.128972	0.190857	0.24535	0.31079	-0.206861	0.219418	0.033851	-0.022404	0.02191	-0.523642	-0.059724	0.308993	0.082764	-0.014606	0.043248	-0.115834	-0.522762	0.356194	-0.00133	-0.212275	-0.08358	-0.269394
3	17	0.043248	-0.011193	-0.321425	0.119853	-0.268333	0.377355	0.169286	-0.123199	-0.128972	0.201197	0.25741	0.32602	-0.226251	0.232058	0.040991	-0.022414	0.03112	-0.542132	-0.057434	0.316573	0.082794	-0.007586	0.043248	-0.115834	-0.537832	0.373454	0.00707	-0.221935	-0.07547	-0.269684
3	18	0.043248	-0.010203	-0.344115	0.119853	-0.275303	0.398565	0.176056	-0.113489	-0.123812	0.211407	0.27135	0.33927	-0.249431	0.244318	0.049711	-0.022414	0.03731	-0.555622	-0.056144	0.326063	0.090924	-0.004606	0.043248	-0.115834	-0.553422	0.388654	0.01557	-0.230315	-0.07526	-0.278094
3	19	0.039378	-0.002943	-0.367265	0.119853	-0.284783	0.414905	0.183916	-0.102379	-0.118942	0.220977	0.28834	0.35475	-0.272311	0.254988	0.053971	-0.022414	0.0416	-0.569472	-0.056054	0.342873	0.100544	0.000794	0.039378	-0.115774	-0.567902	0.405204	0.02455	-0.237875	-0.0692	-0.279424
3	20	0.033248	-0.001193	-0.389905	0.119853	-0.291913	0.427315	0.192966	-0.089989	-0.110602	0.230727	0.30365	0.36772	-0.293011	0.264628	0.053971	-0.022414	0.04862	-0.581322	-0.056054	0.363043	0.109914	0.005514	0.033248	-0.108584	-0.583412	0.418794	0.03466	-0.251745	-0.06858	-0.283994
3	21	0.033248	-0.001193	-0.409475	0.119853	-0.301163	0.445215	0.202206	-0.077769	-0.108892	0.240507	0.32011	0.38008	-0.309801	0.273748	0.053971	-0.022414	0.05157	-0.593512	-0.056054	0.381813	0.112804	0.014604	0.033248	-0.105834	-0.599692	0.434404	0.04558	-0.274815	-0.07519	-0.289394
3	22	0.033248	-0.000803	-0.423515	0.119853	-0.308193	0.464255	0.210486	-0.064139	-0.099812	0.252707	0.33637	0.39119	-0.325951	0.281288	0.049951	-0.022424	0.05157	-0.610632	-0.052744	0.394993	0.112844	0.023234	0.033248	-0.101784	-0.614662	0.444804	0.05647	-0.302915	-0.06927	-0.289424
3	23	0.033248	0.000517	-0.435255	0.122153	-0.320783	0.480725	0.219846	-0.053509	-0.093462	0.267717	0.35315	0.40311	-0.340011	0.288098	0.048631	-0.025324	0.0516	-0.623792	-0.046234	0.406793	0.112924	0.033114	0.033248	-0.095834	-0.626882	0.455404	0.06782	-0.331925	-0.06529	-0.289424
3	24	0.033258	-0.001183	-0.437205	0.129763	-0.333953	0.496495	0.229546	-0.044449	-0.086052	0.280677	0.37089	0.41241	-0.351451	0.295988	0.060281	-0.032174	0.05157	-0.634712	-0.046054	0.420703	0.112834	0.044214	0.033258	-0.095734	-0.637252	0.465824	0.07915	-0.357215	-0.05801	-0.289424
3	25	0.037538	-0.001193	-0.442155	0.131213	-0.345543	0.509485	0.239746	-0.034299	-0.078962	0.294437	0.38922	0.42134	-0.360581	0.306178	0.078981	-0.032414	0.05117	-0.644162	-0.046054	0.437033	0.112794	0.054654	0.037538	-0.087764	-0.647102	0.473164	0.09192	-0.378005	-0.05353	-0.289424
3	26	0.043238	-0.001193	-0.436785	0.139633	-0.358363	0.523375	0.250326	-0.021699	-0.071512	0.307107	0.4058	0.42548	-0.367241	0.316708	0.098501	-0.032414	0.04287	-0.654032	-0.045934	0.456893	0.112794	0.064544	0.043238	-0.085834	-0.657972	0.482444	0.10577	-0.395195	-0.04534	-0.289514
3	27	0.043318	-0.001193	-0.434305	0.140153	-0.375123	0.534645	0.261036	-0.009179	-0.063982	0.316407	0.423	0.43571	-0.373821	0.328078	0.116661	-0.032524	0.0458	-0.663352	-0.044804	0.478123	0.112794	0.073644	0.043318	-0.082414	-0.667932	0.492344	0.11855	-0.405335	-0.04107	-0.289334
3	28	0.051188	-0.001193	-0.425035	0.147423	-0.390573	0.546115	0.273496	0.003461	-0.056502	0.324237	0.43984	0.44837	-0.381241	0.339428	0.129481	-0.034524	0.05144	-0.670222	-0.043144	0.500383	0.112794	0.083154	0.051188	-0.075834	-0.677572	0.501984	0.1335	-0.410365	-0.03506	-0.280504
3	29	0.053248	-0.001193	-0.414375	0.149853	-0.406233	0.558175	0.287896	0.016451	-0.048972	0.324247	0.45501	0.46432	-0.388191	0.349378	0.138301	-0.038714	0.05157	-0.678732	-0.041114	0.521833	0.112794	0.092134	0.053248	-0.068094	-0.686592	0.511354	0.1469	-0.410365	-0.02581	-0.274474
3	30	0.057518	-0.001193	-0.403945	0.149853	-0.421113	0.570685	0.304876	0.027041	-0.043622	0.324247	0.47054	0.47861	-0.391251	0.356738	0.150641	-0.042034	0.05513	-0.677072	-0.037864	0.543183	0.112794	0.100754	0.057518	-0.059894	-0.694062	0.519904	0.15971	-0.410235	-0.01918	-0.270434
3	31	0.063318	0.005987	-0.394525	0.149853	-0.436183	0.579615	0.322626	0.036231	-0.031542	0.324247	0.48618	0.49519	-0.393181	0.364868	0.166411	-0.042414	0.06156	-0.666692	-0.036364	0.564413	0.112794	0.106334	0.063318	-0.050134	-0.699332	0.527514	0.17405	-0.402625	-0.01531	-0.271134
3	32	0.071898	0.011487	-0.386025	0.149863	-0.450693	0.587285	0.341636	0.045541	-0.019502	0.324247	0.5005	0.50898	-0.401131	0.365238	0.179911	-0.042414	0.06158	-0.650782	-0.036074	0.584313	0.113334	0.114894	0.071898	-0.038584	-0.708762	0.533434	0.18699	-0.400365	-0.01417	-0.269434
3	33	0.079288	0.018807	-0.377615	0.153323	-0.465433	0.597825	0.361336	0.054481	-0.013142	0.324247	0.5159	0.52416	-0.401281	0.371188	0.195681	-0.042414	0.0632	-0.626372	-0.036054	0.603603	0.121094	0.115394	0.079288	-0.025574	-0.717462	0.543424	0.20227	-0.399955	-0.00775	-0.269424
3	34	0.086898	0.026747	-0.369715	0.159393	-0.478183	0.612355	0.381056	0.063571	-0.008982	0.329007	0.52961	0.53684	-0.408491	0.374848	0.210241	-0.042414	0.06965	-0.597302	-0.036054	0.621653	0.122794	0.122584	0.086898	-0.013494	-0.724952	0.554914	0.21772	-0.392275	-0.00533	-0.266284
3	35	0.094168	0.032927	-0.362295	0.159853	-0.493313	0.627655	0.400616	0.073581	-0.002002	0.336897	0.5425	0.5484	-0.411251	0.374958	0.227161	-0.042404	0.06609	-0.568582	-0.036054	0.638013	0.122794	0.125704	0.094168	-0.001784	-0.729072	0.565484	0.23335	-0.390365	-0.00411	-0.258404
3	36	0.104458	0.040157	-0.354705	0.159923	-0.506133	0.645135	0.420696	0.084701	0.011158	0.347377	0.55407	0.55239	-0.413891	0.383028	0.239731	-0.040834	0.06059	-0.549502	-0.035204	0.654903	0.122794	0.133984	0.104458	0.010016	-0.729072	0.573744	0.24709	-0.390095	0.00459	-0.247794
3	37	0.117098	0.049077	-0.346045	0.167723	-0.517653	0.661715	0.440946	0.095591	0.020778	0.357847	0.56358	0.5517	-0.421251	0.384908	0.247871	-0.033714	0.05157	-0.538982	-0.028794	0.672233	0.121514	0.135394	0.117098	0.021326	-0.729072	0.582574	0.25941	-0.381785	0.01006	-0.235334
3	38	0.129678	0.058517	-0.337475	0.170093	-0.529613	0.676065	0.463186	0.105051	0.021578	0.368777	0.57065	0.54356	-0.424761	0.392558	0.253971	-0.032414	0.04823	-0.533762	-0.026154	0.688163	0.112874	0.143144	0.129678	0.032466	-0.723012	0.591714	0.27106	-0.380365	0.01469	-0.222844
3	39	0.140948	0.068177	-0.328525	0.179093	-0.543903	0.688365	0.485886	0.112871	0.030598	0.379237	0.5752	0.53567	-0.431251	0.394938	0.257331	-0.032414	0.04806	-0.529512	-0.026054	0.704413	0.112674	0.152224	0.140948	0.042576	-0.714842	0.591874	0.28255	-0.375145	0.01884	-0.208344
3	40	0.141168	0.078057	-0.317645	0.181703	-0.557393	0.699685	0.510226	0.115971	0.030968	0.389537	0.58026	0.52715	-0.438601	0.402978	0.263901	-0.032414	0.0515	-0.529962	-0.026054	0.720243	0.108454	0.162684	0.141168	0.052046	-0.704412	0.591384	0.29346	-0.370345	0.02469	-0.195184
3	41	0.131478	0.087397	-0.302655	0.189823	-0.574233	0.711925	0.534026	0.121581	0.030318	0.399357	0.5852	0.52123	-0.444741	0.404868	0.265941	-0.032084	0.05157	-0.529012	-0.024374	0.735853	0.103894	0.172554	0.131478	0.062546	-0.693442	0.591714	0.3047	-0.362375	0.02617	-0.182844
3	42	0.119878	0.095907	-0.289675	0.195423	-0.589333	0.723715	0.559316	0.125971	0.031028	0.407607	0.58583	0.51314	-0.452061	0.407868	0.276821	-0.027244	0.05156	-0.528522	-0.016494	0.752873	0.102994	0.180674	0.119878	0.073356	-0.680682	0.591064	0.31637	-0.359375	0.03466	-0.171344
3	43	0.103978	0.102957	-0.275235	0.200523	-0.605723	0.734915	0.584426	0.125981	0.034388	0.414247	0.59418	0.5116	-0.461071	0.414738	0.289571	-0.022844	0.05045	-0.519372	-0.016054	0.767093	0.102814	0.188194	0.103978	0.083426	-0.665622	0.585214	0.32803	-0.350605	0.04017	-0.161264
3	44	0.087968	0.109387	-0.262975	0.209563	-0.619683	0.747045	0.611006	0.126181	0.041028	0.421387	0.59521	0.50994	-0.467491	0.414868	0.303261	-0.022414	0.04387	-0.510482	-0.015754	0.783603	0.102884	0.196024	0.087968	0.093186	-0.651802	0.582044	0.33968	-0.350065	0.0449	-0.152144
3	45	0.078998	0.118697	-0.251435	0.215223	-0.634863	0.760405	0.636556	0.125981	0.041028	0.424247	0.60077	0.50178	-0.471251	0.414868	0.317601	-0.022414	0.04157	-0.501682	-0.009704	0.798083	0.106554	0.205404	0.078998	0.103306	-0.634802	0.581964	0.35115	-0.341795	0.05361	-0.144894
3	46	0.079628	0.128287	-0.240015	0.219853	-0.647943	0.774305	0.663406	0.125971	0.041258	0.428107	0.6052	0.49946	-0.478671	0.415118	0.329801	-0.022414	0.03704	-0.494912	-0.006074	0.813623	0.112734	0.214874	0.079628	0.112996	-0.616502	0.581984	0.36294	-0.340365	0.05578	-0.139414
3	47	0.083248	0.138627	-0.227165	0.221633	-0.661543	0.786715	0.689546	0.120101	0.049338	0.434097	0.60911	0.49159	-0.483551	0.421468	0.341101	-0.022414	0.02503	-0.481542	-0.006054	0.826793	0.112794	0.224734	0.083248	0.123286	-0.596922	0.582104	0.3741	-0.340365	0.06456	-0.132284
3	48	0.083248	0.149507	-0.212725	0.226263	-0.675083	0.799395	0.714996	0.115971	0.051028	0.434197	0.61519	0.48316	-0.491331	0.424858	0.351501	-0.022414	0.00804	-0.463502	-0.006034	0.842153	0.115594	0.234614	0.083248	0.134076	-0.576492	0.582794	0.38349	-0.340365	0.06652	-0.129324
3	49	0.083248	0.159887	-0.199755	0.221723	-0.686963	0.812845	0.740736	0.115971	0.056248	0.433827	0.61629	0.47701	-0.500161	0.424868	0.362541	-0.022384	-0.00804	-0.444542	-0.003194	0.854973	0.122484	0.244754	0.083248	0.144816	-0.555602	0.588084	0.39221	-0.340365	0.07464	-0.120384
3	50	0.082018	0.169967	-0.186575	0.219853	-0.698623	0.823235	0.764556	0.115971	0.070708	0.432877	0.62475	0.46943	-0.506471	0.424918	0.372341	-0.021104	-0.02359	-0.425982	0.003296	0.866473	0.122794	0.254294	0.082018	0.156106	-0.533692	0.591944	0.40059	-0.340365	0.07451	-0.117944
3	51	0.067108	0.179707	-0.174415	0.218673	-0.709763	0.832035	0.788396	0.115971	0.086358	0.430447	0.6252	0.4616	-0.511301	0.430498	0.381851	-0.014734	-0.03932	-0.408122	0.003946	0.876403	0.124134	0.261134	0.067108	0.166066	-0.512642	0.592224	0.40292	-0.340355	0.06759	-0.109454
3	52	0.045528	0.189307	-0.163665	0.210123	-0.720273	0.841205	0.812006	0.115971	0.097028	0.425117	0.62846	0.45653	-0.519691	0.434868	0.391651	-0.012424	-0.05435	-0.393652	0.003946	0.884963	0.132474	0.266034	0.045528	0.176476	-0.491962	0.600954	0.4116	-0.339855	0.0648	-0.104934
3	53	0.022648	0.198997	-0.153605	0.209603	-0.730663	0.846205	0.835686	0.115971	0.107068	0.424247	0.63515	0.4516	-0.521331	0.435368	0.399141	-0.012414	-0.07217	-0.377562	0.003946	0.890023	0.132794	0.275044	0.022648	0.186976	-0.472562	0.606084	0.41217	-0.335265	0.0647	-0.099424
3	54	0.003208	0.208837	-0.142725	0.200953	-0.740433	0.853585	0.860616	0.115971	0.119548	0.422957	0.6352	0.45059	-0.529501	0.444158	0.404191	-0.012414	-0.0904	-0.361752	0.003946	0.898753	0.135854	0.275394	0.003208	0.198766	-0.453392	0.612764	0.41217	-0.330475	0.06469	-0.094554
3	55	-0.008982	0.218577	-0.131495	0.199723	-0.749903	0.862485	0.883886	0.115971	0.123628	0.414567	0.6352	0.44199	-0.531651	0.444998	0.413061	-0.012234	-0.1099	-0.346352	0.003946	0.900003	0.142694	0.275394	-0.008982	0.210686	-0.432552	0.621794	0.41349	-0.330365	0.06469	-0.089424
3	56	-0.016722	0.228507	-0.119755	0.191493	-0.759553	0.871815	0.905456	0.117941	0.122818	0.414237	0.6352	0.44155	-0.540711	0.452928	0.418151	-0.006834	-0.12687	-0.334332	0.003946	0.906993	0.142794	0.275394	-0.016722	0.222856	-0.410312	0.621964	0.4192	-0.329075	0.06469	-0.085384
3	57	-0.016752	0.238577	-0.107955	0.189203	-0.768613	0.880855	0.925746	0.125341	0.121018	0.407367	0.6352	0.43499	-0.543211	0.454878	0.426351	-0.002434	-0.13892	-0.322572	0.003946	0.909813	0.142814	0.275094	-0.016752	0.234196	-0.388272	0.626754	0.42063	-0.320685	0.06469	-0.079424
3	58	-0.016752	0.248267	-0.094185	0.180303	-0.777143	0.890005	0.945216	0.125971	0.113138	0.404247	0.63491	0.4316	-0.551221	0.461778	0.437881	-0.002414	-0.14826	-0.306322	0.003946	0.909823	0.143124	0.267094	-0.016752	0.243816	-0.364822	0.631964	0.41832	-0.319735	0.06469	-0.074534
3	59	-0.021262	0.256967	-0.081645	0.179583	-0.786133	0.896515	0.964786	0.126211	0.110978	0.404247	0.62683	0.4316	-0.552451	0.465078	0.450331	-0.002414	-0.15707	-0.288372	0.003946	0.909823	0.142814	0.265324	-0.021262	0.252366	-0.341252	0.631964	0.41296	-0.310845	0.06469	-0.069404
3	60	-0.029982	0.266667	-0.069635	0.170723	-0.794633	0.901845	0.985016	0.133371	0.103228	0.404247	0.6252	0.4316	-0.560801	0.474008	0.463351	-0.002414	-0.16691	-0.267302	0.003946	0.909823	0.142794	0.257174	-0.029982	0.259276	-0.317552	0.631964	0.41217	-0.305515	0.06508	-0.061364
3	61	-0.049692	0.274267	-0.057625	0.169833	-0.802343	0.901855	1.00473	0.135971	0.100608	0.404227	0.6252	0.4316	-0.561251	0.474868	0.475801	-0.002414	-0.17624	-0.244762	0.003946	0.913133	0.141474	0.252694	-0.049692	0.264166	-0.293142	0.637654	0.41234	-0.298265	0.07309	-0.055054
3	62	-0.074592	0.283607	-0.044025	0.164673	-0.811323	0.901855	1.02332	0.135971	0.091768	0.404157	0.6214	0.4317	-0.561251	0.480698	0.485961	-0.002424	-0.18343	-0.221902	0.005816	0.919763	0.133104	0.245364	-0.074592	0.267296	-0.269382	0.641964	0.41848	-0.288965	0.07469	-0.045154
3	63	-0.093442	0.294257	-0.031895	0.159863	-0.819123	0.901875	1.04296	0.135971	0.091028	0.404237	0.61547	0.43929	-0.561261	0.484838	0.496441	-0.007094	-0.18874	-0.199942	0.013196	0.919833	0.132794	0.237494	-0.093442	0.264886	-0.245572	0.641964	0.42217	-0.279025	0.0822	-0.035814
3	64	-0.109502	0.304987	-0.019325	0.159853	-0.825623	0.904435	1.06233	0.136041	0.088278	0.404247	0.6152	0.4416	-0.561251	0.484868	0.505321	-0.012354	-0.19801	-0.176202	0.013946	0.926123	0.132794	0.235374	-0.109502	0.264156	-0.222252	0.641964	0.42228	-0.267925	0.0847	-0.027194
3	65	-0.119662	0.314507	-0.004205	0.159853	-0.831633	0.911375	1.07963	0.138441	0.081348	0.404247	0.6152	0.44812	-0.561251	0.485918	0.514841	-0.012414	-0.20259	-0.150202	0.013946	0.929823	0.132794	0.229364	-0.119662	0.263486	-0.199532	0.641964	0.42816	-0.256245	0.08693	-0.019424
3	66	-0.127392	0.324907	0.011675	0.159853	-0.840803	0.911855	1.09762	0.144601	0.080708	0.404247	0.61521	0.45194	-0.561251	0.493888	0.524131	-0.012414	-0.20843	-0.124492	0.013946	0.934063	0.132794	0.225394	-0.127392	0.264166	-0.177212	0.641964	0.43205	-0.244065	0.08851	-0.012264
3	67	-0.136522	0.336017	0.029085	0.159843	-0.847493	0.911855	1.11496	0.145971	0.076638	0.404247	0.61659	0.46077	-0.555901	0.494868	0.533231	-0.012414	-0.20843	-0.098592	0.013946	0.939823	0.132794	0.225394	-0.136522	0.270176	-0.154812	0.641964	0.43217	-0.230935	0.08476	-0.009424
3	68	-0.140402	0.348167	0.046835	0.159843	-0.854133	0.911825	1.13116	0.145971	0.080908	0.405027	0.62384	0.46532	-0.551261	0.494868	0.541611	-0.012414	-0.21051	-0.074372	0.013946	0.942153	0.132794	0.224944	-0.140402	0.276896	-0.131242	0.641974	0.43217	-0.216295	0.08061	-0.008944
3	69	-0.146712	0.360097	0.062555	0.159853	-0.861593	0.911815	1.14688	0.146561	0.080488	0.412617	0.6252	0.4716	-0.551221	0.494868	0.549411	-0.012414	-0.21824	-0.050072	0.013946	0.949753	0.131584	0.222634	-0.146712	0.285556	-0.109172	0.643314	0.43392	-0.202755	0.07262	-0.000714
3	70	-0.146752	0.369967	0.078855	0.159853	-0.870733	0.911855	1.1616	0.155111	0.080748	0.414247	0.6252	0.47936	-0.544831	0.494868	0.556531	-0.012414	-0.21843	-0.027862	0.013946	0.950633	0.122154	0.222724	-0.146752	0.294146	-0.086642	0.641974	0.44098	-0.186565	0.06254	0.000576
3	71	-0.145212	0.380527	0.093065	0.159853	-0.878243	0.915415	1.17756	0.155971	0.083388	0.414707	0.62794	0.48522	-0.541251	0.494868	0.563981	-0.013824	-0.21843	-0.004572	0.011526	0.959473	0.110074	0.224814	-0.145212	0.294166	-0.061892	0.634404	0.44217	-0.172905	0.05017	0.001716
3	72	-0.137272	0.391137	0.108255	0.160113	-0.885143	0.921845	1.19269	0.159411	0.090998	0.423667	0.63512	0.4921	-0.541251	0.494868	0.572151	-0.019704	-0.21843	0.019018	0.004336	0.959963	0.098714	0.225394	-0.137272	0.294166	-0.040042	0.627924	0.4427	-0.156345	0.03833	0.010386
3	73	-0.136742	0.402007	0.120735	0.167003	-0.892823	0.921855	1.208	0.165961	0.092548	0.426517	0.6352	0.50128	-0.541161	0.496548	0.578531	-0.022364	-0.21843	0.042138	0.003946	0.968483	0.089814	0.225394	-0.136742	0.294166	-0.016732	0.616884	0.45171	-0.140905	0.02673	0.010576
3	74	-0.129052	0.412797	0.135345	0.169853	-0.901343	0.921855	1.22442	0.170301	0.101028	0.434237	0.6352	0.50546	-0.536911	0.504618	0.584821	-0.022414	-0.21843	0.067328	0.003946	0.970383	0.081774	0.225394	-0.129052	0.294166	0.008678	0.605924	0.45268	-0.125335	0.01185	0.010576
3	75	-0.124232	0.423297	0.148385	0.169853	-0.909523	0.921855	1.2398	0.175971	0.106208	0.441407	0.6352	0.51159	-0.532001	0.507818	0.593881	-0.022414	-0.21413	0.090748	0.003946	0.979543	0.072034	0.227214	-0.124232	0.286296	0.033418	0.597224	0.46165	-0.109435	0.00019	0.010576
3	76	-0.115852	0.433177	0.159585	0.171683	-0.915593	0.921495	1.25658	0.182811	0.110908	0.446247	0.63519	0.51786	-0.531301	0.514868	0.602311	-0.022424	-0.20609	0.114268	0.003936	0.984743	0.060734	0.234934	-0.115852	0.284166	0.058038	0.587704	0.46298	-0.094175	-0.00877	0.010576
3	77	-0.106072	0.444307	0.167855	0.179513	-0.921623	0.912375	1.27105	0.186011	0.107558	0.454227	0.63011	0.52344	-0.531261	0.521708	0.607741	-0.026184	-0.19841	0.138308	0.003016	0.990233	0.048694	0.235394	-0.106072	0.284166	0.079738	0.577474	0.4718	-0.076905	-0.01548	0.010576
3	78	-0.095332	0.455887	0.173985	0.179853	-0.930573	0.904365	1.28706	0.194041	0.101138	0.460837	0.62521	0.53379	-0.531251	0.524868	0.614061	-0.032334	-0.19041	0.161308	-0.001534	0.999413	0.036354	0.235414	-0.095332	0.284216	0.100508	0.571674	0.47248	-0.062545	-0.02468	0.010576
3	79	-0.083892	0.467837	0.180605	0.181583	-0.932473	0.894355	1.30099	0.196001	0.101028	0.464557	0.62415	0.54564	-0.531261	0.525558	0.622601	-0.032414	-0.18843	0.184388	-0.004914	1.00579	0.023294	0.241774	-0.083892	0.284166	0.121188	0.562444	0.48126	-0.045995	-0.03287	0.009626
3	80	-0.073002	0.480307	0.183965	0.189113	-0.941103	0.883505	1.31601	0.203271	0.101028	0.473577	0.61545	0.5578	-0.531431	0.533268	0.623971	-0.032594	-0.18843	0.206398	-0.005024	1.01205	0.012554	0.245394	-0.073002	0.284166	0.141448	0.554704	0.48218	-0.030765	-0.0373	0.001906
3	81	-0.066752	0.491427	0.183965	0.189853	-0.941433	0.872225	1.32833	0.205971	0.101018	0.474977	0.6136	0.5694	-0.533251	0.534868	0.623971	-0.039834	-0.18843	0.227008	-0.002604	1.01988	0.002874	0.246364	-0.066752	0.284166	0.161148	0.547264	0.48799	-0.015235	-0.04518	0.000576
3	82	-0.066822	0.502757	0.183965	0.189853	-0.948263	0.859305	1.34011	0.207411	0.101028	0.483327	0.60523	0.57845	-0.536711	0.535138	0.624091	-0.042414	-0.18739	0.245228	0.000396	1.02844	-0.007186	0.254784	-0.066822	0.283946	0.180388	0.541934	0.49217	-0.000475	-0.04531	0.000576
3	83	-0.073702	0.513517	0.187795	0.189893	-0.951393	0.848195	1.35135	0.215691	0.095068	0.484247	0.60354	0.58161	-0.539771	0.543698	0.624801	-0.042464	-0.17867	0.258058	0.001766	1.03509	-0.018206	0.255394	-0.073702	0.275156	0.199368	0.534734	0.49428	0.014935	-0.04531	0.000496
3	84	-0.069942	0.524387	0.193955	0.196363	-0.951393	0.837625	1.36213	0.216051	0.084258	0.486927	0.59543	0.58225	-0.541161	0.546868	0.626311	-0.049504	-0.17196	0.267498	0.001686	1.04247	-0.030596	0.255404	-0.069942	0.274086	0.217968	0.533504	0.50202	0.031155	-0.04731	-0.009164
3	85	-0.061392	0.535277	0.199535	0.199853	-0.951393	0.828255	1.37199	0.224191	0.070168	0.494157	0.5952	0.58222	-0.541251	0.554938	0.626121	-0.052414	-0.16168	0.273438	0.001026	1.05024	-0.042116	0.260284	-0.061392	0.266756	0.236188	0.541234	0.5022	0.045865	-0.055	-0.019414
3	86	-0.046002	0.546427	0.209655	0.199853	-0.947413	0.820535	1.37988	0.226491	0.055588	0.494247	0.59454	0.58171	-0.541251	0.563738	0.624001	-0.053924	-0.15141	0.280998	-0.001204	1.05962	-0.054046	0.265294	-0.046002	0.264036	0.253768	0.541964	0.50781	0.061845	-0.05628	-0.031564
3	87	-0.031242	0.557797	0.221165	0.201033	-0.941403	0.811875	1.38885	0.235531	0.039218	0.499717	0.58643	0.5816	-0.541251	0.566118	0.620261	-0.062194	-0.14474	0.287258	-0.004744	1.06751	-0.068296	0.265394	-0.031242	0.254136	0.269808	0.541964	0.51215	0.075885	-0.06526	-0.039554
3	88	-0.015542	0.571557	0.236455	0.206283	-0.941293	0.803255	1.39869	0.239161	0.030878	0.504247	0.5852	0.58161	-0.541251	0.574308	0.606661	-0.062424	-0.13843	0.291038	-0.005744	1.07184	-0.082616	0.265404	-0.015542	0.239286	0.285798	0.541964	0.51217	0.091145	-0.0725	-0.048234
3	89	-0.004152	0.584117	0.250085	0.208833	-0.933323	0.794965	1.40905	0.245971	0.023498	0.510777	0.58452	0.5816	-0.541251	0.574868	0.588721	-0.064934	-0.13082	0.299158	-0.006044	1.07974	-0.094706	0.270014	-0.004152	0.220856	0.300068	0.541964	0.5122	0.104595	-0.07772	-0.059044
3	90	0.007348	0.588787	0.259865	0.206903	-0.931393	0.786005	1.41962	0.249401	0.021028	0.520927	0.57588	0.5816	-0.541251	0.574868	0.575101	-0.069114	-0.12763	0.302878	-0.006024	1.07982	-0.103946	0.275394	0.007348	0.201996	0.315018	0.541984	0.51583	0.117055	-0.08531	-0.071064
3	91	0.018948	0.577427	0.266975	0.202543	-0.928443	0.778315	1.43021	0.255951	0.020948	0.531907	0.5752	0.5816	-0.541251	0.574828	0.573721	-0.067104	-0.11964	0.310988	-0.006054	1.07982	-0.109196	0.276284	0.018948	0.186636	0.328118	0.542444	0.52197	0.131815	-0.09224	-0.084864
3	92	0.031448	0.562597	0.275185	0.199963	-0.921493	0.771645	1.44066	0.256991	0.012608	0.539897	0.57396	0.5816	-0.541251	0.567278	0.573791	-0.067424	-0.11849	0.319278	-0.006054	1.07982	-0.117206	0.284964	0.031448	0.170796	0.343568	0.542184	0.52217	0.144865	-0.10144	-0.105244
3	93	0.044408	0.548347	0.284435	0.199853	-0.921393	0.762645	1.45161	0.265641	0.000238	0.544247	0.5658	0.5828	-0.541251	0.564868	0.566511	-0.071994	-0.11844	0.327788	-0.006054	1.07982	-0.122896	0.286614	0.044408	0.156186	0.356298	0.547004	0.52397	0.157305	-0.11207	-0.126854
3	94	0.056348	0.538907	0.295835	0.199473	-0.921393	0.756645	1.46273	0.265971	-0.024582	0.544437	0.5652	0.59088	-0.541251	0.564868	0.559781	-0.072414	-0.11843	0.338518	-0.008224	1.07696	-0.127206	0.295174	0.056348	0.136866	0.368208	0.551964	0.53209	0.171755	-0.12216	-0.147604
3	95	0.069108	0.532747	0.307715	0.192193	-0.918623	0.751855	1.47537	0.270981	-0.054282	0.552947	0.5652	0.5916	-0.541251	0.564868	0.550721	-0.072414	-0.1153	0.349898	-0.015754	1.07009	-0.127426	0.296254	0.069108	0.114776	0.382058	0.555094	0.53228	0.184825	-0.13188	-0.166784
3	96	0.083268	0.526787	0.318545	0.189853	-0.911503	0.746705	1.48808	0.275971	-0.082832	0.554827	0.56466	0.5916	-0.541251	0.564868	0.543971	-0.075744	-0.10848	0.362528	-0.016054	1.06982	-0.134046	0.304914	0.083268	0.092066	0.394678	0.561964	0.54103	0.199475	-0.14014	-0.183834
3	97	0.088658	0.518817	0.326775	0.189853	-0.911393	0.742045	1.5021	0.275971	-0.106222	0.563647	0.55968	0.58881	-0.541251	0.564868	0.543961	-0.082204	-0.10798	0.374088	-0.016134	1.06982	-0.137176	0.305934	0.088658	0.073396	0.407038	0.562434	0.54775	0.214325	-0.14621	-0.199254
3	98	0.073898	0.513357	0.338885	0.186513	-0.905643	0.741965	1.51803	0.276641	-0.123672	0.565467	0.55648	0.58164	-0.541251	0.564608	0.543961	-0.082464	-0.0994	0.386328	-0.019604	1.06982	-0.137206	0.314734	0.073898	0.059986	0.420458	0.571094	0.55751	0.228195	-0.15518	-0.214904
3	99	0.051408	0.508657	0.351455	0.180023	-0.901393	0.744225	1.53503	0.283491	-0.134952	0.574167	0.55641	0.58254	-0.541241	0.556628	0.548791	-0.091214	-0.09696	0.398488	-0.025384	1.06982	-0.137206	0.315394	0.051408	0.049756	0.434908	0.571964	0.56614	0.243675	-0.15945	-0.229394
3	100	0.030778	0.499357	0.363485	0.179853	-0.901373	0.750685	1.54945	0.285941	-0.143762	0.577747	0.56146	0.59115	-0.540791	0.554868	0.559401	-0.097084	-0.08851	0.412578	-0.025724	1.06982	-0.136966	0.322484	0.030778	0.044166	0.449068	0.571964	0.57664	0.257905	-0.16531	-0.243704
3	101	0.014358	0.491427	0.373615	0.179853	-0.897263	0.751855	1.56116	0.285971	-0.151362	0.584247	0.56515	0.59642	-0.536471	0.554268	0.571331	-0.102414	-0.08278	0.424798	-0.020394	1.07338	-0.129096	0.325394	0.014358	0.039516	0.465748	0.571304	0.58494	0.273455	-0.16531	-0.258474
3	102	0.000768	0.483487	0.380245	0.179853	-0.891863	0.751935	1.57163	0.285891	-0.159472	0.590717	0.5652	0.6016	-0.531651	0.546188	0.586691	-0.109734	-0.07328	0.433618	-0.016054	1.07981	-0.127206	0.332014	0.000768	0.034166	0.482888	0.566764	0.59396	0.285935	-0.1706	-0.274634
3	103	-0.011002	0.473717	0.383995	0.179853	-0.891763	0.759225	1.5806	0.282101	-0.168772	0.595397	0.56659	0.60457	-0.531251	0.544868	0.599661	-0.112414	-0.0681	0.440998	-0.016054	1.0803	-0.122656	0.335754	-0.011002	0.034086	0.501328	0.562014	0.60239	0.299215	-0.17531	-0.289854
3	104	-0.021062	0.463937	0.391995	0.179873	-0.894703	0.761855	1.58985	0.276101	-0.178422	0.604147	0.57495	0.60998	-0.531251	0.544868	0.613721	-0.117664	-0.06831	0.440998	-0.016054	1.08869	-0.117206	0.344884	-0.021062	0.031556	0.520068	0.561964	0.61193	0.312695	-0.17531	-0.304964
3	105	-0.029702	0.454297	0.394355	0.183163	-0.900953	0.765825	1.59967	0.275971	-0.188132	0.609767	0.57524	0.60563	-0.531151	0.544868	0.626601	-0.122414	-0.06917	0.440998	-0.016054	1.09073	-0.116946	0.352104	-0.029702	0.033786	0.538508	0.561964	0.61819	0.325175	-0.17531	-0.322314
3	106	-0.038362	0.445727	0.403495	0.189773	-0.901393	0.771855	1.61044	0.275931	-0.199482	0.614657	0.58342	0.60163	-0.524121	0.544448	0.636461	-0.126254	-0.07074	0.440998	-0.016054	1.09961	-0.108436	0.360564	-0.038362	0.037906	0.556258	0.557974	0.62217	0.338795	-0.1765	-0.336774
3	107	-0.047862	0.438117	0.408085	0.189853	-0.901593	0.771855	1.62102	0.275911	-0.211012	0.623757	0.58787	0.60158	-0.521251	0.538138	0.644391	-0.132414	-0.06743	0.440998	-0.017814	1.10388	-0.105606	0.367384	-0.047862	0.049856	0.573318	0.551244	0.63014	0.353325	-0.18473	-0.353594
3	108	-0.057602	0.428917	0.414735	0.190023	-0.909273	0.771845	1.63445	0.275971	-0.221752	0.627917	0.59562	0.59415	-0.520871	0.534938	0.653771	-0.137114	-0.05762	0.440998	-0.025934	1.10994	-0.097256	0.375344	-0.057602	0.067026	0.587658	0.542134	0.63217	0.366175	-0.19147	-0.370294
3	109	-0.066822	0.422747	0.423775	0.197283	-0.911393	0.771755	1.64856	0.275971	-0.231512	0.634247	0.60526	0.5916	-0.512211	0.534868	0.658581	-0.142414	-0.04845	0.440998	-0.026064	1.11902	-0.092256	0.375404	-0.066822	0.085436	0.603308	0.536894	0.63486	0.378555	-0.2065	-0.385844
3	110	-0.076312	0.418517	0.432265	0.199853	-0.911553	0.771855	1.66579	0.275971	-0.240742	0.639297	0.61525	0.58938	-0.510381	0.534868	0.667201	-0.147584	-0.04054	0.440988	-0.033174	1.12416	-0.086516	0.378724	-0.076312	0.104746	0.616728	0.527634	0.64211	0.390395	-0.22084	-0.400644
3	111	-0.084722	0.409627	0.439845	0.202113	-0.918513	0.771855	1.68136	0.275971	-0.250332	0.644247	0.62605	0.58168	-0.501511	0.534868	0.678541	-0.152414	-0.03843	0.440998	-0.036054	1.13007	-0.077276	0.385294	-0.084722	0.120646	0.630328	0.520204	0.64217	0.400385	-0.23473	-0.409304
3	112	-0.093722	0.408677	0.447195	0.209813	-0.921393	0.773615	1.69684	0.273891	-0.259952	0.644247	0.63728	0.57934	-0.495341	0.533518	0.689181	-0.153684	-0.03843	0.440998	-0.037394	1.13971	-0.068046	0.386004	-0.093722	0.132426	0.643838	0.511984	0.64217	0.409725	-0.24746	-0.412234
3	113	-0.099112	0.400677	0.454035	0.212073	-0.921393	0.781715	1.70731	0.266231	-0.268912	0.638967	0.64835	0.5716	-0.487171	0.525268	0.695701	-0.162044	-0.03283	0.441028	-0.045534	1.14497	-0.059146	0.394884	-0.099112	0.139806	0.654778	0.511544	0.64219	0.419335	-0.25666	-0.419164
3	114	-0.107122	0.398807	0.462805	0.219803	-0.921403	0.782015	1.7163	0.265971	-0.276982	0.633047	0.65918	0.57131	-0.477021	0.524868	0.703941	-0.162454	-0.02843	0.447888	-0.046054	1.15019	-0.049876	0.399794	-0.107122	0.146446	0.666668	0.507644	0.6467	0.427565	-0.26525	-0.419424
3	115	-0.116532	0.398477	0.468085	0.221103	-0.923423	0.790485	1.72528	0.260571	-0.283882	0.624357	0.66877	0.56365	-0.466071	0.524868	0.710551	-0.170374	-0.02644	0.451018	-0.047634	1.1597	-0.040496	0.405394	-0.116532	0.155596	0.679518	0.510084	0.65216	0.433985	-0.27008	-0.419424
3	116	-0.125142	0.392787	0.474335	0.229643	-0.930543	0.791835	1.73483	0.255971	-0.291342	0.624247	0.67744	0.5616	-0.453071	0.524868	0.714061	-0.173064	-0.01855	0.458898	-0.055774	1.16715	-0.033166	0.407144	-0.125142	0.164146	0.694008	0.511644	0.65217	0.439765	-0.27531	-0.419374
3	117	-0.131782	0.389487	0.483555	0.229983	-0.931393	0.784395	1.74296	0.255151	-0.302092	0.626317	0.6852	0.5616	-0.437331	0.525368	0.719811	-0.182244	-0.01843	0.466878	-0.056054	1.1751	-0.026986	0.412114	-0.131782	0.164166	0.706708	0.511834	0.6555	0.448705	-0.27531	-0.411524
3	118	-0.137172	0.390677	0.490285	0.238033	-0.931393	0.781815	1.74418	0.246611	-0.316382	0.634227	0.69254	0.5616	-0.421811	0.527078	0.723401	-0.188054	-0.01479	0.477148	-0.060834	1.18204	-0.017986	0.410114	-0.137172	0.160016	0.718738	0.511964	0.66203	0.452605	-0.27531	-0.409334
3	119	-0.146212	0.398267	0.494635	0.239863	-0.932223	0.781625	1.74722	0.245971	-0.332232	0.638317	0.6954	0.5616	-0.404471	0.529548	0.718441	-0.193684	-0.00855	0.488448	-0.066054	1.18981	-0.014276	0.407784	-0.146212	0.154166	0.732218	0.512154	0.66217	0.459625	-0.27526	-0.399794
3	120	-0.146762	0.402167	0.503695	0.247033	-0.940743	0.781845	1.7445	0.243101	-0.345072	0.644247	0.7039	0.5616	-0.383381	0.532478	0.713971	-0.202344	-0.00843	0.500258	-0.066084	1.18982	-0.007216	0.410124	-0.146762	0.154166	0.743858	0.518934	0.66217	0.465735	-0.27531	-0.393374
3	121	-0.152022	0.408667	0.505315	0.249853	-0.941393	0.775215	1.74304	0.236161	-0.356232	0.644947	0.70529	0.5616	-0.359381	0.534798	0.713971	-0.209384	-0.00843	0.512538	-0.073434	1.18982	-0.000616	0.414584	-0.152022	0.156786	0.754658	0.521844	0.66217	0.470415	-0.28078	-0.383914
3	122	-0.156722	0.408937	0.513825	0.255803	-0.947383	0.771445	1.74296	0.235971	-0.358972	0.653487	0.71345	0.56161	-0.331071	0.534868	0.709031	-0.214264	-0.0074	0.523858	-0.076054	1.18875	0.003054	0.415234	-0.156722	0.165076	0.765068	0.521964	0.6616	0.479345	-0.30021	-0.373914
3	123	-0.156752	0.416657	0.515515	0.259853	-0.951823	0.766035	1.74705	0.235971	-0.361412	0.654247	0.7152	0.56609	-0.299801	0.535238	0.701571	-0.222404	-2e-05	0.535158	-0.076094	1.18021	0.011904	0.412574	-0.156752	0.177576	0.774648	0.521964	0.65357	0.479635	-0.32591	-0.364404
3	124	-0.156752	0.418807	0.523915	0.259923	-0.960943	0.767705	1.75417	0.235951	-0.368862	0.654247	0.71755	0.57155	-0.266161	0.543668	0.692831	-0.229024	0.00157	0.543978	-0.082034	1.17686	0.016784	0.406144	-0.156752	0.190726	0.784858	0.521964	0.65217	0.473555	-0.35251	-0.355834
3	125	-0.156682	0.418807	0.525375	0.264553	-0.965643	0.771855	1.76461	0.235941	-0.368972	0.654247	0.72315	0.5716	-0.228981	0.544868	0.684091	-0.233924	0.00157	0.550998	-0.086044	1.16982	0.023374	0.405394	-0.156682	0.203446	0.794978	0.522694	0.6487	0.468515	-0.37753	-0.347904
3	126	-0.150042	0.418807	0.533665	0.269513	-0.971393	0.774945	1.77621	0.235971	-0.370142	0.654247	0.72217	0.5742	-0.190851	0.546948	0.683971	-0.242344	0.00499	0.550998	-0.086054	1.16576	0.032634	0.405394	-0.150042	0.214066	0.805428	0.531234	0.64217	0.459625	-0.40216	-0.339084
3	127	-0.146752	0.418807	0.533965	0.268573	-0.976853	0.781855	1.78778	0.235971	-0.373532	0.654247	0.71678	0.58154	-0.153741	0.554678	0.683971	-0.247924	0.01145	0.550868	-0.086054	1.15982	0.042014	0.405394	-0.146752	0.223666	0.815888	0.532414	0.63654	0.450685	-0.42172	-0.329594
3	128	-0.151422	0.414357	0.533965	0.262223	-0.981393	0.787795	1.80009	0.235971	-0.378062	0.654247	0.71522	0.58487	-0.116681	0.554868	0.683971	-0.252564	0.01157	0.543048	-0.086054	1.15958	0.051684	0.404974	-0.151422	0.239126	0.826268	0.541324	0.62848	0.447425	-0.44026	-0.320264
3	129	-0.160362	0.400787	0.537185	0.259853	-0.982183	0.791855	1.81259	0.235971	-0.378972	0.654247	0.7152	0.59171	-0.082411	0.557748	0.683971	-0.261304	0.01157	0.540328	-0.086054	1.15218	0.061264	0.396484	-0.160362	0.255146	0.836068	0.541994	0.61876	0.439715	-0.45826	-0.309794
3	130	-0.170882	0.384607	0.542905	0.259943	-0.990473	0.791855	1.81403	0.235971	-0.378972	0.654247	0.7152	0.60098	-0.049771	0.564928	0.682931	-0.264654	0.01273	0.531268	-0.086054	1.14982	0.062794	0.393754	-0.170882	0.267426	0.846418	0.549304	0.60816	0.439635	-0.4771	-0.297724
3	131	-0.179462	0.373527	0.542955	0.267103	-0.991393	0.791865	1.80756	0.235971	-0.381942	0.654247	0.7152	0.61008	-0.018291	0.573558	0.677591	-0.272404	0.02132	0.529578	-0.086054	1.14982	0.056164	0.385424	-0.179462	0.276536	0.856538	0.552524	0.59777	0.442085	-0.49485	-0.285834
3	132	-0.186752	0.368807	0.541205	0.269853	-0.991413	0.791855	1.79461	0.235971	-0.393382	0.654217	0.71512	0.61914	0.011849	0.574868	0.670621	-0.274934	0.02424	0.520828	-0.086054	1.14982	0.045434	0.378324	-0.186752	0.286706	0.867228	0.561564	0.58874	0.449625	-0.5126	-0.273484
3	133	-0.186752	0.368787	0.535915	0.275363	-0.996373	0.792385	1.78195	0.239201	-0.398992	0.654187	0.71356	0.62745	0.042049	0.574868	0.656311	-0.282374	0.03154	0.510978	-0.086054	1.14982	0.042764	0.375394	-0.186752	0.297796	0.878188	0.563784	0.58216	0.457265	-0.53117	-0.261014
3	134	-0.186752	0.368527	0.533975	0.279853	-1.00122	0.801415	1.77055	0.245801	-0.405432	0.654217	0.70958	0.63379	0.071289	0.574888	0.639021	-0.282844	0.03161	0.501308	-0.085834	1.14982	0.042714	0.375154	-0.186752	0.309656	0.889898	0.571924	0.57432	0.464425	-0.54937	-0.247194
3	135	-0.181822	0.368227	0.528825	0.279983	-1.00139	0.808995	1.75915	0.245971	-0.410612	0.654227	0.707	0.64175	0.101219	0.574948	0.626451	-0.291454	0.03897	0.494548	-0.080004	1.15335	0.042784	0.368804	-0.181822	0.321626	0.903618	0.578844	0.56922	0.473675	-0.56218	-0.235394
3	136	-0.174992	0.367127	0.519085	0.281193	-1.00139	0.818265	1.74949	0.245971	-0.418902	0.654247	0.70557	0.65118	0.130209	0.578318	0.616991	-0.292454	0.04157	0.483678	-0.076104	1.1598	0.042794	0.365414	-0.174992	0.332806	0.915808	0.586134	0.56217	0.482495	-0.57364	-0.223124
3	137	-0.166132	0.365927	0.508185	0.279903	-1.00061	0.827815	1.74296	0.246531	-0.418972	0.654247	0.70521	0.65847	0.159309	0.583578	0.613971	-0.300264	0.04157	0.467758	-0.076054	1.15425	0.042794	0.365394	-0.166132	0.342826	0.928988	0.592164	0.55795	0.492715	-0.58336	-0.210234
3	138	-0.156492	0.368597	0.496795	0.279853	-0.993063	0.836025	1.73641	0.253981	-0.418972	0.654247	0.7052	0.66623	0.186919	0.584858	0.613971	-0.302444	0.04115	0.455448	-0.073134	1.14982	0.042834	0.365344	-0.156492	0.353876	0.944268	0.601164	0.55217	0.503785	-0.59329	-0.198424
3	139	-0.146052	0.368807	0.489295	0.277993	-0.991393	0.841755	1.73125	0.255971	-0.418972	0.654247	0.7052	0.67352	0.211129	0.584868	0.613971	-0.309674	0.03761	0.444648	-0.066064	1.14638	0.045054	0.359544	-0.146052	0.364056	0.958418	0.608964	0.55217	0.513905	-0.60337	-0.188184
3	140	-0.134992	0.371007	0.483965	0.269993	-0.986063	0.836535	1.72296	0.255971	-0.414892	0.654377	0.70397	0.68166	0.233489	0.584868	0.613971	-0.312414	0.03243	0.440998	-0.062834	1.13982	0.051964	0.355394	-0.134992	0.351636	0.974948	0.614524	0.55162	0.519635	-0.61286	-0.178934
3	141	-0.124252	0.378757	0.480685	0.265363	-0.981093	0.831925	1.7146	0.256501	-0.408092	0.657967	0.69596	0.6905	0.252909	0.584868	0.613971	-0.313244	0.03157	0.440998	-0.056084	1.13982	0.052794	0.355394	-0.124252	0.331396	0.988918	0.621964	0.54465	0.519635	-0.62119	-0.169214
3	142	-0.113022	0.378877	0.473965	0.257353	-0.971863	0.837665	1.70801	0.264271	-0.399072	0.663127	0.6952	0.69683	0.270709	0.584868	0.613971	-0.321734	0.02943	0.441038	-0.052944	1.13982	0.052794	0.355394	-0.113022	0.314066	1.00329	0.626754	0.54217	0.519635	-0.62645	-0.159314
3	143	-0.101542	0.386037	0.468805	0.246723	-0.964313	0.841855	1.70205	0.265971	-0.398972	0.664247	0.69346	0.70399	0.285509	0.584868	0.613971	-0.322414	0.02164	0.449688	-0.046064	1.13957	0.055144	0.355394	-0.101542	0.299586	1.01487	0.632624	0.54217	0.519635	-0.63523	-0.149774
3	144	-0.089782	0.388807	0.463725	0.235923	-0.955663	0.846155	1.69305	0.266291	-0.402712	0.664247	0.68531	0.71339	0.300289	0.583698	0.613971	-0.323894	0.02151	0.458428	-0.045814	1.13832	0.062644	0.355394	-0.089782	0.287896	1.02604	0.641614	0.54217	0.519635	-0.64182	-0.140264
3	145	-0.077572	0.388807	0.454375	0.224383	-0.945353	0.854065	1.68602	0.274241	-0.409222	0.664247	0.68393	0.7235	0.312719	0.576818	0.613971	-0.332134	0.01686	0.470468	-0.036994	1.13825	0.062794	0.355394	-0.077572	0.275336	1.03718	0.644194	0.54217	0.519635	-0.65018	-0.131354
3	146	-0.064312	0.388867	0.447375	0.212133	-0.934923	0.863525	1.67831	0.275971	-0.415582	0.664247	0.67535	0.73305	0.324449	0.574888	0.613971	-0.332414	0.01177	0.484748	-0.035834	1.13956	0.062794	0.355404	-0.064312	0.264496	1.04852	0.652234	0.54217	0.519635	-0.65924	-0.121974
3	147	-0.051522	0.396357	0.441325	0.199623	-0.922593	0.872365	1.67141	0.275971	-0.418332	0.664247	0.66924	0.74245	0.335889	0.574868	0.609761	-0.337444	0.01157	0.498938	-0.027484	1.13982	0.062794	0.358354	-0.051522	0.256316	1.06016	0.661594	0.54217	0.519635	-0.66927	-0.112524
3	148	-0.037472	0.398807	0.434085	0.187313	-0.908873	0.881555	1.663	0.276211	-0.419252	0.664247	0.66232	0.75155	0.346739	0.574848	0.603971	-0.342414	0.0044	0.516198	-0.026054	1.13994	0.064194	0.365254	-0.037472	0.254156	1.07256	0.661974	0.54217	0.519635	-0.67949	-0.101754
3	149	-0.022362	0.398817	0.433865	0.174753	-0.896503	0.890435	1.65726	0.282911	-0.427602	0.664247	0.65396	0.76002	0.355849	0.568888	0.603971	-0.348164	-0.0004	0.534538	-0.020594	1.1479	0.071454	0.365394	-0.022362	0.249536	1.08491	0.669054	0.54217	0.519325	-0.68805	-0.089754
3	150	-0.008952	0.398977	0.432345	0.160573	-0.884553	0.902955	1.65252	0.285971	-0.428972	0.664247	0.64512	0.7688	0.365259	0.564868	0.603921	-0.352804	-0.0084	0.551898	-0.016054	1.15015	0.072794	0.369964	-0.008952	0.244406	1.09699	0.672724	0.54217	0.515185	-0.69531	-0.076154
4	1	0.040919	0.015467	0.079555	-0.001443	-0.009498	-0.172313	0.004644	-0.060838	0.034528	-0.011933	-0.107863	-0.070977	-0.012041	-0.018524	0.028119	0.059582	-0.01064	0.03601	-0.002384	0.000261	-0.054584	0.035537	0.040919	-0.01331	-0.037757	-0.029119	-0.052405	-0.0078	0.035103	0.014031
4	2	0.049119	0.016877	0.092035	-0.003533	-0.009498	-0.189533	0.002434	-0.070038	0.039398	-0.011843	-0.113743	-0.082157	-0.016341	-0.022184	0.025219	0.071052	-0.01927	0.03806	-0.007164	0.007581	-0.068554	0.044127	0.049119	-0.01806	-0.037687	-0.029119	-0.062955	-0.00019	0.035243	0.008541
4	3	0.054099	0.024687	0.107415	-0.003543	-0.015518	-0.200903	-0.002226	-0.078158	0.039398	-0.004563	-0.113743	-0.093057	-0.022041	-0.022194	0.020189	0.080742	-0.02592	0.04595	-0.012234	0.016271	-0.078164	0.045877	0.054099	-0.02915	-0.037887	-0.028369	-0.074135	0.01059	0.037343	0.002581
4	4	0.059109	0.025167	0.119415	-0.004733	-0.019498	-0.211843	-0.004386	-0.078068	0.039398	-0.001433	-0.113663	-0.102587	-0.028621	-0.022194	0.023869	0.086442	-0.03624	0.04839	-0.012344	0.025001	-0.084844	0.053537	0.059109	-0.04063	-0.037917	-0.019839	-0.085095	0.02126	0.045223	-0.006269
4	5	0.059119	0.021507	0.131515	-0.012843	-0.020198	-0.221613	-0.005176	-0.076268	0.039398	0.007577	-0.108663	-0.115137	-0.035951	-0.025284	0.029849	0.092152	-0.04789	0.05598	-0.012344	0.034601	-0.095744	0.055677	0.059119	-0.05166	-0.045107	-0.019119	-0.096455	0.03086	0.051063	-0.015639
4	6	0.063819	0.015907	0.142785	-0.013543	-0.028998	-0.235073	-0.005256	-0.068928	0.039398	0.014187	-0.117663	-0.128327	-0.043741	-0.032174	0.021679	0.096772	-0.06196	0.05843	-0.012344	0.044451	-0.108244	0.062467	0.063819	-0.06093	-0.047887	-0.014549	-0.108035	0.04096	0.059443	-0.025119
4	7	0.069119	0.021107	0.153475	-0.013673	-0.029528	-0.254763	-0.005256	-0.063568	0.039508	0.018097	-0.139463	-0.138817	-0.052261	-0.038944	0.005899	0.106352	-0.07526	0.06597	-0.012344	0.056741	-0.125904	0.065807	0.069119	-0.08327	-0.051437	-0.009119	-0.120445	0.04896	0.067883	-0.035729
4	8	0.069179	0.025457	0.164405	-0.021293	-0.037338	-0.269523	-0.009996	-0.054158	0.047328	0.023427	-0.162493	-0.151307	-0.061511	-0.051844	-0.009941	0.112452	-0.08843	0.06601	-0.012344	0.071191	-0.143504	0.074247	0.069179	-0.10346	-0.057847	-0.009069	-0.133975	0.05618	0.075273	-0.051629
4	9	0.076269	0.030207	0.177705	-0.023543	-0.043558	-0.270443	-0.015256	-0.044618	0.051808	0.027697	-0.185053	-0.173337	-0.068711	-0.070434	-0.027771	0.121442	-0.10343	0.06436	-0.012344	0.085671	-0.157584	0.079547	0.076269	-0.11686	-0.064937	-0.003899	-0.146185	0.06126	0.083313	-0.071549
4	10	0.079119	0.037487	0.189625	-0.031133	-0.054178	-0.268743	-0.020106	-0.038198	0.059428	0.028057	-0.203253	-0.206317	-0.073651	-0.099624	-0.043331	0.122162	-0.11571	0.05172	-0.013334	0.102641	-0.173234	0.088527	0.079119	-0.12336	-0.073837	-0.003389	-0.158225	0.07241	0.085263	-0.089459
4	11	0.079119	0.045307	0.201345	-0.037373	-0.064108	-0.260123	-0.025256	-0.037708	0.068138	0.028067	-0.213733	-0.244067	-0.081991	-0.136194	-0.051071	0.122162	-0.12808	0.03251	-0.020724	0.121361	-0.192104	0.098087	0.079119	-0.12337	-0.078017	-0.008469	-0.169875	0.08482	0.089823	-0.101869
4	12	0.079119	0.045467	0.212445	-0.045063	-0.072178	-0.259153	-0.031656	-0.028788	0.076178	0.028067	-0.206923	-0.279597	-0.084861	-0.168994	-0.060671	0.122162	-0.14049	0.01204	-0.022344	0.142611	-0.210264	0.106567	0.079119	-0.12335	-0.086397	-0.009119	-0.181645	0.09717	0.095233	-0.115729
4	13	0.079119	0.045467	0.224245	-0.053553	-0.079498	-0.265263	-0.035276	-0.022068	0.083728	0.028067	-0.194363	-0.308387	-0.092041	-0.193924	-0.069791	0.122062	-0.15228	-0.00489	-0.030394	0.165541	-0.224234	0.115577	0.079119	-0.12302	-0.087887	-0.009119	-0.192395	0.10934	0.095243	-0.134309
4	14	0.079119	0.046687	0.235235	-0.062233	-0.081098	-0.274163	-0.042366	-0.018118	0.089428	0.029057	-0.182103	-0.330957	-0.097871	-0.218374	-0.070021	0.114232	-0.16325	-0.01423	-0.038144	0.188941	-0.235824	0.123187	0.079119	-0.11481	-0.087887	-0.009119	-0.200715	0.11972	0.100493	-0.153269
4	15	0.079119	0.054867	0.246185	-0.068533	-0.089428	-0.286293	-0.045266	-0.014088	0.097528	0.037687	-0.173753	-0.349867	-0.104411	-0.236954	-0.070051	0.112162	-0.17261	-0.02278	-0.046684	0.214021	-0.245904	0.130097	0.079119	-0.11266	-0.087887	-0.009119	-0.209665	0.13063	0.105233	-0.170449
4	16	0.079119	0.055467	0.258255	-0.073563	-0.095998	-0.298093	-0.052496	-0.008458	0.099978	0.038077	-0.175703	-0.365227	-0.112041	-0.249594	-0.074381	0.112162	-0.18146	-0.02399	-0.054534	0.238381	-0.255734	0.138787	0.079119	-0.10362	-0.087887	-0.006269	-0.213085	0.14244	0.105333	-0.184029
4	17	0.080289	0.055467	0.268815	-0.081473	-0.103198	-0.307093	-0.055256	-0.002968	0.108958	0.045097	-0.183543	-0.383987	-0.117961	-0.262674	-0.080071	0.112162	-0.19036	-0.02444	-0.062934	0.263471	-0.264534	0.148897	0.080289	-0.10322	-0.087757	0.000871	-0.220325	0.15273	0.113173	-0.199379
4	18	0.088939	0.055467	0.279375	-0.083543	-0.109638	-0.315923	-0.060996	0.006602	0.112238	0.048067	-0.183743	-0.404977	-0.122131	-0.272474	-0.080051	0.110232	-0.19214	-0.03281	-0.072064	0.287851	-0.269514	0.159877	0.088939	-0.09662	-0.080097	0.007191	-0.228275	0.16011	0.115243	-0.210999
4	19	0.094629	0.055467	0.290585	-0.090523	-0.118728	-0.325293	-0.065256	0.016262	0.119398	0.053607	-0.179593	-0.422717	-0.131071	-0.281834	-0.070951	0.102432	-0.19997	-0.03399	-0.076384	0.313901	-0.278194	0.170187	0.094629	-0.09405	-0.077887	0.015441	-0.230425	0.16884	0.119693	-0.222229
4	20	0.099529	0.059857	0.300385	-0.093543	-0.123788	-0.336563	-0.067446	0.025272	0.122588	0.058067	-0.171153	-0.439257	-0.139291	-0.291264	-0.059011	0.102162	-0.20045	-0.03399	-0.082344	0.339191	-0.279074	0.180657	0.099529	-0.10275	-0.071897	0.022531	-0.239055	0.17656	0.125213	-0.229989
4	21	0.108259	0.065417	0.308745	-0.093543	-0.129998	-0.348393	-0.074826	0.031942	0.129358	0.058197	-0.159983	-0.453447	-0.142841	-0.299944	-0.050091	0.102162	-0.20045	-0.03399	-0.082344	0.364471	-0.287084	0.191197	0.108259	-0.10908	-0.067887	0.030781	-0.241315	0.18611	0.125253	-0.239539
4	22	0.115509	0.065467	0.315505	-0.093543	-0.139128	-0.359813	-0.075256	0.033932	0.129778	0.061217	-0.150083	-0.469237	-0.151531	-0.307814	-0.057111	0.102162	-0.20445	-0.03399	-0.082344	0.386571	-0.288104	0.202177	0.115509	-0.1143	-0.061667	0.030881	-0.250145	0.1986	0.132003	-0.252839
4	23	0.128389	0.066397	0.324385	-0.093543	-0.144588	-0.369033	-0.081176	0.031902	0.138028	0.060837	-0.138153	-0.485367	-0.152401	-0.312194	-0.060061	0.102162	-0.21042	-0.03399	-0.082364	0.406171	-0.281364	0.213197	0.128389	-0.12302	-0.057877	0.036321	-0.254385	0.21283	0.135243	-0.265929
4	24	0.143259	0.075137	0.325765	-0.093543	-0.149738	-0.369143	-0.085276	0.031782	0.139398	0.058107	-0.119913	-0.501677	-0.161241	-0.312554	-0.060061	0.102162	-0.21045	-0.03714	-0.082344	0.423211	-0.278294	0.224527	0.143259	-0.1276	-0.050277	0.045101	-0.260355	0.22577	0.139553	-0.275409
4	25	0.160159	0.075487	0.333395	-0.093543	-0.158758	-0.369143	-0.092566	0.029662	0.139398	0.058067	-0.097483	-0.519337	-0.164231	-0.320324	-0.066501	0.103662	-0.21154	-0.04396	-0.082354	0.440791	-0.272954	0.235847	0.160159	-0.1362	-0.044297	0.056811	-0.268565	0.24106	0.145243	-0.284469
4	26	0.178539	0.080017	0.335445	-0.093543	-0.159698	-0.369143	-0.097436	0.027992	0.142378	0.058067	-0.071933	-0.534847	-0.172071	-0.322194	-0.071051	0.112022	-0.21735	-0.04349	-0.082344	0.454381	-0.269654	0.247047	0.178539	-0.14344	-0.037077	0.070241	-0.272825	0.25338	0.149443	-0.292059
4	27	0.197299	0.085367	0.335455	-0.093543	-0.168278	-0.369143	-0.105246	0.027442	0.149298	0.058217	-0.052743	-0.548907	-0.181031	-0.322194	-0.080561	0.119522	-0.21842	-0.03403	-0.082344	0.467621	-0.278514	0.256647	0.197299	-0.15138	-0.027447	0.083761	-0.280325	0.26194	0.155243	-0.295989
4	28	0.215379	0.085467	0.335545	-0.093483	-0.169498	-0.369143	-0.112536	0.030862	0.149398	0.066517	-0.043763	-0.560337	-0.188871	-0.322194	-0.089971	0.130292	-0.21294	-0.02198	-0.082344	0.481231	-0.287654	0.265737	0.215379	-0.15335	-0.016507	0.094291	-0.288535	0.27276	0.155293	-0.298789
4	29	0.233339	0.085467	0.341335	-0.093273	-0.169918	-0.369143	-0.116126	0.031792	0.149398	0.068067	-0.040423	-0.572157	-0.197281	-0.315554	-0.090061	0.143722	-0.21045	-0.0087	-0.078494	0.494171	-0.287444	0.274917	0.233339	-0.15852	-0.004747	0.105031	-0.298865	0.28512	0.162143	-0.301799
4	30	0.247569	0.085797	0.345445	-0.093063	-0.175888	-0.368483	-0.125086	0.031802	0.153468	0.072437	-0.033533	-0.583677	-0.204911	-0.312194	-0.087581	0.155142	-0.21041	0.00493	-0.072344	0.508901	-0.281664	0.281887	0.247569	-0.17439	0.007293	0.116691	-0.311395	0.29719	0.165223	-0.304819
4	31	0.261059	0.094487	0.352895	-0.093393	-0.178428	-0.359823	-0.129436	0.033762	0.159408	0.078067	-0.024403	-0.593667	-0.214221	-0.312194	-0.080071	0.164252	-0.20363	0.02005	-0.068254	0.522541	-0.278314	0.287747	0.261059	-0.19139	0.019513	0.128131	-0.321755	0.30892	0.165243	-0.305969
4	32	0.272179	0.097667	0.357985	-0.093543	-0.173988	-0.358323	-0.135266	0.041422	0.167498	0.078197	-0.010913	-0.603877	-0.223631	-0.308124	-0.080061	0.174382	-0.20045	0.03365	-0.062344	0.536191	-0.278294	0.297687	0.272179	-0.20329	0.033813	0.140411	-0.330385	0.31843	0.165243	-0.305969
4	33	0.283569	0.105447	0.365435	-0.098643	-0.169568	-0.349633	-0.143066	0.042292	0.176288	0.087077	0.010067	-0.613747	-0.232821	-0.302254	-0.085191	0.186392	-0.19529	0.04959	-0.054444	0.550851	-0.278294	0.309287	0.283569	-0.20408	0.047423	0.152601	-0.338965	0.31963	0.165243	-0.305969
4	34	0.296179	0.110947	0.365445	-0.106333	-0.165358	-0.349093	-0.145256	0.051362	0.185718	0.090807	0.036647	-0.623247	-0.242101	-0.302194	-0.090071	0.199252	-0.19045	0.06304	-0.052334	0.563371	-0.278024	0.321087	0.296179	-0.21065	0.064183	0.164301	-0.346585	0.32582	0.165233	-0.305969
4	35	0.310459	0.115487	0.361535	-0.115973	-0.155148	-0.342133	-0.149806	0.053062	0.191098	0.098107	0.062347	-0.630637	-0.251621	-0.298734	-0.090671	0.213192	-0.18513	0.0798	-0.046384	0.575571	-0.272874	0.332267	0.310459	-0.22019	0.079403	0.174431	-0.360045	0.32391	0.159653	-0.305889
4	36	0.322299	0.123557	0.364845	-0.127383	-0.144238	-0.339143	-0.155226	0.061572	0.199208	0.106327	0.087217	-0.635677	-0.260431	-0.292194	-0.090091	0.222942	-0.18045	0.09545	-0.042344	0.589471	-0.268734	0.342657	0.322299	-0.2312	0.093153	0.182751	-0.374605	0.31906	0.155243	-0.305939
4	37	0.333999	0.127157	0.365445	-0.138813	-0.139498	-0.339143	-0.155256	0.061812	0.199398	0.108557	0.111467	-0.643907	-0.268031	-0.286124	-0.090061	0.232092	-0.17427	0.11196	-0.042334	0.602261	-0.268294	0.351687	0.333999	-0.24169	0.104273	0.192361	-0.386655	0.31784	0.153953	-0.312449
4	38	0.345549	0.135417	0.370295	-0.152433	-0.139338	-0.339143	-0.155256	0.068332	0.199398	0.117427	0.134057	-0.645487	-0.276161	-0.277174	-0.090061	0.238962	-0.17044	0.12939	-0.036974	0.614761	-0.267944	0.361667	0.345549	-0.24335	0.114993	0.201691	-0.396865	0.30902	0.145423	-0.315969
4	39	0.342139	0.140467	0.375405	-0.166953	-0.130468	-0.339143	-0.155256	0.072672	0.190758	0.119137	0.153127	-0.645487	-0.284691	-0.267024	-0.090081	0.242702	-0.16333	0.14573	-0.032354	0.619371	-0.259164	0.371567	0.342139	-0.24335	0.126963	0.211271	-0.403955	0.30114	0.145243	-0.315969
4	40	0.335339	0.147387	0.375545	-0.177643	-0.125458	-0.339143	-0.155256	0.082572	0.181678	0.127727	0.169417	-0.645487	-0.293031	-0.256004	-0.098911	0.251862	-0.16018	0.16164	-0.032294	0.624771	-0.258064	0.380397	0.335339	-0.24335	0.141003	0.221801	-0.410325	0.2936	0.145243	-0.313049
4	41	0.329119	0.155697	0.382385	-0.185003	-0.119498	-0.339143	-0.152536	0.091652	0.172938	0.128067	0.181817	-0.643647	-0.302231	-0.245234	-0.110561	0.256862	-0.15141	0.17781	-0.025234	0.627601	-0.249434	0.387267	0.329119	-0.23618	0.156683	0.233531	-0.410325	0.28615	0.145123	-0.305889
4	42	0.329689	0.165057	0.385375	-0.193443	-0.120628	-0.339143	-0.145316	0.096842	0.153048	0.128077	0.186257	-0.635577	-0.311671	-0.240684	-0.121861	0.263132	-0.14892	0.19178	-0.022344	0.627601	-0.243994	0.395667	0.329689	-0.22491	0.171633	0.245501	-0.410325	0.27465	0.142283	-0.297039
4	43	0.339069	0.172747	0.385445	-0.197843	-0.129278	-0.339143	-0.145116	0.101802	0.131418	0.128067	0.180477	-0.627867	-0.319731	-0.232444	-0.131181	0.272062	-0.14055	0.20727	-0.022234	0.627601	-0.236854	0.397137	0.339069	-0.21455	0.186443	0.257441	-0.410325	0.26054	0.136213	-0.294019
4	44	0.351459	0.181657	0.385445	-0.203553	-0.129528	-0.339143	-0.137146	0.107392	0.109368	0.122537	0.176257	-0.618577	-0.328061	-0.230374	-0.139981	0.278982	-0.14002	0.22147	-0.016324	0.633091	-0.228364	0.405407	0.351459	-0.20623	0.198283	0.268211	-0.410325	0.24384	0.137853	-0.286209
4	45	0.363609	0.191187	0.385695	-0.211913	-0.136068	-0.339143	-0.135246	0.111802	0.082128	0.117997	0.174517	-0.608087	-0.336421	-0.222074	-0.148981	0.283182	-0.13181	0.23573	-0.012344	0.646751	-0.227064	0.405677	0.363609	-0.19668	0.210523	0.278871	-0.410325	0.2301	0.145053	-0.285969
4	46	0.375089	0.201137	0.393635	-0.213593	-0.139468	-0.339143	-0.130396	0.111802	0.058618	0.109427	0.166337	-0.597137	-0.345091	-0.212994	-0.159211	0.291732	-0.13045	0.25013	-0.012304	0.663161	-0.219174	0.405807	0.375089	-0.18616	0.222633	0.289671	-0.412115	0.21647	0.145243	-0.280889
4	47	0.388489	0.210437	0.395475	-0.218493	-0.139498	-0.338983	-0.125256	0.111802	0.044468	0.103197	0.170947	-0.584847	-0.353831	-0.204174	-0.172581	0.292162	-0.13045	0.26359	-0.005014	0.681461	-0.218294	0.409547	0.388489	-0.1748	0.234363	0.300631	-0.419705	0.20376	0.146773	-0.281139
4	48	0.402799	0.217967	0.403785	-0.222693	-0.138168	-0.331643	-0.122956	0.111782	0.033268	0.098017	0.176267	-0.572937	-0.363371	-0.195104	-0.183281	0.291412	-0.127	0.27951	-0.002344	0.697421	-0.215124	0.414077	0.402799	-0.16472	0.245973	0.311181	-0.420325	0.19211	0.154513	-0.285969
4	49	0.415099	0.226097	0.405445	-0.219533	-0.130198	-0.329053	-0.115296	0.107312	0.013288	0.090167	0.172747	-0.562057	-0.372421	-0.186384	-0.190381	0.283932	-0.12053	0.2932	0.003286	0.712861	-0.205104	0.415637	0.415099	-0.1557	0.257333	0.320741	-0.420325	0.18091	0.155243	-0.286769
4	50	0.426839	0.237787	0.400965	-0.213743	-0.129498	-0.320613	-0.111526	0.101832	-0.012612	0.087797	0.157667	-0.551927	-0.381961	-0.178404	-0.199261	0.288982	-0.12041	0.30712	0.007656	0.724241	-0.195874	0.415707	0.426839	-0.14564	0.268923	0.329961	-0.420555	0.17172	0.156923	-0.294849
4	51	0.437809	0.250517	0.391195	-0.213543	-0.129498	-0.318993	-0.105246	0.098252	-0.044822	0.078867	0.146257	-0.543337	-0.391211	-0.169094	-0.203771	0.292172	-0.11337	0.31772	0.007656	0.735101	-0.187794	0.423827	0.437809	-0.14335	0.280333	0.338381	-0.423785	0.16884	0.165213	-0.295969
4	52	0.449199	0.266837	0.379925	-0.211933	-0.129498	-0.310483	-0.097006	0.091802	-0.072332	0.074647	0.146077	-0.534357	-0.399301	-0.159804	-0.214021	0.300432	-0.11045	0.32601	0.008506	0.745501	-0.178054	0.426307	0.449199	-0.14842	0.292203	0.346981	-0.427865	0.16023	0.171853	-0.295269
4	53	0.459359	0.280797	0.371315	-0.203673	-0.129498	-0.308503	-0.090436	0.087492	-0.092132	0.068067	0.148037	-0.524467	-0.406381	-0.149964	-0.226461	0.305242	-0.10739	0.32605	0.015216	0.747581	-0.168154	0.435267	0.459359	-0.15335	0.304373	0.357601	-0.430225	0.15431	0.175823	-0.286319
4	54	0.468769	0.290397	0.362885	-0.197983	-0.129498	-0.299633	-0.082096	0.081802	-0.106242	0.067237	0.157877	-0.514207	-0.413311	-0.140624	-0.230231	0.312762	-0.10045	0.32601	0.017656	0.740301	-0.158514	0.438037	0.468769	-0.15481	0.315583	0.368251	-0.430325	0.14796	0.184823	-0.276629
4	55	0.475939	0.295467	0.354725	-0.189083	-0.129498	-0.299093	-0.073596	0.081802	-0.118332	0.064547	0.166247	-0.503057	-0.422261	-0.132204	-0.236501	0.322012	-0.09921	0.31608	0.017656	0.735111	-0.150274	0.445667	0.475939	-0.16073	0.327063	0.378551	-0.430325	0.13904	0.186373	-0.270209
4	56	0.486499	0.296087	0.345595	-0.179523	-0.129498	-0.291283	-0.063766	0.081802	-0.137252	0.066367	0.173867	-0.492057	-0.431811	-0.123604	-0.240061	0.331022	-0.0914	0.30464	0.017836	0.727601	-0.140804	0.447677	0.486499	-0.1544	0.337853	0.388281	-0.430325	0.1389	0.194143	-0.266249
4	57	0.496129	0.300597	0.334515	-0.169933	-0.129498	-0.288903	-0.054386	0.081802	-0.158892	0.067967	0.182257	-0.482797	-0.440441	-0.122194	-0.240061	0.338942	-0.09045	0.29573	0.024326	0.724991	-0.130384	0.455607	0.496129	-0.15335	0.348483	0.398421	-0.430325	0.13394	0.195243	-0.265969
4	58	0.505979	0.305227	0.323875	-0.159543	-0.129478	-0.279973	-0.045096	0.081802	-0.179832	0.068067	0.193457	-0.475297	-0.449091	-0.122194	-0.240061	0.342932	-0.09045	0.28375	0.027656	0.717711	-0.119354	0.455787	0.505979	-0.15335	0.358603	0.408011	-0.430325	0.12905	0.195233	-0.259289
4	59	0.515719	0.305467	0.315495	-0.148473	-0.124638	-0.278553	-0.035796	0.083712	-0.200092	0.067957	0.207677	-0.466567	-0.457231	-0.122194	-0.240061	0.351662	-0.08934	0.2698	0.027656	0.717601	-0.108864	0.462867	0.515719	-0.15333	0.367603	0.417441	-0.426525	0.12893	0.192173	-0.255959
4	60	0.524209	0.310537	0.315445	-0.136653	-0.119508	-0.270223	-0.028406	0.091702	-0.222112	0.063367	0.221267	-0.465487	-0.465791	-0.122194	-0.240061	0.352162	-0.0812	0.254	0.027656	0.717601	-0.100924	0.465677	0.524209	-0.15335	0.375233	0.426921	-0.420335	0.1282	0.186413	-0.247849
4	61	0.532549	0.315467	0.315445	-0.125203	-0.116458	-0.269143	-0.023096	0.095362	-0.246162	0.058567	0.237547	-0.463627	-0.474981	-0.123384	-0.240061	0.352182	-0.08045	0.24556	0.027656	0.717601	-0.094464	0.470077	0.532549	-0.15335	0.382323	0.435221	-0.417345	0.1192	0.185633	-0.245199
4	62	0.541979	0.320227	0.315445	-0.113823	-0.106928	-0.269123	-0.015266	0.101802	-0.268652	0.058607	0.255917	-0.456057	-0.485201	-0.131554	-0.240061	0.352442	-0.07786	0.23645	0.027656	0.717901	-0.085804	0.476177	0.541979	-0.148	0.391633	0.440911	-0.410325	0.11543	0.185243	-0.236389
4	63	0.552029	0.324517	0.315435	-0.102733	-0.094278	-0.266443	-0.010236	0.107272	-0.281732	0.066257	0.275007	-0.455487	-0.494451	-0.135794	-0.231921	0.352952	-0.0706	0.23601	0.027656	0.726321	-0.077074	0.485357	0.552029	-0.14282	0.397603	0.448461	-0.405935	0.1089	0.185243	-0.231169
4	64	0.562889	0.323277	0.310295	-0.091733	-0.079218	-0.259793	-0.005256	0.111802	-0.290102	0.068077	0.291807	-0.455407	-0.502401	-0.142194	-0.230061	0.353112	-0.07045	0.23599	0.027656	0.727601	-0.068314	0.492087	0.562889	-0.13354	0.403753	0.450891	-0.400325	0.10032	0.185243	-0.223029
4	65	0.573319	0.315997	0.305485	-0.080623	-0.065858	-0.259143	0.000594	0.117762	-0.296682	0.074437	0.306907	-0.450117	-0.511641	-0.142194	-0.230111	0.354782	-0.07045	0.23601	0.027666	0.734141	-0.061074	0.498227	0.573319	-0.13335	0.413313	0.455451	-0.393155	0.09234	0.185243	-0.212809
4	66	0.583379	0.314297	0.302065	-0.069483	-0.059008	-0.259143	0.004744	0.125102	-0.310322	0.078207	0.321477	-0.445547	-0.518651	-0.142194	-0.239131	0.359802	-0.07045	0.23601	0.027866	0.737611	-0.058084	0.505677	0.583379	-0.13335	0.423043	0.460881	-0.390165	0.08214	0.185243	-0.201979
4	67	0.592249	0.305577	0.293205	-0.058763	-0.049848	-0.259143	0.009904	0.135222	-0.320672	0.086927	0.336347	-0.445487	-0.524661	-0.142194	-0.240061	0.362152	-0.07045	0.23601	0.032066	0.745261	-0.049454	0.512807	0.592249	-0.1362	0.432073	0.460881	-0.381635	0.0711	0.185243	-0.190599
4	68	0.599619	0.298837	0.282565	-0.049363	-0.038978	-0.259143	0.014754	0.145732	-0.329082	0.088067	0.350157	-0.441557	-0.532031	-0.142194	-0.235181	0.362162	-0.07045	0.23601	0.037516	0.752481	-0.047454	0.516547	0.599619	-0.14331	0.440273	0.464621	-0.379635	0.06014	0.185243	-0.178829
4	69	0.608859	0.292777	0.271425	-0.041843	-0.025038	-0.259143	0.022444	0.155892	-0.336932	0.088067	0.362797	-0.435257	-0.532051	-0.138894	-0.228631	0.362162	-0.07045	0.23601	0.037656	0.762341	-0.038584	0.525437	0.608859	-0.14788	0.444443	0.470841	-0.370715	0.04968	0.185243	-0.164089
4	70	0.615329	0.285467	0.262075	-0.033563	-0.006718	-0.259133	0.027714	0.165202	-0.349292	0.088067	0.376417	-0.426037	-0.532051	-0.132194	-0.220061	0.362162	-0.07075	0.23601	0.037656	0.772731	-0.036614	0.529317	0.615329	-0.15319	0.452093	0.470881	-0.368315	0.03913	0.185243	-0.151109
4	71	0.619049	0.277127	0.250815	-0.029703	0.012142	-0.258433	0.034944	0.173062	-0.350492	0.088067	0.389537	-0.418497	-0.532041	-0.126884	-0.220061	0.362162	-0.07871	0.23601	0.037656	0.782891	-0.028364	0.535677	0.619049	-0.1455	0.453373	0.470881	-0.360355	0.02699	0.185243	-0.139999
4	72	0.606339	0.268587	0.241015	-0.023603	0.028912	-0.252003	0.044164	0.181752	-0.341112	0.088067	0.401067	-0.409867	-0.530001	-0.122194	-0.219301	0.362162	-0.08192	0.23601	0.037656	0.793251	-0.023734	0.535807	0.606339	-0.13563	0.461753	0.470881	-0.357275	0.01433	0.185243	-0.127199
4	73	0.593179	0.259347	0.231755	-0.023543	0.045922	-0.249173	0.052084	0.189072	-0.335962	0.088067	0.409577	-0.400507	-0.522151	-0.115954	-0.210261	0.362162	-0.09042	0.23601	0.037696	0.803581	-0.018204	0.537967	0.593179	-0.11892	0.462113	0.470891	-0.350325	0.00059	0.187223	-0.116129
4	74	0.584669	0.253677	0.222715	-0.023543	0.063792	-0.249143	0.059974	0.197012	-0.340292	0.088067	0.418847	-0.391097	-0.521151	-0.109114	-0.200871	0.362892	-0.09887	0.23532	0.039536	0.815321	-0.009834	0.541017	0.584669	-0.10433	0.462113	0.470951	-0.342425	-0.01306	0.195183	-0.107129
4	75	0.579119	0.245477	0.215445	-0.023543	0.079182	-0.249143	0.069274	0.205892	-0.334392	0.088067	0.431117	-0.381497	-0.512281	-0.101394	-0.189941	0.365782	-0.10677	0.23416	0.045646	0.829291	-0.004714	0.542267	0.579119	-0.08784	0.462433	0.470881	-0.337625	-0.02527	0.195243	-0.098489
4	76	0.575159	0.239497	0.208585	-0.023543	0.093722	-0.247913	0.078414	0.214802	-0.336522	0.088057	0.445557	-0.372947	-0.510771	-0.092314	-0.180101	0.362202	-0.11481	0.23554	0.047496	0.842331	0.002786	0.544187	0.575159	-0.06904	0.466833	0.470891	-0.330335	-0.03782	0.198383	-0.087509
4	77	0.563009	0.235467	0.205225	-0.023543	0.104842	-0.240213	0.087294	0.221792	-0.340602	0.088057	0.458847	-0.364737	-0.502451	-0.085274	-0.170991	0.361022	-0.12369	0.23601	0.047656	0.854851	0.012426	0.545627	0.563009	-0.04915	0.471673	0.470931	-0.324825	-0.05185	0.205213	-0.085889
4	78	0.558479	0.234327	0.196505	-0.023553	0.113222	-0.239143	0.096274	0.221802	-0.340602	0.088067	0.470067	-0.355657	-0.502041	-0.081454	-0.163891	0.352322	-0.13373	0.23601	0.047656	0.868721	0.023286	0.545677	0.558479	-0.0305	0.472113	0.471901	-0.317055	-0.06483	0.208493	-0.077909
4	79	0.557359	0.225907	0.195445	-0.026223	0.120502	-0.234773	0.106204	0.224922	-0.340612	0.088067	0.480447	-0.349607	-0.501951	-0.072584	-0.155671	0.348852	-0.14311	0.23601	0.047656	0.880861	0.033586	0.545677	0.557359	-0.01545	0.472113	0.478351	-0.308515	-0.07456	0.216483	-0.075669
4	80	0.559119	0.225417	0.194585	-0.033073	0.120732	-0.229133	0.115564	0.231782	-0.340602	0.088237	0.489967	-0.345057	-0.497731	-0.071604	-0.145851	0.342602	-0.15046	0.23601	0.047746	0.891831	0.043866	0.545677	0.559119	-0.00137	0.474823	0.480881	-0.298715	-0.082	0.225243	-0.075819
4	81	0.565189	0.217167	0.187615	-0.033543	0.127382	-0.221063	0.125274	0.236052	-0.337832	0.096227	0.496267	-0.336067	-0.497841	-0.062964	-0.140061	0.349122	-0.15596	0.23665	0.051566	0.902661	0.054246	0.545677	0.565189	0.00671	0.482013	0.482371	-0.288875	-0.09439	0.233593	-0.075969
4	82	0.570229	0.212887	0.185445	-0.033693	0.121282	-0.213803	0.134984	0.242092	-0.330612	0.098067	0.497847	-0.335437	-0.501741	-0.062194	-0.141321	0.352162	-0.15789	0.24347	0.057096	0.913141	0.064566	0.545677	0.570229	0.01559	0.482113	0.490841	-0.278855	-0.11238	0.239123	-0.075969
4	83	0.579009	0.205597	0.184855	-0.040973	0.115372	-0.204283	0.144464	0.251252	-0.337362	0.099607	0.505697	-0.328027	-0.502041	-0.062194	-0.146151	0.352502	-0.15049	0.24601	0.057656	0.920841	0.073826	0.545677	0.579009	0.02169	0.484733	0.497211	-0.268755	-0.1338	0.245253	-0.075969
4	84	0.580489	0.205467	0.176285	-0.043543	0.109242	-0.193703	0.153694	0.259182	-0.343922	0.107757	0.513727	-0.325487	-0.502041	-0.062084	-0.141501	0.360792	-0.14265	0.25045	0.057656	0.927601	0.083526	0.545677	0.580489	0.02665	0.492043	0.502421	-0.259645	-0.15621	0.253023	-0.075969
4	85	0.588729	0.205467	0.174395	-0.043543	0.100552	-0.180213	0.162834	0.266942	-0.350662	0.108067	0.524247	-0.323347	-0.502041	-0.057454	-0.141661	0.362162	-0.13569	0.25603	0.057646	0.932391	0.093666	0.545677	0.588729	0.03018	0.492113	0.510931	-0.250435	-0.17704	0.257553	-0.075239
4	86	0.589119	0.205467	0.165565	-0.043543	0.100502	-0.163723	0.171364	0.277092	-0.351052	0.113177	0.535497	-0.315527	-0.507401	-0.052294	-0.147901	0.367002	-0.13004	0.26396	0.057626	0.937601	0.104176	0.545687	0.589119	0.03665	0.493643	0.519981	-0.241865	-0.19595	0.265263	-0.075719
4	87	0.592399	0.205467	0.160655	-0.043543	0.100502	-0.144433	0.176414	0.286392	-0.350602	0.118067	0.547617	-0.310847	-0.512041	-0.052194	-0.151451	0.372162	-0.12104	0.26601	0.057646	0.937611	0.114916	0.545677	0.592399	0.03999	0.500813	0.529061	-0.234455	-0.21214	0.273633	-0.072959
4	88	0.599229	0.205467	0.155445	-0.043543	0.103282	-0.122593	0.184684	0.294942	-0.343362	0.121857	0.557727	-0.305087	-0.513991	-0.052194	-0.162081	0.377342	-0.11798	0.26601	0.057656	0.940891	0.124676	0.545677	0.599229	0.04753	0.502093	0.538591	-0.227945	-0.22731	0.280233	-0.065969
4	89	0.608129	0.205467	0.150255	-0.043543	0.110622	-0.098623	0.186334	0.302622	-0.340602	0.128047	0.567327	-0.295767	-0.521851	-0.048994	-0.171511	0.382182	-0.11045	0.26601	0.057656	0.947541	0.133716	0.545677	0.608129	0.05674	0.502113	0.547581	-0.220275	-0.24024	0.287143	-0.065969
4	90	0.613919	0.205487	0.142995	-0.042713	0.119682	-0.072733	0.194544	0.311722	-0.340602	0.128167	0.576247	-0.288257	-0.522271	-0.042224	-0.180291	0.390352	-0.10985	0.25892	0.057656	0.947601	0.143106	0.541327	0.613919	0.06688	0.502113	0.555161	-0.211525	-0.2492	0.295423	-0.065969
4	91	0.620119	0.206117	0.131615	-0.034063	0.128872	-0.047513	0.194744	0.319492	-0.335922	0.135587	0.584707	-0.281987	-0.531091	-0.042184	-0.189261	0.393182	-0.10137	0.2495	0.057656	0.953201	0.152046	0.535707	0.620119	0.07873	0.502113	0.560971	-0.205795	-0.25534	0.304553	-0.065439
4	92	0.629019	0.210857	0.119365	-0.033473	0.139362	-0.023163	0.200134	0.321902	-0.336442	0.138067	0.586257	-0.275487	-0.532781	-0.036804	-0.190071	0.402052	-0.10045	0.23837	0.057656	0.957601	0.161396	0.535677	0.629019	0.08969	0.502113	0.569421	-0.200325	-0.26107	0.306303	-0.056159
4	93	0.636519	0.214467	0.113895	-0.026043	0.149772	-0.001113	0.204734	0.325012	-0.332322	0.138067	0.579407	-0.275487	-0.541521	-0.032204	-0.190061	0.407822	-0.09813	0.22784	0.057656	0.957601	0.170616	0.535677	0.636519	0.09927	0.502113	0.571821	-0.200235	-0.26758	0.314873	-0.050179
4	94	0.644489	0.214187	0.104965	-0.023543	0.158882	0.019797	0.204744	0.322952	-0.326152	0.140317	0.575817	-0.275467	-0.542051	-0.032194	-0.183361	0.413742	-0.09052	0.21869	0.057656	0.957601	0.180176	0.535667	0.644489	0.10672	0.502113	0.580721	-0.193295	-0.27107	0.315243	-0.045969
4	95	0.653219	0.214397	0.095785	-0.023543	0.168602	0.038817	0.206964	0.321802	-0.320602	0.147797	0.567087	-0.275487	-0.549041	-0.029734	-0.179741	0.422152	-0.08815	0.21556	0.057656	0.957601	0.189586	0.535677	0.653219	0.11126	0.502113	0.582291	-0.190325	-0.27429	0.319683	-0.038539
4	96	0.662309	0.215457	0.086995	-0.022053	0.178782	0.056717	0.214564	0.321062	-0.320602	0.148067	0.563137	-0.275487	-0.552231	-0.022274	-0.177241	0.430412	-0.08046	0.20752	0.057686	0.957601	0.197286	0.535677	0.662309	0.10671	0.502113	0.590611	-0.190325	-0.28105	0.325233	-0.031719
4	97	0.672909	0.215467	0.075575	-0.017573	0.190152	0.074427	0.214824	0.313202	-0.325672	0.148477	0.553687	-0.275487	-0.561091	-0.021294	-0.180061	0.439122	-0.07404	0.20601	0.062506	0.957511	0.205506	0.535677	0.672909	0.10658	0.502113	0.590941	-0.188775	-0.28109	0.325243	-0.025959
4	98	0.684259	0.215687	0.065565	-0.015503	0.202582	0.088947	0.223054	0.311752	-0.330722	0.156127	0.546247	-0.277147	-0.562631	-0.012444	-0.186371	0.448582	-0.06661	0.20603	0.067626	0.949381	0.213716	0.537907	0.684259	0.10665	0.502113	0.598601	-0.185235	-0.28933	0.325243	-0.018179
4	99	0.695359	0.224307	0.055125	-0.015233	0.214732	0.104597	0.224864	0.303132	-0.339882	0.158067	0.540207	-0.285237	-0.571301	-0.004044	-0.190061	0.458002	-0.05784	0.21158	0.067656	0.944531	0.222866	0.542677	0.695359	0.10665	0.502113	0.600881	-0.187995	-0.29925	0.325293	-0.008669
4	100	0.706259	0.228077	0.042815	-0.015413	0.229772	0.117607	0.232784	0.301222	-0.346632	0.158067	0.536297	-0.285487	-0.572041	0.006276	-0.190061	0.467442	-0.0498	0.21601	0.071266	0.937271	0.232016	0.542117	0.706259	0.10869	0.502183	0.607861	-0.190325	-0.31219	0.332273	0.002971
4	101	0.716969	0.235467	0.031035	-0.016263	0.246672	0.132717	0.234744	0.292082	-0.350602	0.162307	0.536437	-0.285487	-0.572681	0.019686	-0.190131	0.477542	-0.0407	0.22181	0.077616	0.928201	0.241366	0.538227	0.716969	0.11717	0.506033	0.611031	-0.190325	-0.32714	0.335243	0.008231
4	102	0.727189	0.238487	0.020755	-0.020133	0.265652	0.145657	0.234744	0.285562	-0.355632	0.168067	0.536367	-0.287117	-0.580211	0.030706	-0.199591	0.486922	-0.03506	0.22601	0.077656	0.920521	0.249656	0.536727	0.727189	0.12644	0.511773	0.619651	-0.194695	-0.34279	0.342103	0.014031
4	103	0.737739	0.245427	0.007125	-0.023043	0.286042	0.157777	0.234324	0.277172	-0.360602	0.168067	0.536257	-0.293467	-0.582031	0.037816	-0.212911	0.497272	-0.03044	0.22867	0.077656	0.913681	0.256826	0.540167	0.737739	0.13178	0.512113	0.620981	-0.200355	-0.35602	0.345863	0.019661
4	104	0.739119	0.247197	-0.008655	-0.023423	0.309062	0.172547	0.227484	0.270492	-0.356422	0.170847	0.536257	-0.295197	-0.582041	0.042456	-0.228791	0.507712	-0.02539	0.23558	0.077656	0.906441	0.265986	0.544407	0.739119	0.13665	0.512193	0.628961	-0.208985	-0.36499	0.355013	0.024031
4	105	0.739119	0.255437	-0.020915	-0.022973	0.333962	0.186277	0.224744	0.261882	-0.347772	0.177957	0.536257	-0.292857	-0.582041	0.047406	-0.244821	0.518952	-0.02046	0.23547	0.077686	0.897641	0.276256	0.545217	0.739119	0.13665	0.519973	0.630881	-0.216995	-0.37624	0.360563	0.030851
4	106	0.747689	0.259217	-0.032445	-0.020683	0.360502	0.202407	0.224734	0.256722	-0.340602	0.178067	0.536257	-0.285897	-0.582071	0.047806	-0.258221	0.532432	-0.02045	0.23068	0.077656	0.890731	0.286976	0.545117	0.747689	0.1295	0.522113	0.637411	-0.225005	-0.39007	0.365243	0.038691
4	107	0.756349	0.265467	-0.045505	-0.015233	0.385952	0.217717	0.218974	0.251482	-0.336462	0.179237	0.535687	-0.285487	-0.583901	0.047806	-0.269741	0.546852	-0.01904	0.22631	0.077656	0.887361	0.298166	0.545127	0.756349	0.12621	0.527263	0.640891	-0.231115	-0.40173	0.365243	0.045141
4	108	0.755979	0.272517	-0.056565	-0.013663	0.409812	0.236037	0.214744	0.242292	-0.329232	0.186947	0.527467	-0.279697	-0.589531	0.047806	-0.278461	0.563632	-0.01065	0.22601	0.077656	0.878671	0.309986	0.545647	0.755979	0.11765	0.532113	0.649031	-0.240115	-0.41102	0.364463	0.053891
4	109	0.752719	0.280237	-0.066995	-0.013563	0.432222	0.254997	0.210994	0.235912	-0.320642	0.188057	0.525077	-0.275377	-0.592001	0.052766	-0.287051	0.581682	-0.01044	0.22296	0.076716	0.873301	0.322236	0.545677	0.752719	0.11665	0.538833	0.651061	-0.247335	-0.41572	0.355333	0.059801
4	110	0.759119	0.288477	-0.075035	-0.013543	0.452682	0.274437	0.204744	0.227532	-0.310582	0.188047	0.516347	-0.266747	-0.592041	0.057806	-0.303331	0.601512	-0.00701	0.21602	0.069976	0.865401	0.334106	0.545677	0.759119	0.11672	0.542623	0.659331	-0.252465	-0.42107	0.345803	0.067861
4	111	0.766189	0.298367	-0.084175	-0.012743	0.471722	0.294517	0.201944	0.219682	-0.296752	0.183597	0.515317	-0.260657	-0.592071	0.057806	-0.325301	0.621522	-0.00695	0.20934	0.067716	0.856581	0.344536	0.545677	0.766189	0.12371	0.551493	0.660881	-0.260285	-0.42291	0.335433	0.077211
4	112	0.775939	0.308057	-0.093035	-0.004503	0.489092	0.314627	0.194744	0.211802	-0.285812	0.178007	0.506457	-0.254247	-0.597621	0.057806	-0.348071	0.640202	-0.0148	0.20558	0.067656	0.846351	0.353546	0.545677	0.775939	0.12665	0.552343	0.661281	-0.261285	-0.42507	0.322313	0.086531
4	113	0.784969	0.316687	-0.107085	-0.003543	0.505502	0.332677	0.189884	0.206602	-0.279242	0.169117	0.500347	-0.245137	-0.602031	0.057986	-0.364721	0.657722	-0.03251	0.19645	0.067656	0.835161	0.361736	0.545677	0.784969	0.12193	0.561113	0.660121	-0.269695	-0.43021	0.310653	0.095011
4	114	0.794209	0.325437	-0.120155	-0.003543	0.522952	0.348207	0.184744	0.201802	-0.270692	0.160417	0.496257	-0.235717	-0.602041	0.057876	-0.374381	0.675602	-0.05373	0.19221	0.067656	0.823581	0.370296	0.545737	0.794209	0.11445	0.562123	0.641541	-0.270325	-0.42278	0.298713	0.103941
4	115	0.802229	0.332457	-0.131805	-0.003543	0.540862	0.364397	0.178234	0.201522	-0.267942	0.150407	0.494947	-0.227277	-0.602041	0.057806	-0.380071	0.692862	-0.076	0.18552	0.067656	0.811711	0.373606	0.550377	0.802229	0.10112	0.566863	0.617571	-0.270545	-0.42105	0.285233	0.112471
4	116	0.809189	0.336657	-0.142765	-0.003543	0.559592	0.377707	0.174744	0.195122	-0.252132	0.139227	0.486627	-0.220957	-0.602041	0.057806	-0.388651	0.708922	-0.09562	0.17545	0.065416	0.800081	0.381616	0.555497	0.809189	0.08351	0.572093	0.603121	-0.277615	-0.41217	0.271153	0.119001
4	117	0.817609	0.342057	-0.152775	-0.003543	0.579712	0.392807	0.174214	0.191832	-0.230482	0.129257	0.486257	-0.211477	-0.602041	0.054566	-0.400101	0.726082	-0.11155	0.16325	0.057686	0.788971	0.385426	0.555677	0.817609	0.06945	0.572113	0.591661	-0.280325	-0.40209	0.256233	0.124211
4	118	0.819379	0.331837	-0.159135	-0.003543	0.600252	0.406087	0.166544	0.191802	-0.208122	0.128067	0.486257	-0.201697	-0.602041	0.047806	-0.412221	0.740542	-0.12457	0.15166	0.055956	0.777681	0.392566	0.557947	0.819379	0.05362	0.572113	0.580701	-0.280325	-0.38811	0.238043	0.133051
4	119	0.827719	0.322097	-0.169715	-0.003543	0.620472	0.421367	0.164744	0.191802	-0.180512	0.127927	0.486257	-0.194397	-0.602041	0.044086	-0.424551	0.756272	-0.1361	0.14106	0.047726	0.767361	0.401576	0.565547	0.827719	0.03939	0.572233	0.565541	-0.280325	-0.37676	0.218573	0.137101
4	120	0.829119	0.315607	-0.181895	-0.003543	0.640042	0.436247	0.164744	0.191802	-0.160302	0.126427	0.486257	-0.185567	-0.602041	0.037806	-0.438641	0.769512	-0.14725	0.13339	0.046776	0.757881	0.410286	0.565677	0.829119	0.02204	0.577083	0.552061	-0.280325	-0.36472	0.200823	0.144031
4	121	0.829119	0.323267	-0.195165	-0.004043	0.660472	0.452327	0.162664	0.192672	-0.150592	0.121157	0.486257	-0.185487	-0.602041	0.037806	-0.451881	0.785072	-0.15797	0.12601	0.038236	0.749621	0.416546	0.565677	0.829119	0.00736	0.582063	0.537731	-0.280325	-0.35198	0.184133	0.143241
4	122	0.832869	0.328617	-0.206175	-0.011613	0.680912	0.469027	0.154964	0.198652	-0.143312	0.118137	0.487207	-0.191397	-0.602021	0.037806	-0.463861	0.798572	-0.168	0.12601	0.037656	0.746871	0.421706	0.565677	0.832869	-0.00864	0.582133	0.525901	-0.279155	-0.34117	0.169153	0.134001
4	123	0.833679	0.337497	-0.215305	-0.013543	0.701322	0.486287	0.154744	0.194452	-0.134942	0.118067	0.491767	-0.195487	-0.601071	0.040066	-0.473061	0.814052	-0.17638	0.12601	0.036516	0.738101	0.426406	0.565677	0.833679	-0.02227	0.589723	0.513971	-0.270645	-0.33337	0.153953	0.124731
4	124	0.813949	0.345487	-0.224405	-0.013543	0.722152	0.503627	0.154744	0.197852	-0.125242	0.118087	0.495767	-0.197087	-0.600541	0.043886	-0.480061	0.826772	-0.18452	0.12607	0.028256	0.737601	0.431706	0.564997	0.813949	-0.03556	0.592823	0.500741	-0.266995	-0.32418	0.141313	0.117391
4	125	0.794599	0.354317	-0.233345	-0.013543	0.742442	0.517347	0.154734	0.201722	-0.120602	0.118597	0.498277	-0.205207	-0.601791	0.038546	-0.480061	0.837962	-0.19189	0.12714	0.027656	0.736151	0.431706	0.556347	0.794599	-0.04353	0.601853	0.487041	-0.260335	-0.31361	0.127203	0.107681
4	126	0.784079	0.364007	-0.242785	-0.013543	0.761762	0.530267	0.154654	0.201962	-0.115302	0.121457	0.506267	-0.205607	-0.602041	0.036296	-0.480151	0.849262	-0.20041	0.12978	0.027636	0.727951	0.431706	0.555677	0.784079	-0.05271	0.607753	0.473471	-0.253165	-0.30216	0.110463	0.103411
4	127	0.769809	0.365537	-0.244555	-0.013543	0.781632	0.540927	0.154644	0.209662	-0.105852	0.125797	0.506577	-0.213797	-0.602041	0.027116	-0.477921	0.860142	-0.20792	0.13234	0.023546	0.726451	0.431706	0.555657	0.769809	-0.06247	0.613073	0.458141	-0.249555	-0.30048	0.092413	0.095321
4	128	0.751839	0.372707	-0.244555	-0.012273	0.802762	0.550507	0.154744	0.211762	-0.097062	0.127767	0.506257	-0.215497	-0.602191	0.017126	-0.469701	0.870742	-0.2139	0.13363	0.017686	0.717721	0.434626	0.551447	0.751839	-0.07061	0.621953	0.444961	-0.240645	-0.2914	0.076483	0.094011
4	129	0.733729	0.377577	-0.244555	-0.004073	0.826472	0.559407	0.154744	0.211752	-0.086992	0.128057	0.506257	-0.223357	-0.608671	0.007256	-0.460341	0.881112	-0.22047	0.13268	0.017656	0.710841	0.441666	0.545727	0.733729	-0.07626	0.627793	0.430351	-0.240325	-0.28206	0.060593	0.086691
4	130	0.718749	0.385807	-0.244545	-0.003543	0.848682	0.565707	0.154744	0.211802	-0.077532	0.128067	0.507287	-0.227587	-0.612031	-0.004204	-0.452331	0.890662	-0.22876	0.13144	0.016356	0.703361	0.448506	0.545677	0.718749	-0.08335	0.632523	0.415511	-0.237475	-0.2685	0.046973	0.084031
4	131	0.703929	0.395137	-0.238755	0.001447	0.869892	0.572107	0.159554	0.211802	-0.067582	0.128377	0.509277	-0.235477	-0.612041	-0.017874	-0.446601	0.898632	-0.23062	0.13156	0.008266	0.695011	0.451756	0.544467	0.703929	-0.08341	0.641483	0.399851	-0.230635	-0.25551	0.031603	0.084031
4	132	0.690309	0.404527	-0.234285	0.006457	0.891022	0.580797	0.164734	0.211802	-0.052472	0.136367	0.508587	-0.236577	-0.612041	-0.035034	-0.441291	0.907022	-0.24	0.13493	0.007656	0.686631	0.456276	0.536357	0.690309	-0.08337	0.643333	0.385011	-0.230325	-0.24092	0.018213	0.088691
4	133	0.676869	0.412997	-0.224975	0.013107	0.911062	0.587437	0.165774	0.211802	-0.035772	0.138067	0.516227	-0.244537	-0.612041	-0.049304	-0.449681	0.915392	-0.25001	0.13601	0.007656	0.677391	0.461136	0.535677	0.676869	-0.08335	0.651823	0.368081	-0.230325	-0.22746	0.000983	0.094031
4	134	0.664169	0.421567	-0.216245	0.017467	0.930032	0.593607	0.174694	0.214172	-0.030222	0.138957	0.522777	-0.245487	-0.612041	-0.065294	-0.458231	0.924102	-0.25049	0.13674	0.007646	0.668071	0.461706	0.530497	0.664169	-0.08348	0.655073	0.351971	-0.230325	-0.21805	-0.013197	0.088571
4	135	0.651419	0.427197	-0.207075	0.026347	0.948102	0.601077	0.175184	0.221762	-0.019272	0.139917	0.530107	-0.251547	-0.612041	-0.079474	-0.467021	0.932462	-0.25233	0.1456	0.007626	0.660341	0.461706	0.525567	0.651419	-0.09073	0.662113	0.335241	-0.231935	-0.2071	-0.028627	0.082091
4	136	0.635869	0.435457	-0.196225	0.030047	0.965812	0.610317	0.184144	0.221722	-0.008232	0.138067	0.541167	-0.262767	-0.611191	-0.095524	-0.474481	0.941702	-0.25879	0.15221	0.006986	0.655221	0.461876	0.516727	0.635869	-0.09335	0.668163	0.317791	-0.239235	-0.19466	-0.043617	0.074031
4	137	0.622979	0.443757	-0.181405	0.036457	0.981432	0.618007	0.184744	0.221602	-0.000602	0.138067	0.549977	-0.265517	-0.602641	-0.109734	-0.482141	0.947182	-0.26045	0.16232	0.005106	0.647621	0.467806	0.515657	0.622979	-0.08956	0.673193	0.303081	-0.240325	-0.1793	-0.060267	0.074031
4	138	0.610539	0.450227	-0.168315	0.036627	0.996422	0.622577	0.189314	0.221602	0.001798	0.131777	0.550377	-0.267807	-0.600281	-0.126504	-0.483001	0.952182	-0.26086	0.17336	0.004796	0.646321	0.471446	0.509657	0.610539	-0.08335	0.682023	0.287031	-0.240325	-0.16457	-0.077767	0.077291
4	139	0.599469	0.455687	-0.153565	0.044297	1.01294	0.630857	0.194744	0.221352	0.010938	0.128067	0.546257	-0.274877	-0.591861	-0.143464	-0.480061	0.960742	-0.26926	0.18347	0.006046	0.637981	0.471606	0.505677	0.599469	-0.08335	0.686843	0.273891	-0.241605	-0.14685	-0.095527	0.084311
4	140	0.588949	0.464647	-0.139875	0.046457	1.02794	0.638727	0.194744	0.221782	0.018498	0.125567	0.545887	-0.280277	-0.582581	-0.160584	-0.480061	0.967472	-0.27045	0.18973	0.006146	0.637601	0.471196	0.500927	0.588949	-0.08335	0.692113	0.259631	-0.249055	-0.13066	-0.114887	0.093091
4	141	0.579179	0.469327	-0.127635	0.050967	1.04529	0.645527	0.196814	0.221802	0.011028	0.118187	0.545357	-0.285487	-0.572931	-0.179564	-0.475251	0.975162	-0.27106	0.19599	0.001996	0.637601	0.462616	0.495117	0.579179	-0.08335	0.695743	0.247031	-0.250325	-0.11539	-0.133927	0.094141
4	142	0.569639	0.476157	-0.116325	0.056457	1.06299	0.652197	0.204454	0.225052	0.002038	0.118067	0.546257	-0.285487	-0.559691	-0.199874	-0.470061	0.983772	-0.27286	0.19601	-0.002224	0.637601	0.455606	0.485787	0.569639	-0.08335	0.702093	0.235041	-0.250325	-0.09918	-0.154277	0.103521
4	143	0.560839	0.485347	-0.113305	0.056457	1.08101	0.660797	0.204744	0.230842	-0.009772	0.118067	0.550317	-0.285487	-0.546721	-0.219664	-0.465971	0.992662	-0.27316	0.19601	-0.002344	0.637601	0.445296	0.477797	0.560839	-0.08335	0.702123	0.223751	-0.252875	-0.08555	-0.176487	0.113951
4	144	0.556659	0.493247	-0.108555	0.058357	1.09893	0.668027	0.207934	0.226522	-0.021892	0.118067	0.556387	-0.285487	-0.530641	-0.237514	-0.460061	1.00198	-0.2724	0.19607	-0.002344	0.637671	0.434576	0.470577	0.556659	-0.08334	0.707903	0.213801	-0.260325	-0.07287	-0.202177	0.123611
4	145	0.544719	0.500357	-0.105725	0.065987	1.11835	0.674607	0.214704	0.222282	-0.031152	0.117137	0.566467	-0.285487	-0.514361	-0.252804	-0.453201	1.011	-0.27082	0.19722	-0.004484	0.645781	0.423736	0.463537	0.544719	-0.08335	0.712113	0.205691	-0.267595	-0.059	-0.226767	0.127071
4	146	0.523949	0.506927	-0.113725	0.066457	1.13806	0.683367	0.214744	0.221802	-0.040512	0.108897	0.578797	-0.285487	-0.495321	-0.266684	-0.447821	1.01878	-0.27045	0.19782	-0.011744	0.650421	0.412216	0.455677	0.523949	-0.08843	0.712143	0.197991	-0.277905	-0.04596	-0.252387	0.136921
4	147	0.505269	0.515457	-0.114555	0.067207	1.15747	0.694847	0.219774	0.221802	-0.052272	0.108067	0.589427	-0.285487	-0.474401	-0.276974	-0.437871	1.02543	-0.27045	0.19613	-0.012344	0.658551	0.398996	0.449187	0.505269	-0.09337	0.719533	0.189521	-0.302935	-0.033	-0.275457	0.144031
4	148	0.493099	0.520237	-0.115715	0.075357	1.177	0.707617	0.224744	0.221802	-0.064272	0.101707	0.590507	-0.285907	-0.452451	-0.285534	-0.424931	1.03216	-0.27045	0.19601	-0.012344	0.668141	0.386676	0.445677	0.493099	-0.09966	0.722113	0.180851	-0.340305	-0.0255	-0.297777	0.144031
5	1	-0.045748	0.00671	0.079291	-0.059252	0.006114	0.022547	0.193193	-0.02158	-0.123505	0.014585	0.006562	0.073952	-0.048284	-0.104025	-0.026885	-0.051261	0.049804	-0.040322	-0.021212	0.067942	0.044535	0.045214	-0.045748	-0.057193	-0.004158	0.012647	0.014432	-0.069979	-0.10207	0.041367
5	2	-0.053538	0.00137	0.096141	-0.076492	0.006114	0.028157	0.222663	-0.02377	-0.137795	0.014355	0.006562	0.085702	-0.057034	-0.119765	-0.034845	-0.064741	0.061624	-0.052472	-0.025842	0.078332	0.052675	0.060044	-0.053538	-0.048453	-0.013158	0.012647	0.021472	-0.079719	-0.0992	0.034147
5	3	-0.062418	-0.00765	0.109431	-0.100252	0.006114	0.037247	0.250183	-0.02377	-0.154565	0.006645	0.012002	0.093672	-0.064794	-0.131895	-0.038195	-0.072631	0.069704	-0.067752	-0.031212	0.088702	0.062025	0.074604	-0.062418	-0.045823	-0.020178	0.012647	0.024392	-0.083999	-0.09177	0.031387
5	4	-0.069628	-0.0107	0.118331	-0.122182	0.006104	0.038027	0.277603	-0.02378	-0.168645	0.004585	0.016562	0.095922	-0.074034	-0.142025	-0.046885	-0.076351	0.078524	-0.083282	-0.031892	0.098792	0.068605	0.087314	-0.069628	-0.035063	-0.029148	0.014897	0.031122	-0.092399	-0.08269	0.031197
5	5	-0.074618	-0.01796	0.124201	-0.146522	-0.000526	0.038217	0.303973	-0.02377	-0.188175	-0.002485	0.014112	0.095922	-0.074264	-0.151695	-0.056095	-0.082611	0.078764	-0.091482	-0.038982	0.108562	0.077405	0.098874	-0.074618	-0.025483	-0.039408	0.018017	0.036792	-0.093719	-0.07533	0.018947
5	6	-0.083368	-0.01801	0.124201	-0.169142	-0.004156	0.038007	0.331063	-0.02762	-0.209785	-0.013035	0.004992	0.095922	-0.074274	-0.162595	-0.066285	-0.088021	0.078854	-0.099492	-0.041192	0.118242	0.085445	0.108654	-0.083368	-0.015583	-0.050368	0.008397	0.046822	-0.094869	-0.06269	0.004497
5	7	-0.090228	-0.02208	0.124201	-0.186692	-0.010076	0.037987	0.356493	-0.03725	-0.230135	-0.028625	-0.008648	0.095922	-0.074264	-0.173945	-0.077985	-0.092901	0.087674	-0.099582	-0.041212	0.126802	0.091925	0.117594	-0.090228	-0.006713	-0.061878	-0.012423	0.058852	-0.103169	-0.04835	-0.009303
5	8	-0.099558	-0.02796	0.124201	-0.204042	-0.008136	0.037967	0.379883	-0.0506	-0.252065	-0.039545	-0.022138	0.088652	-0.074294	-0.185445	-0.089035	-0.101981	0.091994	-0.099582	-0.041212	0.130702	0.097485	0.120554	-0.099558	0.002127	-0.073068	-0.029223	0.071002	-0.111159	-0.03916	-0.022443
5	9	-0.113528	-0.03287	0.129901	-0.215132	-0.012846	0.032467	0.401903	-0.06673	-0.274765	-0.046135	-0.032888	0.077952	-0.081134	-0.196175	-0.100595	-0.103411	0.098824	-0.104032	-0.041212	0.139102	0.105055	0.128824	-0.113528	0.008877	-0.083758	-0.038613	0.082702	-0.123359	-0.03207	-0.034153
5	10	-0.131538	-0.03992	0.135851	-0.224352	-0.016626	0.027127	0.416783	-0.0832	-0.300035	-0.054965	-0.033748	0.067292	-0.084264	-0.205535	-0.112585	-0.112201	0.107494	-0.109712	-0.041212	0.139602	0.107455	0.129704	-0.131538	0.017677	-0.097708	-0.048013	0.091862	-0.130719	-0.03207	-0.049243
5	11	-0.149168	-0.04805	0.144981	-0.241032	-0.027196	0.016237	0.419993	-0.10184	-0.326665	-0.057895	-0.042418	0.065922	-0.090944	-0.217495	-0.128745	-0.112631	0.109084	-0.118892	-0.044002	0.139602	0.109885	0.129704	-0.149168	0.028857	-0.111058	-0.057213	0.094362	-0.133719	-0.03207	-0.064493
5	12	-0.162188	-0.05649	0.154131	-0.258552	-0.039306	0.004517	0.420003	-0.1198	-0.351025	-0.065405	-0.048648	0.065922	-0.097974	-0.231785	-0.142545	-0.115381	0.117724	-0.127562	-0.050642	0.139602	0.117195	0.129704	-0.162188	0.041477	-0.126778	-0.065763	0.094362	-0.133719	-0.0293	-0.082593
5	13	-0.171848	-0.05801	0.160361	-0.274012	-0.050246	-0.002013	0.427703	-0.13731	-0.372315	-0.069985	-0.053818	0.060282	-0.106684	-0.247165	-0.152815	-0.122381	0.118764	-0.137172	-0.051212	0.139472	0.117455	0.129784	-0.171848	0.056267	-0.142818	-0.076413	0.094362	-0.133719	-0.02209	-0.102083
5	14	-0.179488	-0.06626	0.164201	-0.288962	-0.057066	-0.002013	0.429993	-0.15554	-0.392765	-0.075415	-0.063388	0.043242	-0.115834	-0.261275	-0.160155	-0.122631	0.118764	-0.147742	-0.051172	0.131872	0.117455	0.129774	-0.179488	0.075127	-0.158828	-0.085483	0.089462	-0.133719	-0.02207	-0.120843
5	15	-0.187268	-0.07101	0.164451	-0.304642	-0.067466	-0.005173	0.429993	-0.17525	-0.412115	-0.081445	-0.072668	0.020572	-0.124274	-0.277745	-0.166825	-0.122631	0.118764	-0.157442	-0.048322	0.129602	0.117455	0.129714	-0.187268	0.098897	-0.173428	-0.095673	0.081792	-0.138999	-0.02207	-0.135353
5	16	-0.194598	-0.07903	0.171311	-0.317002	-0.079466	-0.011983	0.436833	-0.19378	-0.431205	-0.085415	-0.073438	-9.8e-05	-0.131344	-0.295745	-0.166895	-0.128561	0.118764	-0.167792	-0.042402	0.123882	0.117455	0.129704	-0.194598	0.120577	-0.186438	-0.105903	0.071632	-0.150039	-0.0268	-0.147753
5	17	-0.203438	-0.08808	0.174191	-0.331192	-0.089836	-0.016283	0.445363	-0.21067	-0.449295	-0.090885	-0.073538	-0.015068	-0.135414	-0.314575	-0.168885	-0.132631	0.118834	-0.177682	-0.041332	0.119592	0.115625	0.129704	-0.203438	0.139857	-0.198268	-0.110493	0.062862	-0.157929	-0.03207	-0.156133
5	18	-0.211058	-0.09755	0.174201	-0.343842	-0.096656	-0.022933	0.456143	-0.22929	-0.467155	-0.095415	-0.083228	-0.024008	-0.144244	-0.332475	-0.167825	-0.133451	0.125564	-0.186912	-0.041322	0.112722	0.107795	0.129704	-0.211058	0.151107	-0.211158	-0.117343	0.053082	-0.163719	-0.03871	-0.162953
5	19	-0.214708	-0.10636	0.174201	-0.358972	-0.104986	-0.031903	0.467233	-0.24777	-0.481945	-0.095415	-0.093168	-0.024078	-0.151844	-0.351495	-0.166845	-0.142021	0.128894	-0.196152	-0.041472	0.109602	0.107455	0.128234	-0.214708	0.151707	-0.226848	-0.117383	0.042232	-0.162009	-0.04207	-0.168613
5	20	-0.223278	-0.11501	0.174201	-0.379152	-0.114006	-0.037203	0.478653	-0.26546	-0.494265	-0.095415	-0.099208	-0.024078	-0.159264	-0.371955	-0.166825	-0.142631	0.137804	-0.206912	-0.043152	0.104252	0.107455	0.120004	-0.223278	0.153287	-0.240008	-0.124943	0.030792	-0.153799	-0.04207	-0.168613
5	21	-0.223538	-0.12327	0.173541	-0.400802	-0.123436	-0.042013	0.489123	-0.27934	-0.502645	-0.095415	-0.110718	-0.024078	-0.166164	-0.392775	-0.165975	-0.143351	0.145124	-0.217602	-0.047802	0.099602	0.110325	0.119344	-0.223538	0.164897	-0.256218	-0.132573	0.020202	-0.147299	-0.04207	-0.175003
5	22	-0.228178	-0.13238	0.171131	-0.420432	-0.135266	-0.045073	0.499223	-0.29056	-0.511315	-0.095415	-0.122218	-0.024978	-0.174414	-0.413975	-0.157915	-0.150861	0.154244	-0.227862	-0.050572	0.093872	0.117455	0.110414	-0.228178	0.178077	-0.269728	-0.144413	0.009632	-0.139829	-0.04076	-0.178613
5	23	-0.233418	-0.14072	0.174111	-0.438332	-0.146666	-0.052003	0.509133	-0.30059	-0.512505	-0.095415	-0.126288	-0.033378	-0.183864	-0.433665	-0.156825	-0.152621	0.163024	-0.236362	-0.051062	0.089572	0.118725	0.109684	-0.233418	0.196037	-0.285878	-0.165893	-0.001838	-0.133719	-0.03266	-0.178613
5	24	-0.233508	-0.15046	0.176271	-0.455772	-0.156596	-0.056793	0.518213	-0.30885	-0.512505	-0.095415	-0.139238	-0.034078	-0.192804	-0.453495	-0.154475	-0.152631	0.171154	-0.239752	-0.051052	0.082222	0.123785	0.103364	-0.233508	0.209917	-0.299468	-0.184283	-0.018978	-0.133719	-0.03207	-0.180763
5	25	-0.233508	-0.16107	0.184531	-0.470542	-0.167556	-0.062083	0.525003	-0.31406	-0.512505	-0.095415	-0.154548	-0.034468	-0.203054	-0.473945	-0.146925	-0.152631	0.179094	-0.248432	-0.051032	0.070652	0.118945	0.099704	-0.233508	0.224907	-0.319988	-0.208883	-0.048238	-0.140929	-0.03207	-0.188353
5	26	-0.235858	-0.17263	0.193601	-0.481022	-0.178486	-0.070773	0.530093	-0.32492	-0.512505	-0.095315	-0.172218	-0.042958	-0.212034	-0.492715	-0.146825	-0.157991	0.188364	-0.261342	-0.050052	0.050252	0.117015	0.099704	-0.235858	0.239827	-0.350968	-0.225853	-0.079118	-0.149589	-0.03207	-0.188613
5	27	-0.246238	-0.18505	0.194201	-0.491482	-0.188606	-0.073363	0.538953	-0.33663	-0.515345	-0.090205	-0.193308	-0.044288	-0.217194	-0.511445	-0.146815	-0.167291	0.196584	-0.283732	-0.046132	0.031792	0.108065	0.099574	-0.246238	0.257377	-0.381738	-0.235043	-0.112358	-0.157469	-0.03207	-0.189573
5	28	-0.257988	-0.19839	0.194201	-0.504872	-0.197726	-0.081783	0.541393	-0.34599	-0.518085	-0.085565	-0.216078	-0.053118	-0.224854	-0.529185	-0.146825	-0.178671	0.202444	-0.304662	-0.041442	0.015412	0.107455	0.093794	-0.257988	0.269367	-0.404888	-0.237163	-0.142048	-0.163899	-0.03207	-0.188913
5	29	-0.268528	-0.20822	0.194201	-0.523562	-0.206626	-0.082013	0.549883	-0.35806	-0.513095	-0.085415	-0.235158	-0.054158	-0.234044	-0.546275	-0.146825	-0.186491	0.208764	-0.320572	-0.041212	0.002992	0.107455	0.089704	-0.268528	0.272207	-0.424828	-0.232433	-0.169688	-0.173089	-0.03207	-0.188613
5	30	-0.278548	-0.21931	0.194201	-0.537922	-0.214256	-0.083113	0.550393	-0.37032	-0.512505	-0.085405	-0.243718	-0.061098	-0.241864	-0.563395	-0.146825	-0.192671	0.212184	-0.333752	-0.041212	-0.008818	0.108065	0.089704	-0.278548	0.273657	-0.444078	-0.229513	-0.195168	-0.173909	-0.03584	-0.188613
5	31	-0.285808	-0.22994	0.194201	-0.548812	-0.223236	-0.090213	0.550393	-0.38321	-0.512485	-0.083035	-0.251558	-0.064078	-0.249084	-0.581475	-0.146825	-0.200141	0.218234	-0.345662	-0.041152	-0.015888	0.116115	0.084664	-0.285808	0.282097	-0.461988	-0.228873	-0.211688	-0.180349	-0.04804	-0.188613
5	32	-0.293608	-0.24024	0.199801	-0.554372	-0.228276	-0.092033	0.549993	-0.39527	-0.504865	-0.075815	-0.260148	-0.064078	-0.258454	-0.599725	-0.140095	-0.202631	0.211274	-0.354462	-0.035112	-0.020438	0.117455	0.079704	-0.293608	0.288207	-0.475418	-0.227463	-0.223758	-0.182489	-0.06569	-0.192483
5	33	-0.307138	-0.25198	0.204661	-0.559982	-0.237526	-0.100523	0.549993	-0.40522	-0.498135	-0.075415	-0.269898	-0.064078	-0.268914	-0.617855	-0.136345	-0.208711	0.205744	-0.359582	-0.031212	-0.029218	0.117455	0.074054	-0.307138	0.292207	-0.483378	-0.230203	-0.237198	-0.182079	-0.0814	-0.199973
5	34	-0.321878	-0.26432	0.213861	-0.566012	-0.247316	-0.109113	0.549943	-0.41367	-0.490365	-0.075415	-0.274618	-0.064078	-0.279484	-0.636775	-0.127285	-0.212631	0.198694	-0.359582	-0.030342	-0.030428	0.117255	0.069094	-0.321878	0.285477	-0.490308	-0.236873	-0.253928	-0.183709	-0.09767	-0.210543
5	35	-0.342128	-0.28002	0.214581	-0.569982	-0.256366	-0.119293	0.539633	-0.41377	-0.482505	-0.074455	-0.289218	-0.064078	-0.289954	-0.657205	-0.131655	-0.218511	0.190614	-0.359592	-0.022082	-0.036788	0.116775	0.060014	-0.342128	0.271907	-0.502488	-0.237353	-0.287028	-0.185949	-0.1093	-0.222813
5	36	-0.363378	-0.29851	0.213091	-0.569982	-0.265786	-0.130283	0.523313	-0.41366	-0.475065	-0.067265	-0.308478	-0.064008	-0.300694	-0.677355	-0.140295	-0.230001	0.188884	-0.362962	-0.021212	-0.043738	0.116785	0.054024	-0.363378	0.253347	-0.527018	-0.241633	-0.325468	-0.193669	-0.1244	-0.234253
5	37	-0.380188	-0.31483	0.202411	-0.575482	-0.276956	-0.142613	0.503513	-0.40766	-0.472505	-0.065415	-0.320008	-0.064078	-0.311224	-0.697205	-0.151455	-0.246271	0.197214	-0.369412	-0.021122	-0.057098	0.107425	0.047104	-0.380188	0.235397	-0.556318	-0.250763	-0.359988	-0.193719	-0.13806	-0.243183
5	38	-0.394448	-0.32324	0.191831	-0.579982	-0.289026	-0.155863	0.482953	-0.40377	-0.472505	-0.065415	-0.323438	-0.069618	-0.321184	-0.715935	-0.162785	-0.259191	0.201694	-0.370512	-0.014672	-0.075118	0.094445	0.039404	-0.394448	0.220617	-0.584778	-0.257373	-0.388088	-0.193719	-0.14469	-0.248613
5	39	-0.403588	-0.3313	0.181591	-0.579992	-0.300766	-0.169043	0.462813	-0.40377	-0.472505	-0.060245	-0.323438	-0.076568	-0.329644	-0.734265	-0.173555	-0.271231	0.210974	-0.379432	-0.011222	-0.089058	0.079825	0.029984	-0.403588	0.212207	-0.608018	-0.265413	-0.410928	-0.193679	-0.15206	-0.248603
5	40	-0.412298	-0.34146	0.173591	-0.584672	-0.314216	-0.185173	0.444843	-0.40379	-0.474335	-0.055415	-0.323438	-0.084308	-0.336504	-0.754785	-0.180165	-0.281721	0.221214	-0.387602	-0.011212	-0.100418	0.064745	0.020944	-0.412298	0.212017	-0.625618	-0.267353	-0.428268	-0.185819	-0.15652	-0.242773
5	41	-0.419848	-0.35268	0.164481	-0.588392	-0.327146	-0.199783	0.431613	-0.41241	-0.481695	-0.049335	-0.323418	-0.093138	-0.344274	-0.777045	-0.186835	-0.286461	0.229064	-0.397262	-0.011212	-0.110138	0.054225	0.013684	-0.419848	0.211667	-0.638468	-0.267353	-0.455938	-0.177439	-0.16205	-0.238613
5	42	-0.435948	-0.36828	0.160131	-0.580542	-0.338816	-0.216173	0.426493	-0.428	-0.482475	-0.045415	-0.315018	-0.094078	-0.352254	-0.801885	-0.194315	-0.292391	0.238054	-0.407362	-0.010052	-0.122308	0.042395	0.009594	-0.435948	0.212297	-0.650358	-0.270383	-0.482818	-0.168879	-0.16276	-0.238613
5	43	-0.443528	-0.39125	0.154241	-0.579672	-0.349366	-0.229603	0.418483	-0.44386	-0.477785	-0.040985	-0.316328	-0.094138	-0.358054	-0.828975	-0.196235	-0.292521	0.243094	-0.417342	-0.002432	-0.130398	0.028225	0.001134	-0.443528	0.221627	-0.664958	-0.277343	-0.495928	-0.163719	-0.17078	-0.238623
5	44	-0.443508	-0.40687	0.154201	-0.570922	-0.359476	-0.243343	0.406433	-0.45778	-0.472475	-0.035435	-0.329358	-0.101278	-0.364494	-0.854185	-0.187275	-0.292621	0.248764	-0.425012	-0.001212	-0.130678	0.006785	-0.000326	-0.443508	0.222207	-0.677118	-0.277353	-0.504648	-0.163769	-0.17189	-0.238703
5	45	-0.440028	-0.41428	0.150951	-0.569982	-0.369866	-0.254453	0.393793	-0.46848	-0.463645	-0.035415	-0.342368	-0.104078	-0.373914	-0.871995	-0.180875	-0.292631	0.248764	-0.431832	-0.001202	-0.137668	-0.018125	-0.008006	-0.440028	0.218017	-0.685578	-0.277353	-0.505638	-0.171599	-0.1648	-0.238613
5	46	-0.430658	-0.41898	0.144211	-0.569982	-0.382866	-0.266933	0.381053	-0.47383	-0.454635	-0.030055	-0.345938	-0.106518	-0.382714	-0.877235	-0.171395	-0.292761	0.248784	-0.439572	0.001438	-0.140398	-0.036875	-0.010686	-0.430658	0.212207	-0.693368	-0.277353	-0.505638	-0.173719	-0.16085	-0.235243
5	47	-0.419198	-0.42958	0.144201	-0.570682	-0.398626	-0.283643	0.374633	-0.48119	-0.444995	-0.025405	-0.351918	-0.114068	-0.392214	-0.877995	-0.161735	-0.300381	0.253554	-0.444182	0.008018	-0.142808	-0.043155	-0.019456	-0.419198	0.205847	-0.695248	-0.277353	-0.505638	-0.173719	-0.14901	-0.227623
5	48	-0.407838	-0.4414	0.144201	-0.575592	-0.414736	-0.299953	0.372893	-0.48377	-0.432485	-0.018965	-0.345048	-0.120558	-0.404744	-0.876725	-0.153365	-0.302631	0.258764	-0.449582	0.008788	-0.150378	-0.042935	-0.022556	-0.407838	0.199617	-0.703308	-0.277353	-0.508608	-0.170119	-0.13443	-0.218213
5	49	-0.395938	-0.45368	0.144201	-0.579602	-0.433046	-0.315873	0.372543	-0.48377	-0.419185	-0.015415	-0.343438	-0.129318	-0.417154	-0.876725	-0.146775	-0.308541	0.262614	-0.449732	0.008778	-0.154958	-0.039535	-0.030286	-0.395938	0.192017	-0.704078	-0.277353	-0.515638	-0.163729	-0.11653	-0.208813
5	50	-0.382678	-0.46919	0.144141	-0.579982	-0.452246	-0.330613	0.372463	-0.48861	-0.406295	-0.009675	-0.337638	-0.140888	-0.428214	-0.876725	-0.138625	-0.312671	0.268744	-0.456812	0.008788	-0.160398	-0.032515	-0.035246	-0.382678	0.182607	-0.712968	-0.277353	-0.527848	-0.162529	-0.10675	-0.202363
5	51	-0.370068	-0.4834	0.142871	-0.579982	-0.469076	-0.346293	0.377243	-0.49374	-0.391655	-0.005415	-0.331958	-0.152118	-0.439834	-0.880775	-0.133425	-0.320981	0.271394	-0.459582	0.008788	-0.165128	-0.024385	-0.040296	-0.370068	0.175447	-0.715418	-0.277353	-0.557548	-0.154199	-0.09764	-0.197513
5	52	-0.358868	-0.49732	0.136741	-0.583572	-0.485966	-0.359543	0.379983	-0.49377	-0.377235	-0.005415	-0.323408	-0.164348	-0.450814	-0.890455	-0.126805	-0.322861	0.278764	-0.459582	0.008788	-0.170398	-0.022545	-0.044516	-0.358868	0.170547	-0.723358	-0.277353	-0.592608	-0.153719	-0.08481	-0.188683
5	53	-0.347838	-0.50955	0.134201	-0.589982	-0.511556	-0.374463	0.379913	-0.49374	-0.361085	-0.005415	-0.314488	-0.176568	-0.460454	-0.901735	-0.119465	-0.331181	0.282504	-0.459732	0.008788	-0.172978	-0.025785	-0.050296	-0.347838	0.162227	-0.726838	-0.277353	-0.625208	-0.153719	-0.07264	-0.181883
5	54	-0.337228	-0.51819	0.134201	-0.589982	-0.536026	-0.387073	0.370243	-0.49377	-0.346135	-0.004985	-0.305978	-0.188398	-0.468304	-0.914035	-0.114425	-0.332631	0.289334	-0.468352	0.008788	-0.180398	-0.045175	-0.050296	-0.337228	0.160097	-0.728748	-0.277363	-0.655568	-0.153719	-0.07197	-0.172293
5	55	-0.333468	-0.52736	0.134201	-0.589982	-0.556426	-0.398793	0.355943	-0.50151	-0.329315	0.001875	-0.296948	-0.200798	-0.475314	-0.927455	-0.106825	-0.338391	0.298604	-0.472022	0.008788	-0.185988	-0.066855	-0.050316	-0.333468	0.152247	-0.723378	-0.285543	-0.674268	-0.153409	-0.06311	-0.164173
5	56	-0.333488	-0.53306	0.134201	-0.582302	-0.577306	-0.410863	0.343983	-0.51104	-0.313655	0.004585	-0.288088	-0.216198	-0.484194	-0.940115	-0.099945	-0.342631	0.307064	-0.480002	0.008788	-0.191608	-0.087085	-0.053036	-0.333488	0.152107	-0.716088	-0.287323	-0.685338	-0.144779	-0.0524	-0.160403
5	57	-0.341338	-0.53906	0.133931	-0.572852	-0.597136	-0.422953	0.334073	-0.52335	-0.297245	0.004585	-0.283438	-0.229778	-0.491084	-0.951835	-0.097455	-0.344511	0.314984	-0.489432	0.008788	-0.200308	-0.106255	-0.059676	-0.341338	0.143607	-0.710718	-0.282213	-0.685638	-0.139539	-0.04214	-0.173463
5	58	-0.358948	-0.54865	0.130171	-0.569982	-0.609766	-0.433803	0.329993	-0.5368	-0.280245	0.009535	-0.283438	-0.243398	-0.498224	-0.963315	-0.106765	-0.352611	0.320354	-0.498522	0.008788	-0.207138	-0.119425	-0.060296	-0.358948	0.137117	-0.703288	-0.277373	-0.691828	-0.133659	-0.03473	-0.188423
5	59	-0.374078	-0.55873	0.125011	-0.569762	-0.615236	-0.444203	0.329993	-0.54806	-0.264675	0.014585	-0.283438	-0.257278	-0.505614	-0.976485	-0.115945	-0.358751	0.328704	-0.506492	0.008788	-0.210398	-0.123275	-0.060296	-0.374078	0.131327	-0.694398	-0.277093	-0.695758	-0.125229	-0.03207	-0.202633
5	60	-0.383468	-0.56901	0.124201	-0.569962	-0.623726	-0.453963	0.330093	-0.55586	-0.248285	0.014585	-0.283438	-0.270098	-0.514224	-0.989965	-0.116825	-0.362661	0.331314	-0.514222	0.008788	-0.212738	-0.124465	-0.060296	-0.383468	0.122367	-0.685698	-0.271793	-0.701958	-0.116769	-0.03206	-0.213553
5	61	-0.383508	-0.57948	0.124201	-0.569982	-0.631306	-0.462603	0.335443	-0.56377	-0.235095	0.018145	-0.283438	-0.284698	-0.519774	-1.00243	-0.116825	-0.369981	0.338744	-0.522912	0.008788	-0.220408	-0.122555	-0.059896	-0.383508	0.119907	-0.676058	-0.272063	-0.705588	-0.110079	-0.02369	-0.225053
5	62	-0.383508	-0.58844	0.124201	-0.573912	-0.641756	-0.471863	0.339903	-0.56777	-0.221865	0.024295	-0.283438	-0.298558	-0.524544	-1.01528	-0.116815	-0.372631	0.338824	-0.532042	0.007468	-0.229228	-0.122545	-0.053186	-0.383508	0.112187	-0.665288	-0.268433	-0.702638	-0.100529	-0.01671	-0.228613
5	63	-0.385428	-0.59844	0.124201	-0.579992	-0.652576	-0.479143	0.339993	-0.57376	-0.209795	0.024585	-0.279158	-0.311358	-0.533554	-1.02988	-0.113465	-0.372671	0.340414	-0.541442	0.001828	-0.238298	-0.122545	-0.050296	-0.385428	0.103307	-0.651988	-0.267363	-0.703468	-0.092369	-0.0209	-0.224733
5	64	-0.401268	-0.60987	0.124201	-0.588492	-0.664826	-0.482763	0.339993	-0.57448	-0.198905	0.024585	-0.273438	-0.326438	-0.539484	-1.04307	-0.106995	-0.377731	0.341124	-0.551522	-0.001072	-0.240398	-0.122545	-0.050226	-0.401268	0.094787	-0.639728	-0.269473	-0.705618	-0.083379	-0.02959	-0.209343
5	65	-0.419948	-0.62052	0.124201	-0.597212	-0.675346	-0.491693	0.339993	-0.58238	-0.189385	0.024585	-0.267118	-0.334078	-0.547484	-1.05879	-0.104635	-0.382631	0.339024	-0.561492	-0.001202	-0.240348	-0.120145	-0.043676	-0.419948	0.084377	-0.626988	-0.271843	-0.705638	-0.074059	-0.03489	-0.194173
5	66	-0.432578	-0.62976	0.124201	-0.606762	-0.684516	-0.495043	0.340053	-0.58377	-0.180115	0.024585	-0.256498	-0.328858	-0.556174	-1.07262	-0.096845	-0.382661	0.338764	-0.571442	-0.001212	-0.232088	-0.112575	-0.040296	-0.432578	0.073807	-0.611648	-0.273233	-0.711508	-0.068789	-0.0387	-0.182113
5	67	-0.433508	-0.64875	0.124201	-0.616282	-0.695806	-0.502013	0.341583	-0.59027	-0.169695	0.024585	-0.243158	-0.330418	-0.565714	-1.08526	-0.090305	-0.389371	0.338764	-0.580222	-0.001212	-0.230398	-0.112505	-0.040296	-0.433508	0.062527	-0.598588	-0.274383	-0.737928	-0.063729	-0.03252	-0.167133
5	68	-0.433528	-0.68858	0.124201	-0.624452	-0.708966	-0.508013	0.340683	-0.59713	-0.157855	0.024585	-0.233428	-0.340988	-0.574984	-1.09791	-0.086825	-0.392631	0.338764	-0.589372	-0.001212	-0.233888	-0.107115	-0.041146	-0.433528	0.050777	-0.590998	-0.281703	-0.772488	-0.063719	-0.03207	-0.151983
5	69	-0.430118	-0.7316	0.124201	-0.631012	-0.725086	-0.512093	0.338683	-0.61082	-0.144855	0.024585	-0.226478	-0.352698	-0.584174	-1.10979	-0.081135	-0.393461	0.336214	-0.595372	-0.001212	-0.246548	-0.102585	-0.048976	-0.430118	0.040567	-0.583288	-0.289633	-0.805198	-0.063719	-0.02496	-0.148613
5	70	-0.418458	-0.76384	0.124201	-0.639872	-0.743906	-0.520233	0.326203	-0.62746	-0.132895	0.024585	-0.220018	-0.362048	-0.590804	-1.12203	-0.076365	-0.401901	0.329574	-0.599582	-0.000912	-0.260178	-0.102545	-0.050296	-0.418458	0.031327	-0.573858	-0.297113	-0.834798	-0.063719	-0.02034	-0.147843
5	71	-0.402588	-0.78282	0.124201	-0.644422	-0.763796	-0.522533	0.312663	-0.64062	-0.125425	0.024625	-0.207578	-0.369638	-0.594314	-1.13453	-0.067395	-0.402631	0.328764	-0.605372	0.005668	-0.270778	-0.098675	-0.055416	-0.402588	0.022287	-0.563688	-0.293253	-0.859018	-0.066169	-0.00871	-0.140523
5	72	-0.387888	-0.78799	0.124201	-0.649992	-0.783816	-0.531373	0.301383	-0.65182	-0.122505	0.026475	-0.190948	-0.377958	-0.602554	-1.14617	-0.062385	-0.403661	0.328764	-0.609602	0.008788	-0.282288	-0.092545	-0.060296	-0.387888	0.017677	-0.553948	-0.287353	-0.874778	-0.073699	0.00411	-0.138613
5	73	-0.370378	-0.78799	0.124281	-0.657932	-0.808216	-0.533313	0.297173	-0.65471	-0.122505	0.033225	-0.175388	-0.387528	-0.604504	-1.15636	-0.057065	-0.411881	0.328764	-0.617692	0.008788	-0.294998	-0.092545	-0.064276	-0.370378	0.012207	-0.541168	-0.280083	-0.894408	-0.074069	0.00893	-0.138613
5	74	-0.353228	-0.78797	0.131701	-0.661212	-0.839226	-0.541843	0.289993	-0.66343	-0.122415	0.034575	-0.159658	-0.397278	-0.612814	-1.16478	-0.066765	-0.412631	0.328764	-0.621312	0.012548	-0.312068	-0.099755	-0.070296	-0.353228	0.012207	-0.533378	-0.276763	-0.921628	-0.082649	0.00358	-0.138593
5	75	-0.335558	-0.78019	0.134431	-0.669872	-0.867856	-0.542013	0.283743	-0.66377	-0.114185	0.034585	-0.148638	-0.406538	-0.614264	-1.16673	-0.079025	-0.412641	0.328764	-0.629552	0.018748	-0.330298	-0.122235	-0.070296	-0.335558	0.012207	-0.527668	-0.274033	-0.941028	-0.083719	-0.0071	-0.133103
5	76	-0.317358	-0.77799	0.143471	-0.671752	-0.888676	-0.542173	0.275453	-0.66379	-0.112255	0.034585	-0.140048	-0.415008	-0.614264	-1.16673	-0.087925	-0.418051	0.328764	-0.635272	0.018788	-0.348958	-0.138795	-0.070596	-0.317358	0.012207	-0.523398	-0.277353	-0.945638	-0.083719	-0.01209	-0.128623
5	77	-0.298578	-0.77603	0.144201	-0.679632	-0.901726	-0.545473	0.265543	-0.66377	-0.103545	0.034585	-0.129038	-0.424068	-0.617764	-1.16673	-0.096605	-0.422631	0.329674	-0.639872	0.018888	-0.365808	-0.148745	-0.070526	-0.298578	0.012367	-0.522278	-0.277383	-0.949368	-0.083719	-0.01746	-0.121273
5	78	-0.283728	-0.76806	0.144201	-0.679982	-0.914616	-0.551133	0.259993	-0.65709	-0.101475	0.034585	-0.116388	-0.432518	-0.624154	-1.16491	-0.097195	-0.425031	0.337874	-0.649032	0.023028	-0.378218	-0.154045	-0.070296	-0.283728	0.020917	-0.509808	-0.277353	-0.955638	-0.078769	-0.01447	-0.112133
5	79	-0.281648	-0.76799	0.144201	-0.679982	-0.924296	-0.552013	0.259453	-0.64883	-0.092765	0.034585	-0.099128	-0.441538	-0.624274	-1.15682	-0.106375	-0.432591	0.338764	-0.657922	0.028608	-0.387978	-0.156685	-0.069016	-0.281648	0.024607	-0.492918	-0.277353	-0.955638	-0.073489	-0.01207	-0.108613
5	80	-0.283488	-0.76661	0.141431	-0.679642	-0.933646	-0.554243	0.259833	-0.63875	-0.088615	0.034585	-0.085078	-0.453228	-0.631164	-1.15668	-0.106825	-0.432851	0.338844	-0.667462	0.028788	-0.390398	-0.152595	-0.060366	-0.283488	0.032207	-0.474888	-0.272693	-0.949368	-0.065199	-0.01201	-0.105273
5	81	-0.277338	-0.75818	0.134271	-0.672512	-0.942106	-0.561993	0.259993	-0.63148	-0.082505	0.034875	-0.073988	-0.465328	-0.634914	-1.15197	-0.105465	-0.440961	0.344544	-0.676742	0.028788	-0.394948	-0.146875	-0.057506	-0.277338	0.032207	-0.458578	-0.267353	-0.945628	-0.063559	-0.00423	-0.098333
5	82	-0.269878	-0.75799	0.133581	-0.669982	-0.951006	-0.565703	0.258633	-0.62379	-0.079845	0.041815	-0.067368	-0.476308	-0.643934	-1.14685	-0.097425	-0.442631	0.348734	-0.683612	0.028788	-0.400398	-0.138065	-0.050326	-0.269878	0.032207	-0.443248	-0.262593	-0.939418	-0.057299	-0.00207	-0.089123
5	83	-0.270678	-0.77594	0.124891	-0.669322	-0.953946	-0.572013	0.250263	-0.61662	-0.072575	0.044585	-0.059058	-0.487168	-0.649884	-1.14672	-0.095375	-0.444071	0.348764	-0.689602	0.031578	-0.401338	-0.126965	-0.049956	-0.270678	0.032207	-0.427278	-0.257353	-0.935638	-0.053719	0.00472	-0.088623
5	84	-0.273558	-0.81913	0.124051	-0.661102	-0.956966	-0.572223	0.245193	-0.60531	-0.072045	0.044585	-0.048078	-0.498678	-0.656084	-1.14661	-0.086855	-0.452371	0.348764	-0.697112	0.038408	-0.410138	-0.114835	-0.041226	-0.273558	0.039677	-0.408858	-0.251213	-0.935638	-0.053719	0.01496	-0.092543
5	85	-0.286268	-0.85877	0.115571	-0.659982	-0.962236	-0.580653	0.234913	-0.6036	-0.063175	0.044585	-0.038048	-0.510258	-0.664294	-1.13853	-0.080335	-0.460131	0.345944	-0.700072	0.038788	-0.418328	-0.098715	-0.039506	-0.286268	0.049677	-0.388238	-0.247343	-0.940428	-0.053719	0.01869	-0.095613
5	86	-0.300408	-0.89115	0.114201	-0.659962	-0.962426	-0.584613	0.219203	-0.60377	-0.057465	0.044585	-0.028698	-0.521608	-0.673234	-1.1362	-0.074115	-0.473371	0.338814	-0.708992	0.038888	-0.435708	-0.084105	-0.030546	-0.300408	0.058707	-0.366588	-0.240213	-0.945818	-0.053719	0.0271	-0.088983
5	87	-0.308008	-0.91422	0.114201	-0.656902	-0.963026	-0.592393	0.199993	-0.60384	-0.049555	0.044585	-0.020748	-0.532738	-0.680104	-1.12688	-0.066825	-0.483141	0.332504	-0.709752	0.045848	-0.457018	-0.071135	-0.029316	-0.308008	0.064727	-0.346048	-0.236603	-0.954528	-0.053719	0.02791	-0.078553
5	88	-0.313508	-0.92694	0.114201	-0.652132	-0.963886	-0.603143	0.183273	-0.60953	-0.040735	0.044585	-0.013438	-0.542608	-0.687124	-1.11692	-0.060565	-0.492251	0.323094	-0.717812	0.048788	-0.477138	-0.062675	-0.020456	-0.313508	0.078737	-0.325368	-0.227643	-0.956018	-0.053719	0.02788	-0.063103
5	89	-0.313508	-0.9335	0.114201	-0.650682	-0.963886	-0.614433	0.167873	-0.6137	-0.029965	0.044585	-0.008838	-0.552228	-0.694734	-1.10309	-0.056825	-0.499191	0.311864	-0.719582	0.048788	-0.495168	-0.062545	-0.015326	-0.313508	0.097037	-0.304708	-0.221703	-0.964278	-0.053719	0.02803	-0.047423
5	90	-0.312308	-0.93799	0.114201	-0.650022	-0.964036	-0.624563	0.156153	-0.61368	-0.018935	0.044625	0.002422	-0.562108	-0.703724	-1.08693	-0.049815	-0.503051	0.300174	-0.726012	0.050948	-0.507848	-0.064535	-0.007706	-0.312308	0.112067	-0.284958	-0.215583	-0.965638	-0.053689	0.03802	-0.033623
5	91	-0.303608	-0.94243	0.111791	-0.649982	-0.971826	-0.634653	0.147003	-0.61377	-0.007365	0.044665	0.016132	-0.571338	-0.710944	-1.06774	-0.046825	-0.512031	0.286634	-0.729582	0.058048	-0.522468	-0.072545	0.001554	-0.303608	0.127287	-0.265538	-0.207363	-0.969578	-0.053339	0.04787	-0.020683
5	92	-0.295608	-0.94799	0.106941	-0.647522	-0.992286	-0.644403	0.139993	-0.61972	0.004115	0.044585	0.030862	-0.579948	-0.718014	-1.04584	-0.040425	-0.515671	0.274184	-0.731652	0.058788	-0.541258	-0.072545	0.011214	-0.295608	0.143187	-0.253378	-0.198983	-0.987668	-0.053699	0.05389	-0.008613
5	93	-0.286358	-0.94799	0.105761	-0.640002	-1.02088	-0.653013	0.139993	-0.62775	0.014615	0.044585	0.037652	-0.589028	-0.725524	-1.02073	-0.036825	-0.526431	0.261504	-0.739572	0.058788	-0.562758	-0.072545	0.020754	-0.286358	0.158257	-0.253378	-0.193853	-1.01047	-0.053709	0.05793	-0.007883
5	94	-0.279968	-0.94799	0.109731	-0.635582	-1.04947	-0.662363	0.139983	-0.63813	0.021905	0.044555	0.046232	-0.595018	-0.734394	-0.994415	-0.031345	-0.538251	0.246114	-0.744602	0.058788	-0.578718	-0.067555	0.029994	-0.279968	0.172807	-0.253378	-0.187373	-1.02347	-0.053529	0.05121	-0.008543
5	95	-0.273508	-0.94887	0.114151	-0.629982	-1.06883	-0.671803	0.139883	-0.64579	0.027495	0.038845	0.051332	-0.603958	-0.744054	-0.966405	-0.026795	-0.550001	0.232604	-0.749582	0.058968	-0.590988	-0.062545	0.039384	-0.273508	0.186097	-0.246878	-0.179383	-1.02581	-0.045659	0.04793	-0.002393
5	96	-0.272478	-0.95525	0.114211	-0.629982	-1.08012	-0.680713	0.139993	-0.65377	0.031895	0.034585	0.060792	-0.604818	-0.753324	-0.938945	-0.019055	-0.554101	0.218394	-0.751992	0.063428	-0.600708	-0.060045	0.048714	-0.272478	0.198137	-0.236418	-0.170693	-1.03397	-0.041709	0.04792	0.002857
5	97	-0.263748	-0.95794	0.121921	-0.629982	-1.08392	-0.688193	0.139993	-0.65414	0.037495	0.034585	0.073312	-0.612408	-0.762854	-0.910705	-0.012715	-0.562281	0.205204	-0.759572	0.068718	-0.610368	-0.050265	0.058264	-0.263748	0.208967	-0.220478	-0.160983	-1.03012	-0.030739	0.04697	0.012957
5	98	-0.259218	-0.95799	0.125441	-0.629982	-1.09166	-0.692843	0.145643	-0.66265	0.038005	0.034585	0.089972	-0.614078	-0.771784	-0.882525	-0.003255	-0.562631	0.193644	-0.766272	0.068788	-0.619428	-0.038265	0.068024	-0.259218	0.218607	-0.208828	-0.152193	-1.02044	-0.019029	0.04786	0.021387
5	99	-0.248618	-0.96385	0.134071	-0.629982	-1.09389	-0.701713	0.151023	-0.66604	0.046305	0.034585	0.103192	-0.616648	-0.778294	-0.853135	0.006445	-0.563861	0.181444	-0.773242	0.068798	-0.627458	-0.025885	0.077514	-0.248618	0.228267	-0.201528	-0.143133	-1.00736	-0.008969	0.05043	0.021387
5	100	-0.237388	-0.96859	0.140071	-0.634152	-1.10002	-0.703573	0.159943	-0.67377	0.047495	0.034585	0.112352	-0.624028	-0.784924	-0.823995	0.015445	-0.571851	0.167734	-0.783422	0.071298	-0.637678	-0.014585	0.086894	-0.237388	0.239457	-0.193408	-0.133943	-0.995098	0.002681	0.05839	0.021387
5	101	-0.230588	-0.97768	0.144321	-0.639982	-1.10389	-0.711893	0.168523	-0.67456	0.054125	0.034585	0.117002	-0.630958	-0.794154	-0.795085	0.024825	-0.572631	0.155184	-0.795172	0.078128	-0.647098	-0.012585	0.095764	-0.230588	0.252617	-0.186618	-0.124033	-0.995128	0.015411	0.06775	0.021387
5	102	-0.223508	-0.98522	0.153111	-0.646492	-1.10405	-0.714493	0.169993	-0.68163	0.057585	0.034615	0.126322	-0.635458	-0.798534	-0.766255	0.034235	-0.572741	0.143244	-0.808242	0.078788	-0.651058	-0.025755	0.101404	-0.223508	0.267917	-0.180748	-0.116493	-1.0062	0.028511	0.06811	0.021217
5	103	-0.230478	-0.99024	0.158971	-0.650922	-1.11252	-0.721993	0.169993	-0.68376	0.066515	0.034795	0.133782	-0.643958	-0.805404	-0.736775	0.044265	-0.580951	0.132324	-0.822502	0.078788	-0.660058	-0.046295	0.109684	-0.230478	0.284837	-0.173368	-0.107413	-1.01558	0.038981	0.06793	0.012837
5	104	-0.233508	-0.99797	0.166541	-0.659292	-1.11477	-0.727203	0.169983	-0.68833	0.070075	0.034665	0.137942	-0.644078	-0.814164	-0.707825	0.053425	-0.582631	0.121084	-0.834792	0.078788	-0.660398	-0.064235	0.111734	-0.233508	0.300107	-0.166378	-0.098393	-1.00678	0.049311	0.06065	0.011057
5	105	-0.233518	-0.99799	0.174201	-0.659982	-1.12376	-0.732013	0.168963	-0.69377	0.077495	0.035735	0.143232	-0.648268	-0.822474	-0.676025	0.062745	-0.582661	0.110684	-0.850352	0.078788	-0.660548	-0.072535	0.119614	-0.233518	0.316977	-0.163378	-0.095923	-0.991298	0.056691	0.04674	0.004067
5	106	-0.233508	-0.99799	0.182821	-0.659982	-1.13241	-0.736053	0.169963	-0.69377	0.077495	0.042875	0.136802	-0.654078	-0.830154	-0.642965	0.069205	-0.583721	0.101474	-0.865152	0.078788	-0.663538	-0.072545	0.119704	-0.233508	0.331007	-0.160278	-0.092393	-0.973538	0.065611	0.0344	0.001297
5	107	-0.233508	-0.99799	0.193081	-0.659982	-1.14116	-0.742013	0.174213	-0.69278	0.074485	0.044585	0.136532	-0.648848	-0.834354	-0.609275	0.073225	-0.584361	0.098184	-0.878392	0.078788	-0.666658	-0.072545	0.124144	-0.233508	0.345167	-0.153498	-0.086533	-0.958388	0.059211	0.02289	-0.007613
5	108	-0.230838	-0.99799	0.203251	-0.659982	-1.14993	-0.744763	0.180373	-0.6845	0.064785	0.044585	0.131982	-0.638278	-0.843714	-0.575005	0.081305	-0.582821	0.089774	-0.890292	0.078788	-0.664808	-0.072545	0.129594	-0.230838	0.357867	-0.153378	-0.075473	-0.941698	0.054531	0.01792	-0.008613
5	109	-0.223198	-0.99893	0.211661	-0.655952	-1.15871	-0.752003	0.189633	-0.68192	0.052755	0.044585	0.126902	-0.628338	-0.844264	-0.542365	0.084285	-0.582641	0.088764	-0.899802	0.078788	-0.660748	-0.066095	0.129704	-0.223198	0.373677	-0.153378	-0.063013	-0.925628	0.046291	0.01785	-0.008613
5	110	-0.214348	-1.00762	0.220601	-0.649992	-1.16504	-0.755533	0.201033	-0.67348	0.037545	0.046765	0.126562	-0.624078	-0.851184	-0.510135	0.093055	-0.582791	0.084174	-0.909142	0.078788	-0.660398	-0.061035	0.129704	-0.214348	0.389967	-0.153378	-0.050343	-0.909268	0.046281	0.01793	-0.008613
5	111	-0.206498	-1.00802	0.229621	-0.644212	-1.17381	-0.762003	0.214203	-0.6639	0.022675	0.054225	0.122562	-0.624078	-0.854264	-0.478715	0.095675	-0.589171	0.078764	-0.914872	0.078788	-0.654758	-0.052565	0.129704	-0.206498	0.405737	-0.153098	-0.036313	-0.892468	0.040911	0.01793	-0.008683
5	112	-0.203198	-1.01391	0.238231	-0.637632	-1.17651	-0.765263	0.226893	-0.65248	0.007555	0.054585	0.116562	-0.624078	-0.858894	-0.446575	0.103165	-0.592631	0.071314	-0.919582	0.078788	-0.648948	-0.047125	0.129914	-0.203198	0.416067	-0.151888	-0.023723	-0.879568	0.036791	0.02447	-0.014783
5	113	-0.203668	-1.01774	0.245651	-0.628622	-1.18377	-0.772013	0.239423	-0.63971	-0.007485	0.055085	0.116312	-0.624078	-0.864264	-0.414085	0.105275	-0.594321	0.063914	-0.919582	0.078788	-0.640138	-0.042485	0.138604	-0.203668	0.422447	-0.150118	-0.012353	-0.866928	0.045221	0.03157	-0.018613
5	114	-0.213498	-1.02441	0.254181	-0.618672	-1.18389	-0.772293	0.252503	-0.62574	-0.019555	0.063145	0.107702	-0.628898	-0.867374	-0.380855	0.113125	-0.602571	0.055014	-0.919582	0.078788	-0.630628	-0.033425	0.140424	-0.213498	0.431197	-0.150498	-0.001573	-0.855888	0.048421	0.04151	-0.020513
5	115	-0.224648	-1.04864	0.262181	-0.607422	-1.18389	-0.780943	0.264813	-0.61403	-0.030645	0.064585	0.106472	-0.637878	-0.874264	-0.349025	0.113175	-0.606581	0.045734	-0.919582	0.078788	-0.627788	-0.023405	0.149344	-0.224648	0.432267	-0.158988	0.009537	-0.864508	0.058851	0.05381	-0.028353
5	116	-0.233388	-1.07054	0.269051	-0.594992	-1.18485	-0.783233	0.278843	-0.61388	-0.041855	0.065375	0.098402	-0.648698	-0.874264	-0.326265	0.113195	-0.612631	0.038554	-0.917402	0.078788	-0.630388	-0.009095	0.149724	-0.233388	0.439847	-0.179258	0.019957	-0.880818	0.071021	0.06321	-0.028613
5	117	-0.234968	-1.08156	0.280741	-0.582772	-1.19357	-0.792643	0.295423	-0.61443	-0.063255	0.072445	0.096562	-0.659468	-0.875844	-0.310465	0.115375	-0.617221	0.030014	-0.909462	0.078788	-0.630398	0.005125	0.150884	-0.234968	0.442207	-0.197188	0.022717	-0.892578	0.086531	0.06019	-0.028613
5	118	-0.233928	-1.07849	0.293431	-0.569442	-1.20182	-0.803503	0.313463	-0.61702	-0.092105	0.074545	0.096162	-0.670888	-0.883234	-0.292905	0.121485	-0.622651	0.028764	-0.900452	0.078788	-0.630398	0.021415	0.156444	-0.233928	0.442207	-0.208918	0.028737	-0.893068	0.101451	0.06628	-0.028733
5	119	-0.227328	-1.0715	0.304851	-0.558762	-1.21219	-0.813683	0.331803	-0.61497	-0.114815	0.074585	0.089062	-0.677848	-0.884264	-0.272445	0.123155	-0.630451	0.028764	-0.892502	0.078788	-0.630398	0.033935	0.159644	-0.227328	0.430987	-0.220958	0.032647	-0.882068	0.114101	0.06793	-0.028663
5	120	-0.214108	-1.05928	0.314131	-0.549922	-1.22303	-0.822313	0.349973	-0.61378	-0.130305	0.074585	0.086562	-0.684068	-0.884264	-0.248215	0.123175	-0.633311	0.020724	-0.887902	0.078788	-0.630398	0.045035	0.159624	-0.214108	0.414157	-0.231958	0.032647	-0.867638	0.124991	0.06856	-0.028613
5	121	-0.199178	-1.0487	0.321521	-0.541142	-1.2328	-0.831633	0.366203	-0.61377	-0.139195	0.077975	0.084082	-0.684078	-0.888044	-0.223645	0.123175	-0.642301	0.016234	-0.879602	0.078848	-0.634568	0.053065	0.156844	-0.199178	0.399517	-0.233698	0.032877	-0.850698	0.130971	0.07744	-0.028613
5	122	-0.185028	-1.04268	0.324801	-0.539982	-1.2422	-0.837243	0.382513	-0.61377	-0.139225	0.084425	0.076322	-0.684078	-0.894244	-0.198665	0.123175	-0.643251	0.007434	-0.872852	0.081348	-0.640428	0.057605	0.154034	-0.185028	0.392177	-0.233388	0.033407	-0.834248	0.137321	0.08702	-0.028613
5	123	-0.170838	-1.03799	0.333721	-0.539822	-1.25075	-0.842023	0.395743	-0.61377	-0.132575	0.084585	0.059892	-0.684078	-0.894274	-0.176235	0.123325	-0.652011	-0.002576	-0.865572	0.085618	-0.647908	0.065785	0.157784	-0.170838	0.386587	-0.228478	0.032737	-0.820468	0.146731	0.1029	-0.022443
5	124	-0.159298	-1.04388	0.334221	-0.539932	-1.25937	-0.849053	0.407883	-0.61377	-0.125045	0.084585	0.035102	-0.684078	-0.901704	-0.155845	0.123325	-0.652931	-0.013196	-0.857442	0.084948	-0.650398	0.067455	0.159704	-0.159298	0.382227	-0.223198	0.032647	-0.809528	0.158011	0.10813	-0.009563
5	125	-0.147328	-1.06742	0.341421	-0.539982	-1.26993	-0.852323	0.421703	-0.61376	-0.114615	0.084605	0.013982	-0.684078	-0.904324	-0.139475	0.123215	-0.661921	-0.023496	-0.849082	0.079568	-0.654198	0.067575	0.159704	-0.147328	0.382207	-0.214588	0.025267	-0.800858	0.169691	0.1107	0.007237
5	126	-0.134648	-1.09091	0.344201	-0.539982	-1.28041	-0.861243	0.434573	-0.61032	-0.101275	0.084635	-0.001318	-0.680488	-0.912954	-0.124125	0.123175	-0.666201	-0.031786	-0.839672	0.078788	-0.660198	0.072715	0.159824	-0.134648	0.382207	-0.213338	0.019067	-0.795638	0.180971	0.11607	0.024637
5	127	-0.120998	-1.09812	0.344201	-0.540112	-1.28993	-0.864053	0.447413	-0.60392	-0.086335	0.085025	-0.013218	-0.674148	-0.918034	-0.112275	0.123175	-0.672631	-0.040876	-0.830212	0.078788	-0.653828	0.077375	0.168444	-0.120998	0.381477	-0.205468	0.012667	-0.789708	0.190001	0.11743	0.037137
5	128	-0.109008	-1.09803	0.344201	-0.546152	-1.30007	-0.871973	0.460933	-0.60377	-0.067815	0.087285	-0.013438	-0.674068	-0.924574	-0.100395	0.123175	-0.679301	-0.041236	-0.821352	0.078688	-0.650398	0.077455	0.172614	-0.109008	0.375337	-0.197488	0.012647	-0.785638	0.197191	0.11784	0.048367
5	129	-0.098848	-1.09794	0.344201	-0.549982	-1.31038	-0.874773	0.469993	-0.60377	-0.049195	0.091555	-0.013438	-0.669378	-0.933384	-0.086965	0.123175	-0.682631	-0.041236	-0.812262	0.074188	-0.643828	0.077455	0.179744	-0.098848	0.372397	-0.186398	0.012647	-0.782378	0.206231	0.11793	0.059937
5	130	-0.103308	-1.0892	0.343031	-0.549982	-1.32089	-0.881983	0.469303	-0.59911	-0.031425	0.093815	-0.013438	-0.664078	-0.936914	-0.073045	0.123175	-0.685271	-0.041236	-0.802922	0.069148	-0.640208	0.078985	0.187884	-0.103308	0.372207	-0.174918	0.012647	-0.775648	0.215071	0.1187	0.073167
5	131	-0.116258	-1.08151	0.334571	-0.549982	-1.331	-0.884203	0.458943	-0.59377	-0.013585	0.094425	-0.018698	-0.658868	-0.944254	-0.058455	0.123175	-0.692431	-0.040256	-0.792612	0.068788	-0.631118	0.082325	0.189704	-0.116258	0.365727	-0.173378	0.012647	-0.775638	0.221621	0.12783	0.086997
5	132	-0.123538	-1.07126	0.333181	-0.549982	-1.34004	-0.891963	0.447453	-0.5893	0.003075	0.094565	-0.029948	-0.651818	-0.946874	-0.040865	0.123175	-0.692631	-0.037016	-0.782222	0.068788	-0.621988	0.078885	0.189874	-0.123538	0.349357	-0.173378	0.012967	-0.775628	0.227921	0.137	0.100117
5	133	-0.130178	-1.06798	0.326891	-0.549882	-1.34389	-0.893063	0.438293	-0.58255	0.019925	0.094585	-0.039498	-0.643838	-0.954264	-0.020855	0.123175	-0.692631	-0.032786	-0.772272	0.068788	-0.608958	0.082275	0.198184	-0.130178	0.330327	-0.172278	0.018247	-0.768908	0.236291	0.15231	0.110527
5	134	-0.133508	-1.07824	0.331361	-0.541862	-1.34944	-0.901593	0.429873	-0.5733	0.034865	0.094585	-0.043708	-0.634868	-0.960854	0.001025	0.121725	-0.692631	-0.031236	-0.769342	0.068788	-0.596068	0.086895	0.200684	-0.133508	0.314957	-0.162898	0.022597	-0.765638	0.244331	0.16932	0.118737
5	135	-0.133478	-1.11934	0.334201	-0.538942	-1.35388	-0.902013	0.420783	-0.5628	0.051795	0.094585	-0.054918	-0.643938	-0.964724	0.024365	0.108505	-0.692751	-0.030366	-0.760952	0.069048	-0.584488	0.072745	0.209594	-0.133478	0.305437	-0.150798	0.022647	-0.759388	0.249751	0.18766	0.123867
5	136	-0.133508	-1.15898	0.334461	-0.530042	-1.35423	-0.902973	0.419993	-0.55122	0.065365	0.094585	-0.067818	-0.659028	-0.973084	0.048875	0.091255	-0.698021	-0.021506	-0.759582	0.070468	-0.573618	0.050145	0.218074	-0.133508	0.302207	-0.137658	0.019197	-0.754928	0.256301	0.20259	0.131487
5	137	-0.133378	-1.17754	0.341591	-0.521922	-1.3629	-0.908523	0.419993	-0.54036	0.078385	0.094625	-0.077888	-0.672098	-0.974264	0.074205	0.073305	-0.702571	-0.016446	-0.759582	0.075108	-0.566548	0.033095	0.221464	-0.133378	0.302207	-0.124548	0.009687	-0.745828	0.264361	0.20793	0.142757
5	138	-0.124448	-1.17732	0.342351	-0.513202	-1.36389	-0.910893	0.419993	-0.53376	0.087635	0.094635	-0.084098	-0.679878	-0.976614	0.099005	0.053685	-0.702631	-0.011166	-0.762032	0.078528	-0.560348	0.020975	0.229544	-0.124448	0.302207	-0.113588	0.002657	-0.737688	0.267591	0.20155	0.155947
5	139	-0.116928	-1.16817	0.334861	-0.504052	-1.36398	-0.911683	0.419993	-0.53376	0.096725	0.094585	-0.093188	-0.684078	-0.984214	0.121895	0.034025	-0.702671	-0.002816	-0.769492	0.078788	-0.552298	0.014855	0.229704	-0.116928	0.302207	-0.103878	0.002647	-0.729158	0.276111	0.19078	0.165397
5	140	-0.106378	-1.15776	0.330711	-0.496082	-1.3706	-0.911973	0.426023	-0.53377	0.101365	0.094605	-0.093438	-0.684078	-0.984264	0.142545	0.016565	-0.704481	-0.001236	-0.769642	0.078788	-0.550398	0.014715	0.229704	-0.106378	0.307057	-0.097168	0.003757	-0.718738	0.278581	0.18172	0.171267
5	141	-0.094478	-1.1422	0.321171	-0.489822	-1.37422	-0.912013	0.431763	-0.53377	0.107845	0.094855	-0.088608	-0.684078	-0.988424	0.159435	0.004635	-0.710731	-0.001236	-0.775882	0.078788	-0.550368	0.017455	0.229904	-0.094478	0.316577	-0.090178	0.012527	-0.708278	0.286241	0.17793	0.166547
5	142	-0.081668	-1.12957	0.309341	-0.481192	-1.38492	-0.912013	0.439933	-0.53951	0.116935	0.099995	-0.080018	-0.684078	-0.994254	0.175475	0.003175	-0.712601	-0.006516	-0.779582	0.078788	-0.548718	0.017455	0.231444	-0.081668	0.324917	-0.081858	0.020287	-0.697558	0.289191	0.18007	0.170987
5	143	-0.070418	-1.1191	0.296291	-0.479982	-1.39818	-0.912013	0.447973	-0.54377	0.118395	0.104535	-0.068198	-0.684208	-0.994264	0.186765	0.003175	-0.712631	-0.011236	-0.779592	0.078788	-0.544308	0.015875	0.231504	-0.070418	0.332207	-0.072218	0.024977	-0.687198	0.296261	0.18788	0.171387
5	144	-0.069998	-1.11344	0.281111	-0.477692	-1.41221	-0.912053	0.455773	-0.54812	0.125835	0.104585	-0.055328	-0.686408	-0.998834	0.194115	0.005565	-0.712631	-0.017966	-0.785842	0.078788	-0.546998	0.005705	0.229714	-0.069998	0.333347	-0.062728	0.032647	-0.677648	0.298581	0.18449	0.170607
5	145	-0.081338	-1.10799	0.268061	-0.470462	-1.42821	-0.916593	0.460003	-0.55375	0.126185	0.104585	-0.041088	-0.688308	-1.00425	0.203135	0.013215	-0.712651	-0.023786	-0.789582	0.078788	-0.554928	-0.002885	0.229334	-0.081338	0.338547	-0.053598	0.037977	-0.671228	0.306241	0.17415	0.154977
5	146	-0.090728	-1.10799	0.252861	-0.469982	-1.4443	-0.921873	0.467383	-0.55377	0.119125	0.104585	-0.030238	-0.688728	-1.00426	0.206565	0.022005	-0.715311	-0.031796	-0.791582	0.078478	-0.571388	-0.012065	0.221104	-0.090728	0.335307	-0.053308	0.042647	-0.665638	0.307931	0.16487	0.129837
5	147	-0.093508	-1.10499	0.237441	-0.469982	-1.45456	-0.922013	0.469293	-0.55377	0.117495	0.104585	-0.020598	-0.689948	-1.00427	0.213275	0.030255	-0.721811	-0.041066	-0.799532	0.077298	-0.588088	-0.025415	0.219704	-0.093508	0.332387	-0.053378	0.042647	-0.661008	0.316171	0.15385	0.102227
5	148	-0.093508	-1.09802	0.220881	-0.469972	-1.46374	-0.922013	0.459123	-0.55358	0.112955	0.104585	-0.013418	-0.687738	-1.0085	0.213815	0.034655	-0.722631	-0.045966	-0.804172	0.076618	-0.606118	-0.046935	0.219704	-0.093508	0.332207	-0.054638	0.045317	-0.655628	0.316281	0.14768	0.079297
5	149	-0.088108	-1.09657	0.207061	-0.466632	-1.47278	-0.922013	0.445323	-0.54748	0.107465	0.104525	-0.005088	-0.685158	-1.01415	0.222405	0.043055	-0.722631	-0.051236	-0.809752	0.073698	-0.619418	-0.072965	0.219694	-0.088108	0.333957	-0.053528	0.052657	-0.647728	0.316501	0.14775	0.063497
5	150	-0.082828	-1.08903	0.191701	-0.460152	-1.48181	-0.925743	0.429723	-0.54377	0.098945	0.104405	-0.003438	-0.684218	-1.01426	0.223715	0.046745	-0.722631	-0.051236	-0.818572	0.069078	-0.630978	-0.095445	0.215714	-0.082828	0.341337	-0.047208	0.061527	-0.642888	0.316341	0.15041	0.054057
5	151	-0.073438	-1.08799	0.178951	-0.459982	-1.48566	-0.932003	0.416833	-0.54368	0.091835	0.104545	-0.002278	-0.684078	-1.01426	0.232865	0.053175	-0.721401	-0.051236	-0.824872	0.068788	-0.642278	-0.115895	0.209754	-0.073438	0.342207	-0.037718	0.069517	-0.635628	0.316281	0.16145	0.045447
5	152	-0.062308	-1.08799	0.167231	-0.458952	-1.49379	-0.933043	0.409993	-0.53671	0.082345	0.104555	0.004992	-0.684078	-1.01464	0.240515	0.057595	-0.718401	-0.049966	-0.830542	0.064628	-0.651468	-0.135655	0.209704	-0.062308	0.342207	-0.028828	0.077297	-0.627378	0.316281	0.17545	0.041267
5	153	-0.050418	-1.0874	0.155051	-0.450372	-1.4939	-0.941833	0.409963	-0.53377	0.071805	0.104575	0.006542	-0.684078	-1.01471	0.250625	0.063185	-0.718201	-0.041546	-0.839462	0.058788	-0.662088	-0.154505	0.209704	-0.050418	0.342207	-0.019578	0.083927	-0.625498	0.316281	0.18988	0.032517
5	154	-0.039328	-1.07899	0.142061	-0.449982	-1.50189	-0.945133	0.409993	-0.52628	0.061085	0.104585	0.006562	-0.684078	-1.01426	0.262995	0.070895	-0.719521	-0.041186	-0.844872	0.058428	-0.672948	-0.168045	0.209384	-0.039328	0.342207	-0.009398	0.092627	-0.625378	0.316281	0.19521	0.023577
5	155	-0.027888	-1.07799	0.129681	-0.445792	-1.51298	-0.952013	0.410993	-0.51974	0.049675	0.104585	0.006562	-0.684078	-1.01426	0.276775	0.073345	-0.720951	-0.033686	-0.850952	0.050028	-0.682728	-0.172545	0.203304	-0.027888	0.342207	0.001362	0.100857	-0.619308	0.315291	0.18796	0.019497
5	156	-0.017068	-1.07817	0.117221	-0.439982	-1.52602	-0.958743	0.419703	-0.51185	0.039215	0.104585	0.006612	-0.684068	-1.01426	0.291525	0.081885	-0.720361	-0.031116	-0.859742	0.048788	-0.690398	-0.172545	0.199774	-0.017068	0.342207	0.013012	0.107877	-0.615638	0.306671	0.18793	0.011927
5	157	-0.006458	-1.08382	0.103051	-0.437402	-1.53755	-0.965293	0.423083	-0.50341	0.030215	0.104585	0.008552	-0.684078	-1.01426	0.308335	0.083255	-0.721021	-0.022396	-0.868962	0.048788	-0.690428	-0.167815	0.199704	-0.006458	0.342577	0.024172	0.115657	-0.609308	0.306281	0.18085	0.011387
5	158	0.003742	-1.08798	0.089881	-0.429982	-1.54882	-0.972533	0.429993	-0.49391	0.022535	0.104585	0.010662	-0.684078	-1.01426	0.325835	0.091515	-0.722501	-0.014406	-0.878242	0.048788	-0.695228	-0.159055	0.199704	0.003742	0.345577	0.034232	0.122917	-0.605128	0.306191	0.16967	0.011387
5	159	0.009872	-1.08861	0.077121	-0.424442	-1.56023	-0.981803	0.436763	-0.48425	0.017495	0.104585	0.006882	-0.684078	-1.01426	0.342585	0.093175	-0.722631	-0.004726	-0.886442	0.047978	-0.700078	-0.152085	0.199674	0.009872	0.349017	0.036632	0.132117	-0.595928	0.303421	0.16365	0.011387
5	160	0.003062	-1.1081	0.063061	-0.417832	-1.57168	-0.986153	0.441003	-0.47398	0.010935	0.104585	0.006532	-0.683808	-1.01426	0.358635	0.093115	-0.724251	0.005384	-0.901942	0.040028	-0.700378	-0.156705	0.196724	0.003062	0.346297	0.036652	0.138657	-0.594368	0.298031	0.15383	0.011387
5	161	-0.010238	-1.14669	0.053771	-0.408652	-1.58248	-0.992013	0.449713	-0.46423	0.007495	0.104585	-0.000148	-0.675438	-1.01426	0.371165	0.083815	-0.733281	0.016284	-0.929192	0.038788	-0.700398	-0.181995	0.190094	-0.010238	0.347017	0.027492	0.142737	-0.600358	0.296911	0.14739	0.011387
5	162	-0.024088	-1.17927	0.044611	-0.397812	-1.59396	-0.997483	0.450053	-0.45449	0.007495	0.104605	-0.003438	-0.674078	-1.01426	0.373275	0.071045	-0.745441	0.027874	-0.956982	0.038788	-0.700398	-0.209465	0.189704	-0.024088	0.345617	0.016532	0.151817	-0.618448	0.296911	0.1474	0.011387
5	163	-0.033528	-1.19648	0.037891	-0.387082	-1.60595	-1.00201	0.455833	-0.44549	0.009485	0.104995	-0.003448	-0.670788	-1.01551	0.376885	0.057025	-0.757331	0.040644	-0.980012	0.036968	-0.700398	-0.235345	0.184414	-0.033528	0.342707	0.007292	0.159207	-0.631638	0.297841	0.14926	0.011387
5	164	-0.041548	-1.19799	0.030471	-0.376312	-1.61929	-1.00758	0.459693	-0.43627	0.016685	0.106795	-0.003478	-0.664128	-1.02301	0.383705	0.040595	-0.768411	0.052714	-0.996032	0.030488	-0.700398	-0.260065	0.179604	-0.041548	0.345947	0.006622	0.167477	-0.635588	0.297871	0.15779	0.011387
5	165	-0.043578	-1.1938	0.021661	-0.368292	-1.63752	-1.01201	0.459993	-0.42584	0.017495	0.106965	-0.003438	-0.664078	-1.02426	0.393935	0.027675	-0.779761	0.064044	-1.00426	0.028878	-0.698808	-0.277775	0.171304	-0.043578	0.350917	0.006622	0.175407	-0.626998	0.296281	0.15808	0.010337
5	166	-0.048818	-1.188	0.010831	-0.360032	-1.6545	-1.01272	0.459993	-0.41984	0.017495	0.105105	-0.001868	-0.664078	-1.02426	0.407205	0.015405	-0.794361	0.074854	-1.00958	0.028788	-0.691328	-0.293185	0.169684	-0.048818	0.344017	0.006882	0.182957	-0.617278	0.295061	0.16465	0.009587
5	167	-0.052588	-1.18439	-0.000389	-0.359982	-1.66937	-1.02129	0.459823	-0.41377	0.017495	0.104585	0.006442	-0.664078	-1.02471	0.421295	0.003875	-0.807321	0.083704	-1.01395	0.028788	-0.690398	-0.304935	0.163124	-0.052588	0.342207	0.015662	0.192207	-0.606298	0.291481	0.16777	0.005357
5	168	-0.046198	-1.18128	-0.011879	-0.359962	-1.67868	-1.02201	0.455653	-0.40756	0.017495	0.104585	0.010612	-0.664078	-1.03217	0.438035	-0.006135	-0.818861	0.093354	-1.01954	0.028818	-0.690398	-0.312545	0.159704	-0.046198	0.338257	0.020622	0.197447	-0.597058	0.288961	0.15959	0.001387
5	169	-0.043508	-1.18714	-0.023279	-0.359902	-1.68397	-1.02802	0.450263	-0.40377	0.017495	0.104585	0.019432	-0.664248	-1.03426	0.454605	-0.010945	-0.822641	0.104104	-1.01957	0.029348	-0.690398	-0.312545	0.159704	-0.043508	0.330927	0.026622	0.202647	-0.589678	0.286531	0.15172	0.001257
5	170	-0.043508	-1.18799	-0.034059	-0.359972	-1.69241	-1.03201	0.449993	-0.39745	0.017065	0.104585	0.030292	-0.671388	-1.03429	0.473195	-0.016805	-0.822701	0.114734	-1.01912	0.031238	-0.689878	-0.312545	0.158354	-0.043508	0.321027	0.026622	0.208897	-0.585338	0.286281	0.14191	-0.006903
5	171	-0.042578	-1.18802	-0.044739	-0.359982	-1.69785	-1.03591	0.449993	-0.39376	0.016185	0.104585	0.037212	-0.674078	-1.0397	0.492905	-0.016825	-0.822641	0.125524	-1.01693	0.032988	-0.683268	-0.305575	0.150794	-0.042578	0.310057	0.026622	0.212647	-0.576298	0.283591	0.13144	-0.008613
5	172	-0.035468	-1.19499	-0.054909	-0.359982	-1.70531	-1.04201	0.449993	-0.38626	0.016985	0.104585	0.046112	-0.675028	-1.04424	0.512645	-0.016755	-0.822631	0.135144	-1.01318	0.032238	-0.680398	-0.297415	0.149704	-0.035468	0.298787	0.026622	0.212747	-0.575638	0.276281	0.11436	-0.008613
5	173	-0.033508	-1.2027	-0.065239	-0.359982	-1.71388	-1.04309	0.449813	-0.38332	0.017485	0.104585	0.046572	-0.683018	-1.04426	0.532915	-0.016125	-0.822631	0.141134	-1.01012	0.030468	-0.680398	-0.290305	0.149704	-0.033508	0.286887	0.023512	0.218867	-0.580888	0.267801	0.10058	-0.014193
5	174	-0.033478	-1.22597	-0.076339	-0.359982	-1.7218	-1.05173	0.440983	-0.37427	0.017495	0.104585	0.046562	-0.682518	-1.04426	0.552695	-0.011865	-0.823151	0.149464	-1.00958	0.028838	-0.684518	-0.282555	0.149944	-0.033478	0.275647	0.006472	0.222627	-0.592698	0.259291	0.08068	-0.024593
5	175	-0.027458	-1.24516	-0.089139	-0.359982	-1.72627	-1.0526	0.427513	-0.37195	0.017495	0.104585	0.046562	-0.683558	-1.04426	0.572305	-0.006935	-0.831011	0.160204	-1.00958	0.028788	-0.695678	-0.276935	0.155554	-0.027458	0.264357	-0.012988	0.222647	-0.604838	0.250501	0.05921	-0.035363
5	176	-0.023508	-1.25762	-0.101359	-0.359982	-1.73389	-1.06146	0.410453	-0.36387	0.019135	0.104585	0.046552	-0.686478	-1.04455	0.591275	-0.006825	-0.832631	0.172654	-1.00515	0.028788	-0.707448	-0.272525	0.159684	-0.023508	0.253687	-0.028578	0.225497	-0.605318	0.240211	0.04325	-0.047503
5	177	-0.019508	-1.25799	-0.109649	-0.359762	-1.74289	-1.06204	0.394653	-0.36377	0.027425	0.104585	0.046562	-0.694078	-1.04835	0.608085	-0.006825	-0.832631	0.184284	-0.999582	0.028788	-0.717088	-0.264375	0.159704	-0.019508	0.244007	-0.038508	0.232627	-0.596378	0.229931	0.03092	-0.048853
5	178	-0.013478	-1.25372	-0.116029	-0.352452	-1.75751	-1.06927	0.382223	-0.36426	0.034355	0.104585	0.050072	-0.701588	-1.05383	0.620645	-0.006825	-0.834451	0.193884	-0.992052	0.028788	-0.724378	-0.256785	0.159704	-0.013478	0.235067	-0.043378	0.232707	-0.591118	0.218661	0.01385	-0.048613
5	179	-0.004608	-1.24393	-0.125209	-0.349982	-1.77222	-1.07201	0.371143	-0.37155	0.034695	0.104705	0.056562	-0.704068	-1.05426	0.631715	-0.007275	-0.839111	0.198764	-0.982902	0.028788	-0.736728	-0.245925	0.161614	-0.004608	0.228027	-0.048388	0.240777	-0.585318	0.205291	0.00321	-0.048613
5	180	-0.001788	-1.23216	-0.129699	-0.349982	-1.78749	-1.07427	0.361303	-0.37371	0.022525	0.106715	0.056622	-0.700218	-1.05426	0.641025	-0.015755	-0.839351	0.200374	-0.969242	0.028788	-0.752718	-0.235055	0.168674	-0.001788	0.222207	-0.059088	0.242697	-0.576298	0.192541	-0.00207	-0.052473
5	181	0.006272	-1.21672	-0.135829	-0.349982	-1.80051	-1.08171	0.356663	-0.37373	0.010875	0.112325	0.064252	-0.694088	-1.05429	0.643295	-0.016825	-0.840421	0.208524	-0.954702	0.028788	-0.764888	-0.222075	0.169704	0.006272	0.214347	-0.076448	0.250857	-0.573148	0.179361	-0.00386	-0.056303
5	182	0.006442	-1.20108	-0.144279	-0.349982	-1.81299	-1.08201	0.350003	-0.37296	-0.002575	0.114505	0.066562	-0.691278	-1.05637	0.645365	-0.016865	-0.842571	0.208794	-0.943082	0.028788	-0.775988	-0.208575	0.169704	0.006442	0.210087	-0.095068	0.252647	-0.565698	0.163171	-0.01182	-0.054393
5	183	-0.005658	-1.18841	-0.145799	-0.350462	-1.82437	-1.08201	0.349973	-0.36749	-0.013225	0.114585	0.066562	-0.684068	-1.06314	0.645085	-0.023465	-0.842631	0.213914	-0.938482	0.028788	-0.784148	-0.202475	0.169704	-0.005658	0.202227	-0.114728	0.251467	-0.565638	0.148681	-0.0151	-0.049303
5	184	-0.020928	-1.18443	-0.145959	-0.358112	-1.83355	-1.08186	0.342583	-0.3646	-0.022325	0.114585	0.066562	-0.676678	-1.06426	0.644015	-0.026825	-0.846981	0.218764	-0.931602	0.028268	-0.791918	-0.202475	0.169704	-0.020928	0.196657	-0.135768	0.244297	-0.565638	0.132111	-0.02226	-0.042143
5	185	-0.036758	-1.17512	-0.152659	-0.359982	-1.83389	-1.081	0.338603	-0.36377	-0.025275	0.114585	0.066562	-0.671528	-1.06426	0.643715	-0.032165	-0.852681	0.219374	-0.932672	0.022338	-0.800368	-0.206625	0.169464	-0.036758	0.192207	-0.153248	0.248047	-0.562788	0.117781	-0.0311	-0.027063
5	186	-0.047468	-1.16799	-0.155799	-0.360212	-1.83694	-1.08005	0.328653	-0.36377	-0.032485	0.114575	0.066562	-0.664078	-1.06426	0.643295	-0.036825	-0.861361	0.227694	-0.939462	0.018998	-0.808098	-0.212605	0.161484	-0.047468	0.192067	-0.163648	0.254367	-0.555708	0.103171	-0.03207	-0.012263
5	187	-0.058638	-1.16799	-0.157639	-0.367712	-1.84379	-1.07743	0.315513	-0.36301	-0.034845	0.112425	0.066582	-0.656918	-1.06427	0.643275	-0.036825	-0.866521	0.228504	-0.945642	0.018798	-0.817058	-0.214045	0.159654	-0.058638	0.184657	-0.176308	0.262647	-0.555638	0.091101	-0.03209	0.000707
5	188	-0.069258	-1.16283	-0.165769	-0.369982	-1.84389	-1.07368	0.299553	-0.36334	-0.042465	0.105815	0.066562	-0.651718	-1.06426	0.635365	-0.043615	-0.872631	0.220624	-0.949582	0.018838	-0.827418	-0.212595	0.151224	-0.069258	0.182207	-0.196618	0.271397	-0.550608	0.079571	-0.04092	-0.004363
5	189	-0.075948	-1.15197	-0.173589	-0.369982	-1.84394	-1.07223	0.285953	-0.36693	-0.044745	0.104605	0.066172	-0.643338	-1.06443	0.627245	-0.047135	-0.878801	0.214794	-0.957072	0.021828	-0.838788	-0.211705	0.149214	-0.075948	0.182007	-0.219678	0.273647	-0.545638	0.065931	-0.04208	-0.008623
5	190	-0.082578	-1.14039	-0.182499	-0.370152	-1.85138	-1.07201	0.279473	-0.37756	-0.052465	0.104585	0.057332	-0.633488	-1.06708	0.617135	-0.056375	-0.882631	0.203084	-0.971482	0.028138	-0.849208	-0.202745	0.140264	-0.082578	0.179517	-0.235068	0.282197	-0.545618	0.052461	-0.04207	-0.008613
5	191	-0.082278	-1.12488	-0.193059	-0.373872	-1.85427	-1.07201	0.270563	-0.38662	-0.052505	0.104585	0.056562	-0.622078	-1.07345	0.605355	-0.062985	-0.886941	0.189654	-0.983352	0.028788	-0.857158	-0.196685	0.137704	-0.082278	0.177407	-0.243378	0.282647	-0.544038	0.040001	-0.04212	-0.001053
5	192	-0.081628	-1.11033	-0.203769	-0.378102	-1.86291	-1.07161	0.269993	-0.39377	-0.052505	0.104585	0.056552	-0.609878	-1.07426	0.592355	-0.069625	-0.892631	0.176094	-0.993932	0.028788	-0.860428	-0.191455	0.129714	-0.081628	0.177787	-0.243388	0.282817	-0.542988	0.027371	-0.04207	0.002167
5	193	-0.082778	-1.09389	-0.214119	-0.376262	-1.86389	-1.06307	0.268973	-0.39438	-0.052505	0.104585	0.056562	-0.597508	-1.07426	0.580715	-0.076865	-0.897591	0.163834	-1.00265	0.028828	-0.868478	-0.182665	0.121304	-0.082778	0.174677	-0.243758	0.289467	-0.545048	0.014221	-0.04207	0.002627
5	194	-0.083488	-1.07945	-0.228099	-0.370622	-1.86859	-1.06047	0.261013	-0.40243	-0.049885	0.104585	0.056562	-0.582698	-1.07426	0.570225	-0.085425	-0.902701	0.151474	-1.0096	0.032338	-0.870398	-0.177785	0.112064	-0.083488	0.172237	-0.248488	0.292647	-0.545638	0.002331	-0.04207	0.001427
5	195	-0.083498	-1.06338	-0.244639	-0.369982	-1.87388	-1.05189	0.259993	-0.40377	-0.042525	0.104705	0.056562	-0.568468	-1.07341	0.561145	-0.088375	-0.911371	0.137314	-1.01737	0.038588	-0.874538	-0.172545	0.102664	-0.083498	0.170187	-0.253178	0.292657	-0.545638	-0.009159	-0.03514	0.004117
5	196	-0.082138	-1.04909	-0.271889	-0.365982	-1.87389	-1.04267	0.256173	-0.41041	-0.037645	0.105155	0.056812	-0.552588	-1.06613	0.552675	-0.101915	-0.917051	0.116764	-1.02804	0.038788	-0.880388	-0.176535	0.094904	-0.082138	0.162017	-0.253378	0.299217	-0.555608	-0.020709	-0.02923	0.011027
